# Supplementary material for: High-resolution transcriptomics informs glial pathology in human temporal lobe epilepsy
Source: Acta Neuropathol Commun. 2022 Oct 23;10:149. doi: 10.1186/s40478-022-01453-1 (PMC9590125; doi:10.1186/s40478-022-01453-1)
Supplement: Supplementary file 2 — Additional file 2: Table S1. Normalized RNA-seq gene expression data for all sorted nuclei, log-transformed (rld-normalized). A=Autopsy, TL; E=Epilepsy, TLE; N=NEUN+ FANS; O=OLIG2+ FANS; P=PAX6+ FANS. [file 40478_2022_1453_MOESM2_ESM.xlsx]

## Sheet: NUCLEI rld-normalized
	10662 NEUN+	10662 OLIG2+	10662 PAX6+	10355 NEUN+	10355 OLIG2+	10355 PAX6+	10997 NEUN+	10997 OLIG2+	10997 PAX6+	12726 NEUN+	12726 OLIG2+	12726 PAX6+	12321 NEUN+	12321 OLIG2+	12321 PAX6+	10308 NEUN+	10308 OLIG2+	10308 PAX6+
	A1 N1	A1 O1	A1 P1	A2 N2	A2 O2	A2 P2	A3 N3	A3 O3	A3 P3	E1 N1	E1 O1	E1 P1	E2 N2	E2 O2	E2 P2	E4 N3	E4 O3	E4 P3	hgnc_symbol	entrezgene	gene_biotype
A73	0	0	0	0	0	0	0	0	0	0	0	0	0	0	0	0	0	0	NA	NA	NA
BALF1	0	0	0	0	0	0	0	0	0	0	0	0	0	0	0	0	0	0	NA	NA	NA
BALF2	0	0	0	0	0	0	0	0	0	0	0	0	0	0	0	0	0	0	NA	NA	NA
BALF3	0	0	0	0	0	0	0	0	0	0	0	0	0	0	0	0	0	0	NA	NA	NA
BALF4	0	0	0	0	0	0	0	0	0	0	0	0	0	0	0	0	0	0	NA	NA	NA
BALF5	0	0	0	0	0	0	0	0	0	0	0	0	0	0	0	0	0	0	NA	NA	NA
BARF0	0	0	0	0	0	0	0	0	0	0	0	0	0	0	0	0	0	0	NA	NA	NA
BaRF1	0	0	0	0	0	0	0	0	0	0	0	0	0	0	0	0	0	0	NA	NA	NA
BARF1	0	0	0	0	0	0	0	0	0	0	0	0	0	0	0	0	0	0	NA	NA	NA
BBLF1	0	0	0	0	0	0	0	0	0	0	0	0	0	0	0	0	0	0	NA	NA	NA
BBLF2/BBLF3	0	0	0	0	0	0	0	0	0	0	0	0	0	0	0	0	0	0	NA	NA	NA
BBLF4	0	0	0	0	0	0	0	0	0	0	0	0	0	0	0	0	0	0	NA	NA	NA
BBRF1	0	0	0	0	0	0	0	0	0	0	0	0	0	0	0	0	0	0	NA	NA	NA
BBRF2	0	0	0	0	0	0	0	0	0	0	0	0	0	0	0	0	0	0	NA	NA	NA
BBRF3	0	0	0	0	0	0	0	0	0	0	0	0	0	0	0	0	0	0	NA	NA	NA
BcLF1	0	0	0	0	0	0	0	0	0	0	0	0	0	0	0	0	0	0	NA	NA	NA
BcRF1	0	0	0	0	0	0	0	0	0	0	0	0	0	0	0	0	0	0	NA	NA	NA
BCRF1	0	0	0	0	0	0	0	0	0	0	0	0	0	0	0	0	0	0	NA	NA	NA
BDLF1	0	0	0	0	0	0	0	0	0	0	0	0	0	0	0	0	0	0	NA	NA	NA
BDLF2	0	0	0	0	0	0	0	0	0	0	0	0	0	0	0	0	0	0	NA	NA	NA
BDLF3	0	0	0	0	0	0	0	0	0	0	0	0	0	0	0	0	0	0	NA	NA	NA
BDLF3.5	0	0	0	0	0	0	0	0	0	0	0	0	0	0	0	0	0	0	NA	NA	NA
BDLF4	0	0	0	0	0	0	0	0	0	0	0	0	0	0	0	0	0	0	NA	NA	NA
BdRF1	0	0	0	0	0	0	0	0	0	0	0	0	0	0	0	0	0	0	NA	NA	NA
BFLF1	0	0	0	0	0	0	0	0	0	0	0	0	0	0	0	0	0	0	NA	NA	NA
BFLF2	0	0	0	0	0	0	0	0	0	0	0	0	0	0	0	0	0	0	NA	NA	NA
BFRF1	0	0	0	0	0	0	0	0	0	0	0	0	0	0	0	0	0	0	NA	NA	NA
BFRF1A	0	0	0	0	0	0	0	0	0	0	0	0	0	0	0	0	0	0	NA	NA	NA
BFRF2	0	0	0	0	0	0	0	0	0	0	0	0	0	0	0	0	0	0	NA	NA	NA
BFRF3	0	0	0	0	0	0	0	0	0	0	0	0	0	0	0	0	0	0	NA	NA	NA
BGLF1	0	0	0	0	0	0	0	0	0	0	0	0	0	0	0	0	0	0	NA	NA	NA
BGLF2	0	0	0	0	0	0	0	0	0	0	0	0	0	0	0	0	0	0	NA	NA	NA
BGLF3	0	0	0	0	0	0	0	0	0	0	0	0	0	0	0	0	0	0	NA	NA	NA
BGLF3.5	0	0	0	0	0	0	0	0	0	0	0	0	0	0	0	0	0	0	NA	NA	NA
BGLF4	0	0	0	0	0	0	0	0	0	0	0	0	0	0	0	0	0	0	NA	NA	NA
BGLF5	0	0	0	0	0	0	0	0	0	0	0	0	0	0	0	0	0	0	NA	NA	NA
BGRF1/BDRF1	0	0	0	0	0	0	0	0	0	0	0	0	0	0	0	0	0	0	NA	NA	NA
BHLF1	0	0	0	0	0	0	0	0	0	0	0	0	0	0	0	0	0	0	NA	NA	NA
BHRF1	0	0	0	0	0	0	0	0	0	0	0	0	0	0	0	0	0	0	NA	NA	NA
BILF1	0	0	0	0	0	0	0	0	0	0	0	0	0	0	0	0	0	0	NA	NA	NA
BILF2	0	0	0	0	0	0	0	0	0	0	0	0	0	0	0	0	0	0	NA	NA	NA
BKRF2	0	0	0	0	0	0	0	0	0	0	0	0	0	0	0	0	0	0	NA	NA	NA
BKRF3	0	0	0	0	0	0	0	0	0	0	0	0	0	0	0	0	0	0	NA	NA	NA
BKRF4	0	0	0	0	0	0	0	0	0	0	0	0	0	0	0	0	0	0	NA	NA	NA
BLLF1	0	0	0	0	0	0	0	0	0	0	0	0	0	0	0	0	0	0	NA	NA	NA
BLLF2	0	0	0	0	0	0	0	0	0	0	0	0	0	0	0	0	0	0	NA	NA	NA
BLLF3	0	0	0	0	0	0	0	0	0	0	0	0	0	0	0	0	0	0	NA	NA	NA
BLRF1	0	0	0	0	0	0	0	0	0	0	0	0	0	0	0	0	0	0	NA	NA	NA
BLRF2	0	0	0	0	0	0	0	0	0	0	0	0	0	0	0	0	0	0	NA	NA	NA
BMRF1	0	0	0	0	0	0	0	0	0	0	0	0	0	0	0	0	0	0	NA	NA	NA
BMRF2	0	0	0	0	0	0	0	0	0	0	0	0	0	0	0	0	0	0	NA	NA	NA
BNLF2a	0	0	0	0	0	0	0	0	0	0	0	0	0	0	0	0	0	0	NA	NA	NA
BNLF2b	0	0	0	0	0	0	0	0	0	0	0	0	0	0	0	0	0	0	NA	NA	NA
BNRF1	0	0	0	0	0	0	0	0	0	0	0	0	0	0	0	0	0	0	NA	NA	NA
BOLF1	0	0	0	0	0	0	0	0	0	0	0	0	0	0	0	0	0	0	NA	NA	NA
BORF1	0	0	0	0	0	0	0	0	0	0	0	0	0	0	0	0	0	0	NA	NA	NA
BORF2	0	0	0	0	0	0	0	0	0	0	0	0	0	0	0	0	0	0	NA	NA	NA
BPLF1	0	0	0	0	0	0	0	0	0	0	0	0	0	0	0	0	0	0	NA	NA	NA
BRLF1	0	0	0	0	0	0	0	0	0	0	0	0	0	0	0	0	0	0	NA	NA	NA
BRRF1	0	0	0	0	0	0	0	0	0	0	0	0	0	0	0	0	0	0	NA	NA	NA
BRRF2	0	0	0	0	0	0	0	0	0	0	0	0	0	0	0	0	0	0	NA	NA	NA
BSLF1	0	0	0	0	0	0	0	0	0	0	0	0	0	0	0	0	0	0	NA	NA	NA
BSLF2/BMLF1	0	0	0	0	0	0	0	0	0	0	0	0	0	0	0	0	0	0	NA	NA	NA
BSRF1	0	0	0	0	0	0	0	0	0	0	0	0	0	0	0	0	0	0	NA	NA	NA
BTRF1	0	0	0	0	0	0	0	0	0	0	0	0	0	0	0	0	0	0	NA	NA	NA
BVLF1	0	0	0	0	0	0	0	0	0	0	0	0	0	0	0	0	0	0	NA	NA	NA
BVRF1	0	0	0	0	0	0	0	0	0	0	0	0	0	0	0	0	0	0	NA	NA	NA
BVRF2	0	0	0	0	0	0	0	0	0	0	0	0	0	0	0	0	0	0	NA	NA	NA
BWRF1	0	0	0	0	0	0	0	0	0	0	0	0	0	0	0	0	0	0	NA	NA	NA
BXLF1	0	0	0	0	0	0	0	0	0	0	0	0	0	0	0	0	0	0	NA	NA	NA
BXLF2	0	0	0	0	0	0	0	0	0	0	0	0	0	0	0	0	0	0	NA	NA	NA
BXRF1	0	0	0	0	0	0	0	0	0	0	0	0	0	0	0	0	0	0	NA	NA	NA
BZLF1	0	0	0	0	0	0	0	0	0	0	0	0	0	0	0	0	0	0	NA	NA	NA
BZLF2	0	0	0	0	0	0	0	0	0	0	0	0	0	0	0	0	0	0	NA	NA	NA
Cp	0	0	0	0	0	0	0	0	0	0	0	0	0	0	0	0	0	0	NA	NA	NA
DS	0	0	0	0	0	0	0	0	0	0	0	0	0	0	0	0	0	0	NA	NA	NA
EBER1	0	0	0	0	0	0	0	0	0	0	0	0	0	0	0	0	0	0	NA	NA	NA
EBER2	0	0	0	0	0	0	0	0	0	0	0	0	0	0	0	0	0	0	NA	NA	NA
EBNA-1	0	0	0	0	0	0	0	0	0	0	0	0	0	0	0	0	0	0	NA	NA	NA
EBNA-2	0	0	0	0	0	0	0	0	0	0	0	0	0	0	0	0	0	0	NA	NA	NA
EBNA-3A	0	0	0	0	0	0	0	0	0	0	0	0	0	0	0	0	0	0	NA	NA	NA
EBNA-3B	0	0	0	0	0	0	0	0	0	0	0	0	0	0	0	0	0	0	NA	NA	NA
EBNA-3C	0	0	0	0	0	0	0	0	0	0	0	0	0	0	0	0	0	0	NA	NA	NA
EBNA-LP	0	0	0	0	0	0	0	0	0	0	0	0	0	0	0	0	0	0	NA	NA	NA
ENSG00000000003	3.22318	5.32916	4.73221	3.53331	5.46246	5.21793	4.57856	5.67449	6.39884	3.34472	4.69288	3.8821	2.65319	4.86642	4.01812	4.18769	5.38043	5.92713	TSPAN6	7105	protein_coding
ENSG00000000005	-0.729336	-0.361872	-0.83263	0.281027	-0.244523	-0.806069	-0.501665	-0.781498	0.387909	-0.738703	1.56985	-0.603968	-0.297799	-0.754948	-0.793873	-0.755135	-0.733174	-0.2381	TNMD	64102	protein_coding
ENSG00000000419	5.48401	4.87362	5.08245	5.59612	5.10297	5.2378	5.67475	5.53903	5.87001	5.50936	5.23441	5.84712	5.82735	5.63511	5.66139	5.38007	5.40496	5.36033	DPM1	8813	protein_coding
ENSG00000000457	7.22249	7.28894	7.0919	6.61813	7.00172	6.90105	7.16582	7.5602	7.37293	7.50561	7.6855	7.66897	6.933	7.05924	6.873	7.18695	7.26631	7.04029	SCYL3	57147	protein_coding
ENSG00000000460	4.51622	6.1954	5.94093	5.0441	5.59611	5.43862	5.52647	5.80466	5.18769	4.91466	6.35412	6.26388	4.94721	5.57138	5.917	5.06087	6.15761	6.35671	C1orf112	55732	protein_coding
ENSG00000000938	0.429332	0.331977	1.33563	0.302071	2.36459	0.668372	1.08993	0.732016	2.06392	0.417097	0.699617	1.72759	1.74275	1.96184	2.41796	0.394115	0.424296	0.401555	FGR	2268	protein_coding
ENSG00000000971	1.54383	1.68797	3.83408	2.18465	3.49591	3.13912	2.54398	2.52027	4.50738	2.57066	1.95546	3.65539	2.55713	3.8027	3.93377	2.31475	1.90398	3.47255	CFH	3075	protein_coding
ENSG00000001036	4.81148	4.78269	4.9706	4.76557	4.54256	5.37701	5.1516	5.17581	5.30784	4.52425	3.86503	5.05456	5.05919	5.01489	4.57341	4.52709	4.25392	4.40677	FUCA2	2519	protein_coding
ENSG00000001084	7.20284	7.92265	8.11627	7.29053	7.82804	7.99061	7.27447	8.2338	8.16409	7.28197	8.04785	9.57044	6.96892	8.15463	7.64263	7.19646	7.83395	8.03183	GCLC	2729	protein_coding
ENSG00000001167	7.71211	8.83171	8.65979	7.93543	8.72738	8.74215	7.78798	8.5814	8.41074	6.86362	8.22509	9.16149	7.17304	9.02986	8.11324	7.75493	9.07242	9.20654	NFYA	4800	protein_coding
ENSG00000001460	5.50649	5.15105	5.35198	5.82814	5.15131	5.25911	5.6772	5.31751	5.35366	5.22172	3.81527	6.1679	5.77282	4.6102	4.93602	5.6381	4.73259	5.59093	STPG1	90529	protein_coding
ENSG00000001461	8.7049	8.63917	8.85239	8.84717	8.70954	8.57371	8.4515	8.79279	8.02924	8.09925	8.28835	9.60367	7.94402	8.54984	7.96889	8.12887	8.53075	9.01137	NIPAL3	57185	protein_coding
ENSG00000001497	9.98772	9.59511	9.45486	9.65477	9.44233	9.20905	9.61274	8.64642	9.09396	10.6625	10.2403	10.0389	10.3955	9.91024	10.0485	10.178	9.66411	9.77321	LAS1L	81887	protein_coding
ENSG00000001561	7.04434	7.40538	7.32451	7.28754	7.17876	6.99518	7.2948	8.15175	7.13434	5.75049	6.3627	7.01096	6.24064	7.018	6.60444	6.89944	7.19345	7.58366	ENPP4	22875	protein_coding
ENSG00000001617	3.51734	2.31445	2.45519	3.83363	2.78914	2.91445	4.26477	3.04698	2.67688	4.41695	3.83229	2.93562	4.50696	2.04732	4.52556	3.80036	2.11846	2.85856	SEMA3F	6405	protein_coding
ENSG00000001626	2.77132	4.29455	4.96929	2.17004	2.18642	2.58431	2.57396	4.45398	2.45651	3.63433	4.19344	5.89952	2.88882	4.45277	3.31257	2.6564	4.63185	6.11519	CFTR	1080	protein_coding
ENSG00000001629	9.08947	9.51283	9.47698	8.96848	9.23459	9.2645	8.98122	9.45513	8.66946	8.81751	9.3575	10.3097	9.06586	9.44097	9.00424	8.94282	9.42667	9.91847	ANKIB1	54467	protein_coding
ENSG00000001630	7.54439	8.04056	7.62254	7.78873	7.43503	7.33655	7.67844	7.91532	7.2714	6.33609	6.81915	6.91562	6.26064	7.26092	6.90994	6.34272	7.32041	7.01923	CYP51A1	1595	protein_coding
ENSG00000001631	8.58097	8.65304	8.63192	8.62964	8.57388	8.3465	9.02817	9.1813	8.63534	7.81656	7.98631	8.44526	8.31665	8.67871	8.79691	9.05091	8.91981	9.09953	KRIT1	889	protein_coding
ENSG00000002016	7.73869	8.15553	8.03625	7.84779	8.32199	8.28762	7.81355	7.65728	7.66357	8.23714	7.91203	8.04223	7.6776	7.89625	7.83053	7.56206	7.80074	8.06785	RAD52	5893	protein_coding
ENSG00000002079	-1.31007	-1.37504	-1.15707	-1.38537	-1.39211	-1.38083	-1.39189	-1.35743	-0.689867	-1.03909	-1.15872	-1.24615	-1.35035	-1.33265	-0.563235	-1.33283	-1.31328	-1.32796	MYH16	NA	transcribed_unitary_pseudogene
ENSG00000002330	4.90862	5.02415	4.98806	5.56163	5.02574	5.16625	5.06658	4.75631	4.92662	5.96344	5.55029	4.9606	5.33507	5.31557	5.50895	5.14866	5.22103	4.91245	BAD	572	protein_coding
ENSG00000002549	5.80365	6.80918	6.77784	5.89248	6.83603	7.12428	6.22248	6.13605	7.36717	6.17799	6.03678	7.06891	5.97078	6.46847	6.88625	5.32739	6.44905	6.22431	LAP3	51056	protein_coding
ENSG00000002586	2.329	3.22739	3.98929	2.44065	2.73197	4.17387	2.57424	2.77228	5.31182	2.29463	2.13147	4.36085	2.53039	3.24021	4.52619	2.23022	2.72098	3.16877	CD99	4267	protein_coding
ENSG00000002587	5.78779	5.68059	5.50696	5.85831	6.49042	4.87985	6.23249	6.07896	5.553	5.84301	5.63338	3.96559	6.31987	6.51577	6.11481	6.67	6.39015	5.81299	HS3ST1	9957	protein_coding
ENSG00000002726	0	0	0	0	0	0	0	0	0	0	0	0	0	0	0	0	0	0	AOC1	26	protein_coding
ENSG00000002745	3.37957	1.58341	2.87996	3.25936	2.85853	3.23767	2.21745	2.18013	2.16845	1.51879	2.08142	1.76426	1.07209	1.10737	2.56323	1.47037	1.14725	2.46839	WNT16	51384	protein_coding
ENSG00000002746	10.0379	9.321	8.196	10.0472	9.52473	7.82137	9.71205	9.01107	7.94149	10.3271	9.99507	7.64585	10.145	9.68242	9.18788	10.5054	9.84805	8.35992	HECW1	23072	protein_coding
ENSG00000002822	6.83188	7.36039	7.40957	7.37298	7.26936	7.45749	6.71803	6.40922	6.48999	8.62267	8.82663	8.72528	7.71838	7.69736	7.49683	7.20039	7.21174	7.60133	MAD1L1	8379	protein_coding
ENSG00000002834	8.50055	7.74604	7.74101	8.64972	8.15999	8.17706	7.91492	7.35531	7.7736	8.3019	7.83672	7.05017	7.61783	7.46372	8.0872	7.9429	7.26425	7.40406	LASP1	3927	protein_coding
ENSG00000002919	4.61518	5.00324	5.21385	5.12212	4.8904	4.82999	5.26036	4.68573	5.42809	5.81571	5.80774	6.36885	5.6498	5.02804	4.84819	4.80535	5.1251	5.09286	SNX11	29916	protein_coding
ENSG00000002933	2.11106	2.79666	2.69692	1.22368	3.36714	4.4683	1.93999	3.35323	3.97177	1.79258	4.05058	3.48086	2.151	2.57623	2.91931	2.01276	2.51792	1.39034	TMEM176A	55365	protein_coding
ENSG00000003056	7.21104	7.33848	7.30065	7.38364	7.1047	7.25505	7.84706	7.66967	7.70401	7.48163	7.33476	7.44875	7.23877	7.26122	7.3183	7.37237	7.07368	7.12745	M6PR	4074	protein_coding
ENSG00000003096	4.14513	6.08119	4.8119	4.5357	5.99929	4.72844	4.57248	5.61026	4.85509	4.16977	5.22234	3.7525	3.74562	4.37953	4.52687	2.9749	5.50666	4.29874	KLHL13	90293	protein_coding
ENSG00000003137	7.08103	5.89413	5.0566	6.86388	5.98545	5.58381	6.18752	5.73004	5.30213	6.86871	6.92055	5.25077	5.68842	5.7736	5.30503	5.47536	5.58243	4.43382	CYP26B1	56603	protein_coding
ENSG00000003147	9.33915	8.54796	7.75669	8.7037	8.57736	6.95212	9.23538	8.81394	7.48933	9.37538	8.82745	6.95923	9.27687	8.77949	8.79037	9.96549	8.91738	8.38991	ICA1	3382	protein_coding
ENSG00000003249	5.97684	4.66357	4.81371	6.21981	4.65831	4.91725	5.40434	4.7454	4.98824	6.43844	3.69156	4.61674	5.81387	4.6242	5.04782	5.80681	4.70188	4.03873	DBNDD1	79007	protein_coding
ENSG00000003393	9.39502	8.82969	8.82657	9.61655	8.91943	8.69894	9.66063	8.91256	8.44085	9.3006	8.35754	8.87308	9.51236	8.75417	9.19015	9.64013	8.77612	9.09609	ALS2	57679	protein_coding
ENSG00000003400	2.79398	2.78096	4.11014	2.39504	4.16618	3.84268	3.32274	4.08779	4.97123	3.21311	3.80985	3.98524	2.41043	3.95315	4.82551	2.24094	3.81562	5.06531	CASP10	843	protein_coding
ENSG00000003402	9.08853	9.75027	9.88612	9.20417	10.0253	10.122	9.63077	10.1297	10.3397	9.35281	9.87089	10.3082	9.41701	9.86618	9.88425	9.18808	10.272	10.4121	CFLAR	8837	protein_coding
ENSG00000003436	2.80146	2.63963	3.35471	2.11488	3.00005	2.05203	3.04822	1.55792	3.4543	1.67678	2.63019	2.70612	2.33638	1.63122	2.24468	2.09657	1.69133	2.11788	TFPI	7035	protein_coding
ENSG00000003509	8.11799	7.18989	7.30194	7.57625	7.20756	6.9315	8.2389	8.22218	7.74795	7.67225	7.16586	6.78716	8.15111	7.36103	7.93834	8.52161	7.71817	8.0619	NDUFAF7	55471	protein_coding
ENSG00000003756	11.5404	11.9301	11.6114	11.2777	11.7533	11.5222	11.3499	11.8069	11.5153	11.77	11.9988	12.2359	11.868	11.9897	11.6639	11.7235	12.1863	12.1552	RBM5	10181	protein_coding
ENSG00000003987	8.0814	8.22076	8.32306	7.95231	8.0955	7.06298	8.35078	8.48285	7.36826	7.72124	7.94093	8.87653	7.98796	8.05595	7.70622	8.05045	8.62698	8.33976	MTMR7	9108	protein_coding
ENSG00000003989	5.95476	6.50402	7.40387	4.9175	6.43318	8.25293	6.64665	6.30219	8.20796	5.53484	6.60647	5.4195	5.49139	6.05319	6.96924	4.60392	5.99747	6.17047	SLC7A2	6542	protein_coding
ENSG00000004059	6.92377	6.43032	6.54086	7.27532	6.51313	6.49788	6.44974	6.76815	6.76706	6.97713	6.6688	6.27059	6.67431	6.38109	6.5647	6.28087	5.6772	5.58328	ARF5	381	protein_coding
ENSG00000004139	8.54124	8.72401	8.44116	8.64295	8.89031	8.73043	8.66358	8.22126	8.17254	9.46074	9.24765	8.75726	9.28479	8.8316	9.05094	8.95801	9.24984	8.77108	SARM1	23098	protein_coding
ENSG00000004142	7.17278	6.70711	6.71207	7.08488	6.7541	6.89766	6.61961	6.39772	6.65798	7.44468	6.16243	6.85381	6.41287	6.31321	6.35978	6.20398	5.92504	6.31609	POLDIP2	26073	protein_coding
ENSG00000004399	8.24394	6.83288	7.96686	8.38619	6.81743	8.33605	7.71217	7.28099	7.73051	9.61926	6.94238	9.16691	8.85562	7.63007	8.38915	8.39632	7.00609	8.59675	PLXND1	23129	protein_coding
ENSG00000004455	7.41625	8.20441	7.90573	7.16222	7.80283	7.81294	7.65701	7.87552	8.01829	7.84187	7.89111	8.19378	7.71809	8.2056	7.44152	7.66121	8.43456	8.03991	AK2	204	protein_coding
ENSG00000004468	1.56062	2.16173	5.5274	1.85334	2.7668	4.7683	2.41845	2.43377	5.69473	1.9229	3.32944	4.38767	2.28598	1.86184	2.89433	1.48798	3.1249	5.37473	CD38	952	protein_coding
ENSG00000004478	8.96504	9.5024	9.21246	9.37714	9.47911	9.59613	8.02012	8.37816	8.18849	8.32103	8.00072	8.16868	8.49826	7.81433	8.37525	8.31515	7.74517	8.32762	FKBP4	2288	protein_coding
ENSG00000004487	8.52475	8.24552	8.10161	8.49248	8.37038	8.16078	8.78804	8.55003	8.27089	8.81218	8.40524	7.83861	8.6967	8.3618	8.43383	8.52335	8.38341	8.24518	KDM1A	23028	protein_coding
ENSG00000004534	11.02	11.5034	11.1775	10.7834	11.4501	11.4373	10.7289	10.4305	10.8458	11.4315	11.8598	11.4419	11.2363	11.5375	11.3924	11.0393	11.2289	11.0876	RBM6	10180	protein_coding
ENSG00000004660	9.08084	6.40526	7.17883	9.44985	6.93468	7.40094	9.06861	8.28701	7.59561	10.1831	6.72371	7.08533	10.17	7.1285	8.97938	9.11441	5.78222	7.44856	CAMKK1	84254	protein_coding
ENSG00000004700	6.06254	6.08537	6.06968	5.73663	5.82383	5.91535	6.28777	6.37165	6.23669	6.28571	6.50907	6.76131	6.49618	6.42539	6.19846	6.41184	6.18814	6.43472	RECQL	5965	protein_coding
ENSG00000004766	7.86104	7.97334	7.82142	8.34397	7.89017	7.72236	8.14944	8.18449	7.73757	7.72263	7.60592	7.94874	7.83375	7.72694	7.87433	8.18504	7.94115	8.17307	VPS50	55610	protein_coding
ENSG00000004776	3.70596	2.1417	3.80887	3.45804	2.47769	3.6786	2.86502	2.37539	3.57208	2.72295	2.32205	1.52914	1.27484	1.67462	3.19993	1.67403	1.36214	2.18694	HSPB6	126393	protein_coding
ENSG00000004777	7.93465	8.10879	7.57319	7.89926	7.77525	7.56671	7.58567	7.29053	6.96592	9.46025	9.34115	8.93211	8.1579	8.42193	7.71701	7.82907	8.17089	8.3945	ARHGAP33	115703	protein_coding
ENSG00000004779	6.09147	5.57136	5.69762	6.28601	5.95795	5.77596	5.68432	5.79151	5.60285	5.58316	5.83539	5.52019	4.9664	4.328	5.25022	5.26943	4.5085	4.54379	NDUFAB1	4706	protein_coding
ENSG00000004799	4.94238	7.19978	8.36303	4.72075	8.30206	9.0547	5.72769	7.85751	8.40243	6.30309	6.9142	8.95437	5.47374	7.46487	7.19851	5.35642	7.13182	8.11825	PDK4	5166	protein_coding
ENSG00000004809	0.00290524	-0.143897	0.0154166	-0.493355	-0.515381	-0.483017	0.490593	0.160323	-0.49961	-0.0158286	-0.174215	0.164405	-0.46175	-0.448634	-0.475075	-0.448765	0.302609	1.20325	SLC22A16	85413	protein_coding
ENSG00000004838	3.72924	4.01462	4.20844	3.64979	3.68091	4.44167	2.79615	3.07275	3.24098	4.03604	4.70446	4.0333	3.4891	3.67242	4.01048	3.67137	3.6223	4.13804	ZMYND10	51364	protein_coding
ENSG00000004846	-2.13862	-2.15824	-2.16788	-2.16478	-2.17594	-2.15999	-2.09134	-2.15292	-2.1678	-2.14098	-2.09291	-2.11931	-2.15078	-2.14544	-2.15646	-2.14549	-2.05538	-2.14402	ABCB5	340273	protein_coding
ENSG00000004848	7.64384	5.97312	7.21577	7.15569	7.54776	7.36767	6.57304	6.34244	6.47684	8.06045	7.1866	5.80277	6.07284	6.17493	7.46944	5.85272	6.1559	6.91618	ARX	170302	protein_coding
ENSG00000004864	5.44851	6.74402	7.10398	4.99518	6.06095	6.53304	5.59517	6.45004	6.5208	4.98742	5.82221	7.95429	5.47753	5.82567	6.09718	5.66833	6.83859	7.21535	SLC25A13	10165	protein_coding
ENSG00000004866	7.10461	6.87048	6.9056	7.21066	6.89084	6.70022	7.39178	6.91442	7.24445	6.93109	7.04368	6.29235	7.0848	6.78427	7.29929	7.7137	6.87911	6.82808	ST7	7982	protein_coding
ENSG00000004897	8.47865	8.20204	7.93361	8.58205	8.22538	8.03886	8.69851	8.72296	8.28521	7.57405	7.84036	7.75666	8.19672	7.99864	8.00504	8.43279	8.16656	8.20552	CDC27	996	protein_coding
ENSG00000004939	-1.30926	-1.37148	-1.38248	-0.964921	-0.599407	-0.929318	-1.38657	-1.35462	-1.38244	-1.04977	-1.16434	-1.24805	-1.34783	-1.33089	-1.36583	-1.33105	-1.31234	-1.3264	SLC4A1	6521	protein_coding
ENSG00000004948	-0.0850133	-0.700651	-0.995075	-1.26581	-1.27672	-1.26063	-1.27637	-1.24081	-1.26893	-1.19103	-0.990568	-0.74954	-1.23189	-1.2096	-0.684586	-1.20982	-1.18521	-1.2037	CALCR	799	protein_coding
ENSG00000004961	5.19954	4.54065	4.62042	5.14681	4.50619	4.13452	4.87661	4.41093	4.73279	4.33938	4.32822	3.27248	4.49725	4.65476	3.38642	4.76234	4.04391	4.32878	HCCS	3052	protein_coding
ENSG00000004975	7.14046	7.4914	7.38932	7.39244	7.40984	7.53761	7.42878	6.98401	7.16909	8.54041	8.08758	7.86895	8.08405	7.69987	7.82629	7.25994	7.24121	7.02571	DVL2	1856	protein_coding
ENSG00000005001	-2.29709	-2.30812	-2.31353	-2.31179	-2.31806	-2.3091	-2.31785	-2.30513	-2.31349	-2.29842	-2.27139	-2.28624	-2.25659	-2.30092	-2.30712	-2.30095	-2.29763	-2.30012	PRSS22	64063	protein_coding
ENSG00000005007	8.30013	8.2461	8.26067	8.84924	8.37704	8.65268	8.17558	8.31144	8.33614	9.22213	9.00266	9.23176	8.53336	8.16729	8.41585	8.12806	8.02592	8.19672	UPF1	5976	protein_coding
ENSG00000005020	6.55443	4.86886	5.96561	7.07636	4.98348	4.89449	6.27497	6.15225	6.18413	5.34202	4.66138	5.05684	6.33606	5.30254	6.40046	6.26357	4.08626	5.20975	SKAP2	8935	protein_coding
ENSG00000005022	6.26074	5.95016	6.31981	6.19267	6.54466	6.83951	5.55636	6.01312	5.87185	5.60809	5.24454	5.77633	5.41059	5.53127	5.21108	4.88588	5.47603	5.07868	SLC25A5	292	protein_coding
ENSG00000005059	3.08195	2.84507	4.01652	2.91143	3.24741	2.81468	3.79099	3.77057	4.04519	3.35905	2.22375	2.68861	2.97713	2.51834	3.74178	3.27134	3.06434	3.85944	MCUB	55013	protein_coding
ENSG00000005073	0	0	0	0	0	0	0	0	0	0	0	0	0	0	0	0	0	0	HOXA11	3207	protein_coding
ENSG00000005075	5.42629	5.66091	5.59415	5.90578	5.72207	5.93071	6.48542	6.12552	6.75568	5.54172	4.48454	5.2971	5.12539	5.41382	5.03184	5.77051	5.87114	5.39166	POLR2J	5439	protein_coding
ENSG00000005100	6.92213	6.89487	6.72416	6.93526	6.7928	6.86154	7.07643	7.10333	6.7635	7.15596	7.49162	7.58872	7.32339	7.03231	7.21991	7.35483	7.22318	7.36471	DHX33	56919	protein_coding
ENSG00000005102	0	0	0	0	0	0	0	0	0	0	0	0	0	0	0	0	0	0	MEOX1	4222	protein_coding
ENSG00000005108	8.71178	9.05539	9.89417	8.73037	9.60479	9.60308	9.33278	9.31151	9.80071	8.51933	9.28448	7.6174	8.30648	9.04142	9.57492	7.91985	9.52434	9.57545	THSD7A	221981	protein_coding
ENSG00000005156	8.64566	8.46163	8.43117	8.34899	8.23082	8.41523	8.36893	8.57014	8.55036	8.75354	8.6983	8.58663	8.76469	8.71448	8.75869	8.74651	8.95671	8.7825	LIG3	3980	protein_coding
ENSG00000005175	7.89155	7.74968	7.62985	7.91317	7.58837	7.80281	8.0307	8.32574	8.0711	7.12264	7.61332	7.28881	7.61336	7.87037	7.55274	8.01777	7.73064	7.97763	RPAP3	79657	protein_coding
ENSG00000005187	-0.0217631	-0.46673	-0.483714	-0.199173	0.0782417	-0.469959	0.0819777	0.325035	0.160309	-0.431689	-0.187885	-0.338568	-0.452278	-0.441263	0.914493	-0.0720614	-0.428623	0.214386	ACSM3	6296	protein_coding
ENSG00000005189	4.86082	5.04235	4.39101	4.48857	4.85955	4.52991	5.05255	4.5805	4.32879	4.98961	4.72064	3.14581	5.0783	4.98306	4.87106	5.56382	4.8389	4.12624	REXO5	81691	protein_coding
ENSG00000005194	6.75125	6.6623	6.71951	6.99127	6.53382	6.43701	6.67259	6.42505	6.61198	7.34844	6.6526	7.19752	7.09123	6.41187	6.73683	6.79029	6.52023	5.99206	CIAPIN1	57019	protein_coding
ENSG00000005206	8.07212	8.46218	8.26494	7.69412	8.14355	8.40554	7.87971	7.78831	8.58755	10.0771	10.0387	9.27409	8.85313	8.92536	8.56191	8.51252	8.83155	8.33843	SPPL2B	56928	protein_coding
ENSG00000005238	6.79932	6.49011	7.14154	6.62995	6.46119	7.32567	6.74221	6.76553	7.68321	7.57136	6.78987	7.66512	7.32769	7.09591	7.18271	6.85605	6.35216	7.32075	FAM214B	80256	protein_coding
ENSG00000005243	0.416602	1.14523	1.65542	0.615072	0.920774	2.26803	0.246017	0.719525	2.22992	0.404531	0.685649	2.44367	0.739212	0.78938	1.95376	0.381863	0.411634	1.10496	COPZ2	51226	protein_coding
ENSG00000005249	7.261	6.29678	6.3248	8.15755	6.42292	5.82994	7.70539	7.18985	6.57932	6.46111	6.37307	5.23972	6.50587	6.05684	6.15103	7.02084	5.5339	5.47342	PRKAR2B	5577	protein_coding
ENSG00000005302	7.35066	7.29744	6.99381	7.23273	7.04789	6.64893	7.37875	7.26947	7.40972	7.97346	8.0884	7.83114	7.38715	7.49875	7.35605	7.57323	7.31112	7.49013	MSL3	10943	protein_coding
ENSG00000005339	10.3667	10.5346	10.3199	10.5624	10.6773	10.621	10.1274	9.73094	10.2898	10.1618	10.9338	10.2873	10.1054	10.5422	10.1922	10.227	10.4526	10.3393	CREBBP	1387	protein_coding
ENSG00000005379	10.9491	11.1954	10.9099	11.1965	11.4258	11.3882	10.534	9.58847	10.9529	12.4642	12.5454	10.2857	11.8091	11.4979	11.3892	11.1546	11.0318	10.5713	TSPOAP1	9256	protein_coding
ENSG00000005381	3.09336	3.34879	3.31052	2.39753	2.88011	2.18206	3.20058	2.28304	2.97074	4.35802	3.86622	3.01231	2.75321	3.55403	3.2605	2.56627	3.28325	1.61997	MPO	4353	protein_coding
ENSG00000005421	0.601691	1.28317	2.15181	0.479185	2.00224	2.08309	1.07045	1.35317	2.0874	0.589769	1.48821	1.20708	0.542003	0.567712	2.30211	0.567455	1.30279	1.47483	PON1	5444	protein_coding
ENSG00000005436	7.05511	7.58053	7.33949	7.09048	7.66854	7.14981	7.38799	7.83656	7.1235	7.28122	7.69248	7.93459	7.58739	7.46442	7.28302	7.16805	7.45919	7.19399	GCFC2	6936	protein_coding
ENSG00000005448	5.9689	4.45153	3.9395	5.28313	4.37846	4.24268	5.36728	4.43559	4.55249	6.06197	5.05863	5.9077	6.16489	4.2027	5.46534	5.1113	3.90564	5.20313	WDR54	84058	protein_coding
ENSG00000005469	6.07968	6.21362	5.86797	6.1059	5.69208	5.83014	5.88799	6.06376	5.90234	5.73619	5.87	5.96518	6.11478	5.25145	5.55468	6.03648	6.4637	6.13414	CROT	54677	protein_coding
ENSG00000005471	0.778096	1.76812	2.39267	1.78925	1.50119	0.66004	1.97929	1.04903	1.74091	0.764352	1.6889	1.39392	0.709088	1.97594	2.84873	0.738578	2.82402	1.65072	ABCB4	5244	protein_coding
ENSG00000005483	10.5744	10.7198	10.4994	10.6133	10.8285	10.3656	10.7794	11.0029	10.7597	10.1946	10.7512	10.5929	10.5984	10.9952	10.7948	10.8922	11.0447	11.0583	KMT2E	55904	protein_coding
ENSG00000005486	7.45158	6.77219	7.10491	8.09272	6.92614	6.98646	7.15272	7.29172	7.14645	7.19853	6.77465	6.50895	6.61093	6.50136	6.64172	6.44637	5.57804	6.16144	RHBDD2	57414	protein_coding
ENSG00000005513	6.81592	9.22418	8.34897	6.62917	9.28803	8.0454	6.97706	9.29827	6.64002	7.88403	10.4309	9.70048	7.44856	9.24883	7.15834	7.01154	9.65591	8.33707	SOX8	30812	protein_coding
ENSG00000005700	9.59425	9.33768	9.1803	9.19309	9.00692	8.85432	9.523	9.97094	9.08633	8.72494	9.06388	9.45482	9.30745	9.11962	9.17073	9.46711	9.37393	9.47874	IBTK	25998	protein_coding
ENSG00000005801	7.1657	7.9703	7.38442	7.33713	7.92556	7.38107	7.90253	8.33519	7.87126	7.1516	7.91173	7.74929	7.52478	7.86181	7.10529	7.82748	8.3828	7.87777	ZNF195	7748	protein_coding
ENSG00000005810	11.9792	11.7896	11.6834	12.1915	11.8888	11.5485	12.0517	11.8147	11.5622	11.4497	11.5677	11.0331	11.7036	11.5945	11.6381	12.1093	11.9442	11.9131	MYCBP2	23077	protein_coding
ENSG00000005812	8.12562	7.91972	7.8512	8.2957	7.96222	8.30773	8.33525	8.65395	8.27004	7.02637	7.22309	7.26563	7.05629	7.50389	7.04463	7.99931	8.04235	8.10924	FBXL3	26224	protein_coding
ENSG00000005844	1.41723	1.83288	3.85175	1.48284	4.50753	2.61187	2.07834	1.91294	5.49392	2.33928	1.88951	4.35639	1.94557	2.26293	4.90954	1.34676	2.1196	4.89937	ITGAL	3683	protein_coding
ENSG00000005882	7.58819	6.95508	7.59006	7.96834	7.36118	8.15365	7.40961	7.21073	7.67403	7.93766	6.92233	7.19103	7.63849	6.86203	7.42248	7.45931	6.85697	7.23465	PDK2	5164	protein_coding
ENSG00000005884	8.22092	6.29937	7.6356	8.36913	7.02902	7.21268	7.93774	7.14574	7.41782	9.02329	7.04498	6.34309	8.7886	7.245	8.58933	8.36571	6.32327	7.48702	ITGA3	3675	protein_coding
ENSG00000005889	7.73676	7.98439	8.1058	8.39498	8.54551	8.47671	7.67975	7.86406	8.13782	7.4498	7.84924	8.14523	7.32668	8.00986	7.76317	8.12082	8.44317	8.75346	ZFX	7543	protein_coding
ENSG00000005893	7.59936	8.44697	8.79505	7.40622	8.24819	8.79729	8.069	9.65084	8.46948	7.35198	8.08523	9.29418	7.4065	8.20235	7.66309	7.61326	8.30144	8.91647	LAMP2	3920	protein_coding
ENSG00000005961	4.9109	5.18467	4.87711	5.77031	5.61351	4.88821	5.54793	4.73593	4.22814	6.34275	6.61821	5.87745	6.1923	5.94011	5.39602	5.47628	5.51292	5.04085	ITGA2B	3674	protein_coding
ENSG00000005981	0.775547	2.22695	2.58446	0.626102	3.08479	2.57155	1.23538	1.5348	2.4155	0.761186	1.70253	0.896399	0.703293	1.83099	1.66011	0.734217	2.09215	1.13875	ASB4	51666	protein_coding
ENSG00000006007	6.59698	6.34944	6.71367	6.80722	6.53709	6.67312	6.65888	6.92356	6.43277	5.57013	5.31208	6.25653	5.35962	5.65858	5.72282	5.81559	6.14573	6.36374	GDE1	51573	protein_coding
ENSG00000006015	6.95242	6.18918	6.46786	6.99726	6.24192	6.5224	6.57252	6.17749	6.27743	8.34279	6.72038	6.76925	7.52193	5.93083	6.90731	7.0067	6.22078	6.41057	C19orf60	55049	protein_coding
ENSG00000006016	4.78218	3.20978	4.37106	4.93306	3.47369	4.89713	3.76135	3.96639	4.03486	4.82105	2.47285	2.88943	5.1435	2.86509	3.24411	3.70707	1.98817	1.94515	CRLF1	9244	protein_coding
ENSG00000006025	7.03797	7.02073	6.90462	7.16016	7.24128	7.33432	6.75448	6.43807	6.52194	7.95721	8.01198	7.77012	7.56071	7.38093	7.54301	7.10391	7.10358	6.83751	OSBPL7	114881	protein_coding
ENSG00000006042	3.26055	6.68511	7.36577	3.33877	4.56035	7.32525	4.47007	7.1559	5.34206	5.06045	6.70304	8.48347	4.71917	7.18291	5.65584	4.25932	6.79372	8.23491	TMEM98	26022	protein_coding
ENSG00000006047	4.05979	2.20335	3.10372	4.14031	2.40229	4.82918	3.62227	3.40546	3.42255	5.767	2.34698	3.70651	4.93731	1.79952	4.27019	4.30302	1.85752	3.08724	YBX2	51087	protein_coding
ENSG00000006059	-2.29619	-2.30992	-2.31666	-2.3145	-2.3223	-2.31115	-2.32204	-2.3062	-2.31661	-2.23893	-2.26421	-2.28269	-2.3047	-2.30097	-2.30868	-2.301	-2.29687	-2.29997	KRT33A	3883	protein_coding
ENSG00000006062	5.73249	6.14908	6.09528	6.09628	6.11037	6.81224	5.87881	5.31802	6.61349	7.25785	6.40261	5.79966	6.90825	6.39105	7.08467	6.31048	6.05607	6.19874	MAP3K14	9020	protein_coding
ENSG00000006071	9.36594	8.27935	8.31675	8.94099	9.0824	8.19239	8.95338	8.70432	9.06988	10.087	9.17492	7.68001	9.69144	9.07136	9.15542	9.74994	9.32094	8.75353	ABCC8	6833	protein_coding
ENSG00000006116	8.5646	6.22311	6.94262	8.53774	6.62508	6.0232	8.05396	7.35756	6.81216	8.59673	6.58203	6.5106	8.29929	6.57311	7.72095	8.05771	5.69516	7.10665	CACNG3	10368	protein_coding
ENSG00000006118	8.57188	7.41874	8.09376	8.60902	7.81818	8.54246	8.26624	7.69952	8.32651	9.73559	8.11861	7.55258	8.54651	7.71207	8.36047	8.59751	7.2051	7.69086	TMEM132A	54972	protein_coding
ENSG00000006125	9.62907	9.2478	9.41775	10.0589	9.37366	9.1873	9.69041	9.58547	9.55949	8.83939	8.70247	8.97527	8.7526	8.89133	8.9241	8.92236	8.75776	8.92758	AP2B1	163	protein_coding
ENSG00000006128	4.53614	2.92221	3.96716	3.60594	2.93833	2.69746	3.41237	1.51081	2.74351	3.84356	2.04573	3.18918	3.62804	2.71188	3.90873	2.38171	1.98081	1.92801	TAC1	6863	protein_coding
ENSG00000006194	7.79092	7.36731	7.50842	7.64052	7.23098	7.5935	7.45186	7.73167	7.56741	7.72732	7.08883	7.81345	7.8909	7.72691	7.65401	7.58917	7.77281	7.80702	ZNF263	10127	protein_coding
ENSG00000006210	8.72027	7.31146	7.74426	8.53565	7.48809	7.22559	8.13571	7.45959	7.14641	8.52249	7.23186	6.7659	7.92047	7.02632	7.58257	8.1484	6.84557	7.03905	CX3CL1	6376	protein_coding
ENSG00000006282	6.84455	6.63748	6.95217	7.28348	6.95765	7.31208	6.9848	6.50715	7.15145	8.4602	8.0222	7.23721	7.78921	7.08526	7.60694	7.32389	6.8098	6.52353	SPATA20	64847	protein_coding
ENSG00000006283	9.32046	8.45071	7.93157	8.69458	8.91951	7.08543	8.5391	8.75895	7.03215	10.9732	9.7559	6.80751	10.0719	9.15718	9.59748	9.2419	8.97668	8.12334	CACNA1G	8913	protein_coding
ENSG00000006327	-0.227417	0.284229	1.0438	-0.292295	0.124234	0.0306338	-0.0673406	0.0800019	0.866155	-0.233864	0.0168188	0.349905	-0.259431	0.414505	1.0439	-0.245863	-0.230075	-0.241995	TNFRSF12A	51330	protein_coding
ENSG00000006377	4.03947	2.40439	4.85559	4.05634	3.97918	4.09843	4.42462	2.64943	4.68169	3.98683	2.34525	2.07613	3.35736	2.77412	4.68148	2.14483	2.21831	3.91965	DLX6	1750	protein_coding
ENSG00000006432	9.11346	7.45732	8.05253	9.29462	7.98637	7.9799	8.72348	7.59585	7.6975	9.22914	7.42156	6.69975	8.59614	7.41092	8.49418	8.8072	7.15891	7.98199	MAP3K9	4293	protein_coding
ENSG00000006451	6.28382	6.00224	6.0585	6.77476	6.16086	5.97285	6.06786	6.12926	5.9226	5.33348	5.18634	6.07381	5.21669	5.36166	5.82895	5.71019	5.75598	6.26671	RALA	5898	protein_coding
ENSG00000006453	1.57166	0.335373	2.04353	1.03213	1.4716	0.650321	1.04935	0.356952	1.28385	2.17784	0.667426	0.509495	1.54043	0.388767	1.69452	0.388539	0.414673	0.786754	BAIAP2L1	55971	protein_coding
ENSG00000006459	7.87792	7.96742	7.84564	7.66357	7.81108	7.87251	7.91944	8.4358	8.30546	7.52159	7.05409	7.2227	7.89173	7.6854	7.65297	7.673	7.90253	7.99436	KDM7A	80853	protein_coding
ENSG00000006468	7.44172	8.2437	6.70251	7.4857	8.47385	7.23763	5.81025	7.43422	6.66512	5.85807	7.17204	5.05937	5.45863	7.55978	6.08074	6.0722	8.25254	5.53138	ETV1	2115	protein_coding
ENSG00000006530	7.56634	7.40104	7.37103	7.58699	7.34199	7.3394	7.42214	7.60578	7.23969	7.07334	7.44138	7.21113	7.18439	7.50535	6.93534	7.17664	7.46068	7.20357	AGK	55750	protein_coding
ENSG00000006534	1.62142	3.64941	3.75656	1.39195	3.54177	3.45892	1.7696	2.84328	3.64931	2.23977	2.06028	4.6012	2.09886	4.34801	4.30085	1.90722	4.12099	3.48084	ALDH3B1	221	protein_coding
ENSG00000006555	2.18597	1.69	1.06547	3.01044	2.03808	2.03222	3.22542	3.13709	1.34748	4.17853	1.63757	2.49796	3.51944	1.21946	2.48104	2.98744	2.36271	2.44826	TTC22	55001	protein_coding
ENSG00000006576	7.99187	8.24456	7.915	8.0935	8.13234	7.81986	8.8927	8.97571	7.95061	8.05641	8.21384	7.8495	8.26149	8.05783	7.97324	8.31936	8.10901	8.06142	PHTF2	57157	protein_coding
ENSG00000006606	0	0	0	0	0	0	0	0	0	0	0	0	0	0	0	0	0	0	CCL26	10344	protein_coding
ENSG00000006607	8.30286	9.89288	8.70518	8.12888	9.29231	8.51015	7.92703	8.31399	7.96189	9.03899	9.79616	9.44604	8.96389	9.52296	8.6786	8.93517	9.67555	9.07585	FARP2	9855	protein_coding
ENSG00000006611	3.83067	2.61761	5.68591	3.21097	1.99453	4.38728	2.61856	2.27824	3.77709	4.32544	3.48803	6.71852	4.87455	4.32587	5.32331	3.98568	3.38941	6.49265	USH1C	10083	protein_coding
ENSG00000006625	5.49514	4.76	4.40205	5.55396	4.31051	4.84644	5.61739	5.10499	5.13724	4.3841	3.01058	4.12479	4.17575	3.26331	3.94572	5.5644	4.08748	4.26171	GGCT	79017	protein_coding
ENSG00000006634	5.97198	5.69071	5.46717	5.56708	5.53473	5.20764	5.79285	6.11594	5.34801	5.65701	5.67246	5.2688	5.63413	5.33086	5.17023	5.79419	5.31293	5.27729	DBF4	10926	protein_coding
ENSG00000006638	-0.155984	-0.205927	0.812903	0.460135	0.796122	0.513881	-0.242433	0.143266	0.573678	0.232132	0.0816988	-0.0864013	-0.187936	-0.174273	1.19098	-0.17441	-0.158642	0.486863	TBXA2R	6915	protein_coding
ENSG00000006652	7.92839	8.27853	8.77098	8.13122	8.1832	8.73942	7.98866	8.3291	8.19433	8.06147	7.95498	8.08416	8.09237	7.86707	8.11259	7.72629	7.78101	7.84896	IFRD1	3475	protein_coding
ENSG00000006659	-2.13921	-2.15254	-2.15908	-2.15698	-2.16456	-2.15372	-2.10709	-2.14892	-2.10183	-2.14081	-2.10815	-2.12609	-2.14747	-2.14384	-2.15133	-2.14387	-2.13986	-2.14288	LGALS14	56891	protein_coding
ENSG00000006695	5.82752	6.19511	6.03302	5.99682	6.3071	6.14261	5.95794	5.60536	5.88266	5.62864	6.14061	5.33707	5.50483	5.20749	5.48557	6.1354	6.55294	6.32182	COX10	1352	protein_coding
ENSG00000006704	6.92054	7.19393	7.56526	6.92375	7.53296	7.58252	6.86827	7.22472	7.26277	8.38871	8.17698	7.85196	7.58598	7.6269	7.83187	7.35316	7.54334	7.58747	GTF2IRD1	9569	protein_coding
ENSG00000006712	7.39895	7.26247	7.58734	7.5482	7.12442	7.51092	6.50976	6.8793	6.80865	7.37271	8.56261	9.18416	6.98936	7.76983	7.24202	7.27228	7.02099	7.61788	PAF1	54623	protein_coding
ENSG00000006715	10.1331	9.91292	9.47858	10.006	9.68925	9.47176	9.47919	9.30123	9.02044	9.80363	9.8998	9.54582	10.0583	10.0897	9.60557	10.1424	10.1077	9.73751	VPS41	27072	protein_coding
ENSG00000006740	8.39574	7.27288	7.50873	8.53593	7.53359	7.24977	8.10457	7.39705	7.36106	8.75194	7.21835	6.43686	8.50874	7.41863	8.10452	8.44988	7.12149	7.83808	ARHGAP44	9912	protein_coding
ENSG00000006744	8.07882	8.067	7.90006	7.94367	7.85203	7.82303	7.87005	7.91444	7.89319	9.02182	8.83506	8.74898	8.8218	8.48008	8.31982	8.15023	8.34354	8.19325	ELAC2	60528	protein_coding
ENSG00000006747	1.84353	1.93876	3.66501	1.85201	3.80497	4.06414	2.89343	3.16751	7.07126	3.30052	2.37407	5.13934	3.95282	4.8819	6.07533	1.76579	2.47798	5.02362	SCIN	85477	protein_coding
ENSG00000006756	4.77461	6.49852	6.22957	4.52165	5.96121	6.61138	4.81761	6.26251	6.34642	5.24023	6.66936	6.66273	4.87863	7.02875	6.50192	4.75197	6.82834	6.38622	ARSD	414	protein_coding
ENSG00000006757	4.56792	3.58041	3.67559	4.4454	3.82602	4.30136	3.92266	4.08356	4.12355	3.04491	2.41073	2.15149	2.99982	3.4072	2.78122	4.16252	3.31911	3.12054	PNPLA4	8228	protein_coding
ENSG00000006788	-0.957427	-1.01801	-1.02944	-0.357135	-1.03796	-1.02019	-0.215584	-1.01112	-1.02936	0.0968678	-0.750642	-0.870091	-0.663179	-0.988283	-1.01575	-0.356384	-0.96182	-0.981874	MYH13	8735	protein_coding
ENSG00000006831	6.55086	7.58098	7.88691	6.91217	7.20187	8.12409	6.7818	8.22699	7.29397	6.82925	7.02706	9.65248	6.94758	7.79564	7.37691	6.20236	7.16327	8.22137	ADIPOR2	79602	protein_coding
ENSG00000006837	3.74113	4.90211	4.63024	4.54241	5.211	5.30372	3.92703	3.99612	5.42504	3.10191	3.7633	4.48529	2.59404	3.77113	2.84539	3.5097	2.19759	5.01042	CDKL3	51265	protein_coding
ENSG00000007001	3.44274	3.36137	2.88586	4.01067	3.793	2.73773	4.61003	4.10826	3.49394	3.64523	2.26392	2.41906	4.11857	2.99212	2.67683	3.55176	3.21764	2.36499	UPP2	151531	protein_coding
ENSG00000007038	-1.70305	-1.74532	-1.76608	-1.75941	-1.61585	-1.74909	-1.77565	-1.73387	-1.76592	-1.70815	-1.60457	-1.66146	-1.01752	-1.71774	-1.74149	-1.71786	-1.70514	-1.71469	PRSS21	10942	protein_coding
ENSG00000007047	7.82212	7.13291	7.24026	7.95887	7.33547	7.58753	7.4713	6.68999	7.08129	8.39439	7.63894	7.39554	7.90813	7.41754	7.52332	7.65779	6.96785	7.10675	MARK4	57787	protein_coding
ENSG00000007062	4.22255	7.87301	5.2189	3.47881	7.54586	4.71464	4.59989	7.28445	3.61577	4.83298	8.09027	4.49887	4.57521	7.0643	5.25238	3.901	7.96891	5.26915	PROM1	8842	protein_coding
ENSG00000007080	6.05947	5.65749	5.69199	6.33625	5.62713	5.77616	5.35992	5.36397	5.27116	6.92465	5.76872	6.04847	6.01047	5.82453	5.26113	5.23754	4.69705	4.42253	CCDC124	115098	protein_coding
ENSG00000007129	-0.560926	-0.605004	-0.108024	-0.618076	-0.178363	-0.608588	-0.377996	-0.593739	0.67814	-0.566578	-0.302073	0.410955	-0.216298	-0.576992	0.864961	-0.577113	-0.563255	-0.166173	CEACAM21	90273	protein_coding
ENSG00000007168	10.3886	10.0943	10.1363	10.5494	9.95739	9.74819	10.6885	10.6931	10.4191	9.76506	9.7505	9.85007	9.92375	9.79802	9.83741	10.1225	9.82419	9.88448	PAFAH1B1	5048	protein_coding
ENSG00000007171	4.30819	2.82897	3.09979	4.46329	3.52048	3.40796	4.63889	3.82492	3.18402	5.44097	3.49757	3.65231	4.9432	4.48509	4.48194	5.5711	3.72334	3.8763	NOS2	4843	protein_coding
ENSG00000007174	7.34717	6.33627	6.31399	7.13064	6.5864	6.85423	7.18156	6.18288	6.49461	7.45768	6.42162	7.6092	7.58963	6.69869	7.28131	7.61594	6.29733	6.87802	DNAH9	1770	protein_coding
ENSG00000007202	10.1231	9.89373	10.0809	10.1161	9.84324	10.2251	9.89448	9.7411	10.4034	10.2943	9.70181	10.1861	10.2086	9.75749	10.2179	10.0331	9.81843	10.0924	KIAA0100	9703	protein_coding
ENSG00000007216	-2.29619	-2.30992	-2.31666	-2.3145	-2.3223	-2.31115	-2.32204	-2.3062	-2.31661	-2.23893	-2.26421	-2.28269	-2.3047	-2.30097	-2.30868	-2.301	-2.29687	-2.29997	SLC13A2	9058	protein_coding
ENSG00000007237	10.8807	8.94197	9.97863	11.1865	9.05084	9.37289	10.7049	10.0725	9.54147	10.8506	9.07324	10.8187	10.4401	9.412	9.80974	10.5257	8.8299	10.2137	GAS7	8522	protein_coding
ENSG00000007255	0.935313	1.57801	2.0562	1.64917	1.49762	1.85778	1.73789	1.64954	1.27538	2.42759	2.2542	3.07128	0.86537	2.34673	2.03943	1.75288	0.929561	2.11386	TRAPPC6A	79090	protein_coding
ENSG00000007264	6.48331	3.6728	4.97014	6.53691	4.63006	4.87645	5.67179	4.70085	4.94993	7.49165	4.06607	4.68777	6.9144	3.99255	6.12575	6.4844	3.50572	5.17975	MATK	4145	protein_coding
ENSG00000007306	0	0	0	0	0	0	0	0	0	0	0	0	0	0	0	0	0	0	CEACAM7	1087	protein_coding
ENSG00000007312	0	0	0	0	0	0	0	0	0	0	0	0	0	0	0	0	0	0	CD79B	974	protein_coding
ENSG00000007314	-0.748395	-0.79282	-0.335724	-0.802021	0.198277	-0.496062	-0.582218	-0.784812	-0.335128	-0.371717	-0.521053	0.149909	-0.78146	-0.77278	-0.790191	-0.772867	-0.753225	-0.117042	SCN4A	6329	protein_coding
ENSG00000007341	7.22846	7.57966	7.31582	6.76804	7.3892	7.46555	7.34672	7.43934	7.30109	6.52244	7.18986	7.19946	7.22712	7.21291	7.30031	7.60591	7.69687	7.59275	ST7L	54879	protein_coding
ENSG00000007350	-1.85991	-1.776	-1.89792	-1.8939	-1.70814	-1.88768	-1.80141	-1.8785	-1.89783	-1.86298	-1.80052	-1.83483	-1.87571	-1.86877	-1.88309	-1.86884	-1.86117	-1.86693	TKTL1	8277	protein_coding
ENSG00000007372	4.73134	5.65599	8.46253	4.0507	6.59859	9.17059	4.28901	4.89606	9.27479	4.61842	5.61902	7.11263	4.94051	5.56899	8.21437	3.46382	5.2191	7.14301	PAX6	5080	protein_coding
ENSG00000007376	5.05808	4.61723	4.23823	5.29506	4.11048	4.54593	4.69513	4.33749	4.55868	6.25258	5.27787	5.01636	5.19742	4.79513	4.43824	5.02989	4.84745	4.66465	RPUSD1	113000	protein_coding
ENSG00000007384	4.76072	7.65074	6.09885	4.19145	7.23071	7.1152	4.98617	6.46438	7.1795	6.30492	9.00287	6.20506	6.16397	7.78671	6.34794	4.92736	7.67105	5.1841	RHBDF1	64285	protein_coding
ENSG00000007392	10.0425	10.2616	9.80024	9.57327	9.96383	9.60245	10.2872	10.1913	9.83686	10.7718	11.0862	10.3384	10.5244	10.5203	10.2574	10.2412	10.3284	9.95922	LUC7L	55692	protein_coding
ENSG00000007402	7.59557	7.5136	7.38054	7.70598	7.72798	7.00218	7.61551	6.92388	7.05452	8.82861	8.12495	6.59507	7.70429	6.86866	8.41919	7.73381	7.38348	7.36114	CACNA2D2	9254	protein_coding
ENSG00000007516	8.9061	6.49639	7.55579	9.52895	8.06407	7.7156	7.88128	7.41865	6.99168	10.0366	6.13937	7.58212	9.64247	6.44254	8.35368	8.55737	5.23721	7.28787	BAIAP3	8938	protein_coding
ENSG00000007520	5.86664	5.2861	5.53248	5.92182	5.37217	5.74527	5.01734	5.52889	5.09279	6.11923	5.95614	6.10922	5.07403	5.41581	5.32647	5.12698	4.95149	5.36925	TSR3	115939	protein_coding
ENSG00000007541	7.44564	6.53509	6.66563	7.37194	6.63165	6.91941	7.20589	6.48355	6.5178	9.44855	7.72732	7.66572	8.26643	7.15074	7.50647	7.58405	6.83497	7.00091	PIGQ	9091	protein_coding
ENSG00000007545	8.13659	8.60634	8.23139	8.40982	8.75746	8.65219	8.12343	7.7774	8.44951	9.33229	9.57543	8.92297	9.24622	8.95788	8.76411	8.46959	8.7196	8.46471	CRAMP1	57585	protein_coding
ENSG00000007866	1.89862	4.56753	4.17254	1.63486	4.41019	5.19208	2.43491	3.89481	5.31664	1.87366	5.59567	3.61568	1.77238	4.95873	4.20979	1.82662	4.82158	2.98884	TEAD3	7005	protein_coding
ENSG00000007908	-0.995767	-0.759959	-0.0803888	-1.06292	-0.526581	-0.549339	-1.07313	-1.04986	-1.06594	-1.00584	-0.801087	-0.554891	-1.0473	-1.02482	-0.518884	-1.02504	-0.999902	-1.01878	SELE	6401	protein_coding
ENSG00000007923	8.01852	7.91138	7.9875	8.29029	8.10975	7.86983	7.90068	7.50661	7.74461	8.83587	8.48344	8.5122	8.23437	8.37871	8.26712	8.16972	8.10407	8.29133	DNAJC11	55735	protein_coding
ENSG00000007933	-1.3986	-1.44216	-1.47224	-1.64358	-1.49983	-1.63295	-1.65321	-1.61726	-1.3245	-1.59076	-1.48406	-1.54266	-1.61251	-1.60065	-1.62512	-1.60077	-1.58767	-1.59751	FMO3	2328	protein_coding
ENSG00000007944	6.40721	6.19102	6.80171	6.78588	5.63304	6.26103	5.83458	6.05044	5.53342	6.36372	5.13516	7.13181	5.60202	5.76566	5.55838	5.47484	5.73755	6.85231	MYLIP	29116	protein_coding
ENSG00000007952	-0.972557	-1.02391	-0.624401	-1.0295	-1.03787	-0.76641	-0.677928	-1.01898	-0.623876	-0.981787	-0.794223	-0.897237	-0.716599	-0.685456	-1.0223	-0.999372	-0.649542	-0.428862	NOX1	27035	protein_coding
ENSG00000007968	-1.30924	-1.38514	-1.13109	-1.3988	-0.57919	-1.39191	-1.40814	-1.36457	-1.40156	-1.31839	-1.13245	-1.23457	-1.35629	-0.0385677	-1.37826	-1.33583	-1.313	-1.33014	E2F2	1870	protein_coding
ENSG00000008018	6.76889	6.65939	6.77303	7.12266	6.73465	7.2364	7.14296	7.07951	6.91466	6.71266	6.16945	6.83992	7.00883	6.18322	6.48128	7.22299	6.44691	6.80503	PSMB1	5689	protein_coding
ENSG00000008056	9.91151	8.4139	8.87172	10.5525	8.96828	8.72148	9.57915	9.47414	9.20268	8.77048	8.26787	7.7436	8.60211	8.29962	8.40207	8.73263	7.68051	7.77951	SYN1	6853	protein_coding
ENSG00000008083	8.53324	8.53059	8.70249	8.56212	8.70863	9.2953	8.18001	8.00548	9.2252	8.81915	8.7036	9.0279	8.81898	8.64668	8.9639	8.73281	8.58141	8.79475	JARID2	3720	protein_coding
ENSG00000008086	9.94706	8.93282	9.25836	10.2405	9.03894	8.959	9.95915	9.4751	9.19034	9.27116	8.81028	8.844	9.34542	9.08792	9.13603	9.99352	8.74556	9.32572	CDKL5	6792	protein_coding
ENSG00000008118	7.93306	5.37242	6.30119	7.79697	5.96258	5.31097	7.18531	6.76956	6.37523	7.25889	5.35653	5.10813	7.50959	5.54219	7.07207	6.97834	4.40694	5.98974	CAMK1G	57172	protein_coding
ENSG00000008128	9.02687	8.69375	9.06393	8.94527	8.72086	9.05468	7.8783	7.48328	8.34598	9.88207	10.095	9.81406	8.92188	8.9371	9.07478	8.72704	8.36859	8.7459	CDK11A	728642	protein_coding
ENSG00000008130	7.35347	7.26512	7.22375	7.28402	7.24277	7.83079	6.76678	6.7332	7.38124	8.29293	7.99354	8.12561	7.47224	7.32464	7.50825	7.13252	6.85792	7.0342	NADK	65220	protein_coding
ENSG00000008196	-2.29649	-2.30932	-2.31562	-2.3136	-2.3209	-2.31047	-2.32064	-2.30585	-2.31558	-2.29804	-2.2666	-2.28387	-2.30445	-2.30095	-2.30816	-2.30099	-2.29713	-2.24495	TFAP2B	7021	protein_coding
ENSG00000008197	-2.29663	-2.30905	-2.31514	-2.31319	-2.32025	-2.31015	-2.32	-2.30568	-2.3151	-2.29812	-2.2677	-2.28441	-2.30433	-2.30094	-2.30792	-2.24768	-2.29724	-2.30005	TFAP2D	83741	protein_coding
ENSG00000008226	3.46402	2.09952	4.56777	4.1585	4.18862	5.28037	3.92621	2.6249	3.9422	4.39145	4.7465	5.0356	4.73339	4.59252	5.06732	3.64234	4.00242	4.04496	DLEC1	9940	protein_coding
ENSG00000008256	7.95585	6.89545	7.38598	8.14868	7.45399	7.29231	7.66722	7.0102	7.11724	8.57607	7.05381	6.67538	7.89139	6.46858	7.84981	7.82552	7.21364	6.97749	CYTH3	9265	protein_coding
ENSG00000008277	10.6224	10.0949	9.79195	10.4856	10.1087	9.28273	10.7665	10.5055	9.43096	9.9067	9.81613	9.41407	10.1509	10.1585	9.88691	10.5176	10.1717	10.0172	ADAM22	53616	protein_coding
ENSG00000008282	4.09666	4.9664	5.31809	4.76937	4.54296	5.53666	5.00777	5.46805	5.52996	4.04982	4.0717	5.61707	4.29276	4.23708	3.89146	4.03694	4.2949	5.37097	SYPL1	6856	protein_coding
ENSG00000008283	6.97294	4.87409	5.91559	6.40137	4.82944	5.08531	6.16655	5.37043	5.44151	7.70821	4.94026	5.22784	7.41861	5.82898	6.82358	7.54068	4.47771	6.01002	CYB561	1534	protein_coding
ENSG00000008294	10.417	12.0671	11.6719	10.4898	11.6761	11.6899	10.7463	11.4954	11.7826	10.3193	12.0049	11.949	10.2843	11.8626	10.8397	10.5315	12.0675	11.5874	SPAG9	9043	protein_coding
ENSG00000008300	9.28628	8.16697	8.37386	9.44321	8.07485	7.99633	9.11442	8.13146	8.05722	10.4969	8.67125	8.1637	9.81948	7.94586	9.30815	9.41902	7.9444	8.77172	CELSR3	1951	protein_coding
ENSG00000008311	5.88065	9.31453	8.72942	5.34526	8.61857	8.72284	6.55834	9.10252	9.3778	5.80318	9.07119	9.34252	5.64967	9.43863	8.12303	6.18051	9.89267	9.24918	AASS	10157	protein_coding
ENSG00000008323	-2.13838	-2.1606	-2.17152	-2.16801	-2.18065	-2.16258	-2.18021	-2.15458	-2.17143	-2.04567	-2.0866	-2.11651	-2.15215	-2.1461	-2.0632	-2.14616	-2.13948	-2.1445	PLEKHG6	55200	protein_coding
ENSG00000008324	3.27682	3.01218	3.74175	3.44558	2.99253	3.48796	3.97786	3.1107	3.32938	4.69679	3.69665	4.66387	3.5529	1.82402	3.7736	3.43488	2.20982	3.17447	SS18L2	51188	protein_coding
ENSG00000008382	6.29175	5.71932	5.7264	6.28993	5.83151	5.96041	5.41445	5.07687	5.34682	7.65671	7.34015	7.0554	7.00739	6.43186	6.31046	6.24787	5.64189	5.81275	MPND	84954	protein_coding
ENSG00000008394	4.80703	3.55043	6.05209	4.78999	4.2682	7.36972	4.24705	3.95722	8.07126	3.58179	2.99069	3.51852	4.56601	4.04648	5.80651	3.97063	3.72422	4.07662	MGST1	4257	protein_coding
ENSG00000008405	6.04157	7.25182	7.07052	6.3923	7.07072	7.1597	6.58395	6.89943	6.96588	5.77057	7.01268	6.7144	5.83711	6.76939	6.65755	5.88979	6.32647	6.78386	CRY1	1407	protein_coding
ENSG00000008438	-2.13866	-2.15787	-2.16731	-2.16428	-2.1752	-2.15959	-2.09236	-2.15267	-2.16724	-2.05851	-2.09389	-2.11975	-2.15057	-2.14534	-2.15613	-2.14539	-2.13961	-2.14395	PGLYRP1	8993	protein_coding
ENSG00000008441	9.57153	9.37928	9.81542	9.57073	9.2485	9.63046	9.51165	8.93128	9.11675	10.0702	9.65433	10.722	9.52824	9.51972	9.26478	9.29676	9.17714	10.0225	NFIX	4784	protein_coding
ENSG00000008513	7.91419	6.08869	7.74531	7.72488	6.95862	8.13071	7.70609	6.98023	8.253	8.2495	6.11692	6.95824	8.04238	6.45387	7.91466	7.77982	6.01825	7.2062	ST3GAL1	6482	protein_coding
ENSG00000008516	0.196912	0.125988	0.382435	0.404737	1.06955	0.878636	0.698468	0.495653	0.0953808	0.595258	1.50548	1.15605	1.45471	0.840664	1.57862	0.840071	0.193184	0.176423	MMP25	64386	protein_coding
ENSG00000008517	0.254645	0.752466	1.60141	0.45775	1.38819	0.734303	1.22194	0.200884	0.655995	0.64881	0.49773	1.48281	0.56624	0.228373	0.520817	0.610198	0.25084	1.94615	IL32	9235	protein_coding
ENSG00000008710	11.7328	10.5003	10.63	11.6194	10.694	10.7457	11.0159	10.1399	10.2234	13.7491	11.7504	11.3745	12.688	10.9426	11.7265	12.0539	10.7241	11.1334	PKD1	5310	protein_coding
ENSG00000008735	8.924	7.59697	8.11679	9.07222	8.02881	7.86407	8.80435	8.00198	8.0964	10.0224	8.2703	7.66024	8.86151	7.70803	8.31018	8.51812	7.36037	7.59604	MAPK8IP2	23542	protein_coding
ENSG00000008838	8.82415	8.27059	8.34918	8.73303	8.59681	8.43951	8.16025	7.90994	8.26128	9.38882	8.93736	8.61799	9.22747	8.77049	9.04525	8.81113	8.59065	8.79014	MED24	9862	protein_coding
ENSG00000008853	9.20122	7.96733	8.12588	9.21313	8.02871	8.0598	8.79767	7.8071	7.75765	9.69722	8.84673	7.4282	9.15647	8.04181	8.9734	9.13746	7.8373	7.69115	RHOBTB2	23221	protein_coding
ENSG00000008869	8.30051	8.55405	8.39373	8.46089	8.54884	8.16298	8.58506	8.75305	8.59322	7.76015	8.28831	8.44174	8.4947	8.51323	8.53308	8.55949	8.63843	8.61008	HEATR5B	54497	protein_coding
ENSG00000008952	9.71862	9.23259	9.39839	10.173	9.2319	9.39943	9.59634	9.52604	9.35482	8.50817	8.95119	8.9123	9.22026	9.28128	9.15037	9.43653	9.27449	9.48544	SEC62	7095	protein_coding
ENSG00000008988	7.52081	7.35163	7.54697	7.97517	8.07471	7.77505	7.88707	7.77852	7.60225	7.93996	7.59377	7.68208	6.95122	7.03865	6.95942	6.74477	6.53815	6.92377	RPS20	6224	protein_coding
ENSG00000009307	9.49833	9.2608	9.35034	9.92061	9.22292	9.31805	9.53609	9.70959	9.52169	8.82992	9.17991	9.13211	8.85779	8.88723	8.7201	9.00201	9.10878	9.03724	CSDE1	7812	protein_coding
ENSG00000009335	9.00278	9.13278	8.93416	8.93966	8.94511	8.67602	9.03753	9.02989	8.92506	8.95259	8.88582	8.68535	9.03164	9.0322	8.79948	9.06612	9.137	8.74967	UBE3C	9690	protein_coding
ENSG00000009413	10.2896	11.4999	10.4923	9.97824	11.6171	10.5616	10.8264	11.5517	11.4257	9.51005	11.0408	9.47289	10.1302	11.2076	10.5727	10.6343	12.071	11.0694	REV3L	5980	protein_coding
ENSG00000009694	8.88498	10.6878	9.17349	8.83046	10.5596	8.61692	9.36161	10.1637	8.63271	9.12782	10.8066	7.938	8.76592	10.7004	9.55812	8.91392	10.839	9.25507	TENM1	10178	protein_coding
ENSG00000009709	0.836117	0.344141	1.27748	2.25934	0.900794	1.25156	0.905053	0.364955	1.27851	1.33776	0.668328	0.513	1.3819	0.395706	1.30075	2.08134	0.420797	0.787635	PAX7	5081	protein_coding
ENSG00000009724	-0.463854	-0.210318	-0.0706889	0.121216	-0.132714	-0.00501169	0.143049	0.0579625	0.456292	-0.468278	-0.239258	-0.379213	-0.485612	-0.476363	-0.494879	-0.476456	0.186835	-0.473828	MASP2	10747	protein_coding
ENSG00000009765	0.379166	0.524023	-0.0964657	-0.0785602	0.0385884	-0.337404	0.0415379	-0.324014	-0.350959	0.572045	-0.0659138	-0.219138	0.454526	-0.308713	0.38979	0.0461196	0.0885189	-0.305694	IYD	389434	protein_coding
ENSG00000009780	6.85445	6.34444	6.63118	6.49861	5.89096	6.15847	6.73817	6.69932	6.59337	6.33372	6.76209	7.01904	6.913	6.72027	6.48691	7.07341	6.283	6.64766	FAM76A	199870	protein_coding
ENSG00000009790	1.28919	1.72733	3.43173	1.03717	3.01549	1.91883	1.24329	1.52279	3.70042	1.26576	2.34275	4.26655	2.06992	3.03068	4.95134	2.67441	2.25935	5.42263	TRAF3IP3	80342	protein_coding
ENSG00000009830	7.61785	8.27025	8.10505	7.27729	8.20074	8.17954	7.47216	8.03085	7.49443	8.3839	8.94871	9.31171	8.16063	8.50555	8.2299	7.37027	8.54943	8.25832	POMT2	29954	protein_coding
ENSG00000009844	6.66139	6.45782	6.34551	7.12265	6.49107	6.41527	6.77381	6.68817	6.48978	5.38941	5.7394	5.97131	5.58803	5.47885	5.32196	5.77262	6.1952	5.82738	VTA1	51534	protein_coding
ENSG00000009950	7.42336	4.69659	6.51242	7.58833	6.15922	6.03945	7.14037	5.40107	7.01458	8.88587	5.23117	6.33379	8.47309	5.20656	8.12056	7.59439	4.4426	7.1256	MLXIPL	51085	protein_coding
ENSG00000009954	10.1792	10.1815	10.1837	10.4572	10.0204	10.2082	9.94782	10.0292	10.0485	9.9797	10.1171	10.513	9.97311	10.2601	10.1467	10.163	10.1044	10.2868	BAZ1B	9031	protein_coding
ENSG00000010017	7.89023	7.6533	7.45972	8.46473	7.73114	7.8754	8.06387	7.92388	8.26763	7.77214	7.2158	7.11807	7.71414	7.40892	7.18043	8.05422	7.70591	7.53007	RANBP9	10048	protein_coding
ENSG00000010030	0.807809	0.984653	0.459944	0.100077	0.0330266	0.131274	0.99851	0.93981	0.460716	-0.12197	0.119064	-0.0499276	0.195148	-0.133867	-0.16144	0.234071	-0.118164	-0.130128	ETV7	51513	protein_coding
ENSG00000010072	6.23335	5.92856	5.99013	5.52767	5.58455	5.81926	6.29722	6.87091	6.14196	5.42982	5.42793	6.21065	5.86347	5.93593	5.4506	6.02071	6.27254	6.73354	SPRTN	83932	protein_coding
ENSG00000010165	6.85435	5.90671	6.41432	6.64782	6.13202	6.30599	5.98028	6.1677	6.11256	6.35186	6.22141	6.84631	6.44364	6.34407	6.25371	6.21581	6.02195	6.30877	METTL13	51603	protein_coding
ENSG00000010219	6.27911	6.06579	5.9287	6.3509	6.41715	6.15565	6.33142	6.34473	6.38977	5.94478	6.44611	6.17193	6.66381	5.9995	6.60132	6.61034	6.39574	6.20036	DYRK4	8798	protein_coding
ENSG00000010244	10.5922	11.086	10.6953	10.4906	10.8538	10.61	10.9044	11.3612	10.9956	9.98615	10.4896	10.4777	10.4843	11.095	10.5751	10.6673	11.3089	11.0986	ZNF207	7756	protein_coding
ENSG00000010256	7.59367	7.32197	7.32356	7.96543	7.56049	7.9133	7.14617	7.23068	7.29102	8.30491	7.7833	7.41245	7.41132	7.05149	7.555	7.26609	7.11074	7.35989	UQCRC1	7384	protein_coding
ENSG00000010270	7.01124	6.95735	6.65436	7.04884	6.60239	6.664	6.12478	6.65737	6.54923	6.09526	6.00647	5.99766	6.008	5.74641	5.63279	6.06305	6.02977	6.1311	STARD3NL	83930	protein_coding
ENSG00000010278	4.46864	7.01096	6.89948	3.16969	5.99817	5.91954	5.56005	8.15141	6.20177	5.68623	7.22665	8.37013	5.44026	6.469	5.76323	3.95945	6.63706	6.7342	CD9	928	protein_coding
ENSG00000010282	5.55685	6.3854	8.10448	6.07601	6.06742	8.82176	5.88809	6.30375	7.05905	7.40945	5.66773	8.1271	6.55836	7.54252	7.31091	6.07108	6.43405	8.09905	HHATL	57467	protein_coding
ENSG00000010292	6.41571	6.80454	6.85358	6.17058	6.75605	7.27596	6.32016	6.72003	6.40392	7.42861	7.61161	8.46486	6.76095	7.23016	6.8916	6.99524	7.02762	7.57221	NCAPD2	9918	protein_coding
ENSG00000010295	8.34753	8.22115	7.82892	7.91969	8.30067	8.09536	8.15357	7.86307	7.94904	9.50047	9.25331	8.86821	9.14653	8.74247	8.63501	8.71868	8.36855	8.06507	IFFO1	25900	protein_coding
ENSG00000010310	1.59628	3.83892	4.75955	1.63145	2.33162	4.61364	1.72178	3.28915	1.83563	2.49185	3.6331	7.01937	3.24833	3.6856	1.74311	3.16106	2.88639	4.31206	GIPR	2696	protein_coding
ENSG00000010318	4.7814	4.92343	5.31398	4.98449	4.78651	4.96699	5.57056	5.72802	5.33141	5.59693	4.85005	6.21053	5.4761	5.55915	5.65899	5.75511	5.27817	5.63494	PHF7	51533	protein_coding
ENSG00000010319	0.579379	1.67343	1.80846	0.468501	1.50331	2.0273	0.678219	1.10834	1.52529	1.47294	0.818132	2.00442	0.871761	0.918478	1.57624	0.54812	0.574885	1.90661	SEMA3G	56920	protein_coding
ENSG00000010322	10.5983	9.82806	9.90406	10.8756	9.99464	9.89528	10.3308	9.6236	9.84091	11.4359	10.2451	9.97987	11.3133	10.1489	10.5855	10.9996	9.85507	10.0016	NISCH	11188	protein_coding
ENSG00000010327	2.29067	2.34241	5.17542	2.78733	5.79408	5.17307	3.46107	2.63995	6.58363	4.49051	3.29614	5.82878	4.71469	5.24296	8.10996	2.75422	2.84715	5.75027	STAB1	23166	protein_coding
ENSG00000010361	4.7471	5.15007	5.64567	5.49828	5.57281	5.57871	5.39056	5.07985	5.26559	5.99839	5.80887	7.20753	5.8438	5.24552	5.76838	5.48711	5.40753	5.39224	FUZ	80199	protein_coding
ENSG00000010379	2.86813	3.07112	5.19142	3.41787	3.59612	3.63454	3.60405	3.05804	4.72507	4.67672	3.36672	5.32909	3.94007	3.06478	3.76445	3.4985	3.16625	4.08728	SLC6A13	6540	protein_coding
ENSG00000010404	10.6	9.20182	9.95124	11.2228	9.52513	9.69897	10.9367	10.2709	10.1178	9.71516	8.55077	8.93036	9.8667	9.15669	9.41648	10.0442	8.75302	9.40099	IDS	3423	protein_coding
ENSG00000010438	4.21226	2.36866	3.37995	4.71752	2.76238	2.71338	3.50135	2.84183	3.05238	4.11314	2.0691	2.57124	3.84523	2.39944	3.13746	2.86118	1.64671	2.4214	PRSS3	5646	protein_coding
ENSG00000010539	5.96983	5.89668	5.63279	5.52653	5.279	5.53312	6.07969	6.07533	6.41752	5.93379	5.06275	5.70231	6.34963	6.00675	5.85493	6.26733	6.14625	6.17935	ZNF200	7752	protein_coding
ENSG00000010610	1.81512	1.58453	3.38488	1.21517	2.97976	3.79513	2.62348	1.64501	4.19839	1.78631	2.40537	3.47875	2.14601	3.5137	4.2908	2.00728	2.09177	3.72211	CD4	920	protein_coding
ENSG00000010626	5.11927	5.0595	5.75062	5.61991	5.35002	6.31509	5.37237	5.46508	5.80873	6.33985	5.78071	6.66308	5.59647	5.49876	6.35058	4.93301	5.13809	5.83217	LRRC23	10233	protein_coding
ENSG00000010671	2.67293	1.2202	3.07557	1.71117	2.79356	3.24298	2.60183	1.26408	4.22915	2.77317	1.79987	2.36712	2.45372	2.92597	4.54693	1.97637	1.76865	4.39181	BTK	695	protein_coding
ENSG00000010704	1.01159	1.21448	3.04914	1.61003	2.41621	4.48768	1.0245	1.27601	4.13593	1.41865	1.39375	1.68945	0.911271	1.36476	2.3445	2.27848	2.79346	3.1584	HFE	3077	protein_coding
ENSG00000010803	6.7149	7.10604	7.08571	6.66553	7.15457	6.98818	6.74078	6.68771	7.09201	6.81104	7.04324	6.25971	6.90172	6.63832	6.74969	6.70392	6.98828	6.39927	SCMH1	22955	protein_coding
ENSG00000010810	9.01873	10.2477	9.92335	9.07437	10.4863	10.7858	8.90765	9.37529	10.4111	8.82182	10.6442	9.66894	8.84704	10.122	9.39563	8.75407	10.133	9.50635	FYN	2534	protein_coding
ENSG00000010818	10.9942	9.88829	10.1044	10.9397	10.1025	10.0434	10.5793	10.1263	10.0777	10.1504	9.71135	9.74964	10.0183	9.8053	10.1229	10.7437	9.86166	10.1917	HIVEP2	3097	protein_coding
ENSG00000010932	0	0	0	0	0	0	0	0	0	0	0	0	0	0	0	0	0	0	FMO1	2326	protein_coding
ENSG00000011007	7.89612	8.34279	7.95991	8.26884	8.64921	8.48425	8.00009	8.012	7.77483	7.62408	8.04075	7.86131	7.59799	8.20485	7.81844	7.92725	8.31807	7.97627	ELOA	6924	protein_coding
ENSG00000011009	4.79712	4.70808	4.64329	5.13079	4.61599	4.76003	4.42583	4.8249	4.94597	5.93733	5.48618	5.63317	5.29572	4.99214	5.26704	4.73416	4.86352	4.88416	LYPLA2	11313	protein_coding
ENSG00000011021	8.88317	8.55489	8.59207	8.73563	8.59936	8.77803	8.45785	8.28841	8.46407	8.83305	8.95299	8.92049	8.41736	8.377	8.46392	8.34771	8.48752	8.4139	CLCN6	1185	protein_coding
ENSG00000011028	4.90944	4.7924	5.56817	4.42076	5.66184	5.26824	3.32784	3.49527	5.06764	5.85303	6.54147	5.85133	4.89643	5.30579	5.52606	4.16519	5.0456	5.59007	MRC2	9902	protein_coding
ENSG00000011052	0.842106	2.91341	1.69707	2.61051	2.80408	2.87622	2.13997	1.60227	2.60641	2.41452	1.14776	2.34236	0.764887	0.798296	0.730424	0.797964	0.835798	0.807295	NME1-NME2	654364	protein_coding
ENSG00000011083	8.61484	5.27452	6.13204	8.3294	5.46625	5.34945	7.44555	5.6679	5.76327	9.49489	4.94137	5.15548	9.12088	6.06139	7.68622	8.71773	4.55196	6.34708	SLC6A7	6534	protein_coding
ENSG00000011105	6.07462	5.6349	5.88441	5.85419	6.1669	5.76784	6.09664	5.14842	5.87518	6.95178	6.09349	5.02545	5.90645	5.75973	6.67406	5.81869	5.89552	5.83307	TSPAN9	10867	protein_coding
ENSG00000011114	8.4191	8.69348	8.57466	8.12946	8.53794	8.52813	8.25662	8.5513	8.35078	7.66753	7.69318	8.306	8.12873	8.10575	8.12733	8.60225	8.62698	8.74604	BTBD7	55727	protein_coding
ENSG00000011132	6.22584	6.1007	6.62645	6.66654	6.37542	6.98544	6.12031	5.86985	6.07965	8.18444	7.11021	7.69175	7.1715	6.51221	6.83897	6.57188	6.41091	6.78244	APBA3	9546	protein_coding
ENSG00000011143	6.13851	6.1411	6.3386	6.26414	6.33886	6.47602	6.17461	5.85404	6.28221	6.53498	6.74113	6.76128	6.76679	6.32241	6.59498	6.41464	6.7464	6.54794	MKS1	54903	protein_coding
ENSG00000011198	5.1117	5.029	5.10903	4.64013	4.73186	5.49488	5.5106	5.07085	5.24863	5.49931	5.74893	5.96742	5.42565	4.95983	4.75405	5.15358	4.84828	5.30056	ABHD5	51099	protein_coding
ENSG00000011201	5.80952	6.31822	6.58534	5.7579	6.56835	7.70161	6.20017	6.22431	7.33198	4.24571	5.90432	4.98888	4.49773	5.9803	5.6867	4.599	5.4715	5.40172	ANOS1	3730	protein_coding
ENSG00000011243	9.56091	8.9166	9.15885	9.28842	8.88646	8.92874	9.65562	8.78886	9.19341	10.8524	10.081	10.002	10.1658	9.52739	9.63567	9.55299	9.08486	9.31183	AKAP8L	26993	protein_coding
ENSG00000011258	7.73155	8.1704	7.92221	7.68738	8.22276	8.01661	8.08666	8.31841	7.81342	7.38639	7.65428	8.28854	8.04081	8.26886	7.96116	8.1738	8.21188	8.5269	MBTD1	54799	protein_coding
ENSG00000011260	6.10424	6.70353	6.58344	6.9955	6.80173	6.55634	6.62283	6.9221	6.54305	7.17125	6.48352	6.52312	7.13045	6.39146	6.84322	6.77423	6.52792	6.49199	UTP18	51096	protein_coding
ENSG00000011275	8.67392	9.11038	9.04673	8.73625	9.26198	9.20341	8.63306	8.78203	8.855	8.97099	9.40152	9.44094	8.9632	8.9285	9.12276	8.77592	9.02724	9.16785	RNF216	54476	protein_coding
ENSG00000011295	8.82613	8.39655	8.79053	8.67204	8.34502	8.81729	8.81917	8.61184	9.1034	8.94464	8.25609	8.38076	8.87272	8.03271	8.55886	8.92954	8.18284	8.40865	TTC19	54902	protein_coding
ENSG00000011304	7.60589	7.94176	7.68593	7.82476	7.91886	7.77747	7.5825	7.49572	7.60173	8.68599	8.40621	8.22395	8.25181	7.73881	7.82514	7.69935	7.74738	7.52691	PTBP1	5725	protein_coding
ENSG00000011332	7.67621	7.25392	6.66572	7.87438	7.40563	6.61781	7.22139	6.71489	6.09459	9.09735	8.88271	7.52179	8.42902	7.66205	7.557	7.70231	7.31966	6.45866	DPF1	8193	protein_coding
ENSG00000011347	10.1822	7.12116	7.71545	10.1517	7.64996	7.04343	9.54137	8.15482	7.73216	11.4255	6.65851	7.76729	11.108	8.30978	9.40318	10.3987	6.27498	7.96548	SYT7	9066	protein_coding
ENSG00000011376	6.89311	6.8495	6.69281	6.77933	6.82286	7.15268	6.53711	6.68043	6.64876	6.95708	7.26127	6.72874	6.75865	6.53498	6.87116	6.73914	6.72177	6.67579	LARS2	23395	protein_coding
ENSG00000011405	8.67678	9.51209	10.0214	8.65729	9.50398	10.4787	9.70847	10.2449	10.9092	8.51585	8.99196	9.42184	8.65478	9.32343	9.46345	9.04521	9.60515	9.93385	PIK3C2A	5286	protein_coding
ENSG00000011422	1.94209	3.06575	4.80989	3.03316	3.9458	4.24877	3.3328	3.34308	3.58828	3.39548	2.88888	4.29095	3.6094	4.30018	5.16781	3.20264	2.73324	2.9829	PLAUR	5329	protein_coding
ENSG00000011426	5.60702	8.19482	9.28428	6.02408	6.1444	8.94057	6.67164	8.5992	6.86252	6.48395	7.64395	11.0269	6.30006	8.85484	7.23323	6.76741	8.30004	10.3414	ANLN	54443	protein_coding
ENSG00000011451	6.6474	6.36092	6.46288	6.85209	6.54485	7.00381	6.3544	6.29046	6.73698	7.90523	7.43382	7.19174	7.37587	6.91868	7.08425	6.61111	6.52704	6.28691	WIZ	58525	protein_coding
ENSG00000011454	9.42961	9.34528	9.58506	9.53119	9.11677	9.54441	9.50603	9.39708	9.83881	9.41771	9.37727	9.61513	9.45184	9.35354	9.53718	9.69815	9.49174	9.49236	RABGAP1	2844	protein_coding
ENSG00000011465	4.05874	3.70819	4.37507	3.82285	4.35089	4.45031	4.27205	4.2858	4.66033	2.8739	3.07292	4.25278	4.25435	3.7792	4.55953	2.08878	2.69635	4.17321	DCN	1634	protein_coding
ENSG00000011478	4.51686	4.49462	4.46224	4.73298	4.38756	4.27615	4.21042	4.38864	3.69834	5.64723	5.38175	4.09775	5.10578	4.97354	4.97169	4.1452	3.70658	3.51691	QPCTL	54814	protein_coding
ENSG00000011485	8.77019	8.5057	8.74524	8.96324	8.67865	9.01595	8.46947	8.30301	8.77471	9.45863	9.33249	8.8986	9.10034	8.90708	8.91653	8.75082	8.35254	8.66062	PPP5C	5536	protein_coding
ENSG00000011523	8.87608	8.44186	8.38791	8.72432	8.44948	8.48465	8.60301	8.63319	8.63375	8.84608	8.07483	8.43947	8.85611	8.58835	8.84097	8.79686	8.56985	8.40373	CEP68	23177	protein_coding
ENSG00000011566	9.04189	8.89978	8.63101	8.88162	9.21371	9.1621	8.93477	9.34041	9.00499	8.94371	9.37935	9.24123	9.10269	8.95964	8.72206	9.11416	9.17632	8.71678	MAP4K3	8491	protein_coding
ENSG00000011590	-0.862293	-0.626806	-0.919808	-0.0377689	-0.27993	-0.250858	-0.714672	-0.903639	-0.919738	-0.872624	-0.662695	-0.777993	-0.344606	-0.892077	-0.616766	-0.892306	-0.866534	-0.885891	ZBTB32	27033	protein_coding
ENSG00000011600	0.849714	1.52115	2.18759	0.698678	1.87801	1.49738	0.644393	0.764162	2.68743	1.7668	1.77171	2.66976	2.42046	2.31135	2.55744	0.807835	0.843721	2.55067	TYROBP	7305	protein_coding
ENSG00000011638	3.67439	3.32062	2.38972	3.07453	3.48375	2.39869	3.02517	3.24727	2.82232	3.55993	2.48785	2.72035	2.40395	3.25303	2.31708	1.85935	2.58185	2.13021	TMEM159	57146	protein_coding
ENSG00000011677	7.28679	6.90604	6.0915	7.5401	7.26368	5.6389	6.78888	6.82614	6.28398	6.27675	6.11565	5.36847	6.10738	6.35863	5.539	5.98363	6.51248	4.70617	GABRA3	2556	protein_coding
ENSG00000012048	5.15802	6.48909	6.83255	5.05049	6.24907	6.92899	5.54049	7.13039	6.45909	5.19718	6.03918	7.39242	4.82578	6.54773	6.50622	5.76127	6.76715	7.71217	BRCA1	672	protein_coding
ENSG00000012061	7.62256	7.50903	7.3592	7.28289	7.35631	7.42492	7.42983	7.30755	7.04617	8.28452	7.82473	7.79057	8.06858	7.75123	7.94365	7.86041	7.73047	7.60514	ERCC1	2067	protein_coding
ENSG00000012124	4.64563	8.91451	9.56695	4.06684	5.51949	8.71326	5.52689	8.27629	5.52139	5.59541	7.86484	10.8358	4.655	9.1224	6.91602	5.26402	8.40448	10.0514	CD22	933	protein_coding
ENSG00000012171	5.57219	8.42347	9.28504	4.78237	5.62377	8.25177	5.78053	8.49907	7.58689	6.71628	8.30402	11.5478	5.85359	8.81251	8.20447	5.81417	7.89583	9.50116	SEMA3B	7869	protein_coding
ENSG00000012174	6.94647	6.7813	6.70677	6.47578	6.77111	6.53361	6.96762	6.98018	7.01751	5.87658	6.1774	5.9091	5.57019	6.26019	6.28882	6.6791	6.6901	6.21514	MBTPS2	51360	protein_coding
ENSG00000012211	1.5391	2.88366	3.33767	1.83808	3.16613	4.13859	2.02291	2.38196	3.80608	1.51765	4.01032	3.4501	1.76898	4.86052	3.68335	1.4773	3.35265	3.16719	PRICKLE3	4007	protein_coding
ENSG00000012223	0.713315	1.95184	2.18987	-0.198016	0.635816	0.188276	-0.234729	-0.153804	0.577911	-0.1061	0.186698	0.562538	-0.145458	0.31449	0.724432	-0.124419	-0.100367	-0.118485	LTF	4057	protein_coding
ENSG00000012232	8.98825	8.45852	8.27231	8.81449	8.45592	8.358	8.65835	8.41542	8.09355	9.01055	8.58925	8.48577	8.37383	8.28649	8.16333	8.56499	8.40808	8.32414	EXTL3	2137	protein_coding
ENSG00000012504	-2.13921	-2.15254	-2.15908	-2.15698	-2.16456	-2.15372	-2.10709	-2.14892	-2.10183	-2.14081	-2.10815	-2.12609	-2.14747	-2.14384	-2.15133	-2.14387	-2.13986	-2.14288	NR1H4	9971	protein_coding
ENSG00000012660	6.82641	8.00998	7.95008	6.44933	7.78391	8.40691	6.94085	8.23204	7.95882	5.93766	7.02052	7.92526	6.08943	6.78572	6.79912	6.39079	6.95493	7.43217	ELOVL5	60481	protein_coding
ENSG00000012779	2.0719	3.5156	4.04058	2.07473	4.21149	3.72995	2.56647	3.8238	5.94163	2.8379	4.87668	4.87379	3.67063	4.0474	5.76032	2.0006	5.05492	5.02592	ALOX5	240	protein_coding
ENSG00000012817	9.0078	9.24721	8.99684	3.52324	3.5373	3.41149	9.15962	8.96603	8.72957	3.57534	4.63805	3.79467	9.60914	9.58192	9.35804	3.87617	3.95151	3.73606	KDM5D	8284	protein_coding
ENSG00000012822	10.3628	10.1919	10.1392	10.566	10.6638	10.5389	10.278	9.48766	9.67951	11.0906	11.0425	10.9348	10.9544	10.7902	10.6813	10.5755	10.2725	10.3216	CALCOCO1	57658	protein_coding
ENSG00000012963	7.48442	6.96687	6.93801	7.67471	7.01495	7.0275	7.29705	7.47662	7.02421	6.79409	6.85179	7.48351	7.02309	6.90223	6.97504	7.00214	6.8147	6.92598	UBR7	55148	protein_coding
ENSG00000012983	8.95241	10.6242	10.0893	8.98993	10.2914	9.85967	9.68421	10.8195	9.85259	9.07691	9.91742	10.6133	9.14737	10.2097	9.27871	9.44678	10.7065	10.573	MAP4K5	11183	protein_coding
ENSG00000013016	8.69119	8.79546	7.8969	9.33893	9.56307	7.90977	8.43708	8.82849	7.48749	8.91135	10.173	8.19799	8.84224	9.42804	8.29161	8.72354	9.18562	7.71327	EHD3	30845	protein_coding
ENSG00000013275	7.02972	7.02098	7.02282	7.4039	6.81006	6.81874	6.76849	7.22281	6.88605	7.69029	7.2956	7.71094	7.36639	6.7486	7.1898	6.9531	6.64059	6.79085	PSMC4	5704	protein_coding
ENSG00000013288	7.84679	7.69543	7.82737	8.17235	8.09344	8.06276	7.82043	7.52497	7.48349	8.38862	8.11708	8.17972	7.983	7.85766	7.98788	7.90415	7.75802	7.8367	MAN2B2	23324	protein_coding
ENSG00000013293	9.15989	7.34609	8.27397	9.36583	7.56291	7.15769	9.03707	8.45128	8.1496	8.22822	6.93754	8.36534	8.57885	7.96232	8.24071	8.63439	7.2566	8.6894	SLC7A14	57709	protein_coding
ENSG00000013297	5.02485	7.93528	8.74042	5.3265	5.96975	8.0882	6.33334	9.00128	6.66821	6.81574	8.27448	10.5188	6.59702	8.61208	7.35776	6.10063	8.23388	9.62171	CLDN11	5010	protein_coding
ENSG00000013306	6.37623	6.52985	6.54909	6.77567	6.235	6.89213	6.24379	5.89917	6.53656	8.04827	6.63946	6.91639	7.1253	6.49078	6.66765	6.78784	6.47807	6.60971	SLC25A39	51629	protein_coding
ENSG00000013364	4.90962	6.35953	6.84523	5.05911	5.65547	7.12286	5.95098	6.66962	7.04158	7.1119	6.52354	8.17157	5.73597	5.77061	6.86843	5.36838	5.27572	6.61211	MVP	9961	protein_coding
ENSG00000013374	7.35365	7.48748	7.59825	7.6905	7.83031	7.70859	7.60322	7.50471	7.67667	6.97752	7.66462	7.64733	6.94998	7.20038	7.46424	7.16656	7.28876	7.96483	NUB1	51667	protein_coding
ENSG00000013375	7.20506	8.3537	7.57027	6.97437	8.32037	7.54894	7.7604	8.30598	7.72334	7.21666	7.64385	6.93666	7.36045	7.72964	7.58934	7.7692	8.18345	7.89212	PGM3	5238	protein_coding
ENSG00000013392	6.68555	6.97956	6.34762	6.99749	7.0839	6.56632	6.83138	7.37822	6.53735	5.76488	5.7794	5.57275	6.7951	6.69548	6.64168	7.27101	7.3466	6.99367	RWDD2A	112611	protein_coding
ENSG00000013441	10.3608	11.2483	11.0264	10.4121	11.0227	10.8318	10.145	11.0361	10.2215	10.1596	10.7569	11.1421	10.2442	10.8502	10.5084	10.1563	10.9828	11.0335	CLK1	1195	protein_coding
ENSG00000013503	7.00869	6.84212	6.65263	6.50601	6.49572	6.32057	6.40545	6.45578	6.45679	6.07836	5.87179	6.12397	6.95693	6.15745	6.73678	6.77479	6.62426	6.79138	POLR3B	55703	protein_coding
ENSG00000013523	8.51148	9.50528	8.65808	8.14562	9.45989	8.71186	8.45448	9.16886	8.52517	9.258	10.6112	9.58026	9.18401	10.2098	8.92665	8.93169	10.6134	9.25958	ANGEL1	23357	protein_coding
ENSG00000013561	7.70927	7.61637	7.78067	7.89094	7.4915	7.92099	7.98971	7.90545	8.25295	7.66498	8.03664	7.78807	7.56957	7.59518	7.49806	7.47033	7.6412	7.49767	RNF14	9604	protein_coding
ENSG00000013563	4.64839	3.79476	4.31597	4.71817	3.10968	4.0932	5.139	3.395	4.94146	5.92263	5.10364	4.59894	5.2886	4.49748	5.09126	5.19305	4.09542	4.43197	DNASE1L1	1774	protein_coding
ENSG00000013573	6.39039	7.40242	6.88433	5.84261	6.73258	6.50765	6.06937	6.26052	6.42984	6.85016	8.42713	7.17797	7.11645	8.00199	7.32882	6.13005	6.81836	6.12559	DDX11	1663	protein_coding
ENSG00000013583	4.2708	4.92611	4.89303	5.2078	4.89742	5.18931	4.51008	5.65853	5.25321	3.3668	4.80999	4.68415	4.52061	4.75477	3.84485	3.1438	4.4333	4.58523	HEBP1	50865	protein_coding
ENSG00000013588	0.412797	0.662974	2.54877	0.608911	1.17994	1.26866	0.909682	0.347081	0.814994	2.10155	0.670065	0.507704	0.356566	0.775912	2.00121	1.48264	0.830339	1.08307	GPRC5A	9052	protein_coding
ENSG00000013619	7.24413	8.04482	6.63188	6.99329	8.05816	7.17026	7.24349	6.85531	7.33303	7.57663	8.43901	6.14701	7.55816	7.86754	7.2828	7.13201	8.46519	6.28297	MAMLD1	10046	protein_coding
ENSG00000013725	2.20014	0.602968	2.10617	1.25394	1.58558	1.12477	1.97016	0.952472	1.60791	1.33755	0.921117	1.26499	0.970608	0.657818	0.92311	1.6764	1.57901	1.85185	CD6	923	protein_coding
ENSG00000013810	5.12999	4.62489	4.74554	5.67797	5.09192	5.48093	5.0375	3.9855	4.1941	6.53223	4.61913	5.00929	6.46922	4.60758	5.59669	5.35427	5.14275	5.38876	TACC3	10460	protein_coding
ENSG00000014123	7.654	8.08368	8.12476	7.67397	8.0443	8.25989	8.05568	8.73083	8.75863	6.9024	7.68499	8.33563	7.3309	7.96025	7.92723	7.64179	8.37048	8.38894	UFL1	23376	protein_coding
ENSG00000014138	5.2991	5.66979	5.3896	5.42644	5.06748	5.46625	5.45178	5.5906	5.24547	6.1191	5.55377	6.66156	5.76388	5.53325	5.68008	5.41025	5.88213	5.95554	POLA2	23649	protein_coding
ENSG00000014164	5.84248	6.08348	6.26673	6.15014	6.1626	6.34993	5.81068	5.94316	6.12737	6.73494	6.61845	6.26157	6.45318	6.41126	6.32715	6.23665	6.16877	6.2421	ZC3H3	23144	protein_coding
ENSG00000014216	7.03484	6.72159	6.95379	7.46372	6.94639	7.36371	7.02593	6.27387	7.14115	8.59237	7.78212	6.44779	7.61497	7.44021	7.64072	6.93986	6.33618	6.58349	CAPN1	823	protein_coding
ENSG00000014257	-0.0251453	-0.0949448	0.765884	-0.116076	0.125241	0.241445	-0.148124	-0.0769078	1.55309	-0.0339878	0.238286	0.978353	0.597866	-0.0503576	1.52307	0.35992	0.411191	1.65137	ACPP	55	protein_coding
ENSG00000014641	8.71004	8.49295	8.52602	9.25398	8.56187	8.38075	8.90264	8.94503	8.73022	7.7859	7.21582	7.6132	7.52855	7.81241	7.87092	8.12997	6.9931	7.38608	MDH1	4190	protein_coding
ENSG00000014824	8.6055	8.11185	8.16522	8.75004	7.9928	8.16434	8.35911	8.57363	8.42501	7.51507	7.79055	7.72246	7.70991	8.11138	7.89813	8.15015	8.1858	8.38103	SLC30A9	10463	protein_coding
ENSG00000014914	7.23836	6.58746	7.04628	6.98718	6.62027	6.63485	6.84713	6.42619	6.479	7.67867	6.87522	7.30873	7.91029	7.27052	7.87412	6.55922	5.54752	7.31894	MTMR11	10903	protein_coding
ENSG00000014919	7.45392	7.36561	7.28966	6.77958	6.88367	7.15305	7.27531	7.53439	7.5493	7.10065	6.61006	7.38514	7.09457	7.52474	7.31392	6.80716	7.02842	7.1239	COX15	1355	protein_coding
ENSG00000015133	6.41949	7.36353	7.21832	7.08718	7.2111	7.73583	6.44259	6.32535	7.19471	7.54267	7.80436	6.98427	6.96934	6.93672	6.4826	6.18027	6.99072	6.9614	CCDC88C	440193	protein_coding
ENSG00000015153	8.13439	8.2268	7.8618	8.05324	8.49649	7.88938	8.17221	8.38267	8.26235	7.7202	7.61206	7.84508	7.99436	8.08436	7.4995	8.13484	8.36373	7.70356	YAF2	10138	protein_coding
ENSG00000015171	9.24769	9.26227	9.16999	9.43564	9.22861	9.2393	9.25507	9.03739	9.19462	8.9686	9.35045	9.26267	8.9981	9.3207	9.27601	8.88172	9.36526	9.27151	ZMYND11	10771	protein_coding
ENSG00000015285	1.77786	1.54427	3.08121	1.70765	3.32012	3.1268	1.57071	1.60535	4.23721	2.77667	3.10476	4.45324	2.71436	1.69425	4.57181	1.3277	2.06006	3.2441	WAS	7454	protein_coding
ENSG00000015413	-1.98333	-2.00523	-1.922	-1.82457	-2.02497	-2.00718	-2.02455	-1.99929	-2.0159	-1.98597	-1.93232	-1.96178	-1.9969	-1.99094	-2.00324	-1.991	-1.98441	-1.98936	DPEP1	1800	protein_coding
ENSG00000015475	5.28401	3.88635	5.10791	5.3346	4.1069	5.67373	4.7544	3.78397	5.1728	5.78185	4.03735	4.04251	4.53869	3.15058	5.7006	5.44805	2.83527	5.28368	BID	637	protein_coding
ENSG00000015479	11.1216	11.4525	11.1739	11.7234	11.4116	11.2567	11.2302	11.5842	11.2313	10.3664	10.4133	10.8379	10.7229	10.9572	10.641	10.9128	11.0173	11.0305	MATR3	9782	protein_coding
ENSG00000015520	-0.0707257	-0.130454	0.353915	1.74348	1.16694	0.790244	0.924588	0.503041	0.132533	-0.0783638	0.1786	-0.00192412	0.256015	-0.0924511	0.212921	0.583039	-0.0738732	-0.0880153	NPC1L1	29881	protein_coding
ENSG00000015532	6.29284	6.53144	6.69765	6.44441	6.62255	7.0761	6.2286	6.11608	6.3898	6.74976	6.52535	6.6515	6.65512	6.37823	6.90358	6.34976	6.55571	6.62182	XYLT2	64132	protein_coding
ENSG00000015568	10.1774	10.4769	9.33796	9.77113	9.39678	9.90389	9.65695	10.1468	9.89577	10.0106	9.60715	10.0057	10.9584	9.51307	10.5541	10.3435	9.85086	10.0515	RGPD5	84220	protein_coding
ENSG00000015592	8.29926	8.87015	8.48984	8.68783	8.45773	8.32572	8.9657	8.91577	8.36162	9.30277	8.89341	10.4601	8.70631	8.233	8.52334	8.58014	8.51999	9.28502	STMN4	81551	protein_coding
ENSG00000015676	9.87375	9.1449	9.54142	10.1348	9.39461	9.60772	9.66953	9.51952	9.45127	9.8903	9.47177	9.95289	9.38226	9.46215	9.51256	9.62737	9.32739	9.60238	NUDCD3	23386	protein_coding
ENSG00000016082	0	0	0	0	0	0	0	0	0	0	0	0	0	0	0	0	0	0	ISL1	3670	protein_coding
ENSG00000016391	3.4425	7.89385	6.75646	4.25731	8.00133	7.98473	5.07571	6.9044	7.28037	4.06821	8.01855	5.91176	4.2933	7.3136	6.2625	3.87691	8.15798	5.91787	CHDH	55349	protein_coding
ENSG00000016402	2.11702	2.95284	2.39971	1.31978	2.54079	2.97843	0.960456	1.69635	3.38965	1.85339	3.3296	2.42325	1.46172	2.49123	3.1103	1.1538	1.58318	2.85072	IL20RA	53832	protein_coding
ENSG00000016490	-2.29605	-2.31021	-2.31716	-2.31493	-2.32298	-2.31147	-2.3227	-2.30637	-2.31711	-2.29776	-2.26306	-2.28212	-2.30483	-2.30097	-2.30893	-2.30101	-2.23598	-2.29995	CLCA1	1179	protein_coding
ENSG00000016602	1.77702	4.87408	5.34622	1.4914	1.65072	3.80374	2.67438	3.47805	1.7538	2.9835	4.2925	6.73629	2.24477	4.28578	3.72677	2.05473	3.92251	6.07383	CLCA4	22802	protein_coding
ENSG00000016864	6.38027	6.38019	6.23824	6.42809	6.17576	6.12816	6.56532	6.69547	6.39554	6.64329	6.25738	6.03287	6.89076	6.2218	6.61073	6.83095	6.26112	6.29891	GLT8D1	55830	protein_coding
ENSG00000017260	9.61933	9.38261	9.39165	9.46859	9.28452	9.26639	9.47049	9.49323	9.65167	9.13131	9.1112	9.34208	9.13309	9.17078	9.00932	9.26554	9.37541	9.29192	ATP2C1	27032	protein_coding
ENSG00000017427	7.0505	4.79967	7.3265	6.12564	5.22345	6.16932	6.42999	5.3905	6.14538	5.17158	3.98716	5.24071	5.34372	5.27208	6.19685	5.1083	4.07969	6.56865	IGF1	3479	protein_coding
ENSG00000017483	2.9319	3.3237	2.65118	2.19146	2.97034	2.55853	2.69489	2.36624	2.74838	4.43967	5.19081	3.29221	2.56867	4.22023	3.60136	3.35704	3.78662	3.08934	SLC38A5	92745	protein_coding
ENSG00000017797	8.25688	7.46094	7.90731	8.89521	7.84005	7.77103	8.01251	7.40584	7.84034	7.57275	7.08197	7.86283	7.36232	7.74046	7.57575	7.835	7.50611	8.10621	RALBP1	10928	protein_coding
ENSG00000018189	10.4323	10.1009	10.5589	10.6388	10.2656	10.6968	10.4044	10.3747	10.9545	9.70746	9.91779	10.2052	10.1361	10.2069	10.1611	10.2719	10.1532	10.3342	RUFY3	22902	protein_coding
ENSG00000018236	10.0441	10.3894	9.921	10.6278	10.486	10.3417	10.3739	10.4005	10.0127	9.18322	10.0686	8.79427	9.35228	9.62241	9.31091	9.7798	10.1123	9.0992	CNTN1	1272	protein_coding
ENSG00000018280	3.14757	3.16614	4.46476	3.63536	5.66847	4.92856	4.59406	3.3823	7.5938	5.14882	4.5263	7.22249	5.12031	5.84186	7.9784	4.46928	3.47951	4.74201	SLC11A1	6556	protein_coding
ENSG00000018408	4.67955	4.31771	5.71637	4.04077	5.20158	6.38953	4.33621	4.64194	6.25761	4.57568	4.22878	5.66587	4.96451	5.14618	5.66623	4.91758	5.08655	5.70987	WWTR1	25937	protein_coding
ENSG00000018510	7.98713	7.97649	7.86534	7.81103	7.7083	7.50947	8.12185	8.20404	7.58599	7.57246	7.77369	7.69799	7.85046	7.52131	7.47641	7.8394	7.85985	7.94969	AGPS	8540	protein_coding
ENSG00000018607	2.54498	2.72383	2.38786	2.24347	2.60527	2.06772	2.5511	2.43521	2.29726	2.75773	2.63456	1.49803	2.03746	3.04627	1.77415	2.28293	2.37491	3.15002	ZNF806	NA	unprocessed_pseudogene
ENSG00000018610	6.45796	6.15986	6.13332	6.13709	5.89755	5.96267	6.85174	6.53389	6.4231	6.56848	6.10884	6.30321	6.53772	6.05159	6.04112	6.75566	6.21967	5.95873	CXorf56	63932	protein_coding
ENSG00000018625	9.12006	11.4232	12.0286	9.26528	11.9745	13.5623	9.3699	10.7778	12.6028	8.98042	11.9738	11.355	9.48659	11.6843	11.911	8.95277	11.452	10.7443	ATP1A2	477	protein_coding
ENSG00000018699	5.69265	6.40195	6.50736	5.82418	6.12885	5.94738	5.7576	6.78564	6.03034	6.11721	6.48919	6.94333	5.42736	5.92241	5.96103	5.61857	6.68803	6.87433	TTC27	55622	protein_coding
ENSG00000018869	5.10574	5.77395	5.58902	5.50405	5.59319	5.83922	5.88858	6.20892	5.47956	5.16956	5.62938	5.48856	5.62206	5.82201	5.11157	5.57832	5.99757	5.83723	ZNF582	147948	protein_coding
ENSG00000019102	-1.38815	-1.46425	-1.48832	-1.48539	-1.49541	-1.16086	-1.49509	-1.44363	-1.48825	-1.07072	-1.21086	-0.333452	-1.10872	-1.4146	-1.13968	-1.41481	-1.39191	-1.40911	VSIG2	23584	protein_coding
ENSG00000019144	9.59281	12.1841	12.1138	9.20701	11.7667	11.6631	9.97659	11.7595	11.0012	10.6968	13.0126	14.1501	10.4036	12.9904	11.2976	9.74262	12.4219	12.8999	PHLDB1	23187	protein_coding
ENSG00000019169	-0.824061	-0.871498	-0.891815	-0.885451	-0.237645	-0.518904	-0.906873	-0.859698	-0.570695	-0.830569	-0.560583	-0.729619	0.0347156	0.0965289	0.769408	-0.842641	-0.82673	-0.838949	MARCO	8685	protein_coding
ENSG00000019186	0.880007	0.42256	-0.423729	-0.416044	-0.442589	-0.403682	0.221247	-0.00689075	-0.423553	1.01196	-0.0751771	-0.248283	1.22207	-0.362965	-0.394224	-0.363119	0.664622	-0.358777	CYP24A1	1591	protein_coding
ENSG00000019485	8.1061	7.81297	7.63467	7.98035	8.15039	7.64814	7.91483	7.54781	7.23798	8.27255	8.31983	8.07911	8.17657	8.37	8.06557	7.6127	8.40846	7.60358	PRDM11	56981	protein_coding
ENSG00000019505	8.82011	6.65454	7.79331	8.98695	6.73797	7.02999	8.35909	7.416	7.28281	7.84976	5.94394	6.48151	7.61918	6.92934	7.26425	7.92277	5.39884	7.05745	SYT13	57586	protein_coding
ENSG00000019549	3.61619	3.22418	2.80585	3.509	3.97711	3.32737	3.93565	3.70646	3.04247	3.39628	3.13715	2.025	3.29134	4.15483	1.70862	3.30809	3.99459	3.58155	SNAI2	6591	protein_coding
ENSG00000019582	4.83671	5.48925	6.88042	4.45462	6.16799	5.81272	6.05329	5.29563	7.49568	5.33273	6.65207	6.74383	6.19484	6.92115	7.86372	5.6406	5.3979	6.65657	CD74	972	protein_coding
ENSG00000019991	4.21736	2.80944	4.7246	4.11394	4.20932	6.56483	4.50047	4.01726	6.46523	3.61168	2.70423	3.30431	3.82156	2.66034	5.34354	3.93471	2.49749	4.59098	HGF	3082	protein_coding
ENSG00000019995	8.87822	8.61327	8.62216	9.00725	8.65606	9.17995	8.78551	8.9332	9.31067	8.51644	8.35826	8.95853	8.58721	8.63407	8.71321	8.77663	8.60441	8.8124	ZRANB1	54764	protein_coding
ENSG00000020129	9.99534	8.90106	9.41471	10.9642	9.46479	9.53198	10.0075	9.98724	9.79278	9.98919	8.72982	9.1998	9.39398	9.06729	9.16912	9.43017	8.34735	9.02007	NCDN	23154	protein_coding
ENSG00000020181	6.53811	5.45051	5.58566	6.42237	5.8109	4.65496	6.34308	5.78186	5.17876	7.69898	6.32848	4.62165	7.26408	5.69429	6.64333	7.02909	5.97911	5.8756	ADGRA2	25960	protein_coding
ENSG00000020219	-0.338405	-0.382223	-0.131075	-0.395043	0.0110565	-0.0819448	-0.175201	-0.37111	-0.400644	0.563697	-0.0986003	0.58272	-0.019857	0.0183873	-0.378571	0.507325	0.353605	0.525543	CCT8L1P	NA	processed_pseudogene
ENSG00000020256	6.63461	6.53899	6.51	6.34952	6.44147	6.4887	6.51832	6.13778	6.31446	7.04399	7.05814	6.54328	7.16414	6.53463	6.59015	6.74094	6.54521	6.60378	ZFP64	55734	protein_coding
ENSG00000020426	8.78231	8.03352	7.72623	8.29022	8.00178	7.59396	8.62811	8.41806	7.82799	8.54398	8.38316	7.79899	8.82331	8.2496	8.37567	9.02304	8.33836	8.29508	MNAT1	4331	protein_coding
ENSG00000020577	8.52861	10.0148	9.03802	8.08861	10.0328	9.863	7.82739	8.73817	9.94776	7.93553	9.21779	7.59239	7.87251	9.32538	8.86936	7.96839	9.78729	8.37828	SAMD4A	23034	protein_coding
ENSG00000020633	-0.0188744	-0.101981	1.08408	-0.127774	2.40793	1.07842	-0.167549	0.843076	0.648947	-0.0292418	0.258626	1.03365	-0.0712703	-0.0485514	0.290905	0.702349	-0.0231382	0.965871	RUNX3	864	protein_coding
ENSG00000020922	8.30931	7.9999	7.98021	7.84974	7.57207	7.47817	8.63775	8.60426	7.84326	8.06202	7.54207	8.22674	8.00447	7.84772	8.28248	8.62934	8.32813	8.33398	MRE11	4361	protein_coding
ENSG00000021300	5.88728	8.21022	8.32408	6.40112	8.25493	8.59555	6.26777	7.92595	7.57366	6.59712	8.12508	9.53592	5.86069	8.36502	7.71334	5.96124	8.20179	8.47537	PLEKHB1	58473	protein_coding
ENSG00000021355	2.64765	2.54877	4.28309	2.60006	4.24805	4.62153	2.93399	4.18974	4.59177	2.03852	4.38066	5.57208	2.96739	4.75352	4.22779	3.06066	4.19981	4.69273	SERPINB1	1992	protein_coding
ENSG00000021461	1.21624	2.45039	2.59197	1.88506	2.0602	2.50961	2.31388	2.20249	3.4882	2.39901	1.5354	1.34803	2.23698	1.52061	2.38149	3.02723	2.08066	2.48226	CYP3A43	64816	protein_coding
ENSG00000021488	2.84956	1.79162	2.80073	2.97901	2.70868	2.47027	2.77095	1.85537	2.12503	3.63677	1.74379	2.55157	2.07933	2.60833	2.42118	2.72413	2.02386	2.85681	SLC7A9	11136	protein_coding
ENSG00000021574	7.32905	7.59859	7.51512	7.71929	7.51839	7.459	7.46019	7.91762	7.40414	6.89969	7.69657	7.57764	6.52431	6.93472	6.95436	7.14882	7.42901	7.23948	SPAST	6683	protein_coding
ENSG00000021645	11.3707	10.1923	11.0989	10.9958	10.1245	10.0539	10.7891	10.4333	10.1551	11.5675	10.2711	10.889	11.5163	10.2238	11.3028	11.1591	9.617	11.286	NRXN3	9369	protein_coding
ENSG00000021762	7.30649	7.26971	7.11339	7.27744	7.37383	6.98379	7.24603	6.83101	6.99695	9.12355	8.75653	8.73917	8.15051	8.04094	7.95063	7.69079	7.71435	7.48011	OSBPL5	114879	protein_coding
ENSG00000021776	8.89188	9.02656	8.7289	8.86987	9.02214	8.95365	9.30732	9.57431	9.34442	8.30962	8.89813	8.53631	8.56951	8.75994	8.6101	9.00566	9.27094	9.02654	AQR	9716	protein_coding
ENSG00000021826	4.18474	4.58975	5.50213	4.41426	3.41656	4.20695	5.13018	4.70765	4.50281	4.33973	4.61108	5.09799	4.88298	4.69015	4.89325	5.5874	4.7351	6.09621	CPS1	1373	protein_coding
ENSG00000021852	-1.89388	-1.92343	-1.93794	-1.93328	-1.62153	-1.92606	-1.9495	-1.91542	-1.93783	-1.89744	-1.82505	-1.86481	-1.9122	-1.90415	-1.92075	-1.90423	-1.76853	-1.90202	C8B	732	protein_coding
ENSG00000022267	8.29437	7.93825	7.99499	8.55521	8.16335	8.07026	8.94403	8.3354	7.8499	9.13183	8.10616	6.99584	8.64957	7.34063	8.32828	8.4889	7.46421	7.4589	FHL1	2273	protein_coding
ENSG00000022277	7.14356	6.99103	7.06546	7.28694	6.87517	7.27326	6.81322	7.07497	7.0719	7.18565	6.26172	7.48939	6.8149	6.46103	6.4501	6.62507	6.60974	6.56028	RTFDC1	51507	protein_coding
ENSG00000022355	9.87326	8.27404	9.14197	9.9848	8.15511	8.56459	9.4238	8.51053	8.7898	8.558	7.78653	7.80122	8.57045	8.06115	8.59029	8.99828	6.49742	8.35528	GABRA1	2554	protein_coding
ENSG00000022556	5.53647	4.74137	4.09709	5.73685	4.44901	3.92088	4.41289	3.83659	3.474	4.66266	4.07171	2.52148	5.93727	3.76955	5.27595	4.23235	2.84944	3.13753	NLRP2	55655	protein_coding
ENSG00000022567	7.69503	6.9096	6.93801	7.74265	7.28921	7.14236	7.2357	6.75214	6.89373	8.11091	7.80222	5.41663	7.78383	7.06249	7.60535	7.48363	7.03453	6.74616	SLC45A4	57210	protein_coding
ENSG00000022840	8.72876	8.49982	8.64089	8.89076	8.46249	8.62993	8.46199	8.29673	8.58304	9.27972	9.24684	9.28933	8.64637	8.44816	8.50896	8.35608	8.44016	8.41624	RNF10	9921	protein_coding
ENSG00000022976	7.25459	6.91168	7.13156	6.76468	6.38839	7.08584	6.58747	6.2705	7.12408	7.63302	7.66887	7.86966	7.06098	7.52718	7.18276	6.93167	6.93174	6.93814	ZNF839	55778	protein_coding
ENSG00000023041	6.59177	6.62437	6.68934	6.63397	6.51182	6.48609	7.10141	7.31523	6.96178	6.8477	7.29711	6.99457	6.74888	6.57383	6.6406	6.68673	6.59639	6.42416	ZDHHC6	64429	protein_coding
ENSG00000023171	10.2883	9.62655	9.84144	10.3041	9.92685	10.331	9.91604	9.28808	9.96435	10.2081	9.67401	8.5954	10.3579	9.82987	10.1522	10.172	9.64828	9.64783	GRAMD1B	57476	protein_coding
ENSG00000023191	6.9709	7.38462	7.78468	6.99134	6.98849	7.59797	6.95973	7.48783	7.58017	8.11375	7.91001	8.97723	7.02689	7.19891	7.12695	6.70398	7.23671	7.70054	RNH1	6050	protein_coding
ENSG00000023228	9.4816	9.33102	9.39841	9.82677	9.54045	9.62626	9.61797	9.56035	9.45699	8.88796	9.27597	9.12697	8.87267	9.20995	9.0598	9.30963	9.39274	9.36849	NDUFS1	4719	protein_coding
ENSG00000023287	9.06151	9.24369	9.11949	9.45759	9.30249	8.90838	9.5646	9.87274	9.4525	8.4827	8.47441	8.81966	8.95383	9.16183	8.90817	9.0964	9.15423	9.11974	RB1CC1	9821	protein_coding
ENSG00000023318	7.72865	7.46971	7.59899	8.00328	7.70507	7.8048	8.22335	8.04005	7.90503	7.16177	7.23658	7.11573	7.4929	7.33982	7.30708	7.90809	7.37815	7.67823	ERP44	23071	protein_coding
ENSG00000023330	7.11466	6.43121	6.84728	7.11149	6.48253	6.76133	6.62503	6.94536	6.81627	6.84886	6.34528	6.42672	6.61464	6.21885	6.61078	6.68906	6.49692	6.57713	ALAS1	211	protein_coding
ENSG00000023445	4.41692	3.14796	4.63445	4.63842	4.15859	4.3906	4.68864	4.7619	4.90572	3.18509	2.80614	4.67497	4.20043	4.53771	3.61681	4.93671	2.85164	5.17726	BIRC3	330	protein_coding
ENSG00000023516	10.9974	10.2599	10.3644	11.2782	10.3775	10.3006	10.9605	10.8182	10.4761	9.69578	9.92109	9.94742	10.0275	9.92594	9.92224	10.4954	10.2079	10.4929	AKAP11	11215	protein_coding
ENSG00000023572	3.84802	2.37347	2.7729	3.77058	3.10984	2.67212	3.20062	2.97924	2.77424	2.11347	2.42407	2.8723	2.35	3.42134	1.91838	2.58318	1.86757	1.82075	GLRX2	51022	protein_coding
ENSG00000023608	5.51141	5.56952	5.69299	5.87087	5.92949	5.44276	5.88874	5.98019	5.42108	5.64042	6.36674	5.72169	5.75866	5.73475	5.62712	5.91683	5.4899	5.22007	SNAPC1	6617	protein_coding
ENSG00000023697	3.78631	4.85134	4.11068	3.21804	5.19879	4.8338	4.11574	4.95197	4.6075	3.74086	4.3092	5.11751	4.05834	5.15399	3.75864	3.74519	5.21852	4.19991	DERA	51071	protein_coding
ENSG00000023734	7.24046	6.97958	7.09369	7.62233	6.91827	6.81308	7.21824	7.07826	7.05462	6.69222	6.91191	6.75854	6.47392	6.08367	6.38778	6.5495	5.95674	5.9747	STRAP	11171	protein_coding
ENSG00000023839	3.36284	3.80019	3.63746	2.96587	3.88841	3.80524	2.61029	2.76338	3.25244	2.96486	3.43982	4.51952	2.92203	3.41343	3.27644	3.01483	3.23803	3.59743	ABCC2	1244	protein_coding
ENSG00000023892	3.64128	2.49879	4.43849	3.51732	4.34864	4.51438	3.11382	2.90518	4.66542	4.87068	3.97822	5.13559	3.58131	4.03863	5.50201	3.68658	3.40174	4.86009	DEF6	50619	protein_coding
ENSG00000023902	7.74661	7.30006	8.51143	7.71552	7.62578	8.54569	8.00626	7.11694	8.31704	8.68558	8.13066	7.4663	8.56215	7.91423	8.8708	8.04661	7.61537	8.0482	PLEKHO1	51177	protein_coding
ENSG00000023909	5.43858	4.85155	5.85387	5.98771	5.1317	5.73449	6.30891	6.13678	6.26817	4.93441	4.56556	4.74937	5.47287	4.49631	5.54746	5.6384	5.08631	5.16369	GCLM	2730	protein_coding
ENSG00000024048	9.75615	9.81807	9.66312	9.96896	10.1842	9.82819	9.96641	10.4217	10.2791	9.30197	9.74654	9.77934	9.63082	9.84453	9.78878	10.1518	10.4245	10.3596	UBR2	23304	protein_coding
ENSG00000024422	5.35261	5.71308	5.8844	5.9375	6.12716	7.29615	5.27062	5.26785	6.68674	5.89865	5.72851	5.14631	5.17749	5.60631	5.84295	5.64939	5.22656	4.9336	EHD2	30846	protein_coding
ENSG00000024526	2.55991	2.35897	2.70709	2.76538	2.62068	1.50538	3.28125	2.84171	2.77308	2.18396	1.69548	2.5174	3.29364	2.57676	2.92551	2.57585	1.3495	1.31917	DEPDC1	55635	protein_coding
ENSG00000024862	7.23294	5.25711	5.71458	6.58314	5.39351	6.22824	6.57881	6.16541	6.03395	6.58772	5.76273	6.0254	7.15016	5.99175	6.2592	6.932	5.73847	6.28128	CCDC28A	25901	protein_coding
ENSG00000025039	7.5147	6.88719	6.89985	7.90958	7.0866	7.09992	7.67738	7.63784	7.12101	7.05465	6.76925	6.11576	7.01297	6.73658	7.07741	7.29854	6.54875	6.62709	RRAGD	58528	protein_coding
ENSG00000025156	6.39611	6.52483	6.49807	6.59356	6.64118	6.31499	7.07185	7.0978	6.7006	6.32496	5.77834	6.33483	7.08401	6.1576	6.32467	6.58539	5.92165	6.01246	HSF2	3298	protein_coding
ENSG00000025293	8.01604	7.90178	8.12957	8.38744	7.92488	8.16335	7.98187	8.12493	7.83995	8.03422	7.47424	8.01473	7.70218	7.38687	7.52352	7.70895	7.47612	7.98694	PHF20	51230	protein_coding
ENSG00000025423	1.75591	2.30347	4.06249	1.88355	2.50016	4.7073	3.14267	1.58364	3.8917	3.19647	1.77011	3.0178	1.60878	1.30063	3.24202	1.30018	2.27397	3.51347	HSD17B6	8630	protein_coding
ENSG00000025434	4.45799	5.19176	5.43554	5.38993	5.28806	6.11957	4.6972	4.74874	6.37428	5.47332	5.43129	5.54016	4.71752	5.67495	5.77661	4.60575	4.77865	5.18027	NR1H3	10062	protein_coding
ENSG00000025708	1.3823	1.17935	3.63728	1.44866	3.59208	3.78364	2.05559	2.30468	5.33315	2.07437	1.86153	4.94962	1.25544	4.36402	5.66259	2.0029	1.78578	2.0261	TYMP	1890	protein_coding
ENSG00000025770	6.76245	6.6673	6.95709	7.44262	6.89057	7.22609	6.57697	6.72407	6.7738	8.61812	7.68137	7.70126	7.6936	6.90767	7.49535	6.96354	6.72699	7.32665	NCAPH2	29781	protein_coding
ENSG00000025772	6.01793	5.42449	5.23857	7.12378	5.98119	5.65919	5.47306	5.95285	5.51618	5.36263	5.56382	4.67003	4.81177	5.07274	5.1942	5.39545	4.67769	4.64062	TOMM34	10953	protein_coding
ENSG00000025796	8.98333	8.59326	8.60212	8.94263	8.62275	8.3419	9.01926	9.06219	8.70017	8.54758	8.67942	8.8083	8.78686	8.89712	8.56654	9.0016	9.09646	9.01245	SEC63	11231	protein_coding
ENSG00000025800	8.82725	8.53996	8.83119	9.12249	8.74855	8.92459	8.72565	8.58975	8.76028	8.57	8.31444	8.71009	8.28827	8.29746	8.29147	8.37631	8.16557	8.39369	KPNA6	23633	protein_coding
ENSG00000026025	5.05707	4.91395	7.20348	4.18231	6.15007	8.63004	5.17815	5.06036	7.61525	4.14693	5.56373	6.33429	5.83279	6.99715	7.7804	3.41253	5.54207	6.46044	VIM	7431	protein_coding
ENSG00000026036	6.73622	6.97913	7.08061	7.25899	7.04755	7.02199	7.35978	6.13145	6.96025	9.17522	8.26017	8.36661	8.31458	7.24107	8.039	7.71662	7.15589	7.584	RTEL1-TNFRSF6B	NA	protein_coding
ENSG00000026103	5.25427	4.3868	6.0093	4.32351	4.59355	6.41393	4.57941	4.27153	7.4273	4.14864	4.30532	3.62873	4.3679	4.58059	5.62392	4.71037	4.01356	4.15885	FAS	355	protein_coding
ENSG00000026297	7.87533	7.16191	7.3917	7.77069	7.91024	7.88219	7.58684	6.96745	8.1493	8.00711	7.06382	7.07063	8.20485	7.89659	8.61978	7.27624	6.90687	7.66073	RNASET2	8635	protein_coding
ENSG00000026508	2.15746	2.22528	4.62445	2.1424	4.6164	5.78601	3.57883	3.36727	6.83217	2.91724	4.01004	5.01119	4.26715	4.84793	6.76274	2.8414	3.63581	4.55638	CD44	960	protein_coding
ENSG00000026559	6.28606	3.37097	3.67515	6.0005	3.83494	3.77827	4.26513	4.09672	2.77525	6.26691	4.82723	4.3434	4.54279	3.27689	4.64488	4.20305	3.38195	4.44413	KCNG1	3755	protein_coding
ENSG00000026652	9.49303	9.78604	9.80755	9.40995	9.36376	8.94676	9.40265	9.63119	8.33621	9.57903	9.85039	11.1177	9.43075	10.0696	9.46995	9.53479	10.1955	10.9583	AGPAT4	56895	protein_coding
ENSG00000026751	-1.15563	-1.2072	-0.447656	-1.21487	0.0719554	-0.901738	-1.22629	-1.1998	-1.21822	-1.16704	-0.935273	-1.06256	-1.19636	-1.18769	-0.881191	-0.813407	-1.16031	-1.18168	SLAMF7	57823	protein_coding
ENSG00000026950	5.2904	8.17712	6.8669	5.4861	7.95512	6.63323	6.98186	7.3219	6.77628	5.41719	8.07443	6.69632	5.10906	8.19092	7.14631	6.01754	7.98675	6.63597	BTN3A1	11119	protein_coding
ENSG00000027001	5.85292	5.77877	5.8732	5.44022	4.93468	4.91666	5.87506	5.90421	5.17002	6.39751	5.93873	6.67956	5.92514	5.65059	5.39997	6.1114	5.61774	6.48573	MIPEP	4285	protein_coding
ENSG00000027075	1.60111	1.04329	3.60863	1.30727	3.7962	2.26518	2.29117	1.08313	3.12719	2.73931	1.57241	3.41231	1.73334	2.22453	3.67128	1.52059	1.1875	3.49432	PRKCH	5583	protein_coding
ENSG00000027644	-1.10482	-1.181	0.32032	-1.18927	-0.754696	-0.86114	-1.20153	-1.16911	-1.19288	-1.11545	-0.899397	-0.639616	-1.15949	-1.13547	-0.586663	-1.13571	-1.10918	-1.12911	INSRR	3645	protein_coding
ENSG00000027697	6.69339	7.16176	7.1929	6.48508	7.27034	7.15303	6.98644	7.61358	7.52418	6.0093	7.05219	7.16142	6.9126	7.23561	7.68162	7.31089	7.02131	7.80226	IFNGR1	3459	protein_coding
ENSG00000027847	5.96844	5.98222	6.04676	6.09016	5.70522	6.22427	5.91409	5.42162	6.21112	6.6455	6.33373	6.74631	6.19688	5.99855	5.80945	5.81004	6.25219	5.94165	B4GALT7	11285	protein_coding
ENSG00000027869	-1.04709	-1.08153	-0.604677	-1.09058	0.224099	-0.224976	-1.1042	-1.07377	-0.604102	-1.05161	-0.803909	-0.945993	-1.07033	-1.06014	-0.746828	-1.06024	-1.04894	-1.05743	SH2D2A	9047	protein_coding
ENSG00000028116	3.05234	5.75212	6.14937	2.26277	5.14752	4.95272	4.12267	6.26817	4.0992	3.3667	4.43856	7.01687	2.66164	5.30269	4.10201	3.65799	5.98255	6.64409	VRK2	7444	protein_coding
ENSG00000028137	1.51837	2.70316	4.44804	1.57698	5.30684	4.2791	2.7299	1.37704	4.72359	2.91457	1.98524	4.25477	2.02414	2.95435	4.71374	1.44973	1.5086	3.09739	TNFRSF1B	7133	protein_coding
ENSG00000028203	9.58391	9.17489	9.34496	9.49653	9.1946	9.03122	9.58211	9.67755	9.70336	8.93289	8.52356	8.83117	9.5449	9.13196	9.27847	9.79019	9.2694	9.31231	VEZT	55591	protein_coding
ENSG00000028277	7.10614	6.30837	5.85311	6.43421	6.1319	5.51533	6.67042	5.36549	6.99292	7.67987	6.38498	5.55755	7.54493	6.38061	7.16878	7.46319	6.23932	6.44094	POU2F2	5452	protein_coding
ENSG00000028310	9.01318	9.18759	9.36608	9.13493	9.1521	9.49029	8.81934	8.84469	8.86653	10.1024	9.7847	10.4225	9.66926	9.5785	9.22743	9.38914	9.38174	9.55372	BRD9	65980	protein_coding
ENSG00000028528	8.85046	9.84347	9.21144	8.69616	9.67891	9.22686	8.84431	9.36669	8.97163	8.64563	9.49214	10.1771	8.80103	9.83758	8.71923	8.56083	10.1785	9.96013	SNX1	6642	protein_coding
ENSG00000028839	6.45831	6.20921	5.8085	6.61536	5.92446	5.64567	6.70485	6.29378	6.07944	5.53809	5.89045	5.62275	5.91482	5.70468	5.68949	6.10112	5.99973	5.60049	TBPL1	9519	protein_coding
ENSG00000029153	7.72887	6.07523	6.06639	7.69093	5.78556	5.08984	7.43606	6.96927	5.76449	6.92783	5.30279	5.31036	7.78931	6.48993	6.78367	7.81024	5.82917	5.99884	ARNTL2	56938	protein_coding
ENSG00000029363	10.2539	10.1255	10.1617	10.3396	10.1467	10.0453	10.6815	10.713	10.7173	9.59021	9.81301	10.2103	10.0863	10.0432	10.075	10.4628	10.083	10.3972	BCLAF1	9774	protein_coding
ENSG00000029364	8.21146	7.71178	7.86056	7.95033	7.9308	7.93134	7.81615	8.28957	7.71872	7.22659	7.49559	7.83958	7.404	7.80724	7.37103	7.47752	7.61797	7.47877	SLC39A9	55334	protein_coding
ENSG00000029534	7.46918	6.3078	8.15204	7.44275	7.24297	7.65921	7.69596	6.53523	7.19634	7.79793	7.07175	6.11961	7.48228	5.92653	8.73769	7.30186	6.59146	8.36264	ANK1	286	protein_coding
ENSG00000029559	-1.02696	-1.09416	-0.0671158	-1.10205	-0.876076	-0.0749312	-1.11369	-1.0873	-1.10548	-1.03752	-0.822976	-0.940808	-1.08125	-1.0574	-0.0264342	-1.05763	-1.03129	-1.05108	IBSP	3381	protein_coding
ENSG00000029639	6.13158	6.60148	6.58641	5.54707	6.55474	5.83107	6.14908	6.31122	6.29095	6.13239	6.57637	6.90038	6.58322	6.70383	6.19277	6.32382	6.46439	6.11463	TFB1M	51106	protein_coding
ENSG00000029725	10.435	9.80914	9.81997	10.524	9.63956	9.76232	10.0007	10.1461	9.68483	9.95328	9.42478	9.98662	10.2336	9.84646	10.0079	10.3797	9.96668	10.2578	RABEP1	9135	protein_coding
ENSG00000029993	5.30013	4.46802	4.9721	4.87584	4.41207	5.38328	5.10792	5.21449	5.46291	4.6664	4.92113	4.56074	4.73895	4.57086	5.29379	4.7016	4.69656	4.92433	HMGB3	3149	protein_coding
ENSG00000030066	7.80604	8.61053	8.19066	7.48624	8.57087	8.05048	8.17826	8.80007	8.35874	7.51318	8.23958	8.30151	7.71547	8.16438	7.87266	7.9439	8.92291	8.20274	NUP160	23279	protein_coding
ENSG00000030110	4.61592	4.46559	4.71204	4.53234	4.62686	4.57128	5.16441	4.53947	5.23141	6.18862	4.80232	5.37865	5.48652	3.87656	5.57765	5.02328	4.87226	4.59939	BAK1	578	protein_coding
ENSG00000030304	-1.33224	-1.39351	-1.01098	-1.40456	-1.41052	-1.39897	-1.21907	-0.897364	-1.40628	-1.33962	-1.18951	-1.27196	-1.37022	-1.35353	-1.38795	-1.3537	-1.07233	-0.823238	MUSK	4593	protein_coding
ENSG00000030419	6.56013	8.45706	7.86425	6.94105	9.4499	8.54662	7.24384	8.60117	8.30896	5.96832	7.99615	8.44673	6.65771	8.67112	7.39879	7.19348	8.6509	8.14264	IKZF2	22807	protein_coding
ENSG00000030582	5.55177	6.0964	6.0607	6.1826	6.26901	6.38106	5.83337	6.14403	5.9455	6.93594	7.11288	7.0402	6.12529	6.7988	6.26569	5.83525	6.21641	6.14593	GRN	2896	protein_coding
ENSG00000031003	9.17288	9.31896	9.28357	9.23478	9.10688	8.96691	9.28023	9.48094	9.00942	8.95977	9.24	10.0863	8.97628	9.16584	8.8876	9.25417	9.27817	9.42018	FAM13B	51306	protein_coding
ENSG00000031081	5.62687	9.19219	8.18114	5.98321	9.47385	9.49358	7.32568	8.36061	9.31141	5.87598	10.1247	7.34523	6.13915	9.86395	7.88351	5.69093	9.73052	7.45319	ARHGAP31	57514	protein_coding
ENSG00000031691	1.86203	3.22115	2.96832	3.14414	2.97228	3.39714	3.0746	3.20385	2.84299	2.32188	3.55464	3.04807	1.40657	2.7147	1.66788	1.44565	2.52592	3.45529	CENPQ	55166	protein_coding
ENSG00000031698	8.81892	8.4579	8.62239	8.9677	8.16625	8.24434	8.79755	8.66082	8.72421	9.45996	8.77623	9.25453	9.03293	8.63569	8.89042	8.7417	8.47419	8.66122	SARS	6301	protein_coding
ENSG00000031823	8.02534	7.64567	7.80204	8.03682	7.84369	7.87715	7.46903	7.31752	7.43663	8.78758	8.6477	8.79094	8.40954	8.23201	8.14192	7.63554	7.86899	7.94322	RANBP3	8498	protein_coding
ENSG00000032219	10.0008	9.89117	9.74548	10.0402	9.98821	9.56644	9.70894	9.97431	9.97619	9.22787	9.99818	9.92448	9.5872	9.90463	9.61704	9.84143	9.83456	10.0448	ARID4A	5926	protein_coding
ENSG00000032389	7.32682	6.8883	7.03344	7.77395	7.28605	6.99771	6.77406	6.45445	6.60061	8.09602	7.37305	7.33644	7.65566	7.2443	7.45135	7.15277	6.86549	6.9332	EIPR1	7260	protein_coding
ENSG00000032444	8.28657	8.03912	8.30199	8.69274	8.43508	8.71887	8.28999	7.95389	8.1387	9.51472	8.96747	9.22845	8.75037	8.08498	8.60335	8.3275	7.8872	8.1836	PNPLA6	10908	protein_coding
ENSG00000032742	7.07696	7.28293	7.46677	6.73424	6.79766	7.12947	7.22995	7.82585	7.96434	6.4004	7.43947	7.61228	7.13252	7.58355	7.39319	7.51988	7.42288	7.93501	IFT88	8100	protein_coding
ENSG00000033011	5.88474	5.95866	6.04934	6.17044	6.05315	6.26605	5.7806	5.58308	5.86046	6.90645	6.33632	6.31442	5.92704	5.85403	6.22802	5.94704	6.4022	5.92541	ALG1	56052	protein_coding
ENSG00000033030	7.42346	7.7515	7.57365	7.46891	8.05371	7.93475	7.54286	7.73545	7.6919	7.57695	7.36609	7.72345	7.64384	7.52868	7.82085	7.91195	7.77654	7.74059	ZCCHC8	55596	protein_coding
ENSG00000033050	7.42145	7.31861	7.39239	7.99925	7.35858	7.45201	7.28053	7.54356	7.32086	7.8774	7.74173	7.83768	7.41439	7.12237	7.25548	7.17924	7.082	7.4865	ABCF2	10061	protein_coding
ENSG00000033100	8.1446	7.96843	7.78464	7.86124	7.57086	7.83879	7.85731	7.56846	8.08307	9.44307	8.50879	8.07721	8.70322	8.26623	8.25194	8.29956	7.58984	7.83095	CHPF2	54480	protein_coding
ENSG00000033122	11.4278	11.2921	10.6351	11.3893	11.3353	9.92834	11.6657	11.459	10.1974	11.0259	11.2046	10.5514	11.2817	11.2179	10.7847	11.3665	11.7273	10.7412	LRRC7	57554	protein_coding
ENSG00000033170	8.51747	9.0167	9.23675	8.47252	8.37788	8.95956	8.58442	9.45575	8.60433	8.44655	8.96349	10.2102	8.37061	9.3228	8.48453	8.79719	9.35163	10.104	FUT8	2530	protein_coding
ENSG00000033178	8.88511	9.37173	9.0887	8.63789	9.12636	8.90701	9.13106	9.67849	9.12902	8.19541	8.91406	8.84995	8.56379	9.02455	8.72592	9.0318	9.21308	9.20797	UBA6	55236	protein_coding
ENSG00000033327	8.26201	8.98581	9.05387	8.1402	8.85804	9.01229	8.0077	8.08388	8.654	8.25522	9.16883	10.1593	8.32095	9.62415	9.04567	8.40504	9.37621	10.0995	GAB2	9846	protein_coding
ENSG00000033627	10.7602	10.2402	10.3709	10.8315	10.1397	10.0186	10.5916	10.3236	10.2911	10.8969	10.5395	10.4533	10.7686	10.1442	10.4229	10.4605	9.97808	10.1854	ATP6V0A1	535	protein_coding
ENSG00000033800	8.4238	8.14656	8.42591	8.77229	8.32359	8.3738	8.70027	8.64399	8.92664	7.68772	7.01495	7.6863	8.49131	7.93062	8.21032	8.49652	8.1182	8.54181	PIAS1	8554	protein_coding
ENSG00000033867	8.92213	8.69412	8.76364	8.89566	8.94153	8.20108	9.22748	9.00749	8.99693	8.57111	8.36705	7.39422	8.86259	8.38826	8.94334	8.95123	8.86367	8.80184	SLC4A7	9497	protein_coding
ENSG00000034053	9.64699	9.23077	9.1844	9.82408	9.50048	9.12448	9.18312	9.00896	8.84716	10.3448	10.1384	9.76119	10.0148	9.71942	9.51705	9.57149	9.4055	9.27722	APBA2	321	protein_coding
ENSG00000034152	5.0283	5.0208	5.37602	5.17151	5.40489	5.50244	4.68788	4.71632	5.37771	5.80679	5.22546	4.89055	5.26304	4.62246	5.74523	4.83816	5.11726	5.3707	MAP2K3	5606	protein_coding
ENSG00000034239	5.2035	3.22287	4.37927	5.36021	3.19695	3.27835	5.29968	4.58722	3.98325	4.66613	2.6301	3.24363	4.72521	3.64668	3.82365	3.7261	2.90722	3.0029	EFCAB1	79645	protein_coding
ENSG00000034510	9.13917	7.87254	8.16873	9.45233	8.28481	8.28946	8.28288	8.1972	8.10979	8.53586	7.2007	7.8112	8.00194	8.10578	7.49228	7.10034	6.42587	6.52899	TMSB10	9168	protein_coding
ENSG00000034533	4.76928	5.16764	5.19836	4.97568	4.56165	5.32057	5.42474	6.31762	6.20613	5.34576	4.75271	5.91199	5.42796	5.94406	5.93966	5.71652	5.83773	5.62897	ASTE1	28990	protein_coding
ENSG00000034677	8.60016	8.1001	8.84107	8.64995	8.30282	9.05106	8.75131	8.89169	10.0521	7.63614	7.49151	7.79616	8.307	7.84766	8.70488	8.37857	8.03232	8.46109	RNF19A	25897	protein_coding
ENSG00000034693	6.62448	6.46552	6.72591	6.34433	6.57138	6.57141	7.13526	6.90815	6.83394	7.0266	6.94568	6.78102	7.2217	6.71463	6.80784	6.93459	6.39485	7.02164	PEX3	8504	protein_coding
ENSG00000034713	8.16783	7.74484	7.79474	8.63589	7.76972	8.10486	7.78154	8.10578	7.80215	7.183	6.82805	7.41451	6.93087	6.975	7.14925	7.31563	7.05661	7.43561	GABARAPL2	11345	protein_coding
ENSG00000034971	-2.29825	-2.30575	-2.30943	-2.30824	-2.3125	-2.30642	-2.31236	-2.30372	-2.27724	-2.29916	-2.2808	-2.29088	-2.3029	-2.30086	-2.30507	-2.30088	-2.29862	-2.30032	MYOC	4653	protein_coding
ENSG00000035115	8.65131	8.49182	8.65131	8.48705	8.30483	8.31741	8.51799	8.42559	8.20523	8.26156	7.45951	8.5281	8.61433	8.23521	8.35854	8.66712	8.46981	8.82811	SH3YL1	26751	protein_coding
ENSG00000035141	6.16841	6.15875	5.75669	5.75948	5.66332	5.75686	5.93488	5.95267	6.2021	5.58376	5.62546	4.83109	5.02239	5.45653	5.07993	5.32172	5.73456	5.0247	FAM136A	84908	protein_coding
ENSG00000035403	8.18196	7.55462	8.40653	8.06626	7.6254	8.38436	8.00364	7.52799	8.32853	8.18941	7.26741	6.4319	8.46399	7.66567	8.3109	8.48473	7.3689	7.5581	VCL	7414	protein_coding
ENSG00000035499	3.29131	2.82074	2.11814	3.41374	2.12602	1.89816	2.65724	3.41685	2.11916	3.24351	1.91593	4.19827	2.20654	2.74254	2.42597	3.31264	2.55444	3.41485	DEPDC1B	55789	protein_coding
ENSG00000035664	5.24976	7.36255	7.23265	5.68859	6.24226	6.71897	5.62312	6.82304	4.79352	5.41045	6.98536	8.92693	5.92528	7.90475	6.10099	6.4501	7.43803	8.19322	DAPK2	23604	protein_coding
ENSG00000035681	8.35621	8.59839	8.2693	8.36471	8.57413	8.31069	8.60567	8.68173	8.40829	8.336	8.49653	8.07595	8.63104	8.43687	8.75249	8.5591	8.8503	8.41756	NSMAF	8439	protein_coding
ENSG00000035687	7.46858	7.67306	7.65697	7.38666	7.01262	7.07085	7.85012	7.89908	7.3739	7.85228	7.24412	8.80194	7.31828	7.46489	7.0277	7.53219	7.36757	8.00869	ADSS	159	protein_coding
ENSG00000035720	-1.85628	-1.88125	-1.89351	-1.88957	-1.70808	-1.88348	-1.90328	-1.87448	-1.67909	-1.85929	-1.79811	-1.83171	-1.87176	-1.86496	-1.87898	-1.86502	-1.85751	-1.86315	STAP1	26228	protein_coding
ENSG00000035862	8.99941	8.98169	9.27909	9.36797	9.30646	9.102	9.11488	8.87646	8.8619	8.12648	9.1155	9.8136	7.82951	8.8809	8.46315	7.61074	8.64541	9.08138	TIMP2	7077	protein_coding
ENSG00000035928	7.25868	8.326	8.5047	8.17653	8.29513	8.27285	8.14943	8.52094	8.35224	7.04356	8.08412	8.69799	7.44068	8.04396	7.62407	7.54934	8.04036	8.38554	RFC1	5981	protein_coding
ENSG00000036054	7.44961	7.12623	7.25408	7.42437	7.33285	7.04302	7.67388	7.66294	7.33917	7.23762	7.05574	7.20545	7.26541	7.11612	7.41896	7.53811	7.16661	7.40206	TBC1D23	55773	protein_coding
ENSG00000036257	8.48239	8.6523	8.37755	8.67683	8.49557	8.41556	8.56345	8.8481	8.59022	7.71648	8.3281	8.25246	7.70945	8.34025	7.81788	7.97411	8.62763	8.21869	CUL3	8452	protein_coding
ENSG00000036448	7.1662	5.67244	5.75758	7.87175	6.10697	6.47265	6.14931	5.47292	6.41149	7.74041	6.43136	5.79294	8.36009	6.17266	7.12363	7.3852	5.1467	6.08357	MYOM2	9172	protein_coding
ENSG00000036473	-1.98303	-2.00287	-1.8423	-2.00949	-1.93561	-2.00464	-2.02038	-1.9975	-2.01254	-1.98542	-1.93681	-1.96351	-1.99533	-1.98993	-2.00107	-1.98998	-1.98401	-1.9885	OTC	5009	protein_coding
ENSG00000036530	9.06915	8.01373	8.13007	9.26467	8.35779	8.67712	9.00536	8.96911	8.63406	9.03817	7.94903	7.43656	8.59517	8.23683	8.43965	9.28346	8.66936	8.58851	CYP46A1	10858	protein_coding
ENSG00000036549	9.24313	9.76352	9.38961	9.22077	9.56515	9.29942	9.33466	10.0099	9.21429	8.43279	8.91167	9.38557	9.18428	9.73996	9.21314	9.32781	10.1234	10.2202	ZZZ3	26009	protein_coding
ENSG00000036565	-0.196849	-0.0924905	-0.673941	-0.152486	-0.440758	-0.346346	-0.438672	-0.647629	-0.394536	-0.214573	-0.368813	-0.514096	-0.64352	-0.632918	-0.0756123	-0.633024	0.947665	-0.630029	SLC18A1	6570	protein_coding
ENSG00000036672	7.08564	6.87799	7.0693	7.39397	7.17074	6.95378	7.26862	7.11616	6.55101	7.75194	7.12838	7.30044	6.97844	6.77142	7.07031	7.43642	6.84026	7.03031	USP2	9099	protein_coding
ENSG00000036828	-0.992031	-1.05496	-0.801377	-0.118718	-1.07426	-1.05707	-0.8408	-1.04829	-0.80099	0.0588006	-0.789378	-0.906441	-1.04549	-1.02227	-1.05277	-0.39484	-0.996337	-1.01599	CASR	846	protein_coding
ENSG00000037042	8.58646	8.18212	8.02107	8.66247	8.35505	8.25092	8.29502	7.85638	8.08563	9.49208	9.49604	8.90932	8.69113	8.40386	8.40257	8.85686	8.68444	8.13042	TUBG2	27175	protein_coding
ENSG00000037241	4.05263	4.46022	4.11853	4.89922	4.46874	4.51138	4.14096	4.28876	4.58817	3.76775	4.05527	3.39141	4.33533	3.91375	4.08151	4.78099	4.22822	3.70925	RPL26L1	51121	protein_coding
ENSG00000037280	0.468506	0.709317	0.854908	2.19665	1.41874	0.936935	0.946873	0.40582	0.63396	1.38374	0.71416	2.10546	1.71094	0.437922	1.49081	1.09936	0.464082	1.52788	FLT4	2324	protein_coding
ENSG00000037474	7.53515	7.91412	7.74877	7.59686	7.77033	7.75254	7.96425	8.14336	8.38826	8.21092	7.85274	7.83888	8.17037	8.25242	8.27977	7.63746	8.08717	7.8177	NSUN2	54888	protein_coding
ENSG00000037637	7.89746	8.43011	8.13321	8.09448	8.51825	8.36492	8.06646	8.09355	8.20532	8.24602	8.05491	8.06786	8.14536	7.88641	7.74415	8.2495	8.1617	8.13145	FBXO42	54455	protein_coding
ENSG00000037749	6.8182	6.65662	6.56079	6.66216	6.69716	6.68884	6.63551	6.66228	6.97391	6.02192	6.32313	5.17294	6.56444	6.22184	6.24661	6.72216	6.73995	6.03216	MFAP3	4238	protein_coding
ENSG00000037757	6.87975	6.54755	6.46952	6.62142	6.70108	6.74729	7.01239	6.67829	6.81207	8.26237	7.51162	7.08101	8.01024	7.52298	7.80658	7.69348	7.08826	7.32773	MRI1	84245	protein_coding
ENSG00000037897	3.75311	3.99909	3.62668	3.43312	3.62623	3.74191	3.38098	4.03042	4.18131	4.14701	3.80337	2.90112	3.77297	3.1469	3.71212	3.7572	3.9458	2.74275	METTL1	4234	protein_coding
ENSG00000037965	0	0	0	0	0	0	0	0	0	0	0	0	0	0	0	0	0	0	HOXC8	3224	protein_coding
ENSG00000038002	4.27859	4.30344	4.58243	3.68486	3.41587	4.8585	4.07668	5.07034	4.74345	4.94552	3.37787	5.79354	3.26729	5.023	4.38114	4.40633	5.24364	4.77163	AGA	175	protein_coding
ENSG00000038210	3.34359	6.23411	4.9082	3.56268	5.62206	5.11143	4.82801	5.31878	5.14535	4.68443	4.48889	4.8322	3.8171	5.37089	4.54987	4.79258	5.64142	4.66254	PI4K2B	55300	protein_coding
ENSG00000038219	11.249	11.3551	11.2519	11.3696	11.4184	11.3318	11.0917	11.5278	11.3499	10.9373	11.5254	11.717	11.2215	11.4934	11.277	11.4168	11.7078	11.8603	BOD1L1	259282	protein_coding
ENSG00000038274	6.93314	6.59621	6.50192	7.48201	6.55931	7.04824	6.87839	6.64796	6.71631	5.6337	5.70113	6.36419	6.30962	6.17762	5.57992	6.38194	6.53546	6.54362	MAT2B	27430	protein_coding
ENSG00000038295	6.33541	6.75617	4.88892	6.51207	6.35921	4.39168	6.65157	6.04772	4.08494	6.50586	8.03913	4.97257	6.80584	6.04582	5.83362	6.52018	6.71005	4.69008	TLL1	7092	protein_coding
ENSG00000038358	8.58098	8.46241	8.4166	8.72081	8.36954	8.50869	8.2789	8.15159	8.35414	9.49643	8.71358	9.24664	9.10232	8.56099	8.76497	8.55368	8.4014	8.47437	EDC4	23644	protein_coding
ENSG00000038382	11.4115	12.2738	11.0537	11.5183	12.0376	11.3964	11.2851	11.2919	11.4361	11.9464	13.3469	10.6326	11.6948	12.4864	11.5273	11.5159	12.2031	10.8652	TRIO	7204	protein_coding
ENSG00000038427	8.77344	13.4685	10.6359	8.61607	13.5951	10.9075	10.107	13.0613	9.83436	8.03452	12.9827	9.46129	8.51862	13.4959	9.563	8.25431	14.2857	10.318	VCAN	1462	protein_coding
ENSG00000038532	9.14024	9.27623	9.30977	9.23968	9.34683	9.56767	9.06798	8.67506	9.86757	9.3927	9.2909	9.32046	9.17348	9.25422	9.42407	9.27685	9.30735	9.38344	CLEC16A	23274	protein_coding
ENSG00000038945	2.58057	1.33566	3.46546	1.28492	3.11896	3.59727	2.33513	2.73879	4.00634	1.84835	1.91085	3.10292	2.88587	2.87984	4.77158	2.98869	2.14834	3.51841	MSR1	4481	protein_coding
ENSG00000039068	2.30753	5.3721	6.19089	2.79668	3.79006	5.12663	2.74738	5.32032	2.87379	3.59181	4.83689	6.93756	3.29095	4.71164	4.45465	2.9543	4.68901	6.21896	CDH1	999	protein_coding
ENSG00000039123	8.53246	9.08422	8.80398	8.71303	9.13235	8.76762	9.15116	9.61842	8.95726	8.27942	9.15592	9.1714	8.61767	9.18335	8.77399	8.78921	9.09224	8.96722	SKIV2L2	23517	protein_coding
ENSG00000039139	6.49479	4.50385	5.41245	6.04634	4.84125	5.56647	5.84474	5.44287	5.60735	6.37581	3.54252	4.92283	6.25511	4.32233	6.33434	6.86705	4.50503	5.58619	DNAH5	1767	protein_coding
ENSG00000039319	9.65635	11.0512	10.8575	9.37165	10.5363	10.3096	10.1855	11.433	10.4404	8.84381	9.8099	11.4689	9.68193	10.5508	9.91679	10.0557	11.1353	11.4867	ZFYVE16	9765	protein_coding
ENSG00000039523	9.15606	8.10487	8.49103	9.29274	8.42243	8.58329	8.66293	8.01951	8.89013	10.1231	8.86827	8.08513	9.89761	8.43805	9.52784	9.45528	8.21898	8.61947	RIPOR1	79567	protein_coding
ENSG00000039537	-0.320852	-0.771298	0.0177565	-0.781317	-0.556787	-0.465773	-0.364131	-0.762604	-0.512285	-0.0468161	-0.490715	0.467576	-0.758971	-0.74958	-0.443579	-0.749674	-0.731676	-0.747017	C6	729	protein_coding
ENSG00000039560	5.56271	7.05788	6.60243	5.41622	6.91989	6.9304	5.73228	6.26187	7.0659	4.80279	6.25359	7.14377	5.83892	6.78346	6.11597	6.0148	7.17976	7.63525	RAI14	26064	protein_coding
ENSG00000039600	0.250126	0.334434	-0.17722	0.5809	0.020119	0.637177	0.337046	0.151984	0.253422	0.498126	0.0931391	-0.0635977	0.165914	0.453822	0.129567	0.201511	-0.122522	0.21168	SOX30	11063	protein_coding
ENSG00000039650	6.86401	6.63776	7.10579	6.42428	6.35759	6.92553	6.51517	6.11564	7.26006	8.46638	7.81609	8.11877	7.38908	7.21494	6.84534	6.81095	6.70626	6.95404	PNKP	11284	protein_coding
ENSG00000039987	0	0	0	0	0	0	0	0	0	0	0	0	0	0	0	0	0	0	BEST2	54831	protein_coding
ENSG00000040199	9.54734	8.63641	8.62194	9.41561	8.52522	8.56833	9.26334	8.97541	8.64438	9.32045	8.16248	8.11527	9.53731	8.28372	8.71761	9.3753	8.39534	8.51216	PHLPP2	23035	protein_coding
ENSG00000040275	5.9575	6.40244	5.98642	5.84513	5.99317	5.25927	6.34014	6.65473	6.5727	6.64975	7.00529	5.96592	6.46491	6.28151	5.71248	6.3212	6.66144	6.18212	SPDL1	54908	protein_coding
ENSG00000040341	8.54517	8.21913	8.13309	8.69353	8.19045	7.97239	8.41122	8.39323	7.96428	7.55106	7.20141	7.52177	7.95507	7.49108	7.95721	8.56135	7.92222	7.77246	STAU2	27067	protein_coding
ENSG00000040487	5.54814	5.44219	5.75928	5.15493	5.41424	5.59396	5.35627	4.95984	5.10993	6.51484	6.01046	6.20982	5.70688	5.67707	5.6921	5.81313	6.00822	5.86627	PQLC2	54896	protein_coding
ENSG00000040531	4.3918	5.23455	5.19557	4.14682	5.04101	5.03948	3.67684	4.76792	4.78979	5.73013	6.14431	7.85172	4.88486	4.97114	5.14461	4.73556	5.33106	5.46163	CTNS	1497	protein_coding
ENSG00000040608	5.87925	4.06189	4.66234	6.04951	3.99033	4.98187	5.54486	4.962	4.33548	6.15314	3.40699	3.0263	5.36539	4.28092	4.52143	4.73478	2.4652	3.3988	RTN4R	65078	protein_coding
ENSG00000040633	6.84015	6.06874	6.12985	6.35154	5.90459	6.06404	5.70698	5.75679	6.07446	6.01049	7.04015	6.52407	6.12588	6.4695	6.31321	5.80619	6.27151	5.90113	PHF23	79142	protein_coding
ENSG00000040731	8.47322	9.05261	8.51256	8.62372	9.00824	8.23719	8.43779	8.5031	8.38462	8.48866	8.81835	6.8361	8.10131	8.1034	7.80623	8.62705	8.48504	7.9188	CDH10	1008	protein_coding
ENSG00000040933	10.0001	9.09245	9.11168	10.0071	9.20391	9.18916	9.67937	9.09439	9.27208	10.0994	9.20639	8.69691	10.2148	9.14919	9.72574	10.0792	9.17912	9.18504	INPP4A	3631	protein_coding
ENSG00000041353	7.78387	7.04738	6.41375	8.2729	6.97549	5.77409	7.37403	6.89606	6.23018	5.94644	5.86421	5.17691	6.35489	6.13561	5.66837	6.91664	6.54397	5.71162	RAB27B	5874	protein_coding
ENSG00000041357	7.88221	7.22919	7.11906	7.28091	6.98237	6.94052	7.27289	7.15494	7.28426	6.93479	7.30583	6.81357	7.26425	7.12383	7.08971	7.24452	7.24815	7.16581	PSMA4	5685	protein_coding
ENSG00000041515	7.97051	8.39316	7.56714	7.88217	8.28368	6.68302	8.06687	7.68946	6.45009	8.69927	8.87228	6.70303	7.2337	8.07209	7.77003	7.4757	8.63235	7.38308	MYO16	23026	protein_coding
ENSG00000041802	7.16743	7.25399	7.18366	7.33635	7.45403	7.58129	6.593	7.09663	7.07362	6.87233	7.42157	7.36861	6.56724	7.13746	6.78771	6.92029	7.4278	7.00179	LSG1	55341	protein_coding
ENSG00000041880	5.34959	5.42121	5.52108	5.78536	5.50427	6.33842	5.25812	5.49737	5.97301	6.63686	6.32103	6.12889	6.26393	6.16248	6.70934	5.85	5.94964	5.39152	PARP3	10039	protein_coding
ENSG00000041982	3.89751	5.85747	6.13188	2.94583	4.01682	5.29333	3.81725	4.78287	5.98497	3.97026	7.22588	8.33068	4.51405	7.45708	7.13562	4.4512	6.17765	7.43043	TNC	3371	protein_coding
ENSG00000041988	5.7935	6.32658	6.46543	6.16146	6.40655	6.62943	5.7239	6.02045	5.62456	6.20574	7.2745	6.7617	6.11375	6.38802	6.50014	5.45306	5.99912	6.43469	THAP3	90326	protein_coding
ENSG00000042062	2.66129	1.1137	3.36275	2.58395	2.85804	3.08154	1.2623	1.74215	3.50124	2.12761	2.19453	3.0275	1.16533	2.65896	3.49759	1.20333	1.91972	2.2661	RIPOR3	140876	protein_coding
ENSG00000042088	6.88636	6.6702	6.72293	6.36766	6.36163	6.02484	6.9429	6.324	6.44089	6.61927	6.32992	6.20576	6.81262	6.04533	6.63359	6.47498	6.45489	6.44623	TDP1	55775	protein_coding
ENSG00000042286	6.79178	5.98966	6.24179	6.70176	6.04902	6.3574	6.85733	6.31113	6.30621	7.63461	6.54318	6.32572	7.33398	6.70245	6.8772	7.2354	6.58616	5.95778	AIFM2	84883	protein_coding
ENSG00000042304	-1.48448	-1.53637	-1.35501	-1.55367	-1.55958	-1.541	-1.55944	-1.52231	-1.19114	-1.49073	-1.36359	-1.43342	-1.51665	-1.50252	-0.952379	-1.50266	-1.26434	-1.49877	C2orf83	56918	protein_coding
ENSG00000042317	7.44808	7.24385	6.84768	6.69623	6.61719	6.42449	7.55017	7.78234	7.04531	7.09816	6.48958	6.7218	6.67699	6.90046	6.23751	7.29771	7.28735	6.98038	SPATA7	55812	protein_coding
ENSG00000042429	7.26001	7.18157	6.95953	7.23825	7.27299	6.98577	7.61614	7.78012	7.33868	6.56493	7.18649	6.65493	7.53483	7.35933	7.43019	7.91541	7.52861	7.38025	MED17	9440	protein_coding
ENSG00000042445	6.34021	6.34197	6.35423	6.12714	6.15683	6.27013	6.04137	6.16614	6.00415	7.06667	6.94321	7.05784	6.67285	6.46997	6.34301	6.00963	6.25155	6.33321	RETSAT	54884	protein_coding
ENSG00000042493	0.964827	1.17194	2.77822	0.788613	1.80129	2.99782	1.5562	0.865634	3.49794	1.35642	1.29783	2.81921	1.52728	2.45067	3.43311	2.01896	1.37195	1.85029	CAPG	822	protein_coding
ENSG00000042753	3.8608	4.43027	4.64531	5.38251	4.4393	4.39092	4.62172	4.41344	4.60429	4.68493	3.53692	4.0645	3.95765	4.00895	3.51072	3.07817	3.44449	3.10209	AP2S1	1175	protein_coding
ENSG00000042781	4.2341	3.13611	3.32988	4.28466	3.3405	3.86306	4.51616	3.96903	3.33129	4.54098	3.60857	3.14574	4.6101	1.98025	3.55746	5.14802	2.81264	3.40458	USH2A	7399	protein_coding
ENSG00000042813	-1.60475	-1.30397	-1.66408	-1.34412	-1.66732	-1.64809	-1.40313	-1.63376	-1.66393	-1.60955	-1.51206	-1.5656	-1.62942	-1.61858	-1.64093	-1.61869	-1.60672	-1.61571	ZPBP	11055	protein_coding
ENSG00000042832	4.63254	1.9793	3.22851	4.77195	3.77073	2.66313	3.13714	2.27955	2.53331	4.42416	3.20799	2.78081	5.44152	3.76076	3.70114	3.69181	3.27976	3.1939	TG	7038	protein_coding
ENSG00000042980	2.32303	2.58817	5.58948	2.66483	3.93771	3.91935	3.42029	3.57977	7.06337	3.99661	3.65627	6.1657	4.22974	5.56831	7.49349	3.63541	3.24828	6.97351	ADAM28	10863	protein_coding
ENSG00000043039	1.5896	0.630451	0.983502	2.46847	0.197962	0.266182	1.87243	0.67849	0.231604	2.40514	0.642479	1.01146	0.69825	0.335661	1.71929	1.64557	0.365093	0.342722	BARX2	8538	protein_coding
ENSG00000043093	7.79003	7.7419	8.03907	7.86967	7.81486	8.49665	7.8337	8.15071	8.3802	6.71908	6.81846	7.99887	7.45165	7.12705	7.51854	7.83588	7.78982	8.41132	DCUN1D1	54165	protein_coding
ENSG00000043143	8.68085	7.92373	8.4457	9.00523	8.5786	8.31152	8.34708	8.04789	7.87487	8.74336	8.54094	9.03027	8.33667	8.56856	8.26011	8.29216	8.03252	8.56243	JADE2	23338	protein_coding
ENSG00000043355	1.87661	2.09364	5.27499	1.16603	3.71548	6.569	1.60258	1.67037	6.26114	1.43291	2.55864	3.99247	1.70082	2.9735	4.9316	1.38148	1.44887	3.86048	ZIC2	7546	protein_coding
ENSG00000043462	3.79984	3.12882	4.83989	3.63757	4.55485	3.95168	4.8714	3.51732	5.52632	3.55369	2.7854	4.38286	4.04307	4.41223	6.11196	3.82773	3.33656	5.40285	LCP2	3937	protein_coding
ENSG00000043514	6.99537	7.07901	6.91489	7.31931	7.35245	7.04834	7.3589	7.49697	6.78372	6.65346	6.04152	6.61498	7.21224	6.67213	6.71998	7.16492	7.12301	6.78325	TRIT1	54802	protein_coding
ENSG00000043591	6.39399	5.3734	5.85114	6.81807	5.47489	6.92742	6.38951	5.43959	6.70379	7.89742	6.2391	5.44298	7.12105	5.20628	6.48377	6.94698	4.92139	6.1248	ADRB1	153	protein_coding
ENSG00000044012	0	0	0	0	0	0	0	0	0	0	0	0	0	0	0	0	0	0	GUCA2B	2981	protein_coding
ENSG00000044090	7.32459	7.01744	7.26173	7.67379	7.1318	7.36077	7.40183	6.90536	7.1992	8.85109	8.27129	7.41141	7.79313	7.51552	7.86636	7.61804	6.98274	6.95641	CUL7	9820	protein_coding
ENSG00000044115	7.66258	8.89878	9.02501	8.24047	9.21356	9.31963	8.08909	8.94643	8.63859	7.72775	8.86199	9.50515	7.81518	8.46872	8.19819	7.5856	8.51335	8.58959	CTNNA1	1495	protein_coding
ENSG00000044446	7.4006	8.1511	8.17286	7.12105	8.34886	8.55687	7.8265	7.92832	8.03713	8.06167	8.80956	8.74746	7.89542	8.62187	8.18566	7.89077	8.58201	8.32398	PHKA2	5256	protein_coding
ENSG00000044459	6.46787	8.15064	7.41265	6.94347	7.95729	7.73357	7.24297	7.56427	7.84978	6.41702	8.20494	6.77625	6.6989	7.88966	7.15711	6.99258	8.07956	7.41582	CNTLN	54875	protein_coding
ENSG00000044524	6.95116	4.96505	5.83137	6.93898	4.37438	4.53657	7.35765	5.74717	4.78945	7.1654	4.96404	4.7527	7.07585	5.5462	5.67975	6.61747	3.70878	5.03466	EPHA3	2042	protein_coding
ENSG00000044574	8.70628	9.57288	10.0346	9.39062	9.10338	9.76677	8.38497	8.65774	8.77355	7.09301	7.92373	8.50069	7.67491	7.9444	8.17819	7.8846	8.15108	8.26001	HSPA5	3309	protein_coding
ENSG00000046604	0.924549	-0.060529	1.31583	-0.0768891	0.137752	-0.0650186	1.1144	0.28979	0.846574	0.668003	0.230527	0.564569	0.305574	0.619761	0.264288	0.345708	-0.00797369	-0.0211896	DSG2	1829	protein_coding
ENSG00000046647	5.70386	6.29131	6.74499	5.19999	5.73146	6.27017	5.99152	6.65309	7.03616	6.49755	6.52461	6.97633	5.78111	6.54525	6.66338	5.75216	6.15013	6.66561	GEMIN8	54960	protein_coding
ENSG00000046651	8.55159	9.60023	9.12317	8.48149	9.48135	9.08184	8.60552	9.16688	9.42062	8.34655	9.21343	9.4193	8.81365	9.36978	9.0609	8.83668	9.60398	9.46494	OFD1	8481	protein_coding
ENSG00000046653	9.72465	9.86037	9.89155	9.41478	9.84842	10.2522	9.52217	10.6896	9.56713	9.12089	9.44285	10.0329	9.25116	9.51637	9.00052	9.44445	9.74648	10.0086	GPM6B	2824	protein_coding
ENSG00000046774	0	0	0	0	0	0	0	0	0	0	0	0	0	0	0	0	0	0	MAGEC2	51438	protein_coding
ENSG00000046889	7.94701	10.8948	10.9987	7.91858	10.0015	11.1701	8.69479	10.0934	11.7107	7.69581	11.1327	10.5049	7.89665	10.4741	10.4215	8.21337	11.3789	10.9473	PREX2	80243	protein_coding
ENSG00000047056	7.97878	7.54235	7.73895	8.41367	7.57144	7.67296	8.28384	7.75885	8.09529	8.39311	7.67907	7.80028	8.35421	7.91997	7.97367	7.97679	7.45796	7.68093	WDR37	22884	protein_coding
ENSG00000047188	9.86313	9.8565	9.68055	9.58799	9.73349	9.40425	10.1087	10.1397	9.81817	10.0912	9.99823	9.75632	10.0574	9.74271	9.8276	10.0116	10.0174	9.65908	YTHDC2	64848	protein_coding
ENSG00000047230	6.0252	7.32352	6.83459	5.491	6.96533	6.88315	6.48495	7.04992	6.73155	5.49216	7.57255	7.11067	5.3965	7.53217	6.659	6.00204	7.79041	7.44944	CTPS2	56474	protein_coding
ENSG00000047249	8.05245	7.53743	7.76204	8.61568	7.56748	7.83341	8.19717	8.2199	8.3203	8.00298	7.1238	7.24286	8.24193	6.98557	7.34405	7.87812	7.01869	6.95367	ATP6V1H	51606	protein_coding
ENSG00000047315	8.64758	8.5777	8.59115	8.74618	8.59025	8.51555	8.69653	8.90243	8.6685	8.15013	8.28158	8.79723	8.34996	8.63627	8.4067	8.36974	8.54352	8.61384	POLR2B	5431	protein_coding
ENSG00000047346	8.22488	8.63972	8.45767	7.72458	8.43513	8.32696	8.94245	9.30848	8.943	7.64428	7.85443	8.59885	7.9392	8.664	8.26766	8.59425	8.71425	8.93192	FAM214A	56204	protein_coding
ENSG00000047365	10.0393	10.7621	11.0385	9.96483	10.4224	10.7452	9.94937	11.3481	10.6301	9.25743	10.2488	11.3616	9.95734	10.6405	9.84505	10.3289	10.6297	11.1507	ARAP2	116984	protein_coding
ENSG00000047410	10.0425	10.3357	10.1873	10.3865	10.3131	10.1631	10.0689	10.6338	10.2514	9.76922	10.4712	10.2665	9.94159	10.4471	10.1257	10.2389	10.7168	10.4932	TPR	7175	protein_coding
ENSG00000047457	1.35526	1.51865	2.72436	2.04326	3.94575	3.79051	2.5	2.52347	4.41798	1.3349	1.76092	3.43405	2.68408	2.78633	3.90693	1.29658	1.34688	3.36591	CP	1356	protein_coding
ENSG00000047578	8.7749	8.38241	8.32191	8.56047	8.61522	8.634	8.32739	8.12499	8.06433	9.44339	9.34988	9.08864	9.28538	9.11981	8.82374	8.97683	8.81503	8.49499	KIAA0556	23247	protein_coding
ENSG00000047579	6.07655	6.3313	6.15799	6.43535	6.26772	6.3897	6.16393	6.19781	6.3256	6.07745	6.51893	6.15723	5.96977	5.93887	6.07729	5.93768	6.05404	5.79403	DTNBP1	84062	protein_coding
ENSG00000047597	6.39634	4.47718	5.40659	6.54602	4.61769	5.3559	6.02765	5.2566	5.21884	4.57846	3.62412	3.49671	5.23978	4.04095	5.17311	5.49854	3.52508	4.65956	XK	7504	protein_coding
ENSG00000047617	2.69567	5.70508	4.72078	3.10241	5.89078	4.46086	3.56992	4.15185	3.72712	3.26401	7.3889	5.81503	2.75395	6.24785	3.84088	3.45233	5.70393	4.54912	ANO2	57101	protein_coding
ENSG00000047621	7.39241	7.01984	6.86126	7.53503	6.86728	7.05022	7.27068	7.19212	7.25628	6.29593	6.24022	6.42846	7.33277	7.19576	6.51333	7.29828	7.05782	6.99701	C12orf4	57102	protein_coding
ENSG00000047634	6.00087	6.7641	7.0792	5.66599	5.89397	7.06493	6.50162	7.10407	7.83653	4.87906	4.78578	6.23144	5.72553	6.18612	6.40027	6.36943	6.3553	6.68254	SCML1	6322	protein_coding
ENSG00000047644	7.93262	7.59162	7.75414	7.33037	7.44251	7.9445	7.88435	7.53733	7.71428	8.7651	8.15353	8.4317	8.02511	7.95702	7.94384	8.17014	7.76079	8.00487	WWC3	55841	protein_coding
ENSG00000047648	6.57732	6.75216	5.71664	6.49344	6.62045	4.61081	6.67349	6.95103	5.66325	6.84832	6.11584	4.4258	6.55816	6.69022	5.7153	5.41524	7.17589	5.61393	ARHGAP6	395	protein_coding
ENSG00000047662	7.05535	9.1765	7.38743	6.90456	8.89687	6.69873	6.48345	6.95583	6.06921	8.29806	9.76034	6.32634	7.28215	8.81662	7.67908	6.87721	9.68081	7.10504	FAM184B	27146	protein_coding
ENSG00000047849	9.42961	9.95073	10.1591	9.69698	9.95127	10.6019	8.99979	9.50968	10.5275	8.51434	9.54052	9.99861	8.289	9.87395	9.41229	8.42603	9.95916	9.94533	MAP4	4134	protein_coding
ENSG00000047932	8.2272	8.67111	8.39681	8.62394	8.68525	8.5301	8.30766	8.83466	8.82488	7.69571	8.10674	7.92998	7.93434	8.256	7.90216	8.16513	8.86838	8.47661	GOPC	57120	protein_coding
ENSG00000047936	5.20685	2.58087	2.97896	5.32086	2.63845	2.18915	4.86676	4.38511	2.7888	4.29016	2.40021	2.51775	6.04235	3.22342	4.15073	6.45419	1.86943	1.82064	ROS1	6098	protein_coding
ENSG00000048028	8.48789	7.99139	7.83193	8.27279	7.81564	7.84804	8.52439	7.93827	7.81265	8.20498	8.01647	7.90088	8.58947	7.65079	8.18017	8.74147	8.1969	7.95936	USP28	57646	protein_coding
ENSG00000048052	8.77892	8.67994	8.54177	8.57884	8.76858	7.95693	8.37278	8.06358	7.60798	8.15727	8.30867	8.34491	7.95529	8.05544	8.22522	8.03629	8.7012	8.51097	HDAC9	9734	protein_coding
ENSG00000048140	7.90218	6.78741	6.87653	8.0086	7.09958	7.42321	6.9917	6.498	6.71477	8.30704	6.73556	6.81152	8.40095	7.36403	7.45405	8.05842	6.84535	7.19337	TSPAN17	26262	protein_coding
ENSG00000048162	5.04052	4.59065	4.22323	5.00233	4.05348	4.5515	4.29234	4.31758	4.74239	4.85389	4.31627	4.45463	4.12264	4.2343	4.7437	3.98742	3.7807	3.94536	NOP16	51491	protein_coding
ENSG00000048342	7.80155	8.52682	7.81766	7.36441	8.63753	7.54123	7.31226	7.53928	7.27167	8.03224	9.12309	7.32599	7.27159	8.755	7.79703	8.14166	8.98352	8.15462	CC2D2A	57545	protein_coding
ENSG00000048392	6.89753	6.39728	6.61962	6.97796	6.52069	7.00519	6.70981	7.31937	6.96313	6.08576	6.2133	5.90791	6.34742	6.58124	6.2527	6.45846	6.62385	6.85349	RRM2B	50484	protein_coding
ENSG00000048405	7.50726	8.13961	7.84877	7.67283	7.95102	7.69134	8.00715	8.51043	7.79434	6.71291	6.86171	7.41804	7.48329	7.54605	7.30887	7.72492	7.89015	7.80167	ZNF800	168850	protein_coding
ENSG00000048462	0	0	0	0	0	0	0	0	0	0	0	0	0	0	0	0	0	0	TNFRSF17	608	protein_coding
ENSG00000048471	8.38825	8.7488	9.09571	7.91297	8.31962	8.70041	8.11579	8.08564	8.36199	8.88324	9.27556	10.0865	8.71973	8.96162	8.63922	8.52836	8.91507	9.64243	SNX29	92017	protein_coding
ENSG00000048540	9.65475	8.78458	9.27365	10.0131	9.10391	9.35222	9.19206	9.15509	9.76598	8.30913	7.62619	7.97179	8.52558	8.39114	8.45281	8.81652	8.69198	8.40181	LMO3	55885	protein_coding
ENSG00000048544	6.1241	6.10333	6.34664	6.91256	6.40886	6.53404	6.60616	7.55399	7.30465	4.96497	5.93247	6.51068	6.10661	6.5498	6.54959	6.27392	6.92344	7.16287	MRPS10	55173	protein_coding
ENSG00000048545	-0.43942	-0.17706	0.27556	0.312108	0.0544009	-0.480142	0.405631	-0.143055	0.13474	-0.444327	-0.206334	-0.353023	-0.463631	-0.453313	0.670823	-0.453417	-0.441445	-0.450492	GUCA1A	2978	protein_coding
ENSG00000048649	10.3457	10.185	10.0317	10.5357	10.3162	10.2266	10.1777	10.2549	10.0802	9.84672	10.0218	9.94891	10.0412	10.0063	9.84373	10.1553	10.3286	10.2749	RSF1	51773	protein_coding
ENSG00000048707	11.0049	10.9449	11.0817	10.9707	10.9141	11.1232	11.044	10.9502	11.3615	11.088	11.0899	11.3878	11.1586	10.9679	11.2301	11.2788	11.1192	11.2872	VPS13D	55187	protein_coding
ENSG00000048740	11.0686	9.27833	9.7237	11.0643	9.50654	9.89995	10.7432	9.87853	10.1743	10.6895	9.65222	9.20052	10.7053	9.91099	10.209	10.8343	9.36211	9.72056	CELF2	10659	protein_coding
ENSG00000048828	8.80744	8.65699	8.65733	8.79053	8.83223	8.92497	8.53355	8.70045	8.83854	8.44032	8.55283	8.67672	8.61871	8.45786	8.46768	8.84559	8.78081	8.54642	FAM120A	23196	protein_coding
ENSG00000048991	11.8162	9.775	9.93082	11.407	9.65901	9.41723	11.3931	10.4547	9.7693	11.3208	9.96732	9.68159	11.7104	9.97626	10.8516	12.1875	10.0168	10.5142	R3HDM1	23518	protein_coding
ENSG00000049089	4.7313	8.85069	7.90141	4.15094	8.0287	7.29248	5.11053	7.62624	5.7764	5.28851	10.4429	10.1585	5.06906	9.26853	6.5247	4.99351	9.48555	8.41336	COL9A2	1298	protein_coding
ENSG00000049130	7.03978	5.42082	6.67734	7.10884	6.05393	6.07922	6.95517	6.74275	6.16114	4.71016	4.59327	4.93346	5.21272	4.83588	5.56068	6.83201	5.17733	6.12645	KITLG	4254	protein_coding
ENSG00000049167	5.601	6.01048	5.4859	5.7843	6.15189	5.58102	5.58607	6.29747	5.90576	5.89004	6.65776	5.86002	5.73776	5.52706	5.55585	5.82341	5.8617	5.23383	ERCC8	1161	protein_coding
ENSG00000049192	4.92861	7.48772	6.03087	4.31012	6.75828	5.20853	5.112	5.98356	5.3729	4.92794	7.84003	4.60937	4.62915	6.50614	6.2919	4.50797	7.75887	6.03216	ADAMTS6	11174	protein_coding
ENSG00000049239	7.72286	8.64199	8.2645	7.33485	8.18938	8.73438	7.76718	8.36439	8.89652	8.59371	8.82409	9.01977	8.29125	8.87232	8.35077	7.97138	8.9113	8.57625	H6PD	9563	protein_coding
ENSG00000049245	6.2722	7.04339	6.66258	6.54293	7.04583	7.19315	6.82155	7.05644	6.96081	6.40396	6.74535	6.88109	6.77478	6.98125	6.39702	6.40353	6.64823	6.83447	VAMP3	9341	protein_coding
ENSG00000049246	9.07038	9.92053	10.1331	9.31258	9.47801	10.0486	9.6163	9.64966	10.2769	9.29392	10.3352	10.4046	9.20013	10.2846	10.308	9.55043	10.3443	10.3663	PER3	8863	protein_coding
ENSG00000049247	0	0	0	0	0	0	0	0	0	0	0	0	0	0	0	0	0	0	UTS2	10911	protein_coding
ENSG00000049249	-1.09073	-1.15497	-1.16379	-1.16109	-0.782861	-1.15666	-0.780157	-1.14735	-0.562577	-0.273971	-0.909818	-1.01432	-1.13888	-1.11773	-1.15322	-1.11794	-0.475776	-1.11212	TNFRSF9	3604	protein_coding
ENSG00000049283	2.96467	1.43566	2.06203	3.74379	1.4649	1.41615	3.02213	2.16059	2.73066	3.83978	1.65532	1.90585	3.97574	1.20439	2.80099	4.2015	1.25318	2.11886	EPN3	55040	protein_coding
ENSG00000049323	5.37446	6.714	6.82888	4.61592	6.45988	6.9198	4.8175	5.92275	6.13462	5.42517	6.74032	7.65083	5.04473	6.79018	6.18343	4.75059	7.01393	5.99751	LTBP1	4052	protein_coding
ENSG00000049449	7.21631	7.30619	6.74395	7.88163	7.57287	7.45157	6.89618	7.59471	7.22103	6.04119	7.76909	6.51642	6.64409	7.16916	6.33288	6.60625	7.42059	6.04356	RCN1	5954	protein_coding
ENSG00000049540	4.59768	6.27488	5.93345	3.91723	6.15786	5.86658	4.75916	5.54563	5.3324	4.73081	7.73872	6.41639	5.32452	6.36798	6.0258	4.58368	6.45521	5.94168	ELN	2006	protein_coding
ENSG00000049541	4.79787	4.07663	4.42213	4.46368	4.04582	4.08488	4.50828	4.91542	4.57336	4.5395	4.79905	3.90284	4.08244	3.71679	4.5624	4.13649	3.7375	3.97577	RFC2	5982	protein_coding
ENSG00000049618	10.2544	10.2586	10.3059	10.464	10.5242	10.4416	10.1822	9.92954	10.1906	10.1853	10.4877	10.5214	10.1387	10.4769	10.2459	10.306	10.4606	10.5799	ARID1B	57492	protein_coding
ENSG00000049656	7.12376	6.96163	6.89647	7.25908	6.86972	7.04424	6.62043	6.6305	6.61432	7.64933	7.25194	7.59644	7.13396	7.09496	6.82574	7.00291	6.84804	6.73529	CLPTM1L	81037	protein_coding
ENSG00000049759	10.0294	7.82607	9.10552	10.0136	7.82216	8.87552	9.72004	8.97679	9.02542	9.69478	7.62193	8.30674	9.71543	8.13438	9.1672	9.78144	6.837	8.86285	NEDD4L	23327	protein_coding
ENSG00000049768	1.99962	1.54937	1.70538	1.46768	1.17755	1.68452	1.34081	1.17368	1.82016	2.90738	1.18922	1.50164	1.96202	1.71878	2.38245	1.71807	2.14212	1.52368	FOXP3	50943	protein_coding
ENSG00000049769	7.48353	7.24611	7.4254	7.66243	7.18658	7.68518	7.02511	7.21855	7.06062	7.91958	7.99467	8.87604	7.22854	7.57067	6.89489	7.014	7.54444	7.63372	PPP1R3F	89801	protein_coding
ENSG00000049860	6.62991	6.47977	6.18909	6.62873	6.37103	5.93046	6.93716	7.46137	6.38459	6.59889	7.02759	6.23664	6.82414	6.41599	6.76434	6.7364	6.84912	6.01292	HEXB	3074	protein_coding
ENSG00000049883	7.42332	7.32619	7.19294	7.42685	7.53011	7.75808	7.40784	7.56397	7.23991	6.31715	6.82987	7.32437	6.90588	7.56759	6.97695	7.48474	8.06973	8.00205	PTCD2	79810	protein_coding
ENSG00000050030	7.99969	7.53257	7.42808	8.14938	7.56518	7.34738	8.11123	7.58142	7.41144	6.89496	6.48761	6.21194	7.01909	6.68803	6.86216	7.1994	6.9605	6.74434	NEXMIF	340533	protein_coding
ENSG00000050130	7.06608	6.81448	6.5555	6.46146	6.8181	6.71496	6.9491	7.00592	6.82999	6.14419	6.119	6.44513	6.58047	6.7182	6.46683	6.85274	6.83829	6.37429	JKAMP	51528	protein_coding
ENSG00000050165	9.94798	8.62655	9.45711	10.6123	8.9513	10.1803	9.77649	9.8911	10.0709	9.30558	8.27877	8.39661	9.13426	8.69653	9.13807	9.26306	7.99208	8.61705	DKK3	27122	protein_coding
ENSG00000050327	1.29075	3.74525	2.55053	1.056	4.71032	4.00981	1.4864	2.21083	3.05649	1.26865	4.79944	2.81987	1.83225	3.55237	1.12793	1.22691	3.2255	2.36676	ARHGEF5	7984	protein_coding
ENSG00000050344	0.932441	1.14276	2.20707	1.07781	1.65528	2.03717	1.66109	2.74138	1.64051	2.61957	1.88732	3.27583	0.849573	1.79835	1.16087	1.27618	1.88739	3.68935	NFE2L3	9603	protein_coding
ENSG00000050393	7.1072	6.21019	6.39721	7.31232	5.88813	6.81735	6.76524	6.4021	6.69212	6.10871	5.7443	5.56206	6.05311	6.00659	6.0397	6.74374	6.36054	6.52454	MCUR1	63933	protein_coding
ENSG00000050405	7.01606	9.56964	8.21053	6.34841	8.91116	7.6429	7.73704	8.74692	7.80007	7.22158	9.86634	9.42267	7.43062	9.61312	7.90018	7.676	10.0616	9.2148	LIMA1	51474	protein_coding
ENSG00000050426	7.97928	7.73109	7.68547	7.4322	7.27182	7.76613	7.38233	7.69875	8.08086	7.34805	7.33573	7.84167	7.36237	8.24886	7.51097	7.80024	7.8845	7.81146	LETMD1	25875	protein_coding
ENSG00000050438	10.572	9.76205	10.3056	10.3463	9.01369	9.24539	10.4637	10.1371	9.74781	10.7639	9.96507	11.3554	10.8244	10.1451	10.5006	10.7927	9.84627	10.9984	SLC4A8	9498	protein_coding
ENSG00000050555	4.20386	3.23714	5.72681	3.64836	3.42437	4.73146	3.63926	3.22647	5.23098	6.51732	2.79584	5.70561	4.84431	3.09451	5.5156	3.58029	2.26982	5.28628	LAMC3	10319	protein_coding
ENSG00000050628	5.33083	3.88528	3.98999	6.69094	3.88739	3.02713	5.0995	4.15073	3.95246	4.37029	3.49507	3.29092	3.49792	4.36573	3.75152	3.91806	2.94712	3.53732	PTGER3	5733	protein_coding
ENSG00000050730	1.93782	0.706287	1.04071	1.95951	0.774068	0.364135	1.09565	1.01892	0.628269	2.02251	0.715508	0.556821	1.59413	0.428644	0.379173	1.81832	0.456249	2.17981	TNIP3	79931	protein_coding
ENSG00000050748	8.89066	8.16901	8.43981	9.1155	8.10085	7.92846	9.07264	8.50883	8.4693	8.34786	8.07996	7.81562	8.38175	8.04522	8.36063	8.71307	7.99424	8.19115	MAPK9	5601	protein_coding
ENSG00000050767	5.31664	3.66211	4.88861	5.21411	4.01362	6.12316	4.99587	3.91944	5.89029	7.03446	4.56341	4.3017	6.58624	3.58304	5.4303	5.92495	4.25705	4.72795	COL23A1	91522	protein_coding
ENSG00000050820	8.29875	8.6003	8.56718	8.32889	8.5901	8.44571	7.79911	8.46863	7.68466	9.22917	9.33347	9.78474	8.76127	8.91799	8.10501	8.34491	8.89318	8.8035	BCAR1	9564	protein_coding
ENSG00000051009	7.59782	7.01524	7.1772	7.34689	7.15685	7.57229	7.25441	6.63299	7.53427	8.51329	7.3544	7.42054	7.97371	7.48232	7.57044	7.44351	7.35152	7.22996	FAM160A2	84067	protein_coding
ENSG00000051108	7.42776	7.59467	8.3074	7.42571	7.24508	7.35682	7.43557	7.22385	7.51318	7.02124	6.15661	7.83667	7.10531	6.61133	7.15771	7.20158	6.70314	7.45864	HERPUD1	9709	protein_coding
ENSG00000051128	2.65855	3.91033	4.9958	2.4584	3.88066	5.23639	2.30369	3.74804	4.48157	2.8298	4.40337	5.9722	3.21912	4.03203	4.70358	2.55611	3.31506	4.71525	HOMER3	9454	protein_coding
ENSG00000051180	-0.0224207	0.394464	0.281904	-0.443038	-0.245553	0.0524892	0.0732137	-0.424615	0.282716	-0.0389635	-0.178122	-0.320119	-0.421005	-0.411627	-0.139461	-0.0696397	-0.400788	-0.0597649	RAD51	5888	protein_coding
ENSG00000051341	4.4879	3.15778	3.66239	4.46694	3.16235	2.90961	4.79358	4.76959	3.50265	3.76104	4.57571	3.4657	4.79405	3.95999	3.95029	5.36125	2.74549	4.36567	POLQ	10721	protein_coding
ENSG00000051382	8.10618	8.05958	7.90855	8.5825	7.87697	7.79296	8.30407	8.28311	7.89632	7.56401	7.88991	7.98888	7.92974	7.92252	7.68304	8.1715	7.94389	8.22949	PIK3CB	5291	protein_coding
ENSG00000051523	1.85333	2.52025	3.29892	1.2367	3.25997	2.6045	2.0988	1.93888	4.1254	2.96914	1.89482	4.56829	2.88796	2.26999	4.94417	2.04551	2.13229	3.88302	CYBA	1535	protein_coding
ENSG00000051596	6.87874	5.89841	5.68213	7.27422	5.6608	5.81392	6.32861	6.59143	6.07542	7.10176	5.78715	5.83687	7.2541	6.23942	6.1892	6.54324	5.625	6.34391	THOC3	84321	protein_coding
ENSG00000051620	3.82696	5.51804	5.71444	4.8842	6.19962	6.9794	4.97983	5.59413	6.35672	3.661	5.72075	4.41101	4.83223	5.72014	5.36208	4.70075	5.86229	4.82158	HEBP2	23593	protein_coding
ENSG00000051825	9.89677	9.55937	9.39863	9.8069	9.4458	9.32266	9.99962	10.1014	9.57503	9.37621	9.09766	9.09039	9.92679	9.43937	9.58346	10.2019	9.74724	9.7744	MPHOSPH9	10198	protein_coding
ENSG00000052126	10.9051	9.48424	9.58482	10.7579	9.57847	9.23629	10.5701	10.1256	9.57314	10.6249	9.76715	9.59868	10.7096	9.31546	10.3837	10.9089	9.63021	10.2361	PLEKHA5	54477	protein_coding
ENSG00000052344	-1.50113	-1.55406	-1.06024	-1.5717	-1.57916	-1.55878	-1.39864	-1.53972	-1.57585	-1.28037	-1.37784	-1.44906	-1.53394	-1.29239	-1.54926	-1.29253	-1.50375	-1.51571	PRSS8	5652	protein_coding
ENSG00000052723	6.70759	6.87924	6.78194	6.70668	7.02126	6.97576	7.06414	7.40501	7.08311	5.46921	5.64274	5.80877	6.29423	6.02755	6.01204	6.5427	6.69605	6.79261	SIKE1	80143	protein_coding
ENSG00000052749	7.51861	6.80699	6.96612	7.98867	6.93929	6.98984	7.19879	6.64477	6.68608	8.10016	7.0874	7.23703	8.09788	6.88844	7.64333	7.89849	6.90691	6.69821	RRP12	23223	protein_coding
ENSG00000052795	8.59673	8.37324	8.45533	8.93274	8.22228	8.39719	8.64307	8.78864	8.04002	8.32707	8.42742	9.86691	8.83757	8.3553	8.36487	8.84656	8.44349	8.72352	FNIP2	57600	protein_coding
ENSG00000052802	6.25538	7.56926	7.04567	6.12827	6.2079	5.9448	6.01385	6.05947	6.00728	5.63449	5.43233	5.61598	5.74373	5.94128	6.32928	4.88142	6.19978	5.04359	MSMO1	6307	protein_coding
ENSG00000052841	9.8659	10.0696	9.87419	9.60137	9.94109	10.044	9.88405	10.3317	10.2398	9.61678	10.1323	10.0402	9.79312	10.0523	9.97719	9.90705	10.3542	10.0975	TTC17	55761	protein_coding
ENSG00000052850	-0.913193	-0.65756	0.0509834	-0.980558	-0.568267	-0.974369	-0.993165	-0.964596	-0.984279	-0.924318	-0.698258	-0.0304813	-0.96149	-0.298829	-0.4042	-0.945512	-0.917759	-0.938604	ALX4	60529	protein_coding
ENSG00000053108	8.10262	5.31788	5.79544	7.93422	5.42679	5.47837	7.67177	6.44654	5.74017	8.2545	4.89035	5.45388	8.59066	6.09821	7.70266	8.36053	4.87649	5.89246	FSTL4	23105	protein_coding
ENSG00000053254	8.01039	8.44721	8.35903	8.05907	8.83005	8.81978	8.09821	7.64164	8.5315	7.62949	8.26908	7.97691	7.49747	8.17205	8.03115	7.54661	8.43372	8.08847	FOXN3	1112	protein_coding
ENSG00000053328	4.32775	4.74045	4.02895	4.00357	4.77193	5.00767	4.63032	4.54248	4.14934	4.55118	4.01112	3.88588	4.13473	5.08998	4.93452	5.00496	5.6151	5.0959	METTL24	728464	protein_coding
ENSG00000053371	4.93105	4.91485	5.29518	5.19608	5.19914	5.84496	5.51573	5.19048	5.07084	5.93511	5.57262	4.84695	5.87901	4.7839	5.0858	5.19969	4.72241	5.31704	AKR7A2	8574	protein_coding
ENSG00000053372	5.85559	5.13765	5.76079	5.69269	5.21555	5.68536	5.45314	5.17921	5.12296	6.3203	5.43639	5.76695	5.96153	5.13849	5.56503	5.54405	5.12577	5.37908	MRTO4	51154	protein_coding
ENSG00000053438	6.90241	4.96975	4.94922	6.52046	5.17373	4.31622	5.06758	4.03589	4.38076	5.93742	5.04777	4.87543	5.24007	4.03965	4.75955	5.24156	3.9823	3.69732	NNAT	4826	protein_coding
ENSG00000053501	5.31855	5.8129	5.58755	5.76333	5.50393	5.68569	5.30034	5.13154	5.29685	6.41295	6.34493	6.27097	5.41408	6.47121	5.05556	5.5579	5.87023	5.86233	USE1	55850	protein_coding
ENSG00000053524	9.91841	9.89224	9.28585	9.78496	10.0982	9.08782	9.984	9.39224	9.48532	9.79368	9.78114	8.92761	10.1577	9.85318	9.90894	10.0819	9.96316	9.45374	MCF2L2	23101	protein_coding
ENSG00000053702	4.18731	4.02782	4.69589	4.2248	3.92054	4.42383	4.16283	4.7526	4.02414	3.70117	4.16659	4.03574	3.32982	3.19735	3.86958	3.77568	3.53295	4.84931	NRIP2	83714	protein_coding
ENSG00000053747	5.97994	4.34466	8.70692	6.7729	6.50996	8.83243	6.64087	5.49414	8.82738	6.06081	5.4799	6.1366	5.82183	6.15022	8.15086	6.88528	4.71311	8.44499	LAMA3	3909	protein_coding
ENSG00000053770	8.33698	7.92902	7.92256	8.43624	7.90411	7.87612	8.50738	8.38875	7.68801	6.48071	6.54389	6.82631	7.25551	7.26906	7.43443	7.87051	7.49066	7.66766	AP5M1	55745	protein_coding
ENSG00000053900	8.78076	8.7956	8.6282	8.22721	8.47602	8.27305	9.05877	9.22205	8.62825	8.73769	8.58824	8.96882	8.58899	8.69956	8.55752	8.98026	8.87775	8.92174	ANAPC4	29945	protein_coding
ENSG00000053918	0.145789	0.0589885	1.52879	0.370072	1.38791	0.677593	0.694449	0.0816175	1.33655	0.1349	1.0688	1.18426	0.0909347	0.114665	2.59703	0.114429	0.141309	0.865931	KCNQ1	3784	protein_coding
ENSG00000054116	6.75055	6.49033	6.55815	6.87621	6.61202	6.29049	6.63208	6.36469	6.38724	7.16982	7.03739	6.85526	6.96447	6.32962	6.94778	6.50248	6.01888	6.30265	TRAPPC3	27095	protein_coding
ENSG00000054118	10.1611	9.64796	9.52459	9.99513	9.9658	9.65079	9.5567	9.17197	9.40358	9.4879	9.57559	9.30448	9.74845	9.90982	9.57805	9.96291	9.45687	9.52842	THRAP3	9967	protein_coding
ENSG00000054148	5.60876	5.84261	6.06112	5.94596	5.97169	6.74235	5.30214	5.12028	5.80755	6.56992	5.37374	6.57792	5.80075	5.94359	6.1889	4.8674	5.87264	5.56433	PHPT1	29085	protein_coding
ENSG00000054179	1.38932	2.36448	4.29675	1.13086	2.56707	5.59922	2.18212	2.11381	4.47599	2.31557	2.44135	4.26846	1.26679	2.74935	4.88749	1.31969	1.78808	3.13168	ENTPD2	954	protein_coding
ENSG00000054219	0.930965	2.49299	2.31153	0.781705	1.73807	1.86547	0.728438	1.18802	3.1335	1.30653	1.839	2.15536	1.8611	1.94383	2.73668	1.2609	2.19951	1.78061	LY75	4065	protein_coding
ENSG00000054267	10.4605	10.3679	10.248	10.2134	10.2157	10.1375	10.311	10.7127	10.2317	10.366	10.5419	10.9583	10.5218	10.4697	10.4263	10.7952	10.6717	10.9219	ARID4B	51742	protein_coding
ENSG00000054277	5.73694	4.45805	4.17712	6.27636	4.73234	4.1298	5.60422	5.29148	4.41594	5.17529	3.7994	4.28159	4.54503	4.62196	4.81468	4.81497	3.87971	3.47352	OPN3	23596	protein_coding
ENSG00000054282	8.99003	9.39188	9.24977	8.93753	9.08042	9.15973	8.81578	9.06022	8.91864	8.57841	9.38187	9.64855	8.88091	9.33577	9.13672	9.22271	9.60696	9.79303	SDCCAG8	10806	protein_coding
ENSG00000054356	10.0594	7.46743	8.86254	10.0421	8.1162	8.131	9.5087	8.75625	8.70804	10.4372	7.22331	7.78399	10.3645	8.30983	9.88094	9.63558	6.54583	8.52749	PTPRN	5798	protein_coding
ENSG00000054392	4.53761	5.0343	5.36546	5.14198	4.96129	4.89393	5.63258	5.45516	5.05426	4.4284	4.89524	5.2297	5.50575	5.68894	4.94522	5.37499	5.32831	5.10616	HHAT	55733	protein_coding
ENSG00000054523	12.0561	12.1026	12.2278	11.9743	11.976	12.3392	11.8737	12.054	12.3118	12.0845	12.2416	12.7548	11.9257	12.1769	11.9113	11.9795	12.3859	12.4187	KIF1B	23095	protein_coding
ENSG00000054598	1.58506	1.32352	3.73749	0.989143	2.63134	2.80916	1.45567	1.39225	2.94122	0.816861	1.15899	2.14508	0.749491	0.785934	2.36595	0.785573	0.826633	2.79543	FOXC1	2296	protein_coding
ENSG00000054611	6.92199	7.10183	7.26109	6.89662	6.8428	6.96778	6.77171	6.72101	7.06732	7.75732	7.88493	7.76491	7.25522	7.04576	7.47716	7.24092	7.12107	7.46226	TBC1D22A	25771	protein_coding
ENSG00000054654	7.1298	9.75574	8.59317	7.60695	9.77761	8.77165	7.52099	9.00506	8.63916	7.766	9.27309	8.13703	7.16997	9.15483	8.08183	7.25233	10.1585	8.70652	SYNE2	23224	protein_coding
ENSG00000054690	8.89812	11.6495	12.0733	8.65547	10.244	10.9413	9.46096	11.1185	9.60192	10.1048	11.8537	14.0286	9.57761	12.0465	10.4284	9.4556	11.3596	12.5626	PLEKHH1	57475	protein_coding
ENSG00000054793	11.1964	10.0859	10.4466	11.3534	10.0682	10.2794	10.7662	10.4841	10.4379	10.7456	10.2728	10.8094	10.4069	10.0931	10.2223	10.4882	10.0123	10.3961	ATP9A	10079	protein_coding
ENSG00000054796	0	0	0	0	0	0	0	0	0	0	0	0	0	0	0	0	0	0	SPO11	23626	protein_coding
ENSG00000054803	6.55739	4.16989	5.12379	6.47056	4.01198	4.18014	5.64508	4.68995	4.59245	5.59655	3.49037	3.58371	4.80517	4.39252	4.6433	5.24038	3.06329	4.42322	CBLN4	140689	protein_coding
ENSG00000054938	-1.69682	-1.74799	-1.77312	-1.76505	-1.7849	-1.53294	-1.59085	-1.73412	-1.77293	-1.70299	-1.5776	-1.42685	-1.72854	-1.71461	-1.74335	-1.71474	-1.69935	-1.27167	CHRDL2	25884	protein_coding
ENSG00000054965	10.0189	9.8894	9.84838	10.0973	10.0418	10.3031	9.70678	9.40304	9.78712	9.64579	9.55835	9.5256	9.80507	9.64437	9.64735	9.61266	9.49715	9.69989	FAM168A	23201	protein_coding
ENSG00000054967	4.94581	6.52979	7.42476	5.41157	5.74577	6.47894	5.60938	6.17598	6.84638	6.16799	6.71926	8.10976	5.92436	6.35296	6.83681	5.87463	6.28534	6.60573	RELT	84957	protein_coding
ENSG00000054983	7.08883	8.08067	7.80853	7.12802	7.80662	7.75585	7.46218	8.02486	7.78869	6.60793	6.97508	7.70951	6.5917	6.98848	7.27683	6.77961	7.65824	7.10386	GALC	2581	protein_coding
ENSG00000055044	9.08795	8.59041	8.66776	8.98354	8.73684	8.39255	8.97735	9.10353	8.63732	9.09371	8.26385	8.63126	9.24134	8.41058	9.18524	9.27017	8.36795	8.85907	NOP58	51602	protein_coding
ENSG00000055070	6.02302	6.37533	6.38627	5.9062	6.30092	6.70421	6.01557	6.14662	6.22433	5.84194	6.50951	6.5027	5.62113	6.41275	5.83916	5.52179	6.16686	5.58052	SZRD1	26099	protein_coding
ENSG00000055118	7.15687	6.93312	6.57194	7.08638	7.10861	6.76408	6.76137	6.68693	6.30729	7.83035	7.94293	5.8219	7.28966	7.15146	7.20617	6.65082	6.9019	6.69679	KCNH2	3757	protein_coding
ENSG00000055130	8.29715	8.4473	8.41754	8.89974	8.48865	8.35488	8.53269	8.7996	8.43812	8.10808	8.45907	8.19474	8.11517	7.95108	8.49314	8.09656	8.08798	8.23666	CUL1	8454	protein_coding
ENSG00000055147	7.36543	7.01921	6.99345	6.58579	6.92719	6.9893	6.75884	7.12939	7.10123	6.36793	7.43161	6.81355	6.91548	6.70056	6.98495	6.95744	7.20276	6.7669	FAM114A2	10827	protein_coding
ENSG00000055163	10.6979	10.312	10.3678	11.0816	10.6572	10.5035	10.6551	10.3114	10.7142	10.3511	10.9949	9.47636	10.1553	10.3551	10.2401	10.1599	10.4634	10.0073	CYFIP2	26999	protein_coding
ENSG00000055208	8.4225	8.40402	8.30672	8.48472	8.82994	8.94492	8.53033	8.36483	8.9865	7.21075	6.81217	7.33004	7.96306	7.95712	8.02378	8.37082	8.36117	8.33943	TAB2	23118	protein_coding
ENSG00000055211	6.75301	6.92632	6.96324	6.63594	6.8838	7.04805	7.55236	7.59107	7.20028	6.27519	6.29412	7.32762	6.99725	6.92458	7.24573	6.92333	7.08352	7.04725	GINM1	116254	protein_coding
ENSG00000055332	8.8622	9.1257	8.69489	9.26123	9.12357	8.73005	9.35328	9.22072	9.09084	7.94614	8.28545	8.1064	8.41896	8.67943	8.38592	8.99981	9.19265	8.67075	EIF2AK2	5610	protein_coding
ENSG00000055483	8.96429	8.89851	9.44604	8.87292	8.89205	9.15891	8.77953	8.38068	8.77861	10.0969	9.26314	9.71435	9.5553	9.00891	9.55515	9.26749	8.91319	9.24306	USP36	57602	protein_coding
ENSG00000055609	11.7498	12.266	12.1133	11.4705	12.3151	12.3317	11.7238	12.1388	12.0694	11.3318	11.9008	12.1545	11.5736	12.1787	11.7725	11.8797	12.5059	12.5177	KMT2C	58508	protein_coding
ENSG00000055732	0.89865	1.11377	3.19253	1.81859	1.34783	2.80447	2.6451	1.17024	3.87923	0.881494	1.87528	1.92232	2.31914	0.84952	1.80193	0.849146	0.891594	2.93344	MCOLN3	55283	protein_coding
ENSG00000055813	7.47748	6.21779	7.14101	8.1634	6.38922	6.83187	7.69147	6.69421	6.50607	8.56016	6.49796	6.08448	7.6015	6.3304	6.95141	7.74461	5.85104	7.13311	CCDC85A	114800	protein_coding
ENSG00000055917	9.32922	9.37496	9.30303	9.52862	9.41643	9.23312	9.61099	9.6562	9.28295	8.6302	8.6273	9.09647	8.90644	9.03626	8.92473	9.37761	9.42549	9.27773	PUM2	23369	protein_coding
ENSG00000055950	5.74481	5.89462	5.91326	5.74643	6.07646	6.03042	5.749	5.73712	5.98766	5.9719	6.57136	6.4619	5.88706	6.39828	5.47867	5.90504	6.26082	6.25658	MRPL43	84545	protein_coding
ENSG00000055955	6.27519	5.05718	5.82144	6.26158	5.51078	6.12307	6.19233	5.25798	6.03696	7.70088	6.78275	6.57771	7.12491	5.66107	6.67759	6.67354	5.84047	6.52867	ITIH4	3700	protein_coding
ENSG00000055957	-1.98563	-2.02003	-2.03692	-2.03149	-1.9039	-2.02309	-2.05037	-2.0107	-2.03679	-1.98977	-1.9055	-1.80417	-2.00695	-1.99758	-1.86929	-1.99768	-1.98733	-1.9951	ITIH1	3697	protein_coding
ENSG00000056050	4.88838	5.12875	5.17692	5.42766	5.10827	4.63103	5.18534	5.4291	5.22548	4.39109	3.61035	5.52808	4.40316	4.35775	5.1702	4.23699	5.05417	5.01947	HPF1	54969	protein_coding
ENSG00000056097	9.61429	9.67486	9.56689	10.1766	9.77773	9.68589	9.69856	10.0915	9.69303	9.10555	9.28082	9.92309	9.56922	9.76877	9.41682	9.73257	9.84711	9.85726	ZFR	51663	protein_coding
ENSG00000056277	6.0254	6.62003	6.26888	6.03153	6.45561	6.17643	6.27166	6.54374	6.61933	5.53143	5.95644	5.63691	6.09747	6.43375	5.86216	6.23649	6.65779	5.92082	ZNF280C	55609	protein_coding
ENSG00000056291	0.958799	0.448836	1.26717	2.34485	0.639041	1.01179	1.90069	0.826674	1.40325	2.20441	0.795456	0.641086	2.02382	0.894491	0.456756	2.12056	1.25092	0.514924	NPFFR2	10886	protein_coding
ENSG00000056487	5.31218	7.06933	7.52377	4.65387	7.16182	8.42013	5.41086	5.71357	8.55103	5.95189	7.62909	6.44577	5.15735	7.20385	7.57369	5.53761	7.43719	7.13254	PHF21B	112885	protein_coding
ENSG00000056558	7.2008	8.63545	8.93899	6.876	8.37251	9.03516	7.17083	8.27621	9.03422	7.42193	8.96936	9.62501	7.04194	9.19688	8.87542	7.69653	8.63141	9.11085	TRAF1	7185	protein_coding
ENSG00000056586	9.29927	9.05357	8.91743	9.55138	9.03893	8.97765	9.22451	9.55063	9.21892	8.51769	9.01652	8.74965	8.81758	8.92418	8.93407	9.29269	9.35113	9.15185	RC3H2	54542	protein_coding
ENSG00000056736	4.3409	7.89906	6.76348	4.77162	8.7204	9.0569	5.70199	7.69196	8.60677	4.69734	8.90393	6.57408	5.26379	8.80168	6.83509	3.83309	8.32402	6.43156	IL17RB	55540	protein_coding
ENSG00000056972	3.66405	6.61808	5.2999	3.9794	6.93836	6.84826	4.0227	5.75333	6.76604	3.97555	5.71688	4.6831	4.25321	5.48915	5.55576	3.04646	6.9334	5.17575	TRAF3IP2	10758	protein_coding
ENSG00000056998	3.91829	3.11544	4.05737	3.49438	3.37358	5.28237	2.88578	3.00313	5.38841	3.71765	3.59161	3.99475	3.04158	2.25479	4.83509	3.54246	2.96227	3.73094	GYG2	8908	protein_coding
ENSG00000057019	7.69622	8.42412	7.54112	7.57782	8.1878	7.19821	8.12915	8.31573	7.20866	6.92977	7.65783	7.04637	7.32945	8.03803	7.44274	7.81707	8.60975	7.76711	DCBLD2	131566	protein_coding
ENSG00000057149	-2.1391	-2.15357	-2.16067	-2.15839	-2.16662	-2.15486	-2.16633	-2.14965	-2.03644	-2.14084	-2.1054	-2.12486	-2.14807	-2.14413	-2.15226	-2.14417	-2.13982	-2.14308	SERPINB3	6317	protein_coding
ENSG00000057252	5.78562	6.63149	6.2903	6.01363	6.62877	6.60914	6.157	6.65873	6.90754	5.01519	5.95158	5.42076	5.15654	5.50531	5.73407	5.80361	5.60891	5.971	SOAT1	6646	protein_coding
ENSG00000057294	5.63316	4.72082	6.62961	5.55034	5.00765	6.01954	6.25733	4.93296	5.84461	4.20395	3.72654	4.10662	4.74334	4.49876	5.73896	4.38482	4.72654	5.7269	PKP2	5318	protein_coding
ENSG00000057468	3.98452	3.11459	3.12087	4.2761	3.77943	3.54782	4.0377	3.20743	3.564	3.18482	4.24593	3.57446	4.43432	3.69925	4.67794	4.9596	3.96407	4.05689	MSH4	4438	protein_coding
ENSG00000057593	3.50586	1.91605	3.26122	3.57705	2.53975	2.58478	2.44832	2.70201	3.41978	4.3199	3.09917	2.68556	3.92675	3.8442	4.52814	4.09027	2.93258	3.10395	F7	2155	protein_coding
ENSG00000057608	8.26009	8.0969	7.91739	8.25248	7.99414	8.15889	8.04261	8.43699	8.1881	7.07682	7.73504	7.86504	7.38406	7.70297	7.47092	7.63844	7.95611	8.16513	GDI2	2665	protein_coding
ENSG00000057657	4.91385	2.47911	5.36969	4.44362	5.62489	4.45798	4.1767	4.5132	4.51344	3.91659	3.66304	4.53327	3.86946	3.4444	5.53778	4.47773	3.66325	5.53354	PRDM1	639	protein_coding
ENSG00000057663	7.11557	6.95618	6.95936	7.23018	6.76491	6.81446	7.15016	7.3228	6.76886	6.54655	6.10881	6.53798	6.96463	6.4965	6.45049	6.85778	6.63312	6.6291	ATG5	9474	protein_coding
ENSG00000057704	4.85347	6.81008	7.27006	4.48552	6.71512	6.82441	5.02043	7.83969	5.51492	4.92469	7.84582	8.53271	4.68438	7.4357	5.98937	4.52739	6.72226	7.69576	TMCC3	57458	protein_coding
ENSG00000057757	7.76334	6.69844	6.92904	8.14537	6.72162	6.88219	7.08645	7.00265	6.78702	7.05673	6.97541	7.19939	6.86592	7.13954	6.96664	6.19177	6.47389	6.64918	PITHD1	57095	protein_coding
ENSG00000057935	8.88366	8.87742	8.46272	8.85391	8.68272	8.17398	8.90339	8.71097	8.60573	8.85437	9.07527	8.15137	8.82445	8.70538	8.50815	8.85447	8.91985	8.3174	MTA3	57504	protein_coding
ENSG00000058056	7.56068	8.3568	8.17849	7.28337	8.02366	7.68555	7.70042	8.05394	7.8716	7.27987	7.68604	7.8362	7.21146	8.01087	7.54692	7.60849	8.31266	8.37666	USP13	8975	protein_coding
ENSG00000058063	8.85197	8.77664	8.68279	8.61456	8.65673	8.3654	8.90789	9.27558	8.56951	8.59521	8.72479	9.29454	8.71117	8.46741	8.19486	8.75096	8.66755	8.88336	ATP11B	23200	protein_coding
ENSG00000058085	-0.104907	0.195639	0.369046	0.783248	-0.244946	0.851969	-0.243701	0.241119	0.117698	2.4315	0.179155	0.955421	-0.154117	-0.132813	1.06119	0.623289	-0.108921	-0.127078	LAMC2	3918	protein_coding
ENSG00000058091	9.08325	8.85307	8.32279	9.55391	8.97382	8.08295	9.26344	8.87782	8.30476	8.09362	8.35356	7.44075	8.40714	8.52374	8.28069	9.12566	8.82907	8.18633	CDK14	5218	protein_coding
ENSG00000058262	7.56305	8.01254	7.79923	7.533	8.13021	8.16532	7.55788	8.01265	7.88752	7.57585	7.88608	7.93096	7.46827	7.59525	7.54443	7.26674	7.78301	7.30051	SEC61A1	29927	protein_coding
ENSG00000058272	11.0219	11.2603	10.54	11.186	11.1584	10.6219	10.7671	10.9578	10.6993	10.9378	11.6005	10.6322	11.0335	11.2466	10.6669	11.0872	11.3503	10.5853	PPP1R12A	4659	protein_coding
ENSG00000058335	9.75624	7.44338	9.28577	9.39774	7.75478	8.45037	9.06706	7.76507	8.47022	9.94568	7.41029	9.94739	9.53494	7.97334	9.20489	9.57494	7.77435	10.2031	RASGRF1	5923	protein_coding
ENSG00000058404	9.66453	7.88386	8.59897	9.88382	8.44807	8.87314	8.9867	8.34229	8.65156	10.8262	8.51937	8.20378	9.98254	8.2764	9.25109	9.33849	7.38582	8.25009	CAMK2B	816	protein_coding
ENSG00000058453	8.02792	8.04023	8.11958	8.30139	8.18604	8.48125	7.75678	7.55256	7.46229	9.99106	9.41018	9.96539	9.00669	8.77297	8.86228	8.53858	8.24125	8.76055	CROCC	9696	protein_coding
ENSG00000058600	8.21379	8.51913	8.44534	8.1433	8.4086	8.33491	8.24925	8.53817	8.17875	9.23322	9.4745	9.31079	8.78203	8.92582	8.63919	8.36411	8.78426	8.3945	POLR3E	55718	protein_coding
ENSG00000058668	10.9887	11.2199	10.2458	11.4112	11.4924	11.0445	10.5712	10.8923	10.6929	10.6055	11.0863	10.0605	10.7218	11.0154	10.1071	10.3059	11.1896	9.75487	ATP2B4	493	protein_coding
ENSG00000058673	10.3427	10.9602	10.7961	10.3183	10.9679	11.0463	10.2645	10.8121	10.4742	9.62649	10.3945	10.8269	10.2069	10.5757	10.0798	10.4873	11.2277	11.144	ZC3H11A	9877	protein_coding
ENSG00000058729	5.66069	6.03318	5.9278	6.3115	5.96146	5.82535	6.41467	6.65986	6.18933	5.82133	4.78877	5.86111	5.89119	5.69707	5.86532	5.58106	6.0152	6.00023	RIOK2	55781	protein_coding
ENSG00000058799	5.11969	5.23952	5.09837	5.2588	5.41992	5.35206	4.79094	5.31976	5.58892	5.29357	5.69514	5.70542	5.17989	5.13248	4.76286	4.96701	5.16789	4.92581	YIPF1	54432	protein_coding
ENSG00000058804	5.33818	5.45776	5.35311	5.45476	5.24674	5.1391	5.37956	5.96309	5.07849	4.4727	4.6042	4.93096	5.26296	5.26281	4.04666	4.88876	4.6686	5.32184	NDC1	55706	protein_coding
ENSG00000058866	8.76513	9.97012	8.97911	9.12907	10.9252	9.76115	9.07306	10.1782	9.82932	8.98997	11.0169	8.03389	9.05527	10.8361	9.22512	9.00372	10.8173	8.81859	DGKG	1608	protein_coding
ENSG00000059122	8.05984	7.84578	7.94146	8.24745	8.03044	8.36685	7.69826	7.32358	7.70192	9.0753	8.75706	8.57198	8.97514	8.4393	8.58751	8.3707	8.25449	8.22771	FLYWCH1	84256	protein_coding
ENSG00000059145	7.12528	7.15259	7.29276	7.19335	7.27414	7.57675	7.45873	7.19949	7.38038	8.48822	8.35026	8.54127	7.41842	7.47767	7.69029	7.0883	7.55833	7.64191	UNKL	64718	protein_coding
ENSG00000059377	1.64033	2.01576	3.72759	1.37652	3.72089	3.91011	2.24185	1.49304	5.19575	1.61557	3.06901	5.16866	2.81912	4.16844	5.59836	2.20808	2.89215	4.84152	TBXAS1	6916	protein_coding
ENSG00000059378	4.58187	6.64336	6.02035	3.65379	6.20846	5.699	5.52798	6.31681	6.89915	4.6027	7.31646	6.18046	4.53128	6.69561	5.88409	4.79191	6.68149	6.06338	PARP12	64761	protein_coding
ENSG00000059573	6.47798	6.78058	5.91052	6.33307	6.70574	6.29852	6.20711	6.15373	6.20895	6.63671	7.13294	6.00282	6.35459	6.5402	6.01733	6.01505	6.59909	5.87182	ALDH18A1	5832	protein_coding
ENSG00000059588	10.5758	10.1785	9.92464	9.42295	9.14877	8.75055	10.5796	10.2957	9.90911	11.2708	10.6532	10.0037	10.7441	9.95462	10.2707	10.9273	10.0915	10.0432	TARBP1	6894	protein_coding
ENSG00000059691	7.71172	7.17793	7.27514	7.92614	7.35488	7.52212	6.80845	6.91836	6.88031	6.99097	6.8451	7.14344	7.11046	6.68262	7.19796	7.37875	6.88738	7.09301	GATB	5188	protein_coding
ENSG00000059728	7.55193	9.32264	8.89688	7.83594	8.21561	8.14176	7.53915	7.32506	7.26818	7.35498	6.19399	7.40028	7.30044	6.85259	6.98502	7.15094	6.73255	7.29826	MXD1	4084	protein_coding
ENSG00000059758	9.17601	8.88489	9.1084	9.26883	8.60339	8.74565	9.02416	9.64364	8.88976	8.8786	8.74031	9.35212	8.95153	8.86198	8.72302	8.89733	8.74828	9.38721	CDK17	5128	protein_coding
ENSG00000059769	6.68809	6.59141	6.27863	6.51646	6.22102	6.35959	6.54001	6.71331	6.64798	6.4149	5.64556	5.9261	6.69903	5.72135	6.30318	6.6708	5.92072	6.00483	DNAJC25	548645	protein_coding
ENSG00000059804	8.43557	8.67253	8.12318	8.36327	8.22637	7.56369	8.00851	7.66701	7.58514	8.29338	7.33999	7.12318	7.821	7.20727	7.97325	7.51726	6.02245	6.51558	SLC2A3	6515	protein_coding
ENSG00000059915	8.19001	6.58537	7.15546	8.7412	7.39964	7.04218	8.31137	7.45048	7.10929	9.88021	7.80383	6.63122	9.17941	7.22381	8.51391	8.32684	6.37489	7.05604	PSD	5662	protein_coding
ENSG00000060069	6.90756	6.98318	7.1038	6.90125	6.86947	6.96828	6.57694	6.78259	6.80384	7.93452	7.49637	8.13827	7.71486	6.81754	7.06356	6.98504	6.78379	7.26652	CTDP1	9150	protein_coding
ENSG00000060138	4.83243	6.31238	7.46855	5.12748	6.35164	7.68891	5.6125	6.78227	8.3843	5.40065	6.73664	7.09025	6.21634	6.18069	7.29463	5.95149	6.5101	5.10021	YBX3	8531	protein_coding
ENSG00000060140	6.0552	4.19871	3.9955	6.50802	3.73906	3.70724	5.9776	5.2112	4.23844	6.14242	3.04286	4.03398	5.99808	4.73713	4.32703	5.22912	2.80175	3.94775	STYK1	55359	protein_coding
ENSG00000060237	11.2327	10.9222	10.992	11.2849	10.8304	10.7622	11.1306	10.8971	10.7774	11.0217	10.8744	11.5373	11.2909	10.9634	10.9323	11.3808	10.9943	11.402	WNK1	65125	protein_coding
ENSG00000060303	-2.29826	-2.30574	-2.27731	-2.30823	-2.31248	-2.30641	-2.31234	-2.30371	-2.30938	-2.29916	-2.28083	-2.2909	-2.3029	-2.30086	-2.30506	-2.30088	-2.29863	-2.30032	RPS17P5	NA	processed_pseudogene
ENSG00000060339	9.98075	10.4283	10.0507	9.77895	10.26	9.88114	10.2525	10.6105	10.1924	10.3026	10.7638	10.3469	10.2288	10.5036	10.3604	10.3825	10.6277	10.4976	CCAR1	55749	protein_coding
ENSG00000060491	8.4408	8.02296	7.60687	8.45758	8.19249	7.86886	8.42042	7.53639	7.77738	10.3028	9.77618	8.96161	9.26442	8.28347	8.6703	8.80137	7.91114	7.81509	OGFR	11054	protein_coding
ENSG00000060558	2.67105	0.958511	2.38784	2.20135	2.37212	2.18536	1.72824	1.75371	2.64071	2.39608	1.94803	1.65022	2.09952	1.37918	2.74016	1.37867	1.06228	1.66164	GNA15	2769	protein_coding
ENSG00000060566	2.59004	0.702767	1.19818	3.34792	1.44103	1.82705	1.29172	0.736276	0.645164	2.54347	1.14582	2.12581	2.63224	1.71471	1.0698	3.26589	0.824059	1.73607	CREB3L3	84699	protein_coding
ENSG00000060642	4.53737	4.06788	4.44001	4.7019	4.23695	4.71915	4.04523	4.13188	4.4926	4.57482	2.86554	4.40497	4.12655	4.5578	4.55387	3.9371	4.31002	4.21549	PIGV	55650	protein_coding
ENSG00000060656	7.27781	7.6136	6.81925	7.7074	7.72911	6.48476	7.30877	7.20814	6.45978	8.05024	7.87887	7.16192	7.90258	7.16435	7.54057	7.49908	6.94396	6.99629	PTPRU	10076	protein_coding
ENSG00000060688	6.63551	7.12864	6.9681	6.51595	6.81263	6.61705	6.79631	7.22288	7.09441	7.24983	7.10803	7.84425	7.22615	7.48884	6.72485	6.91096	7.17819	7.07095	SNRNP40	9410	protein_coding
ENSG00000060709	9.97193	7.74152	8.81664	9.85144	8.25999	8.14027	9.46729	8.43555	8.13304	10.7832	7.90703	7.59936	10.3528	8.30922	9.66346	9.94135	7.72041	9.00618	RIMBP2	23504	protein_coding
ENSG00000060718	9.40803	11.7451	9.83916	9.43015	11.0983	9.8238	9.26547	10.265	9.3507	10.3941	12.3981	8.41337	9.70998	11.1251	9.64503	9.98688	11.7692	9.48442	COL11A1	1301	protein_coding
ENSG00000060749	8.56763	8.7072	8.38954	8.67259	8.89622	8.55439	8.99059	9.08412	8.68197	7.68204	7.77131	8.06496	8.24661	8.24981	8.27565	8.74241	8.85621	8.60307	QSER1	79832	protein_coding
ENSG00000060762	6.8562	7.01567	7.4237	6.6372	6.74861	7.16458	6.68867	6.92624	7.35871	6.29787	7.09218	7.56771	6.45452	6.91554	6.57103	6.72627	6.5384	7.05421	MPC1	51660	protein_coding
ENSG00000060971	8.19936	8.0824	8.13005	7.72664	7.88675	8.433	7.86828	7.54764	8.2651	9.14959	8.46665	8.60305	8.69548	8.30288	8.40348	8.31897	7.99015	8.12147	ACAA1	30	protein_coding
ENSG00000060982	7.75135	8.60103	7.86719	7.85255	8.30398	7.13173	8.0641	8.5536	7.2611	6.37202	6.78709	6.0331	7.2209	7.39598	7.23872	7.6347	8.48707	7.70873	BCAT1	586	protein_coding
ENSG00000061273	7.95718	7.86819	8.12934	7.84701	7.89581	8.63511	7.52719	7.22212	8.93327	9.4438	8.69824	8.47509	8.69297	7.9612	8.9268	8.29159	7.78415	8.15498	HDAC7	51564	protein_coding
ENSG00000061337	7.36357	5.84619	5.3466	7.60021	5.8602	4.92521	6.14146	5.89298	5.68253	8.00783	4.84704	5.00163	7.3351	5.39084	6.20858	7.20964	5.71676	5.14682	LZTS1	11178	protein_coding
ENSG00000061455	3.71636	2.98759	4.09137	3.50613	2.59789	3.75411	3.55944	3.17962	3.871	3.49907	2.90917	3.83291	3.47175	2.67181	4.28817	3.90657	3.91075	4.32161	PRDM6	93166	protein_coding
ENSG00000061492	1.90933	0.242701	0.198015	0.549689	0.163166	0.592115	1.93354	0.657029	0.523611	2.63888	0.621658	0.445421	1.39029	0.728526	1.59503	2.39675	0.33674	0.742352	WNT8A	7478	protein_coding
ENSG00000061656	3.62622	1.81693	3.06111	2.08037	2.15625	2.29734	2.59771	2.0934	2.29011	4.60137	1.80788	2.03377	3.36175	1.9888	3.72509	3.18969	2.29816	2.57062	SPAG4	6676	protein_coding
ENSG00000061676	10.5243	10.0974	10.0409	10.7848	10.2241	10.2256	10.5	10.6672	10.4981	9.21112	9.58005	9.38985	9.75078	9.42348	9.6288	10.0507	9.85206	9.54711	NCKAP1	10787	protein_coding
ENSG00000061794	6.43691	6.04759	6.23547	6.74785	6.13747	6.52858	6.20909	6.46643	6.05781	5.25989	6.03117	5.2127	5.37717	5.72957	4.9995	5.52053	5.42523	5.52778	MRPS35	60488	protein_coding
ENSG00000061918	8.91152	7.91698	8.46617	9.46478	8.10967	8.1782	9.04799	8.72671	8.42082	8.01051	7.47285	7.18486	7.89629	7.00594	7.6596	8.25637	6.50349	7.17978	GUCY1B3	2983	protein_coding
ENSG00000061936	10.3065	10.7104	10.3525	9.84239	10.4937	10.2432	9.84904	10.0882	10.0179	10.5588	11.5373	11.3413	10.4223	11.0734	10.5321	10.3992	10.9884	10.8591	SFSWAP	6433	protein_coding
ENSG00000061938	10.114	11.6261	9.9186	10.0271	11.7923	9.99721	9.95185	10.4217	9.51417	11.7009	13.9945	10.9883	10.9043	12.8577	10.4429	10.3547	12.5009	10.0955	TNK2	10188	protein_coding
ENSG00000061987	9.88715	10.4151	10.2093	9.75006	10.145	9.95888	10.2099	10.7451	10.3397	9.61096	10.0685	10.495	9.91517	10.1673	9.9085	10.2844	10.6394	10.4249	MON2	23041	protein_coding
ENSG00000062038	5.64575	5.86808	5.19527	5.66038	5.83542	5.11969	6.27813	5.37236	5.39492	6.73681	5.94442	6.01291	6.46382	5.54053	6.30479	6.14532	5.10338	5.64391	CDH3	1001	protein_coding
ENSG00000062096	1.32485	2.32137	2.85977	0.77651	2.4597	2.19715	1.93081	1.44092	2.14936	2.16915	1.21736	1.04685	1.67838	1.25561	3.18833	0.883749	1.60746	1.55088	ARSF	416	protein_coding
ENSG00000062194	8.84275	9.49474	9.18637	9.13466	9.35402	9.26906	8.93109	9.71949	9.24844	8.20141	8.76904	9.25961	8.30443	9.0898	8.67081	8.74553	9.5005	9.29595	GPBP1	65056	protein_coding
ENSG00000062282	4.87964	3.94105	3.74608	5.4239	3.68756	4.15421	5.22087	4.55145	4.25621	5.94136	3.38902	3.27852	6.14266	3.48175	5.24937	5.69097	3.46358	4.59331	DGAT2	84649	protein_coding
ENSG00000062370	7.26484	7.28763	7.19075	6.89531	7.17705	7.11617	7.69512	7.95316	7.47253	6.25408	6.50184	6.7762	6.76068	6.88536	6.33577	7.527	7.65727	7.65467	ZNF112	7771	protein_coding
ENSG00000062485	8.24174	7.93289	8.29611	8.37263	8.28736	8.55024	8.21104	8.08521	8.46516	7.95493	7.78363	8.45158	7.98389	7.56558	7.9505	8.08693	7.98831	7.99042	CS	1431	protein_coding
ENSG00000062524	3.14702	2.64164	1.71089	4.131	2.41087	1.23421	4.18198	2.74455	1.47174	5.3235	2.87816	1.62955	4.62476	2.26578	3.76235	3.92638	1.42819	1.38502	LTK	4058	protein_coding
ENSG00000062582	3.36243	3.59063	4.06077	5.04494	4.26193	4.52814	4.12535	4.42644	4.24356	3.6303	2.61995	3.72554	3.74034	3.54355	3.85523	3.54253	3.74495	3.73584	MRPS24	64951	protein_coding
ENSG00000062598	8.13529	8.31334	8.74918	8.37945	8.0844	8.91242	8.21054	8.5054	9.75804	8.34889	7.63268	9.29234	9.03163	8.30413	8.69193	8.31031	8.19587	8.92237	ELMO2	63916	protein_coding
ENSG00000062650	8.68852	9.06743	8.86585	8.91464	8.87179	8.96205	8.94837	9.35054	9.30549	8.26666	8.39044	9.12409	8.42785	8.66252	8.55688	8.86503	8.79815	8.77434	WAPL	23063	protein_coding
ENSG00000062716	7.4228	7.65211	8.17597	7.42469	7.63994	7.59404	7.74433	7.92556	8.05142	7.53037	7.43683	8.35264	7.30436	8.1151	8.13995	7.52381	7.59697	7.79079	VMP1	81671	protein_coding
ENSG00000062725	7.68828	7.98844	8.02394	7.92505	7.91586	8.14264	7.94653	8.08671	7.98258	6.75857	6.93995	7.92384	7.32743	7.55503	7.07962	7.10345	7.77317	7.88211	APPBP2	10513	protein_coding
ENSG00000062822	4.46826	4.53956	4.42971	4.72246	4.50008	5.12466	3.91714	3.9261	4.72821	5.9464	6.26153	5.97765	4.77362	4.82372	4.5426	4.13774	4.66046	5.05677	POLD1	5424	protein_coding
ENSG00000063015	7.67377	6.50559	7.95589	7.62182	6.9977	7.31	7.25405	6.92041	8.07999	8.13843	6.96455	6.28514	7.81653	6.6223	8.16595	7.32501	6.64126	7.79969	SEZ6	124925	protein_coding
ENSG00000063046	8.9576	9.2122	9.13356	9.49587	9.18332	8.92563	9.27359	9.01704	8.93427	9.16611	9.11943	9.45595	8.77864	8.98762	8.80641	8.85633	9.09289	8.80005	EIF4B	1975	protein_coding
ENSG00000063127	2.72728	2.05063	3.46054	3.87737	3.19888	4.57766	4.12506	2.12195	4.12412	3.95087	2.11814	2.29365	3.20498	2.22541	3.99683	3.54486	1.68154	2.78894	SLC6A16	28968	protein_coding
ENSG00000063169	6.86784	6.89565	6.93291	6.8092	6.73176	7.01176	6.4017	6.24574	6.97216	7.7859	7.53667	7.88433	7.30726	7.19624	6.87206	6.80456	7.03502	7.44439	BICRA	29998	protein_coding
ENSG00000063176	6.67025	6.61543	6.51649	6.48547	6.54596	6.71126	6.51258	6.3323	6.92099	7.60593	6.90148	7.43928	7.12828	7.08966	6.80963	6.8697	6.90267	6.96843	SPHK2	56848	protein_coding
ENSG00000063177	6.64051	7.09623	6.91926	6.72533	6.73488	7.05869	6.63826	6.8363	6.78351	7.11944	7.50904	6.97399	6.39495	6.49354	6.66959	6.34075	6.44641	6.02932	RPL18	6141	protein_coding
ENSG00000063180	9.54942	6.73898	6.92748	8.82827	7.113	6.68186	8.45955	6.93155	7.06658	10.1352	7.9007	7.71292	9.5922	8.16488	8.6069	8.50899	6.23636	6.70657	CA11	770	protein_coding
ENSG00000063241	5.23086	5.87017	5.6164	6.20178	5.92953	5.62117	4.98294	5.62183	5.00812	5.40173	6.02657	5.46272	5.61662	5.43522	5.74911	5.3556	5.46204	5.27431	ISOC2	79763	protein_coding
ENSG00000063244	8.70098	8.48636	8.47626	9.02603	8.82318	8.98549	7.97039	8.00496	7.89525	9.37514	9.3191	9.15216	8.84163	8.86938	8.72815	8.19324	8.31056	8.28506	U2AF2	11338	protein_coding
ENSG00000063245	8.37376	7.58283	7.82037	8.51237	7.69815	7.78587	8.17072	7.9489	8.0658	8.92453	8.48178	8.37971	8.56054	8.2473	8.23697	8.44236	7.86066	8.07434	EPN1	29924	protein_coding
ENSG00000063322	6.79539	6.85031	7.11303	7.02557	6.91941	7.11275	7.09126	7.19458	7.2264	6.04803	6.08396	6.88831	6.16995	6.33607	6.34148	6.56141	6.48604	6.84444	MED29	55588	protein_coding
ENSG00000063438	6.68483	3.85268	5.14005	6.49259	4.70294	4.58575	5.70249	4.73473	5.25258	6.99415	5.13102	3.74189	7.5599	4.44613	6.79275	6.23244	4.84314	5.6972	AHRR	57491	protein_coding
ENSG00000063515	0	0	0	0	0	0	0	0	0	0	0	0	0	0	0	0	0	0	GSC2	2928	protein_coding
ENSG00000063587	6.97167	7.98529	7.2658	6.93253	8.09477	7.73646	6.81921	7.54575	7.59332	6.59217	8.07027	7.30395	6.42214	7.80615	6.98263	6.89915	8.35845	7.31345	ZNF275	10838	protein_coding
ENSG00000063601	8.54015	8.34749	8.11078	8.00188	8.35991	8.32608	8.38601	8.46822	8.9323	8.49975	8.6916	8.15571	8.83348	8.894	8.6302	8.79935	8.57765	8.06299	MTMR1	8776	protein_coding
ENSG00000063660	9.60393	8.46798	8.89069	8.98383	8.45797	8.89033	8.86882	8.64413	8.66313	11.5511	9.75506	8.83308	10.2396	8.68713	9.61377	9.94439	8.71029	9.01865	GPC1	2817	protein_coding
ENSG00000063761	7.02324	7.01888	7.02669	6.654	6.63289	6.61567	6.07278	6.25939	6.02383	7.46311	7.52282	8.33264	7.02459	7.4303	6.71545	6.7249	7.09356	6.96812	ADCK1	57143	protein_coding
ENSG00000063854	7.44671	6.97784	7.30555	7.65261	6.70482	7.13361	7.28396	6.84137	7.09383	8.37312	7.63045	7.88708	7.69044	7.05103	7.23523	7.45296	6.7835	6.9628	HAGH	3029	protein_coding
ENSG00000063978	7.77965	7.71397	7.79856	7.60298	7.72879	8.04695	7.67738	7.63255	8.22041	7.95626	7.62874	8.07679	7.53925	7.74245	7.55766	7.51646	7.66354	7.63159	RNF4	6047	protein_coding
ENSG00000064012	1.08974	1.28371	2.67043	1.66248	3.30274	1.73243	1.92359	1.34268	3.6383	1.07092	1.45989	3.86963	0.994492	1.72101	3.21109	1.95308	2.24663	3.73799	CASP8	841	protein_coding
ENSG00000064042	10.6268	9.6648	10.9154	10.9444	9.66886	10.5446	10.2319	10.3302	10.3532	10.9667	9.62664	11.5188	10.9516	9.92948	10.7056	10.5449	9.3954	11.0021	LIMCH1	22998	protein_coding
ENSG00000064102	6.72672	7.16706	7.52185	6.84774	6.88437	7.07666	6.83515	7.16348	6.79311	7.47641	8.23926	8.76563	7.60652	7.84606	7.30227	7.51467	7.70651	8.35219	INTS13	55726	protein_coding
ENSG00000064115	6.54482	7.29851	6.86431	6.9266	7.60045	7.44323	7.14161	7.08091	6.89985	6.60567	7.74076	6.76712	6.58749	6.98687	6.51038	7.01145	7.27673	6.36051	TM7SF3	51768	protein_coding
ENSG00000064195	-1.32933	-1.60211	-1.62623	-1.40658	-1.62952	-1.60671	-1.44958	-1.58814	-1.62619	-1.55678	-1.43048	-1.49984	-1.36129	-1.56848	-1.59744	-1.12616	-1.55311	-1.56476	DLX3	1747	protein_coding
ENSG00000064199	3.84863	2.74425	3.06601	3.78995	2.59448	3.10135	3.20025	2.1926	3.1223	3.33932	1.93603	1.71332	2.97514	1.50526	2.56595	3.07687	2.38993	3.27753	SPA17	53340	protein_coding
ENSG00000064201	-1.11667	-0.895286	-0.338911	-1.18776	-1.19667	-0.690412	-1.19638	-1.17225	-0.945222	-1.12586	-0.939064	-0.714463	-1.16393	-1.14317	-0.660848	-1.14337	-1.12044	-1.13767	TSPAN32	10077	protein_coding
ENSG00000064205	0.541012	0.441826	2.05448	0.412428	0.848369	3.47501	0.634326	1.83361	2.32137	0.528294	1.94952	1.56648	0.853552	1.45234	1.77162	0.504586	0.53577	0.920601	WISP2	8839	protein_coding
ENSG00000064218	0.0109716	-0.724455	-0.738648	0.214408	-0.749242	-0.0116316	0.275352	-0.715921	-0.738548	-0.695076	-0.449468	-0.585582	-0.111279	-0.703113	-0.721653	-0.0593365	-0.690108	-0.700589	DMRT3	58524	protein_coding
ENSG00000064225	6.53338	7.50573	5.90895	6.32439	6.97302	5.12967	6.61677	6.79142	5.48214	5.96021	6.12793	4.95349	6.47748	6.87268	6.26585	6.64762	7.47834	6.20074	ST3GAL6	10402	protein_coding
ENSG00000064270	4.95574	8.36159	5.38582	5.2272	9.0118	5.35476	5.18071	6.25187	3.65565	6.34332	9.7087	4.84947	5.29522	8.12155	4.94414	5.72708	8.27453	4.46754	ATP2C2	9914	protein_coding
ENSG00000064300	1.91309	2.89261	1.97605	2.45573	2.78092	3.24124	2.01647	3.91513	3.01228	2.16923	1.97308	5.58555	3.43922	4.24949	2.32397	2.10225	2.92423	3.83289	NGFR	4804	protein_coding
ENSG00000064309	7.76819	7.01943	6.90489	7.63931	6.89765	6.06026	7.85248	7.26068	6.5973	7.85113	7.19933	5.9404	8.42811	6.9196	7.44655	8.48035	7.06717	7.06516	CDON	50937	protein_coding
ENSG00000064313	7.98024	8.07516	7.89452	7.73161	8.02435	7.69829	7.95422	8.29714	8.10372	7.84847	8.21635	7.6591	7.99838	7.97001	7.88441	8.18004	8.40494	8.04833	TAF2	6873	protein_coding
ENSG00000064393	8.85099	10.6061	10.8353	8.92418	10.5218	10.8528	8.96659	9.83606	10.4168	8.67492	10.4527	11.5871	8.74525	10.7012	9.51689	8.88573	10.8464	11.2526	HIPK2	28996	protein_coding
ENSG00000064419	7.77357	7.83865	7.70018	7.89969	7.75981	7.81932	7.84658	7.35864	7.78541	7.63194	7.17831	7.47616	7.53431	7.17348	7.71956	7.74592	7.33464	7.37083	TNPO3	23534	protein_coding
ENSG00000064489	1.33253	3.0419	3.13402	1.12256	3.30132	3.65884	2.10854	2.50202	2.62622	1.31253	3.29527	4.4907	1.23156	3.38265	2.75919	1.92607	1.3243	3.34309	BORCS8-MEF2B	4207	protein_coding
ENSG00000064490	3.2943	3.92867	4.1541	4.00881	4.22847	4.90627	3.31345	3.61833	4.66122	4.24859	5.29421	5.08684	3.20366	4.47676	3.91566	2.687	3.62403	4.0062	RFXANK	8625	protein_coding
ENSG00000064545	4.2661	4.5576	4.80077	5.20396	5.03354	5.58948	4.67996	3.83863	4.77785	6.39875	5.61329	5.72271	5.73736	5.73424	5.6305	4.97977	5.39223	4.97725	TMEM161A	54929	protein_coding
ENSG00000064547	4.09495	3.70058	4.34924	3.94909	4.51101	3.90113	4.36376	3.05283	3.93078	5.31	4.81313	4.03431	5.07412	4.14685	5.08534	4.91716	4.0009	4.6103	LPAR2	9170	protein_coding
ENSG00000064601	8.16326	7.25193	8.05635	8.4838	7.92074	8.29585	8.2458	7.22067	8.12382	9.25936	7.45913	7.6941	9.19428	7.88483	8.81201	8.70432	7.67202	7.79741	CTSA	5476	protein_coding
ENSG00000064607	11.3091	10.6296	10.7104	10.9539	10.498	10.7154	11.0374	10.3306	10.4889	12.1302	11.3635	11.1309	11.7025	11.017	11.3315	11.4624	10.7885	10.8982	SUGP2	10147	protein_coding
ENSG00000064651	8.83331	8.96375	9.20949	8.75824	8.26203	8.72879	8.78831	9.40174	8.30603	8.51861	8.74431	9.88118	8.93735	8.90337	8.55947	9.11897	9.08174	10.0073	SLC12A2	6558	protein_coding
ENSG00000064652	5.90325	5.9854	6.13581	5.85419	5.59472	5.90698	5.95147	6.02363	6.12909	5.30148	5.45195	6.12712	5.7167	5.74393	5.25028	5.89442	5.54633	5.91114	SNX24	28966	protein_coding
ENSG00000064655	2.34878	5.6061	5.74674	2.52024	6.24037	6.94111	2.78119	4.01187	5.63421	3.23168	5.38787	4.17492	2.90404	5.49357	5.29138	2.27439	4.75677	4.26465	EYA2	2139	protein_coding
ENSG00000064666	0.942549	1.40574	3.16423	1.08761	2.79973	3.14146	0.716462	2.27289	1.90155	1.32942	1.88323	2.77419	0.86258	2.14543	1.63623	1.28134	1.34449	2.74504	CNN2	1265	protein_coding
ENSG00000064687	7.16952	4.53447	6.02649	7.52325	5.81973	6.49921	6.73573	5.03483	5.55185	9.09942	5.73644	6.75313	8.04461	5.01464	7.36405	7.52427	4.22805	6.05349	ABCA7	10347	protein_coding
ENSG00000064692	5.16693	6.0875	6.13578	4.96584	5.78711	5.95761	5.50797	5.34723	6.07138	4.71094	5.93101	4.89475	5.21936	5.60891	5.63453	5.18934	6.50518	5.68485	SNCAIP	9627	protein_coding
ENSG00000064703	7.29117	6.69672	6.39747	6.6387	6.5622	5.81113	6.63962	7.03518	6.30445	7.0567	6.36285	6.72853	6.88401	6.72108	6.85241	7.27774	6.91334	6.99085	DDX20	11218	protein_coding
ENSG00000064726	7.30451	7.23449	7.15974	7.76742	7.05129	7.32232	7.30365	7.40163	7.14383	6.48634	6.17227	6.96037	6.69802	6.17254	7.16417	6.91876	6.51814	6.62227	BTBD1	53339	protein_coding
ENSG00000064763	6.45495	5.86273	6.37018	6.99114	6.31119	5.52632	6.56084	6.46787	5.78961	6.17467	5.63788	5.15845	6.58559	5.48355	6.40045	6.3659	5.36074	6.01804	FAR2	55711	protein_coding
ENSG00000064787	5.39911	10.6287	9.36859	5.17359	10.4584	9.58632	6.86032	9.07642	6.30991	6.41179	10.3439	10.1601	6.4938	10.3726	6.97295	6.1825	10.8035	9.77715	BCAS1	8537	protein_coding
ENSG00000064835	-2.13879	-2.15656	-2.16528	-2.08623	-2.17258	-2.15814	-2.17223	-2.0755	-2.16522	-2.14093	-2.0974	-2.12131	-2.14981	-2.14497	-2.15495	-2.14502	-2.13967	-2.14369	POU1F1	5449	protein_coding
ENSG00000064886	0.150573	0.0107186	-0.0558035	-0.0346776	0.562737	-0.00151722	1.29942	0.0482304	1.12073	0.133588	0.519541	0.287563	2.93104	2.82904	5.13286	0.101253	0.691139	0.111784	CHI3L2	1117	protein_coding
ENSG00000064932	5.805	6.19575	6.38192	5.86173	6.40582	6.79084	5.75174	6.23825	7.07475	7.82579	7.78354	8.19083	7.09095	7.35711	7.05844	6.1605	6.50365	6.81866	SBNO2	22904	protein_coding
ENSG00000064933	7.2763	7.69453	7.5591	7.42197	7.91263	7.16059	7.8144	8.28646	7.81095	6.97866	7.97313	7.00771	7.21335	7.82512	7.86155	7.91085	8.29737	7.8309	PMS1	5378	protein_coding
ENSG00000064961	3.60653	5.75324	6.3396	4.35803	5.0702	6.74648	3.83218	5.1002	5.75013	3.92268	4.60513	7.15268	3.10654	5.86853	5.48232	3.73578	5.35789	6.60335	HMG20B	10362	protein_coding
ENSG00000064989	4.22379	7.48592	4.82294	5.20116	7.41502	4.56337	5.44352	6.72987	3.87901	4.7046	7.19526	4.01813	3.7143	7.01787	3.51069	4.49935	7.34948	4.19866	CALCRL	10203	protein_coding
ENSG00000064995	6.50227	6.85795	6.64093	6.51729	6.4965	6.31446	6.91908	6.93735	6.91295	6.90594	7.0238	7.2013	6.84154	6.67422	6.8941	6.52058	6.64633	6.751	TAF11	6882	protein_coding
ENSG00000064999	9.31008	8.97178	8.88583	8.7512	8.97964	8.67653	8.6466	7.98498	8.3909	9.38803	8.85757	8.84068	9.32183	8.75269	9.29792	9.35297	8.98321	8.87492	ANKS1A	23294	protein_coding
ENSG00000065000	9.75104	9.7478	10.0407	9.9097	10.0821	10.1426	9.4406	9.20978	9.87809	10.4261	10.8492	10.4895	9.51618	10.0131	9.82741	9.65505	9.74344	9.88147	AP3D1	8943	protein_coding
ENSG00000065029	7.74816	8.16425	8.00812	7.92689	8.13466	8.18025	7.74491	7.31376	7.67867	8.83783	8.58959	8.5534	8.58526	8.41303	8.42213	8.09317	8.12683	8.06029	ZNF76	7629	protein_coding
ENSG00000065054	6.31007	5.50614	6.01057	6.02758	5.45349	5.44793	5.51199	5.14421	4.98412	6.2089	6.03629	6.1342	5.92843	6.10089	5.86568	5.78178	5.20242	5.62623	SLC9A3R2	9351	protein_coding
ENSG00000065057	3.73825	4.91479	4.71536	4.80799	4.57543	4.36143	4.35583	4.35618	3.86633	5.17031	5.16245	4.71714	5.0896	4.27328	5.10672	4.56099	3.35199	4.05603	NTHL1	4913	protein_coding
ENSG00000065060	8.17091	8.52968	8.22374	8.11426	8.71117	8.59574	8.25192	8.35224	8.45792	8.07636	8.40318	7.69029	8.23314	8.0442	8.53915	8.09507	8.43381	8.05084	UHRF1BP1	54887	protein_coding
ENSG00000065135	9.07458	8.2691	8.22502	8.71458	8.42469	8.17533	9.19539	8.89003	8.20285	8.43161	7.66277	8.01453	8.90558	8.44661	8.67695	9.40358	8.60171	8.81552	GNAI3	2773	protein_coding
ENSG00000065150	10.1976	9.34156	9.38155	10.3557	9.44382	9.46675	9.77533	10.1646	9.56732	9.34271	9.37393	8.88884	9.47523	9.28504	9.39782	9.60211	9.31465	9.49661	IPO5	3843	protein_coding
ENSG00000065154	7.16331	7.38777	7.61772	7.70489	7.48388	7.50869	6.96214	7.21442	7.34686	6.12937	6.63985	6.59408	6.32817	6.59237	6.36327	6.43414	6.40024	6.31673	OAT	4942	protein_coding
ENSG00000065183	7.70141	7.30558	6.91674	7.40666	7.1824	6.75605	7.76643	7.79785	7.36572	7.28896	7.67956	7.06371	7.49147	7.44928	7.24947	7.47879	7.31437	7.14249	WDR3	10885	protein_coding
ENSG00000065243	8.70107	9.13457	8.99973	8.71698	9.29302	9.21903	8.98996	9.18272	9.25789	8.10847	8.76219	8.66842	8.64276	8.8959	8.76743	8.80341	9.17016	9.07924	PKN2	5586	protein_coding
ENSG00000065268	5.71545	5.31577	5.2261	5.94719	5.47725	5.96028	5.24719	5.34099	5.01663	7.33689	6.55267	6.27072	6.21843	5.34777	5.9051	5.53293	5.69293	5.8475	WDR18	57418	protein_coding
ENSG00000065308	5.7485	4.62078	5.30911	5.94921	4.87522	5.52467	5.87592	4.41309	5.22578	5.75579	4.73906	4.67425	6.44779	4.9302	6.52884	6.04084	5.6343	5.64176	TRAM2	9697	protein_coding
ENSG00000065320	3.63526	7.29285	4.95065	3.2865	7.23867	4.76701	3.73511	6.18256	4.04199	3.9276	7.78918	4.13689	2.7569	6.84236	4.06546	3.74	7.29789	3.53714	NTN1	9423	protein_coding
ENSG00000065325	5.39701	3.34594	2.63405	6.19242	3.28923	3.39513	5.34636	4.29197	3.62911	5.21921	2.6794	2.75788	6.67443	4.226	4.71032	4.86082	2.16222	2.66107	GLP2R	9340	protein_coding
ENSG00000065328	0.0862887	0.350744	0.97285	0.534068	0.595559	0.013455	1.07793	0.867268	0.504483	1.0241	0.335459	0.159554	0.0434423	0.0618535	0.364386	0.963721	0.0827516	2.05891	MCM10	55388	protein_coding
ENSG00000065357	9.40604	8.61726	7.93429	9.01355	8.70744	7.70903	9.001	8.08359	7.92948	9.794	9.17997	7.95997	9.92238	9.05225	9.0816	9.25665	8.52551	8.15501	DGKA	1606	protein_coding
ENSG00000065361	5.92291	10.1034	9.61192	5.43865	9.61385	9.15808	7.14279	9.79037	6.90548	7.45149	10.4293	11.4914	6.93362	10.228	7.96402	6.66593	10.1438	10.345	ERBB3	2065	protein_coding
ENSG00000065371	-1.25698	-1.34048	-1.35298	-1.34959	-1.36122	-1.34409	-0.743442	-1.31785	-1.35291	-1.26705	-1.06249	-1.17484	0.188635	-1.286	-1.3329	-0.636736	-1.26111	-1.27998	ROPN1	54763	protein_coding
ENSG00000065413	7.15485	9.26497	8.6668	7.14706	9.30108	8.74311	7.93008	9.10419	8.55696	7.20057	9.26678	8.9667	7.33193	9.06183	8.61729	7.43793	9.54972	9.16028	ANKRD44	91526	protein_coding
ENSG00000065427	6.63997	6.64758	6.61338	6.8892	6.72302	6.75832	6.46088	6.76879	6.87259	6.33275	6.37755	6.53145	6.16554	6.47689	5.8513	6.1645	6.17836	6.35116	KARS	3735	protein_coding
ENSG00000065457	7.18237	7.4132	7.40933	7.13942	7.0081	7.23869	7.17132	7.08194	7.24404	7.40353	7.24775	7.72647	7.33932	7.2675	6.93599	6.89143	7.22925	7.29449	ADAT1	23536	protein_coding
ENSG00000065485	5.27834	3.33105	4.16654	4.90254	3.32928	3.93964	5.05574	3.90911	4.0121	6.12911	3.94138	4.29472	6.31942	3.03744	4.97165	5.89882	3.43787	4.27965	PDIA5	10954	protein_coding
ENSG00000065491	5.88615	6.16479	6.05053	6.14305	5.98838	6.12327	5.99735	5.81253	6.29572	6.67185	5.8575	6.0143	6.16169	6.14747	5.88971	6.0012	6.23991	6.06954	TBC1D22B	55633	protein_coding
ENSG00000065518	4.80471	5.81879	5.95169	5.68739	5.77436	6.25084	5.8686	5.70108	6.01549	5.2683	5.11509	5.04445	5.41222	4.61379	5.06672	5.03483	5.36156	4.78753	NDUFB4	4710	protein_coding
ENSG00000065526	10.8116	11.1735	11.2362	11.0493	11.2587	11.5245	10.7178	10.7935	11.2406	10.2396	10.7932	11.1755	10.519	10.9937	10.9843	10.6804	11.0662	11.5295	SPEN	23013	protein_coding
ENSG00000065534	6.49041	6.41957	8.11327	6.84354	7.24684	9.12101	6.54291	6.82476	8.43022	7.00853	6.33505	8.56129	7.15346	6.67064	7.99372	7.08677	5.77179	8.06081	MYLK	4638	protein_coding
ENSG00000065548	8.84995	8.56851	8.59883	9.38895	8.77653	8.6433	8.82052	8.96047	8.7021	8.59168	8.54063	8.69046	8.4542	8.40724	8.33342	8.50525	8.357	8.22356	ZC3H15	55854	protein_coding
ENSG00000065559	8.42496	8.01175	8.00095	8.96759	8.10895	7.85815	8.33645	8.14287	7.96972	7.59446	7.42402	7.79925	7.58741	7.23378	7.26191	7.93201	7.48184	7.56925	MAP2K4	6416	protein_coding
ENSG00000065600	4.83268	6.86338	6.63681	5.11495	6.61618	6.35854	4.59787	6.9451	5.376	5.38057	6.57298	7.32542	4.2818	6.3671	5.41209	4.51568	6.93088	6.99167	TMEM206	55248	protein_coding
ENSG00000065609	9.09123	8.51321	8.33975	9.6395	8.57245	8.1062	9.08932	8.71637	8.42772	8.58306	8.4561	7.40788	8.5514	8.13461	8.27117	8.57496	8.15043	7.62593	SNAP91	9892	protein_coding
ENSG00000065613	9.54466	9.4523	9.53257	9.88332	9.39487	9.61297	9.43148	9.84458	9.65688	8.7694	8.82655	9.49311	9.01067	8.96247	9.05509	9.36049	9.41829	9.74922	SLK	9748	protein_coding
ENSG00000065615	7.52953	7.61995	7.56622	7.5211	7.7428	7.30462	7.65329	7.75421	7.3483	7.09828	6.69447	7.28786	7.59216	7.49798	7.59522	8.04636	7.92691	7.93634	CYB5R4	51167	protein_coding
ENSG00000065618	0.139602	-0.573545	-0.332269	0.0643095	-0.3747	-0.286916	-0.192664	-0.00110672	-0.587834	-0.543571	-0.307005	-0.000699672	-0.561227	-0.551796	-0.570697	0.0702218	-0.540931	0.296846	COL17A1	1308	protein_coding
ENSG00000065621	7.42355	7.2945	7.20414	7.49315	6.90993	6.74748	7.4007	7.0305	6.39466	8.01505	7.14007	7.61348	8.0953	7.74426	7.77648	7.87155	7.60076	7.5296	GSTO2	119391	protein_coding
ENSG00000065665	7.65668	7.45958	7.77068	7.62243	7.33032	7.31805	7.77649	7.5226	7.52791	7.17982	7.30562	7.69466	7.60474	7.28497	7.61651	7.98763	7.83166	7.99968	SEC61A2	55176	protein_coding
ENSG00000065675	5.60181	6.51098	6.28586	5.11382	6.02865	5.24178	5.31052	6.66021	4.38497	5.88964	6.03887	7.28689	5.02953	5.70361	5.14759	4.82351	5.90294	6.37598	PRKCQ	5588	protein_coding
ENSG00000065717	7.54152	8.02072	7.41797	7.68182	8.31463	7.08165	7.2791	7.17881	6.68909	8.74047	9.46084	7.21447	7.79672	8.50007	8.32468	7.48373	7.75666	7.42858	TLE2	7089	protein_coding
ENSG00000065802	7.88664	7.32464	7.51182	7.84924	7.12833	7.64081	7.8127	7.46586	7.6722	8.56141	8.1897	8.1647	7.72238	7.54177	7.95808	8.12009	7.57473	7.6947	ASB1	51665	protein_coding
ENSG00000065809	5.28893	7.56602	8.13729	5.20446	6.18157	7.69134	6.01794	9.13621	6.93757	6.15033	8.01832	10.4003	5.92755	8.80672	7.25294	6.16544	8.36222	10.075	FAM107B	83641	protein_coding
ENSG00000065833	7.59956	7.73037	7.34033	7.36767	7.5516	7.58848	6.91896	7.16071	7.6311	6.8175	7.40222	6.3342	7.34847	6.98367	7.23365	7.1679	6.9519	6.55582	ME1	4199	protein_coding
ENSG00000065882	8.81737	7.78612	8.02329	8.5168	8.24819	8.73924	8.24667	7.74804	8.31605	8.92571	7.7513	7.3979	9.62761	8.0041	8.61286	8.6019	7.76378	7.63536	TBC1D1	23216	protein_coding
ENSG00000065883	9.27765	9.39377	9.29639	9.42621	9.43601	9.43841	9.5127	9.54736	9.38821	9.63144	9.22309	9.48967	9.46497	9.21688	9.20123	9.69363	9.65359	9.58355	CDK13	8621	protein_coding
ENSG00000065911	3.7368	5.10024	4.16135	3.26347	5.10735	4.65837	4.337	5.73856	5.73979	3.31938	5.4746	4.22528	3.00982	5.59816	4.76742	3.95701	5.22047	4.25258	MTHFD2	10797	protein_coding
ENSG00000065923	9.11203	9.08278	8.16153	9.15203	9.46672	8.13054	8.84137	9.0899	8.28143	8.42301	8.68347	7.07916	8.18575	8.67071	7.93469	8.32961	9.11075	8.10203	SLC9A7	84679	protein_coding
ENSG00000065970	7.6575	7.42021	7.41151	7.4169	7.33001	7.41184	7.47599	7.48756	7.54231	7.26108	7.49021	7.57857	7.73453	7.70512	7.67978	7.54534	7.36683	7.47566	FOXJ2	55810	protein_coding
ENSG00000065978	6.71169	7.86333	7.63898	7.25176	8.43631	7.90537	7.28976	7.57713	7.55041	7.30363	7.48748	7.2289	7.08619	7.3706	7.13315	6.4276	7.19373	6.82918	YBX1	4904	protein_coding
ENSG00000065989	8.39026	7.14775	7.61164	8.22358	7.75448	7.34379	8.25533	7.27672	7.22381	8.99408	7.72458	6.27263	8.59925	7.21809	8.34775	8.63531	7.08459	7.42922	PDE4A	5141	protein_coding
ENSG00000066027	6.03507	6.40707	6.78285	6.07064	6.37644	7.33543	5.92602	6.40376	6.93055	6.02176	6.18162	6.97785	5.41028	6.45742	6.00194	5.89933	5.85666	7.12125	PPP2R5A	5525	protein_coding
ENSG00000066032	9.6077	9.31107	9.62945	9.79626	9.33698	10.3731	9.20861	9.02152	9.62402	9.78743	9.56405	8.39379	9.54605	8.95699	9.51505	9.59895	9.1752	8.94434	CTNNA2	1496	protein_coding
ENSG00000066044	7.79087	7.76828	7.46582	8.22377	7.92966	7.46318	7.73398	7.92321	7.44839	7.49964	7.49383	7.72376	7.45893	7.70227	7.39302	7.26616	7.997	7.41477	ELAVL1	1994	protein_coding
ENSG00000066056	3.68759	3.01685	3.45595	1.86596	2.7729	2.88182	2.77998	2.89889	3.008	4.87262	2.31411	5.63196	5.31681	4.00253	4.11092	2.57202	2.66909	4.51468	TIE1	7075	protein_coding
ENSG00000066084	9.03358	9.65164	9.74404	8.92607	9.63702	9.78246	9.22146	10.1903	9.30845	9.23576	9.67856	10.8428	9.18624	9.82697	9.12371	9.14048	9.67921	10.1608	DIP2B	57609	protein_coding
ENSG00000066117	7.92595	8.276	7.87284	7.61195	8.08836	7.74734	7.90572	7.90735	7.84212	8.1804	8.3618	8.45997	7.97478	8.36876	7.85048	8.041	8.29946	8.2093	SMARCD1	6602	protein_coding
ENSG00000066135	8.62346	8.71961	8.73308	8.54605	8.46407	8.52479	8.52454	8.05203	8.38786	9.33063	9.36845	9.24436	9.12945	9.06052	8.91373	8.79633	8.60354	8.73234	KDM4A	9682	protein_coding
ENSG00000066136	7.44013	7.33301	7.41925	7.52825	7.49459	7.7484	7.38471	7.04896	7.34137	7.39093	7.65597	7.43161	7.56387	7.56427	7.73422	7.23945	7.37855	7.5929	NFYC	4802	protein_coding
ENSG00000066185	2.02753	1.56669	2.02243	2.17608	1.99728	2.80299	2.17418	3.15736	2.76376	1.50152	2.03287	1.73062	1.09287	1.71853	1.35499	2.38991	2.61457	2.41529	ZMYND12	84217	protein_coding
ENSG00000066230	-0.267717	0.332089	0.432239	-0.36398	-0.0914562	-0.347428	-0.0886442	-0.322015	-0.0298685	0.198311	0.0235387	-0.168337	0.85258	-0.294006	1.57217	2.13671	-0.271495	-0.288598	SLC9A3	6550	protein_coding
ENSG00000066248	9.24705	6.53963	7.19739	9.25661	6.64352	6.53632	8.72237	8.13022	7.49444	10.0859	6.65299	6.69672	9.30081	6.66265	7.77668	9.20096	5.535	6.84874	NGEF	25791	protein_coding
ENSG00000066279	3.12544	2.04679	2.99937	2.54196	3.17738	2.02457	4.03036	4.15119	3.06609	2.27768	2.099	3.21981	2.65507	3.44828	2.68358	4.38893	3.64379	3.61761	ASPM	259266	protein_coding
ENSG00000066294	1.74456	2.3038	4.18412	2.0069	3.14378	2.07637	2.18644	2.39047	5.61894	2.3648	3.70202	4.60354	2.60447	4.78771	5.76458	2.85724	3.2396	5.41727	CD84	8832	protein_coding
ENSG00000066322	5.20509	6.05874	6.73037	4.86902	5.22233	6.21582	5.67293	5.76361	5.77247	6.62064	7.19071	9.23157	6.02026	6.71238	6.50616	5.72088	6.12816	7.41496	ELOVL1	64834	protein_coding
ENSG00000066336	2.41672	1.67878	3.1551	2.0196	3.38731	3.32001	2.45284	2.36605	4.34842	2.56496	2.49719	3.4186	3.51728	2.78125	4.76949	1.82504	2.40123	2.51351	SPI1	6688	protein_coding
ENSG00000066379	4.55436	5.30789	4.97739	3.85647	4.01925	4.14741	4.43303	4.09177	4.11177	5.11185	5.76403	4.87221	4.34072	4.63149	4.57079	4.45429	4.7201	4.62136	ZNRD1	30834	protein_coding
ENSG00000066382	7.68796	8.85586	7.26109	7.44754	9.18481	7.40996	7.7899	8.73678	7.33701	6.92988	7.8925	6.21113	7.52531	8.57012	7.15582	7.93341	9.35375	7.0927	MPPED2	744	protein_coding
ENSG00000066405	-1.86797	-2.01113	-1.90831	-2.02015	-2.03553	-2.01354	-2.035	-2.0038	-1.90821	-1.98734	-1.92105	-1.95746	-2.00085	-1.99348	-2.00868	-1.99355	-1.98541	-1.99153	CLDN18	51208	protein_coding
ENSG00000066422	8.39742	8.64959	8.41855	8.48146	8.15539	8.23928	8.58847	8.90276	8.61978	7.94024	7.44363	7.95752	8.1542	8.06014	8.04657	8.54476	8.20465	8.59546	ZBTB11	27107	protein_coding
ENSG00000066427	8.5435	8.64833	8.56838	8.82493	8.7203	8.5204	8.86273	8.49865	8.59796	8.38529	8.29237	8.68624	8.78233	8.7937	8.33426	8.72931	8.89834	8.77576	ATXN3	4287	protein_coding
ENSG00000066455	6.9899	7.17634	7.17399	7.38581	7.097	7.08242	7.28432	7.56281	7.284	6.90404	7.54458	7.38181	6.95892	6.97904	7.26394	7.09871	7.35855	7.30955	GOLGA5	9950	protein_coding
ENSG00000066468	6.96887	8.67454	9.93931	7.04435	7.21603	10.0859	7.37746	9.44994	9.84473	7.38082	8.3712	10.9481	7.0018	9.1003	9.03073	7.18477	8.53431	10.0135	FGFR2	2263	protein_coding
ENSG00000066557	6.38259	6.50923	6.3961	6.58132	6.28089	6.15481	6.91749	6.6893	6.79882	6.6618	5.85603	6.45872	6.46086	6.25388	6.44985	6.82678	6.35978	6.44135	LRRC40	55631	protein_coding
ENSG00000066583	4.49099	4.4987	4.49461	4.91543	4.63635	4.69948	4.17124	4.58888	4.31379	4.17309	3.22152	4.26932	3.54978	4.01814	3.35781	2.93821	4.26151	3.98323	ISOC1	51015	protein_coding
ENSG00000066629	7.68203	6.81747	7.28823	7.68017	6.30037	7.0678	7.62479	7.43742	6.92168	7.89687	6.6666	8.14954	7.61022	7.13188	7.15119	7.91517	6.95239	7.93974	EML1	2009	protein_coding
ENSG00000066651	7.57243	7.68168	7.5135	7.39981	7.07738	6.94477	8.11867	8.19485	7.52616	7.46619	7.52485	7.52437	7.69593	7.23185	7.8702	8.17182	7.72796	7.7985	TRMT11	60487	protein_coding
ENSG00000066654	8.30725	7.84371	8.02694	8.43314	7.84709	7.84191	8.57562	8.86963	8.14095	7.09858	6.90958	7.71047	7.87005	7.86898	7.54363	8.26549	8.31783	8.64626	THUMPD1	55623	protein_coding
ENSG00000066697	6.95816	6.43217	6.34946	6.57316	6.21374	6.28367	6.48692	6.53111	6.26839	6.28787	6.34739	6.31324	6.07651	6.21504	6.10123	6.74042	6.36745	6.58904	MSANTD3	91283	protein_coding
ENSG00000066735	3.42247	1.51208	4.14908	3.26619	2.49907	3.30113	2.7699	1.56225	3.65694	5.72795	2.17401	2.91549	4.38122	2.8092	4.59963	3.45787	1.69275	4.60878	KIF26A	26153	protein_coding
ENSG00000066739	10.0314	10.4548	9.90073	10.0935	10.4639	9.99252	10.2803	10.5392	9.9081	9.99605	10.555	10.0528	10.2159	10.2547	9.93767	10.3877	10.7493	10.2026	ATG2B	55102	protein_coding
ENSG00000066777	9.53339	9.83189	9.56274	9.44952	9.74869	9.4026	9.75941	10.0185	9.72385	9.03088	9.42849	9.35752	9.42673	9.42575	9.43755	9.69616	9.95865	9.62069	ARFGEF1	10565	protein_coding
ENSG00000066813	-2.13921	-2.15249	-2.15901	-2.15691	-2.10748	-2.15367	-2.1642	-2.14889	-2.10198	-2.14081	-2.10828	-2.12615	-2.14744	-2.14383	-2.15128	-2.14386	-2.13987	-2.14287	ACSM2B	348158	protein_coding
ENSG00000066827	6.76994	7.07168	6.79777	7.22933	6.76778	6.96972	6.85884	6.38809	6.42495	7.06122	5.99288	6.79879	7.47844	6.82395	6.70632	7.43348	6.7226	6.77657	ZFAT	57623	protein_coding
ENSG00000066855	5.08211	5.91715	5.83781	4.28253	5.99501	6.1672	5.3939	5.53634	4.90122	4.53769	5.94677	6.68666	4.99488	5.65375	4.17694	4.61699	6.19088	6.21763	MTFR1	9650	protein_coding
ENSG00000066923	7.25647	6.55053	6.46097	6.07834	5.99588	6.16336	6.59619	6.69514	6.50719	6.8529	6.54532	6.54606	7.0456	6.68343	6.4721	7.02459	6.62697	6.81846	STAG3	10734	protein_coding
ENSG00000066926	6.60407	6.64094	6.77556	6.66275	6.25667	6.4052	6.76313	7.05082	6.39857	6.24495	5.98244	7.39569	6.69878	6.74083	6.63357	6.33171	6.63302	7.05876	FECH	2235	protein_coding
ENSG00000066933	10.893	10.4581	10.2665	10.8721	10.5558	10.6175	10.6692	11.0343	10.8319	10.2042	10.1808	10.1587	10.5477	10.4333	10.2465	10.6	10.759	10.5352	MYO9A	4649	protein_coding
ENSG00000067048	8.24835	8.12816	8.16022	2.9757	2.68739	3.03002	8.47879	8.41367	7.8399	3.02059	3.94895	3.26622	8.2502	7.82351	8.03925	2.97284	3.64896	2.98826	DDX3Y	8653	protein_coding
ENSG00000067057	8.54705	7.76983	8.61776	9.02127	8.22781	9.54097	7.84363	7.42344	8.74739	8.76318	8.20187	7.92556	8.86467	7.95283	8.9285	8.41774	7.53302	7.87751	PFKP	5214	protein_coding
ENSG00000067064	7.64652	9.23201	9.31777	7.54994	7.50491	7.45787	7.3537	8.08584	7.41349	7.29984	7.73693	8.13815	7.18937	8.0829	8.09146	7.12507	7.90754	7.13971	IDI1	3422	protein_coding
ENSG00000067066	3.09622	3.62693	4.45267	2.68825	4.72734	4.31023	3.22292	4.54444	6.39934	3.05744	4.84327	5.34389	4.51891	5.16752	6.47565	2.98452	3.63852	5.63286	SP100	6672	protein_coding
ENSG00000067082	7.64152	7.86551	7.78174	6.87432	7.36682	7.82153	6.59065	7.08267	7.50855	7.64261	7.16603	8.25243	6.9531	7.00712	7.99594	6.44399	6.58786	6.99321	KLF6	1316	protein_coding
ENSG00000067113	5.95142	5.95236	6.31323	5.66291	5.77226	6.67029	6.17222	6.39936	6.3449	5.47247	6.07442	6.77968	5.47365	5.98171	5.56417	5.46069	6.04714	6.24901	PLPP1	8611	protein_coding
ENSG00000067141	8.46528	9.2317	9.53444	8.49327	9.1511	10.1524	8.81771	9.2211	10.1975	8.58194	9.01274	9.95729	8.76821	8.9972	8.99108	8.63388	9.09674	9.46177	NEO1	4756	protein_coding
ENSG00000067167	6.51624	6.8167	6.71477	6.13805	6.99283	6.88956	6.88569	7.29825	6.64947	6.11841	6.24025	6.7021	6.24464	5.91948	6.07348	6.40824	6.62563	6.10484	TRAM1	23471	protein_coding
ENSG00000067177	5.26152	6.99716	7.44015	5.43648	7.27635	8.21788	5.76157	6.38055	7.908	5.65586	7.32653	6.79209	6.05605	6.60386	7.0766	5.17305	7.44737	6.59093	PHKA1	5255	protein_coding
ENSG00000067182	4.37913	5.48946	5.3489	5.16911	6.24514	6.98707	5.20372	5.91132	7.11926	3.74613	5.32884	4.67936	5.17877	5.50547	5.90435	5.35385	6.04048	4.7968	TNFRSF1A	7132	protein_coding
ENSG00000067191	9.6217	8.07177	8.63977	9.10371	8.11833	8.7873	8.75204	8.00286	9.18752	10.2458	8.93729	8.41902	10.1149	8.91379	9.72473	9.34113	7.90921	8.73746	CACNB1	782	protein_coding
ENSG00000067208	9.06459	8.83914	8.73088	8.96288	8.54333	8.3396	8.68879	9.17842	8.34839	8.18983	8.66357	9.04577	8.65476	8.79173	8.54611	9.28	9.06367	9.56033	EVI5	7813	protein_coding
ENSG00000067221	6.70139	5.88264	6.25851	6.91405	5.87715	6.71722	6.43111	6.0485	6.3271	7.19743	5.66224	6.63871	6.63204	5.86892	6.27335	6.3354	6.24661	6.65818	STOML1	9399	protein_coding
ENSG00000067225	10.468	9.87904	10.0711	10.7809	10.0519	10.4171	9.9591	9.95213	10.1535	10.1904	9.51682	9.45472	9.69244	9.47016	9.41723	9.50428	9.00477	9.00259	PKM	5315	protein_coding
ENSG00000067248	8.12794	8.5008	8.45208	8.29897	8.43258	8.33554	8.63932	9.15254	8.60815	8.32454	8.61386	8.69234	8.55601	8.33208	8.29595	8.67813	8.5676	8.4259	DHX29	54505	protein_coding
ENSG00000067334	7.8832	7.86316	7.84183	7.96933	7.35562	7.51041	7.81993	8.21069	7.76481	6.30207	6.6647	6.82384	7.78645	7.89226	7.40774	7.74979	7.65314	8.05328	DNTTIP2	30836	protein_coding
ENSG00000067365	7.04282	7.57959	7.42461	7.46145	7.6377	7.61321	7.73605	7.25819	7.55081	7.95115	8.06762	7.96556	7.64859	7.80304	7.84441	7.43906	7.74373	7.89003	METTL22	79091	protein_coding
ENSG00000067369	11.2351	11.1334	11.0044	11.081	11.1206	10.9403	10.9592	10.8749	10.7611	10.8332	10.9201	10.6017	11.0699	11.1489	11.1565	11.1514	11.181	11.1698	TP53BP1	7158	protein_coding
ENSG00000067445	8.98322	9.75907	9.03493	9.03734	9.90657	8.81283	9.14313	8.85214	8.76681	9.92558	10.2805	9.47485	9.45258	9.70952	9.36461	9.29942	9.61458	8.96258	TRO	7216	protein_coding
ENSG00000067533	7.16022	6.5468	6.46204	7.19675	6.77511	6.34771	6.83898	6.92498	6.59698	6.10527	5.64081	6.09957	6.27718	6.40193	6.23361	7.02049	6.55367	6.48759	RRP15	51018	protein_coding
ENSG00000067560	7.51985	7.68654	7.81875	7.97887	7.77319	7.93588	7.42413	7.90287	7.28073	7.06913	7.19028	7.66746	7.0593	7.08508	7.26528	6.71513	6.70287	6.88564	RHOA	387	protein_coding
ENSG00000067596	8.48366	8.81714	8.65038	8.67033	8.6963	8.74499	8.69606	8.75957	8.77074	8.92349	9.26192	9.22986	8.83978	8.7818	8.96599	8.76761	8.88204	8.88132	DHX8	1659	protein_coding
ENSG00000067601	4.91206	4.95584	5.37622	5.1665	5.54915	5.60586	5.802	4.98219	5.71976	6.28937	6.48718	6.19547	5.44394	5.20904	5.49035	5.2952	4.89141	4.75182	PMS2P4	NA	transcribed_unprocessed_pseudogene
ENSG00000067606	8.5346	7.94832	8.09045	8.85222	7.78127	7.46684	8.16617	7.85433	7.19358	9.27854	7.58613	8.78494	8.77409	7.60846	8.13662	8.22994	7.39317	7.78403	PRKCZ	5590	protein_coding
ENSG00000067646	5.6112	6.26415	5.64702	1.68913	1.57384	1.74063	5.78708	6.31597	5.80212	1.95445	2.52744	2.21064	5.60086	5.90084	5.50762	1.90257	1.97063	1.91941	ZFY	7544	protein_coding
ENSG00000067704	6.76569	7.2109	7.13676	7.1489	6.97081	7.09857	6.89672	7.59911	7.21937	6.31935	6.82506	7.02065	6.5845	6.5937	6.31752	6.59248	6.84779	7.09844	IARS2	55699	protein_coding
ENSG00000067715	12.4082	10.3436	11.1374	12.8189	10.8034	10.5762	12.0228	11.4675	11.2322	11.3235	9.89351	9.96	11.4555	10.5626	11.1173	11.7862	9.00585	10.7238	SYT1	6857	protein_coding
ENSG00000067798	10.171	9.7329	9.96538	10.0611	9.77167	9.81564	10.0256	9.84708	9.6829	9.89692	9.53514	10.7706	10.1569	9.82218	10.0262	10.3707	9.82639	10.5571	NAV3	89795	protein_coding
ENSG00000067829	6.61589	6.46366	6.47298	6.75951	6.32077	6.30241	6.17673	6.14497	6.66766	7.3087	8.02106	7.33094	6.63105	6.64512	6.63216	6.15738	6.49653	6.04543	IDH3G	3421	protein_coding
ENSG00000067836	8.62893	7.98014	8.60867	8.69111	7.54096	8.14446	8.0184	7.93403	8.23011	9.73334	8.40072	10.4172	9.24229	8.59683	8.57404	8.77826	8.2837	9.375	ROGDI	79641	protein_coding
ENSG00000067840	8.87666	7.9042	7.97382	9.24719	8.26511	8.05728	8.13374	7.59442	7.46616	10.1136	9.27338	7.74997	8.74178	8.14792	8.23453	8.46492	7.90874	7.85287	PDZD4	57595	protein_coding
ENSG00000067842	9.40163	7.21412	8.20503	9.70875	7.99105	7.62467	8.89321	8.17334	8.05033	10.0315	7.46832	7.73379	9.61024	7.99614	9.23066	9.53004	7.03953	8.24467	ATP2B3	492	protein_coding
ENSG00000067900	9.66114	9.78041	9.53276	9.97753	9.7	9.42766	10.0439	10.2644	9.49317	9.4326	9.64323	9.82863	9.90731	9.85177	9.75604	10.0353	10.0058	10.1792	ROCK1	6093	protein_coding
ENSG00000067955	6.04473	7.67616	6.82755	6.09631	7.21312	6.63083	5.77508	7.29533	7.07024	5.84849	7.73202	8.41574	5.47984	7.46314	5.92109	5.323	7.20861	6.67075	CBFB	865	protein_coding
ENSG00000067992	7.35439	5.72087	6.15964	7.56988	6.02449	6.16284	6.70849	6.89053	6.04402	6.82145	4.03228	5.4705	7.46975	6.1475	6.52357	6.88801	5.27816	5.84821	PDK3	5165	protein_coding
ENSG00000068001	4.31341	4.8907	4.87075	3.6695	4.56294	4.94522	4.2069	5.19809	4.81027	5.12626	3.12163	5.47329	5.03732	5.18802	4.88057	4.79172	5.0314	4.8248	HYAL2	8692	protein_coding
ENSG00000068024	8.89143	9.10345	9.06516	9.41728	9.50152	9.27862	8.87172	9.25581	9.14179	10.1219	10.203	9.7795	9.4252	9.71021	9.27095	9.25032	9.33563	9.17131	HDAC4	9759	protein_coding
ENSG00000068028	5.50111	5.84807	5.98539	5.37656	5.38408	5.57064	5.04945	5.03502	5.39222	6.00102	6.07098	6.49353	5.7336	5.37549	6.22403	5.68487	5.77996	5.83805	RASSF1	11186	protein_coding
ENSG00000068078	5.70136	8.37165	9.69503	5.50149	8.98307	10.6895	6.24207	8.23873	10.2022	5.71386	10.7348	9.50716	5.83097	9.01925	9.29146	5.55756	9.28865	8.62748	FGFR3	2261	protein_coding
ENSG00000068079	1.47958	3.32276	3.00348	2.27466	3.15052	3.49274	1.44777	3.17455	4.01753	1.83027	3.78315	2.10073	1.3774	4.29411	3.52166	2.04731	3.53025	2.06801	IFI35	3430	protein_coding
ENSG00000068097	7.00912	7.4037	7.31842	6.99857	7.54344	7.32754	7.34887	7.52292	7.04428	7.10335	7.47015	7.89961	7.15164	7.59145	7.44194	7.14612	7.43939	7.76739	HEATR6	63897	protein_coding
ENSG00000068120	6.56647	6.24174	6.33811	6.98313	6.65258	7.05168	6.62932	6.45607	7.06527	7.38181	6.56931	7.3997	6.7322	6.19713	6.40775	6.46147	6.67386	6.3881	COASY	80347	protein_coding
ENSG00000068137	5.55781	6.90805	6.67348	5.75374	7.05765	7.12581	5.6902	5.22176	6.77461	6.33763	7.31051	5.38998	5.13547	6.32847	6.51057	5.79164	6.16181	6.07526	PLEKHH3	79990	protein_coding
ENSG00000068305	9.10004	8.50161	8.61177	9.43308	8.40573	8.2132	9.37726	9.43186	9.08777	8.20119	7.96132	8.72875	8.53118	8.30471	8.71673	9.24976	8.83836	9.09847	MEF2A	4205	protein_coding
ENSG00000068308	8.3796	7.72467	7.95822	8.14743	7.85957	7.76409	7.77092	7.48471	7.80091	8.1286	8.04268	8.55706	7.97033	7.9099	7.9176	7.51996	7.55128	7.75286	OTUD5	55593	protein_coding
ENSG00000068323	7.25021	6.89306	7.26123	7.3775	7.01622	7.60651	6.94272	6.61599	7.32642	7.32385	6.60968	7.20962	6.91611	7.41923	7.16681	6.75609	6.54749	6.75713	TFE3	7030	protein_coding
ENSG00000068354	6.13288	6.27721	6.15814	6.43328	6.15365	6.33471	6.30564	5.89901	6.12261	6.72865	6.51901	6.24877	6.48569	6.45981	6.34005	6.04703	6.2668	6.04571	TBC1D25	4943	protein_coding
ENSG00000068366	8.22261	8.258	8.22316	8.51246	7.91828	7.76821	8.13236	8.56262	7.96395	7.06503	7.70838	8.69621	7.45602	8.35777	7.4062	7.80009	8.51998	8.68301	ACSL4	2182	protein_coding
ENSG00000068383	6.19755	6.29769	6.17709	6.87007	6.3845	6.75297	6.48402	6.56157	6.24098	6.62531	6.22179	6.8148	6.41131	5.84821	5.64439	6.03817	5.89219	6.0895	INPP5A	3632	protein_coding
ENSG00000068394	6.46407	6.53459	6.67221	6.89553	6.49068	7.04623	6.47991	6.36392	6.89075	7.39178	7.61548	7.70662	7.06138	6.76539	7.32324	6.66649	6.56269	6.84997	GPKOW	27238	protein_coding
ENSG00000068400	10.3313	9.73563	9.81104	10.5212	9.79121	9.71178	9.95899	9.30569	9.51532	11.6277	10.9987	10.4046	10.9937	10.1876	10.7268	10.5084	9.72077	10.0449	GRIPAP1	56850	protein_coding
ENSG00000068438	5.83785	5.98975	5.77149	5.74978	5.72813	5.61103	5.56953	5.79193	5.80659	5.57446	5.64205	5.50117	5.65287	5.77766	5.7397	5.52068	5.38158	5.25232	FTSJ1	24140	protein_coding
ENSG00000068489	0.788756	0.99924	1.57237	1.33711	1.46259	1.91096	1.83583	1.04299	2.3031	1.64132	1.63173	1.35582	1.0611	1.10752	1.59882	1.37014	2.00016	1.92909	PRR11	55771	protein_coding
ENSG00000068615	7.81001	6.96334	7.32669	7.97321	6.93283	6.66357	7.49507	7.35263	6.92033	7.32116	6.1798	5.58513	7.196	6.6582	7.01272	6.85058	6.9083	6.73737	REEP1	65055	protein_coding
ENSG00000068650	8.35645	9.35419	9.37357	8.55104	8.75395	9.22775	8.69822	9.51682	9.25464	9.25552	9.35176	10.6098	9.04975	9.35322	9.03396	8.82496	9.57856	10.0561	ATP11A	23250	protein_coding
ENSG00000068654	8.85694	8.69127	8.67767	8.76426	8.6096	8.67115	8.59987	8.02741	8.30794	9.40495	9.02366	8.9879	9.01142	8.61052	8.71165	9.08056	8.98977	8.96648	POLR1A	NA	protein_coding
ENSG00000068697	4.65187	5.25099	5.21719	5.19782	5.4563	5.85073	4.991	4.72936	5.65614	3.77654	4.85313	4.65217	4.06397	4.29379	4.31287	3.58952	4.07459	4.37987	LAPTM4A	9741	protein_coding
ENSG00000068724	6.99737	7.39423	7.97176	6.86493	7.15199	7.8449	6.9064	7.21856	7.4918	8.63797	8.05474	9.23685	7.67297	8.00437	7.62835	7.44721	7.67315	8.35707	TTC7A	57217	protein_coding
ENSG00000068745	8.15089	9.24138	8.67718	8.58643	9.27008	8.73267	8.66457	8.67282	8.4171	8.58217	9.35597	8.9322	8.4466	9.29584	8.61711	8.34756	9.04258	8.22557	IP6K2	51447	protein_coding
ENSG00000068781	3.38496	5.65207	3.28894	2.13325	5.00554	2.19003	3.96798	5.02016	2.73992	4.29096	6.07245	4.01143	3.37169	5.04225	3.35341	3.25498	4.51962	4.46074	STON1-GTF2A1L	286749	protein_coding
ENSG00000068784	7.00884	7.09746	6.91151	6.30394	6.83607	6.72444	6.22175	6.93881	6.7361	5.78448	7.04015	6.99251	6.37711	6.99543	6.924	6.61022	7.58641	7.44548	SRBD1	55133	protein_coding
ENSG00000068796	8.4753	9.26478	8.93542	8.85893	9.02167	8.57211	8.64764	9.04014	8.70272	8.25477	9.29475	9.2656	8.08707	8.81529	8.2541	8.31749	9.10672	9.01155	KIF2A	3796	protein_coding
ENSG00000068831	6.1089	5.08885	6.04016	6.57337	6.06987	5.42236	6.22793	5.13851	5.38603	8.03405	6.80308	6.10464	7.05327	5.47894	7.35311	6.20586	4.18519	6.22658	RASGRP2	10235	protein_coding
ENSG00000068878	8.63475	9.27375	9.47419	8.27122	8.72974	9.11553	8.6227	9.74187	9.60892	8.36079	8.85449	10.0838	8.6351	9.17968	8.86768	8.83201	9.20302	9.72187	PSME4	23198	protein_coding
ENSG00000068885	8.3782	8.80609	9.24431	8.41628	8.05348	8.53256	8.73344	9.41451	8.00836	8.14229	8.09383	9.83449	8.54929	8.69191	8.25327	8.82778	9.28584	10.2879	IFT80	57560	protein_coding
ENSG00000068903	8.04213	9.29684	8.83645	8.30384	9.3036	9.27258	7.87845	8.22847	7.65549	9.09246	9.72819	9.62363	8.52098	9.2749	8.18439	8.20325	9.50242	8.74776	SIRT2	22933	protein_coding
ENSG00000068912	7.72313	7.26274	7.18325	7.89746	7.18757	6.95871	7.57491	7.72898	7.37302	6.38649	6.44341	7.31774	6.96628	7.50244	7.45095	7.0995	6.99632	7.34695	ERLEC1	27248	protein_coding
ENSG00000068971	7.91766	7.3158	7.42789	7.84931	7.3982	7.43607	7.12396	7.28832	7.00982	8.11582	8.15058	8.10686	7.41278	7.77912	7.72362	7.48384	7.30894	7.6048	PPP2R5B	5526	protein_coding
ENSG00000068976	1.92469	2.47697	5.47537	2.02483	3.73395	6.67258	1.11651	2.22659	4.86197	2.19384	2.03151	4.6523	2.76344	1.44067	5.25952	1.44009	1.50641	3.99342	PYGM	5837	protein_coding
ENSG00000068985	0	0	0	0	0	0	0	0	0	0	0	0	0	0	0	0	0	0	PAGE1	8712	protein_coding
ENSG00000069011	0	0	0	0	0	0	0	0	0	0	0	0	0	0	0	0	0	0	PITX1	5307	protein_coding
ENSG00000069018	1.07384	0.00959624	0.6958	0.732765	1.4176	0.00368219	0.224778	0.0280927	0.509735	1.23691	1.42146	0.158516	0.412154	0.0553581	1.69091	0.0551625	0.0775456	0.469365	TRPC7	57113	protein_coding
ENSG00000069020	9.70478	9.31595	10.2232	9.76215	9.93731	10.5478	9.53961	8.88256	10.5723	9.91743	9.49531	8.5512	9.54156	9.28384	9.88933	9.98398	9.38214	9.83712	MAST4	375449	protein_coding
ENSG00000069122	6.12471	4.24636	4.56367	6.37535	4.14747	3.76394	5.50079	5.03766	5.27199	5.2674	3.5334	4.81577	5.47377	3.705	4.66967	5.90844	2.61154	5.05012	ADGRF5	221395	protein_coding
ENSG00000069188	7.25712	6.40427	6.51117	7.13123	6.4162	6.56838	6.19815	5.65004	6.15104	8.46341	7.0204	6.40013	7.36867	6.4275	7.13952	7.26864	6.31752	6.64791	SDK2	54549	protein_coding
ENSG00000069206	0	0	0	0	0	0	0	0	0	0	0	0	0	0	0	0	0	0	ADAM7	8756	protein_coding
ENSG00000069248	8.27112	8.18536	8.24564	8.05054	7.92858	7.8106	8.6785	8.81425	8.39804	8.32689	8.07074	8.737	8.50592	7.96793	8.33852	8.15961	8.27288	8.32697	NUP133	55746	protein_coding
ENSG00000069275	9.9092	9.39154	9.67979	10.3936	9.5131	9.7231	9.73113	9.83883	9.66537	8.69458	9.22252	9.61711	8.52685	9.20742	8.91494	9.00165	8.99111	9.48426	NUCKS1	64710	protein_coding
ENSG00000069329	8.98199	8.44201	8.49836	9.24677	8.37627	8.25073	8.9034	8.94031	8.50559	8.7158	7.97069	8.28725	8.39064	8.39902	8.49191	8.68248	8.51812	8.41548	VPS35	55737	protein_coding
ENSG00000069345	8.62233	8.1214	7.92409	8.92287	8.0758	8.14332	8.10488	8.24935	8.25141	7.42391	7.51865	7.7131	8.01079	7.90057	7.70691	8.1005	7.66473	7.80752	DNAJA2	10294	protein_coding
ENSG00000069399	2.81992	3.06609	3.65278	3.01147	3.08023	3.63352	2.74538	3.00596	3.72088	2.4524	3.4717	3.16514	2.61438	2.38617	3.47387	2.3854	2.00035	2.57902	BCL3	602	protein_coding
ENSG00000069424	8.87419	7.26821	7.80656	9.43725	7.826	7.42757	8.74887	7.87132	7.73509	10.0831	8.09836	7.77173	9.44964	7.74185	8.56727	8.87805	6.88897	7.75716	KCNAB2	8514	protein_coding
ENSG00000069431	6.02654	3.43719	6.62943	6.02598	5.27805	8.01889	5.50327	4.6817	7.72136	5.47143	3.64383	4.99447	6.35254	5.18627	6.59958	6.75565	3.84485	6.12517	ABCC9	10060	protein_coding
ENSG00000069482	-1.83556	-1.74194	-1.87797	-1.62936	-1.88854	-1.86654	-1.77196	-1.85629	-1.87786	-1.83899	-1.7693	-1.80757	-1.85319	-1.84544	-1.86142	-1.84552	-1.83696	-1.84339	GAL	51083	protein_coding
ENSG00000069493	5.15596	5.90805	4.73741	5.04091	6.79191	5.76024	5.89442	6.5449	5.52076	4.88877	5.30673	5.70737	4.64007	6.23247	4.94671	5.98828	7.22485	5.69168	CLEC2D	29121	protein_coding
ENSG00000069509	4.88645	4.62886	4.73475	4.84583	4.58215	4.96091	4.72662	3.87464	4.63735	2.93357	3.75241	3.91124	3.30437	3.16664	4.22517	4.03172	2.75735	2.46137	FUNDC1	139341	protein_coding
ENSG00000069535	6.21475	4.93876	6.0482	6.91636	6.16257	6.90277	6.42911	5.60919	7.25762	6.32248	4.93551	5.0917	6.31888	5.69697	6.06523	5.82007	5.05867	4.77405	MAOB	4129	protein_coding
ENSG00000069667	8.84049	9.36734	9.62174	9.12694	9.61526	10.391	9.4341	9.43249	10.3188	7.84726	9.16126	8.07128	8.25115	9.05287	9.04192	8.65698	9.24459	9.04087	RORA	6095	protein_coding
ENSG00000069696	2.44916	2.69372	2.86603	1.64293	2.28136	3.34728	2.48243	2.02376	2.70905	4.55311	3.84924	4.63343	3.03407	3.04077	2.48482	2.52019	3.04408	2.95887	DRD4	1815	protein_coding
ENSG00000069702	5.65126	5.48608	6.75348	5.90927	6.23607	8.28952	5.92912	6.26299	7.48261	5.56999	4.41453	5.73155	5.0411	5.96897	6.71244	5.07721	5.11923	5.98488	TGFBR3	7049	protein_coding
ENSG00000069712	9.55595	8.98686	9.38989	9.99446	9.43363	9.33455	10.0074	9.93115	9.44887	8.70222	8.40696	8.6563	9.07627	8.95313	9.087	9.55591	8.79379	9.43972	KIAA1107	23285	protein_coding
ENSG00000069764	-1.83472	-1.86166	-1.75927	-1.6394	-1.88477	-1.86406	-1.7744	-1.85436	-1.87479	-1.83797	-1.77196	-1.80821	-1.85142	-1.84408	-1.85922	-1.84415	-1.83605	-1.84214	PLA2G10	8399	protein_coding
ENSG00000069812	-1.84195	-1.86694	-1.66467	-1.87528	-1.78674	-1.86917	-1.78589	-1.86017	-1.87913	-1.84496	-1.78372	-1.81735	-1.85744	-1.85064	-1.86468	-1.8507	-1.84318	-1.84883	HES2	54626	protein_coding
ENSG00000069849	7.26211	7.04262	7.8653	7.18968	7.06321	6.95109	6.95789	6.95868	6.88107	7.54096	6.1472	6.78047	6.94965	6.4496	6.88094	6.78151	6.51135	5.9801	ATP1B3	483	protein_coding
ENSG00000069869	6.23754	7.84699	6.57331	5.56831	8.21406	7.08202	5.27238	7.08988	6.64267	5.27289	8.02487	5.66365	6.06701	7.54802	6.29702	6.09973	7.92397	6.58919	NEDD4	4734	protein_coding
ENSG00000069943	5.6433	5.16217	5.22459	4.80154	5.11816	4.60386	5.2545	5.41011	5.63522	4.93827	5.02554	4.48372	4.93613	5.88605	4.52706	5.23341	5.96524	5.42225	PIGB	9488	protein_coding
ENSG00000069956	8.12651	7.83872	8.07082	8.70387	7.54912	7.9274	8.18479	8.39998	7.72807	6.65733	7.08966	7.75983	7.36348	7.69939	7.49022	7.85657	7.94668	8.08524	MAPK6	5597	protein_coding
ENSG00000069966	9.20605	7.97266	8.06785	9.25854	8.30164	7.7724	9.02107	8.37979	7.84007	8.71945	7.6489	7.4545	8.93398	8.33529	8.51917	8.90077	7.93866	7.72326	GNB5	10681	protein_coding
ENSG00000069974	4.41967	4.57058	4.1914	4.45531	5.53464	5.2966	5.36234	5.04535	5.72908	4.11574	3.97384	2.69177	4.67329	2.90996	4.4393	4.2717	5.18291	4.40959	RAB27A	5873	protein_coding
ENSG00000069998	5.85248	6.31538	6.05815	6.15056	6.6342	6.22255	6.05454	5.53717	5.74702	7.46824	6.39526	6.16282	6.7247	6.72343	6.45448	6.10912	6.38749	5.80069	HDHD5	27440	protein_coding
ENSG00000070010	7.51775	8.21707	7.92128	7.23607	7.92676	8.06383	7.54214	8.02146	7.79751	7.60329	7.84129	8.19763	7.50668	7.976	7.62092	7.34195	8.11187	7.80427	UFD1	7353	protein_coding
ENSG00000070018	9.54427	10.4569	10.0358	9.21074	10.0162	9.8891	9.48357	10.0486	9.806	9.30942	9.95439	9.63839	9.2623	9.93856	9.29369	9.66388	10.3788	10.0555	LRP6	4040	protein_coding
ENSG00000070019	0.355537	-0.142247	0.127575	-0.16115	-0.190603	0.633633	1.662	1.18293	0.950772	0.640431	0.176952	-0.00676339	0.255081	-0.1021	1.24115	-0.102272	-0.0825612	-0.09743	GUCY2C	2984	protein_coding
ENSG00000070031	0	0	0	0	0	0	0	0	0	0	0	0	0	0	0	0	0	0	SCT	6343	protein_coding
ENSG00000070047	8.85855	8.99768	9.07513	8.99069	9.07713	9.56429	8.65156	8.66629	9.03989	10.1622	10.3379	10.5327	9.45171	9.80176	9.43634	9.04566	9.19366	9.52978	PHRF1	57661	protein_coding
ENSG00000070061	10.0137	9.6875	9.54506	9.9764	9.71617	9.67593	9.52861	9.76509	9.1047	9.87206	9.91925	9.75274	10.1788	9.94954	9.88611	10.2142	10.1507	10.0455	ELP1	8518	protein_coding
ENSG00000070081	8.377	7.13843	7.60089	8.28001	7.63733	7.59098	8.05279	7.63066	7.63262	7.22999	7.31083	6.59527	7.8527	7.25922	7.63879	7.97985	7.43591	7.55616	NUCB2	4925	protein_coding
ENSG00000070087	9.2202	7.92594	8.19253	9.52467	8.00191	8.41005	8.59101	8.45299	8.09645	7.81739	7.42552	7.59525	7.92765	7.49166	7.44959	8.00441	7.22185	7.18286	PFN2	5217	protein_coding
ENSG00000070159	7.73652	5.04525	5.42301	7.29936	4.39212	4.1526	7.18262	5.80262	5.02647	7.67764	5.389	5.00274	7.71183	5.79495	6.39901	7.49923	4.27695	4.44113	PTPN3	5774	protein_coding
ENSG00000070182	9.38673	8.81726	8.7608	9.47482	9.17103	8.37261	9.04352	8.36063	8.12874	10.3618	9.89461	7.54953	9.88288	9.62839	9.62508	9.36361	8.70366	8.57266	SPTB	6710	protein_coding
ENSG00000070190	-0.445046	-0.506076	0.236726	-0.524899	-0.259383	-0.511201	-0.553767	-0.0903778	1.48741	-0.452682	-0.170564	-0.35437	-0.0733063	-0.0298103	0.931697	-0.467056	-0.448187	0.723625	DAPP1	27071	protein_coding
ENSG00000070193	2.06058	1.86348	2.23768	3.1082	1.00252	2.39069	2.65415	0.630811	2.08931	1.11387	0.995752	0.832592	1.0154	1.94375	0.6112	1.068	0.708134	0.68189	FGF10	2255	protein_coding
ENSG00000070214	9.23002	10.5857	10.7539	9.15243	10.0634	10.1792	9.5631	11.0469	9.16365	8.82929	9.7954	11.4105	9.12775	10.3468	9.45952	9.40289	10.5098	11.2735	SLC44A1	23446	protein_coding
ENSG00000070269	7.20061	7.69559	7.39575	7.4072	7.5835	7.34377	7.62608	8.29913	7.84348	6.91314	6.82811	7.8535	7.37821	7.82763	7.18827	7.57681	8.05898	8.17894	TMEM260	54916	protein_coding
ENSG00000070366	9.24077	9.10236	9.27641	9.31399	9.03595	9.23497	9.14987	8.86857	9.5096	9.68325	9.30966	9.80826	9.72696	9.44442	9.61167	9.42227	9.1993	9.53681	SMG6	23293	protein_coding
ENSG00000070367	9.02925	8.75194	8.64621	9.17526	8.63849	8.6958	8.98794	8.99882	8.58538	8.11656	8.07353	8.40377	8.50772	8.51176	8.35233	8.7788	8.58427	8.70237	EXOC5	10640	protein_coding
ENSG00000070371	6.23548	6.87304	6.94538	5.38682	6.77912	7.00429	6.16462	6.1458	6.85284	7.0769	7.38663	7.21467	6.62874	7.1311	6.85383	6.40124	6.92776	6.80041	CLTCL1	8218	protein_coding
ENSG00000070388	3.86807	2.74262	3.20089	3.65381	2.56782	3.65572	3.67124	3.06713	3.13339	5.26548	2.40104	3.26959	5.0018	3.96901	3.83203	3.78868	3.19829	3.6815	FGF22	27006	protein_coding
ENSG00000070404	5.49966	4.44348	5.62852	5.00434	4.98243	6.21429	4.59946	4.55118	6.15905	6.92673	4.99954	5.59104	6.66548	4.79781	6.239	5.55917	5.08976	4.68673	FSTL3	10272	protein_coding
ENSG00000070413	7.73439	8.21145	7.8711	8.51043	8.60145	8.17378	7.89877	8.33211	7.73375	8.13347	8.83243	8.17147	7.51963	8.13174	7.65505	7.29665	8.32973	7.51316	DGCR2	9993	protein_coding
ENSG00000070423	6.2804	5.58481	5.75091	6.20051	5.77321	5.73298	5.88112	5.68505	5.70019	7.53661	5.9223	6.51541	6.87302	6.14852	6.00209	6.16233	5.90803	5.90786	RNF126	55658	protein_coding
ENSG00000070444	8.3155	7.74883	8.20124	8.22763	7.55932	8.49808	8.01237	7.06292	7.98297	9.30416	8.33219	8.49657	8.88689	7.98846	8.48165	8.04443	7.07328	7.70483	MNT	4335	protein_coding
ENSG00000070476	8.41773	8.75277	8.65175	8.03533	8.42814	8.66543	8.2511	8.3839	8.78069	8.90886	9.19185	9.40128	8.57934	8.97573	8.60003	8.63525	9.22234	9.02788	ZXDC	79364	protein_coding
ENSG00000070495	6.97292	7.5764	7.24123	7.76017	7.9115	7.86104	7.0222	6.58715	7.01972	7.00897	6.86325	6.97695	7.01094	6.76978	7.03354	6.92162	6.87257	6.91737	JMJD6	23210	protein_coding
ENSG00000070501	5.78474	5.71771	6.08338	5.84432	5.60715	5.99281	5.79078	5.60094	5.82983	5.85811	5.67983	5.23463	5.96773	5.88574	6.006	5.25893	5.71572	6.00495	POLB	5423	protein_coding
ENSG00000070526	-0.828688	-0.875838	-0.440667	-0.247833	-0.676812	-0.594096	-0.498851	-0.869133	-0.88683	-0.839483	-0.620116	-0.740598	0.0656153	-0.859003	-0.00563594	-0.859076	-0.833119	-0.853347	ST6GALNAC1	55808	protein_coding
ENSG00000070540	4.28523	4.92743	5.80418	5.21969	5.15729	5.99833	4.57764	5.63658	6.09398	4.67563	5.23837	6.12526	4.19034	4.84957	5.7318	4.41767	5.26147	5.61132	WIPI1	55062	protein_coding
ENSG00000070601	5.27909	6.12254	6.61095	5.34218	6.14276	6.28084	5.43372	5.33779	4.81014	5.29514	6.30242	5.51101	4.90781	5.94817	5.73465	5.01947	6.68926	5.70022	FRMPD1	22844	protein_coding
ENSG00000070610	8.42336	8.69899	8.71677	8.56123	8.43351	8.77322	8.23326	8.20814	8.7965	9.49375	9.16682	9.32566	8.94886	8.96677	8.90618	8.53407	8.89149	8.64008	GBA2	57704	protein_coding
ENSG00000070614	8.5988	8.71936	8.90474	8.45043	8.66859	9.35183	8.32364	8.58578	8.91186	8.93666	8.96106	9.77706	8.41189	8.6152	8.44433	8.29467	8.68586	9.09765	NDST1	3340	protein_coding
ENSG00000070669	8.65709	8.12855	7.9696	8.28717	8.08711	7.56468	8.45358	8.60977	7.95463	8.49476	7.73461	7.43912	8.73067	8.30742	8.27801	8.86471	8.29748	7.96017	ASNS	440	protein_coding
ENSG00000070718	9.06791	7.65191	8.15395	8.92584	7.75412	8.02991	8.35046	8.16664	8.05755	7.78465	8.16023	7.41912	8.25723	8.1305	7.97297	8.23918	7.79304	8.13668	AP3M2	10947	protein_coding
ENSG00000070729	7.63557	3.97783	3.7164	7.15773	2.84423	2.45563	6.2949	5.18567	3.77576	7.54139	3.43274	3.30301	7.64702	2.8805	4.4083	6.82424	2.73189	2.37736	CNGB1	1258	protein_coding
ENSG00000070731	0.491961	0.738133	1.9527	1.11693	0.805431	1.62288	1.26306	0.421245	0.889867	1.43998	0.754434	2.48646	0.431473	0.854633	2.55872	0.457322	0.91065	1.58839	ST6GALNAC2	10610	protein_coding
ENSG00000070748	-2.29826	-2.30574	-2.27731	-2.30823	-2.31248	-2.30641	-2.31234	-2.30371	-2.30938	-2.29916	-2.28083	-2.2909	-2.3029	-2.30086	-2.30506	-2.30088	-2.29863	-2.30032	CHAT	1103	protein_coding
ENSG00000070756	8.32181	8.13353	8.23121	8.85438	8.48948	8.19186	8.84003	8.50819	8.7004	8.48355	8.33786	8.69388	8.34016	8.04284	8.24647	8.68497	8.07176	8.22586	PABPC1	26986	protein_coding
ENSG00000070759	4.96336	5.79213	6.86855	5.26995	5.18232	6.80474	5.33859	6.07468	6.88437	5.82738	4.81559	7.82557	5.60251	6.30806	6.09218	4.66371	6.34077	7.48602	TESK2	10420	protein_coding
ENSG00000070761	5.73968	6.99802	6.72403	6.56718	6.60969	6.40467	6.01833	6.69535	6.28518	5.45253	6.89979	6.51779	5.30796	6.30812	6.08738	5.41947	6.01793	6.14924	CFAP20	29105	protein_coding
ENSG00000070770	8.08106	7.79659	7.66982	8.19725	7.78752	7.74304	7.86728	7.8855	7.77116	7.46272	6.9586	7.56849	7.71343	7.40823	7.58611	7.98033	7.7997	7.70896	CSNK2A2	1459	protein_coding
ENSG00000070778	6.73865	7.51957	6.8831	6.97931	7.09774	6.99157	7.07099	7.14182	7.13207	6.87491	7.27958	7.48462	7.00129	7.09741	6.88968	7.09615	7.52703	6.9466	PTPN21	11099	protein_coding
ENSG00000070785	6.71554	6.67053	6.43517	6.78254	6.40423	6.61289	6.47034	6.65418	6.40576	6.49175	6.70119	6.69397	6.67777	6.887	6.45693	7.05945	6.40777	6.61023	EIF2B3	8891	protein_coding
ENSG00000070808	11.4337	8.84209	9.58589	11.7263	9.21193	9.25365	10.8756	10.2359	9.82967	11.9198	9.31864	9.08658	11.3605	9.38037	10.2666	11.0814	8.03435	9.48314	CAMK2A	815	protein_coding
ENSG00000070814	8.7407	8.33464	8.36456	9.03565	8.19793	8.24868	8.35593	7.97298	7.80854	9.57795	9.44915	9.48484	8.99208	8.80214	8.84373	8.72742	8.48493	8.57848	TCOF1	6949	protein_coding
ENSG00000070831	8.1081	7.71208	7.89744	7.95392	7.65712	7.32769	7.84068	7.98675	7.59585	7.53176	7.02911	7.12035	7.10504	7.53798	7.11124	7.7685	7.08708	7.18078	CDC42	998	protein_coding
ENSG00000070882	8.26221	8.13515	8.44751	7.9059	8.13647	7.34466	7.55714	7.07234	7.35655	7.74634	8.24271	6.49284	7.82988	7.61026	8.64243	8.18561	8.11229	8.60084	OSBPL3	26031	protein_coding
ENSG00000070886	3.47469	1.0952	2.38915	2.9149	2.24384	2.1842	3.48283	2.5617	1.55939	4.67987	1.64214	1.89491	3.33611	1.85926	3.02116	1.85852	1.24486	2.10883	EPHA8	2046	protein_coding
ENSG00000070915	-0.70298	-0.754228	-0.776815	0.986804	-0.794317	-0.758454	-0.500662	-0.741078	-0.209421	0.298716	-0.429989	-0.601828	-0.735665	-0.72189	-0.0989996	0.567534	-0.705955	-0.718182	SLC12A3	6559	protein_coding
ENSG00000070950	7.30317	6.97356	6.4018	7.02106	7.37565	6.44265	7.25186	7.36598	6.2815	5.98869	6.09045	5.96166	6.59863	6.79648	6.07914	7.62663	7.12961	6.73815	RAD18	56852	protein_coding
ENSG00000070961	11.1562	10.1266	10.2185	11.4794	10.3237	9.65	11.1201	10.8662	10.1662	10.499	10.1213	9.19973	10.6571	10.0181	9.97411	11.268	9.85783	9.89587	ATP2B1	490	protein_coding
ENSG00000070985	-1.73067	-1.76716	-1.78508	-1.47375	-1.53427	-1.77042	-1.79429	-1.75727	-1.78495	-1.57845	-1.64565	-1.69476	-1.75329	-1.74335	-1.76385	-1.74345	-1.73247	-1.74072	TRPM5	29850	protein_coding
ENSG00000071051	6.45116	5.79737	6.36737	7.21931	6.42249	6.77898	6.95203	5.81216	6.83914	6.74827	5.47348	5.65018	6.68966	6.01758	6.6586	6.24456	6.07625	6.13736	NCK2	8440	protein_coding
ENSG00000071054	10.5276	11.5301	11.8693	10.5801	11.2224	11.9899	10.3836	11.0261	11.6686	11.1016	11.6643	13.1969	10.8005	11.8755	11.1556	10.8547	11.5831	12.4783	MAP4K4	9448	protein_coding
ENSG00000071073	8.07965	7.93008	7.80111	8.53816	8.14808	7.86731	8.68098	8.30318	8.29447	7.19129	7.11774	7.36886	7.89626	7.45827	7.98689	7.88351	7.60928	7.69419	MGAT4A	11320	protein_coding
ENSG00000071082	7.35629	7.54838	7.4794	8.21601	7.68989	7.90712	7.79539	7.70142	7.58073	7.04036	6.57067	5.92357	6.90121	6.94474	6.71628	6.54757	7.16669	6.52447	RPL31	6160	protein_coding
ENSG00000071127	7.70525	8.65369	8.35231	8.07226	8.43985	8.55404	7.87448	8.27258	8.31442	7.96198	9.40608	8.80275	7.49271	8.0105	8.11284	6.95348	8.25571	8.01243	WDR1	9948	protein_coding
ENSG00000071189	9.35467	9.63701	9.2026	9.3303	9.75643	9.33178	9.50815	9.9281	9.63497	8.23388	8.63565	8.61656	8.76286	9.05136	8.85767	9.19007	9.61573	9.23364	SNX13	23161	protein_coding
ENSG00000071203	0	0	0	0	0	0	0	0	0	0	0	0	0	0	0	0	0	0	MS4A12	54860	protein_coding
ENSG00000071205	8.14975	8.76368	7.18467	7.53822	8.59416	6.33406	7.82415	8.45832	6.94734	8.46417	9.37048	6.61701	7.88351	9.19058	7.23879	8.16817	9.36959	7.28643	ARHGAP10	79658	protein_coding
ENSG00000071242	8.92257	8.48457	9.31853	9.17178	9.02756	9.52543	8.98119	8.56299	9.16103	9.40803	9.03529	9.38648	8.98809	8.84829	9.22537	8.4021	8.83043	9.14362	RPS6KA2	6196	protein_coding
ENSG00000071243	6.42972	7.12296	6.90498	6.23764	6.60425	6.5244	6.20943	6.87001	6.78972	5.97283	6.78932	6.11152	6.08724	6.57387	6.46142	6.70305	7.07995	6.82755	ING3	54556	protein_coding
ENSG00000071246	8.81342	8.85346	8.37824	8.33263	8.59046	8.03167	8.1831	7.89746	7.9169	9.78527	10.2572	9.43535	9.00382	9.46398	9.04958	8.77116	9.32072	8.96728	VASH1	22846	protein_coding
ENSG00000071282	4.00843	5.19135	4.36932	3.5874	4.4715	4.21917	2.37186	3.56749	3.72825	2.878	3.08528	4.18339	3.68362	4.30622	3.92034	2.61347	5.37017	4.90374	LMCD1	29995	protein_coding
ENSG00000071462	6.88749	7.59322	7.19675	7.02682	7.52337	7.24452	6.94074	6.95482	7.17554	7.7152	8.02174	8.02869	7.42982	7.37956	7.2475	6.65738	7.03114	7.15646	BUD23	114049	protein_coding
ENSG00000071537	8.81428	8.90827	8.69859	9.05286	8.90095	8.8888	8.82436	9.10217	8.75514	7.88976	8.61453	8.83644	7.96574	8.45943	8.1717	7.99147	8.50006	8.5324	SEL1L	6400	protein_coding
ENSG00000071539	1.12322	2.0212	1.26145	2.35217	1.72662	1.16737	1.73273	1.45019	1.0847	2.52272	0.973382	2.14799	1.01084	0.691469	1.5699	0.691212	1.11397	1.34998	TRIP13	9319	protein_coding
ENSG00000071553	7.62513	7.55025	7.69962	8.07575	7.6481	7.59656	7.71186	7.56221	7.79837	7.64956	7.90229	7.55428	7.52098	7.48626	7.34171	7.0793	7.32071	7.01839	ATP6AP1	537	protein_coding
ENSG00000071564	6.33027	6.2213	6.08954	5.84039	6.1537	6.32402	5.68781	5.47936	5.96571	7.14312	7.0976	6.84566	6.35271	6.70506	6.5876	5.84462	6.32297	6.45413	TCF3	6929	protein_coding
ENSG00000071575	7.94045	9.3001	7.95209	7.22403	9.22045	8.54648	6.47421	7.82644	8.08524	7.43047	9.42585	7.1895	6.88828	9.16999	7.80382	7.30303	9.06148	6.97871	TRIB2	28951	protein_coding
ENSG00000071626	8.54416	8.99942	9.02617	8.36999	8.91976	9.06892	8.2774	8.66346	8.74576	9.65143	9.80052	10.2452	9.08852	9.30068	9.06549	8.50756	8.6563	8.97345	DAZAP1	26528	protein_coding
ENSG00000071655	5.99033	6.12218	6.13359	6.3547	6.28119	6.50334	5.73188	5.43383	5.82828	7.85767	7.45675	7.89078	6.8421	6.176	6.38047	6.4334	6.68577	6.44233	MBD3	53615	protein_coding
ENSG00000071677	0	0	0	0	0	0	0	0	0	0	0	0	0	0	0	0	0	0	PRLH	51052	protein_coding
ENSG00000071794	8.69165	8.83002	8.51348	8.32016	8.58135	8.42022	9.05892	9.36931	8.82488	7.89484	8.54204	8.06309	8.18895	8.54091	8.24987	8.81209	8.97575	8.97779	HLTF	6596	protein_coding
ENSG00000071859	8.444	8.17618	8.53797	8.43205	8.08622	8.40609	7.90821	7.80349	7.82844	10.4496	9.5807	10.2778	9.31399	8.89964	8.98494	8.70572	8.22457	8.74157	FAM50A	9130	protein_coding
ENSG00000071889	7.14961	7.34022	7.38916	6.85833	7.26699	7.38882	6.58049	7.28317	7.316	7.3595	7.52794	8.07967	7.11703	7.55806	7.17422	6.56276	7.5196	7.56468	FAM3A	60343	protein_coding
ENSG00000071894	8.14146	8.18206	8.25318	9.09502	8.81508	8.71367	8.15376	7.99912	7.88793	10.3256	10.2265	9.72119	9.31219	8.94485	8.97107	9.29246	9.12275	8.82448	CPSF1	29894	protein_coding
ENSG00000071909	1.07363	2.24048	2.48554	1.20699	2.03893	1.67626	2.34395	1.56869	2.07963	1.7175	1.37936	1.2004	2.65922	1.39064	3.33245	2.46541	2.57328	2.49205	MYO3B	140469	protein_coding
ENSG00000071967	3.63805	5.7575	6.65769	3.76485	6.01254	7.87641	4.23755	6.19592	7.09627	3.44817	4.03758	5.78565	4.10159	4.96263	4.93893	3.37787	5.85286	6.37004	CYBRD1	79901	protein_coding
ENSG00000071991	3.20974	6.65673	6.61742	3.53094	4.73334	6.07164	4.3169	8.10813	4.40301	3.93816	5.00216	7.29314	3.86359	6.91023	5.12048	3.62075	7.38595	7.36041	CDH19	28513	protein_coding
ENSG00000071994	7.00141	6.97367	6.67798	6.5652	6.50528	6.34336	6.79426	7.21072	7.09802	5.79573	6.00314	6.14921	6.57935	6.91646	6.90115	6.61796	7.15276	7.01056	PDCD2	5134	protein_coding
ENSG00000072041	8.38638	6.25098	7.40273	8.45491	6.3266	6.69774	8.76093	8.31947	7.61873	7.40573	6.17011	6.81293	7.70635	7.17784	7.03474	8.15287	5.53894	7.40775	SLC6A15	55117	protein_coding
ENSG00000072042	7.94541	8.70808	7.98876	7.96238	8.51514	8.197	8.14436	8.6787	8.1686	7.18174	7.69418	7.54632	7.28404	8.1858	7.79455	7.69216	8.84059	7.91829	RDH11	51109	protein_coding
ENSG00000072062	8.55571	7.80391	8.03279	8.30134	7.70643	7.84548	8.20515	7.90122	8.03456	8.10131	8.09124	7.59692	7.87965	7.81422	7.82755	7.90081	7.35787	7.66609	PRKACA	5566	protein_coding
ENSG00000072071	10.1968	9.64848	9.44439	10.2398	9.70166	9.17442	9.81585	9.38871	9.09279	10.8232	10.2962	9.58405	10.3073	9.68034	9.628	9.87147	9.64722	9.33965	ADGRL1	22859	protein_coding
ENSG00000072080	-1.68853	-1.57021	-1.74213	-1.5822	-1.74904	-1.72769	-1.61404	-1.56047	-1.59022	-1.69287	-1.6048	-1.65317	-1.71082	-1.70103	-1.72122	-1.70113	-1.69031	-1.69843	SPP2	6694	protein_coding
ENSG00000072110	10.5149	8.0762	8.68917	10.6455	8.31684	8.59712	9.62707	8.77039	8.62057	11.3109	8.04095	8.04647	10.7605	8.22054	9.67322	10.3015	7.24028	8.3939	ACTN1	87	protein_coding
ENSG00000072121	8.9681	9.33629	9.17192	8.70688	9.16702	9.13007	8.76937	8.67238	9.18866	9.37675	9.91227	9.78262	9.17419	9.5874	9.35977	9.16938	9.45088	9.25173	ZFYVE26	23503	protein_coding
ENSG00000072133	7.59568	6.43941	6.05703	7.00911	6.20446	5.19422	7.11113	6.76204	5.65679	5.9436	5.86208	4.83923	6.69218	5.77748	6.19289	7.3748	6.53466	6.10232	RPS6KA6	27330	protein_coding
ENSG00000072134	8.60583	11.6923	9.615	8.73051	11.7426	9.57572	8.93824	10.3448	9.10126	8.95635	11.5468	10.2094	8.93073	11.4631	9.0441	8.65144	11.9716	9.51956	EPN2	22905	protein_coding
ENSG00000072135	8.71628	7.75571	7.72072	8.52097	8.05142	7.84629	8.76172	7.67774	8.32924	8.94965	7.82307	7.50585	9.00011	8.07019	8.80104	8.67777	7.90017	8.33452	PTPN18	26469	protein_coding
ENSG00000072163	4.94289	4.45876	3.62626	4.41182	4.96473	5.35006	4.1758	3.78622	3.18701	6.16091	5.519	4.83764	5.03843	4.67418	3.78605	2.66445	4.80831	4.23132	LIMS2	55679	protein_coding
ENSG00000072182	5.56399	8.68009	7.53155	5.77524	8.911	6.95513	6.24624	7.18398	7.19119	6.33375	10.026	6.18083	5.51123	9.19317	7.7849	4.67322	8.49148	6.89913	ASIC4	55515	protein_coding
ENSG00000072195	9.48672	7.94682	8.55055	9.11627	8.46136	9.20862	8.94254	7.70111	9.07205	11.3994	9.62273	8.69958	10.0358	8.80126	9.74939	9.51976	7.80948	8.75799	SPEG	10290	protein_coding
ENSG00000072201	8.2059	7.21654	6.93665	8.25155	7.2015	6.12661	7.83852	7.36766	6.84395	7.66815	7.19082	6.50523	7.81921	6.91102	7.05986	7.74408	6.55425	6.45561	LNX1	84708	protein_coding
ENSG00000072210	7.06751	7.19507	7.13005	7.67624	7.22522	7.14768	7.79288	7.81147	7.48708	7.33759	6.66288	7.35661	7.9632	7.11955	7.37361	7.90696	6.93714	6.80114	ALDH3A2	224	protein_coding
ENSG00000072274	8.42648	8.70816	10.0231	7.99651	8.25115	9.37363	8.2549	8.37675	8.77589	7.78867	7.4895	7.78119	8.06011	8.1302	9.01865	8.12895	7.83978	8.08099	TFRC	7037	protein_coding
ENSG00000072310	7.71832	8.86667	9.79396	7.20888	7.82262	9.78344	7.23274	8.67193	9.51355	9.00398	9.62552	11.3304	8.38205	9.42596	9.0224	7.96103	7.77301	9.07465	SREBF1	6720	protein_coding
ENSG00000072315	6.46292	4.91974	5.11395	6.23082	4.6615	4.69858	5.98321	5.03865	4.23789	5.96597	5.16435	4.02015	6.18813	4.094	6.12903	6.36464	4.20483	5.4782	TRPC5	7224	protein_coding
ENSG00000072364	10.1169	10.4206	10.3032	10.5276	10.5123	10.4849	10.3571	10.6581	10.5935	9.48952	9.70903	9.74735	9.98811	9.86783	9.87496	10.0453	10.2229	10.1603	AFF4	27125	protein_coding
ENSG00000072401	5.51555	5.28941	5.42714	6.05553	5.66792	5.69542	5.44977	5.71709	5.17386	4.85821	4.22591	4.33202	5.1805	4.17283	4.60089	4.91344	4.97021	4.0475	UBE2D1	7321	protein_coding
ENSG00000072415	8.04696	8.50809	8.44776	8.31448	8.48256	8.47997	7.75284	8.78476	8.08013	7.52591	8.11572	9.40188	7.59252	8.58318	7.87723	7.82134	8.38271	9.0511	MPP5	64398	protein_coding
ENSG00000072422	7.34254	6.46299	7.01938	6.8048	5.60902	5.88938	7.02765	7.18552	5.60554	7.34903	6.87772	8.56124	7.15534	7.08243	6.86348	7.54133	7.06012	7.92239	RHOBTB1	9886	protein_coding
ENSG00000072501	9.88171	10.5153	10.0904	10.308	10.429	10.2542	9.95494	9.51037	9.67735	10.4087	11.1236	10.5847	10.3334	10.5885	10.4727	10.2772	10.7443	10.7021	SMC1A	8243	protein_coding
ENSG00000072506	3.05327	3.298	3.11063	3.34306	3.6666	3.26349	2.61612	3.18562	3.47455	4.00168	3.77063	3.66124	3.04994	3.24391	2.74135	2.65741	2.11415	2.82745	HSD17B10	3028	protein_coding
ENSG00000072518	8.24336	7.90096	8.05615	8.27779	7.80162	8.05482	7.83287	7.66563	8.0652	8.63353	7.85847	8.51483	8.18645	7.67853	7.83272	8.04684	7.5975	7.99526	MARK2	2011	protein_coding
ENSG00000072571	0.947414	1.87563	1.7322	2.00009	1.1982	1.97039	1.50198	2.39472	2.53498	0.934281	1.22051	1.53019	1.21573	1.92479	2.56547	1.53233	2.17344	2.56	HMMR	3161	protein_coding
ENSG00000072609	9.34719	8.99746	9.07018	9.05144	8.85135	9.0462	8.91396	8.58465	8.88385	10.6284	9.83719	9.984	10.0056	9.41269	9.62941	9.49468	9.07212	9.38706	CHFR	55743	protein_coding
ENSG00000072657	7.76926	6.46589	7.01844	8.30247	6.59358	6.20181	8.19175	7.08087	7.1055	7.40893	6.26582	5.42378	7.05744	6.16706	6.68573	7.52145	6.27881	6.85006	TRHDE	29953	protein_coding
ENSG00000072682	7.17912	6.32403	6.96247	7.50368	6.29724	7.83695	6.83489	6.17507	7.31033	7.9198	5.64792	6.21962	7.7113	5.9306	7.51017	7.22008	5.00745	6.87708	P4HA2	8974	protein_coding
ENSG00000072694	0.589131	0.474046	2.17244	0.438256	2.08447	1.29588	0.382865	0.504204	1.842	1.32445	2.00531	0.708912	1.19748	1.50497	3.34803	0.547722	1.59268	2.28403	FCGR2B	2213	protein_coding
ENSG00000072736	8.04074	8.21904	8.17651	7.54075	8.28726	8.39636	7.74321	8.10003	8.38247	7.1194	7.28048	7.80812	7.80476	8.07231	8.09388	7.986	8.2997	8.58813	NFATC3	4775	protein_coding
ENSG00000072756	7.14223	7.29444	7.04568	6.85064	6.59122	6.7208	7.20774	7.73635	7.19143	6.68771	6.84419	7.44426	6.89541	6.36002	6.99551	7.3978	7.39834	7.45853	TRNT1	51095	protein_coding
ENSG00000072778	9.87815	9.44175	10.163	9.77302	9.54204	10.6854	9.25963	8.58644	10.0296	11.6306	10.2053	10.228	10.7754	9.70775	10.3239	9.93476	9.3006	9.53994	ACADVL	37	protein_coding
ENSG00000072786	6.78344	7.98309	7.03671	6.52792	7.72725	6.95413	6.13252	6.92784	6.57336	7.91559	8.79462	8.31775	7.11237	7.87053	7.30805	7.05797	7.89868	7.59412	STK10	6793	protein_coding
ENSG00000072803	7.52688	7.36733	7.5423	8.13211	7.37298	7.61564	7.55222	7.86885	7.52751	7.094	7.2927	7.23165	6.75925	6.58374	6.40339	6.70727	6.71587	6.67993	FBXW11	23291	protein_coding
ENSG00000072818	0.53957	1.05144	2.10337	0.727257	2.07853	1.03081	0.635421	0.461172	1.13603	1.5089	0.816004	2.8183	1.71284	0.501558	1.75391	0.50127	0.534098	2.6554	ACAP1	9744	protein_coding
ENSG00000072832	9.05962	8.66289	8.32353	8.96984	8.831	8.50717	8.44572	8.3364	8.31447	9.50929	8.98479	7.59444	8.80863	8.51081	8.36876	8.3504	8.3423	7.64723	CRMP1	1400	protein_coding
ENSG00000072840	4.34913	3.99696	6.80879	3.01654	5.4285	8.07943	2.84992	3.21007	7.3146	4.22811	3.54417	5.46874	4.56224	4.4947	6.92861	3.70509	3.27671	6.45272	EVC	2121	protein_coding
ENSG00000072849	6.44016	6.48575	6.42402	6.44487	6.51423	6.76287	6.56792	7.10626	7.08654	4.90935	5.65746	6.00757	5.51867	6.38769	6.03583	6.21813	6.79661	7.17542	DERL2	51009	protein_coding
ENSG00000072858	7.89339	5.06622	6.75092	7.67597	6.26538	5.68524	7.41788	6.37455	6.39366	8.3769	4.7309	5.5892	8.59221	5.24087	8.0156	7.92379	3.92338	7.20111	SIDT1	54847	protein_coding
ENSG00000072864	4.63813	7.5006	7.94783	4.30368	6.47661	7.75569	4.93074	7.26009	6.43726	5.71422	7.58292	10.2385	4.82634	7.83661	6.33745	4.52638	7.11796	8.41206	NDE1	54820	protein_coding
ENSG00000072952	4.44702	5.12817	8.43468	4.67107	7.07399	10	5.13544	5.09837	10.8122	4.86067	5.98693	8.09686	4.4144	6.20655	9.06667	4.50375	4.82363	7.95484	MRVI1	10335	protein_coding
ENSG00000072954	6.44436	5.17778	5.90015	6.46114	5.54215	6.43911	6.36619	6.09508	6.08745	7.1344	5.16893	4.54313	6.53241	5.18776	6.20626	6.23601	4.18867	5.79568	TMEM38A	79041	protein_coding
ENSG00000072958	9.19609	7.85487	8.29853	9.47916	8.19967	8.17613	8.91776	8.24482	8.01313	9.1495	8.07497	8.0639	9.02164	7.93722	8.52949	9.37625	8.00825	8.43861	AP1M1	8907	protein_coding
ENSG00000073008	8.14088	7.74287	7.49107	7.97331	7.65402	7.59754	8.17765	7.38574	7.2098	8.25036	7.94995	7.08788	8.39924	7.85824	8.43823	8.37903	8.09905	8.14802	PVR	5817	protein_coding
ENSG00000073050	6.94285	6.96273	6.92399	7.12469	7.02599	6.74667	6.8329	6.11473	6.64145	7.86804	7.80458	7.63534	7.4825	7.38965	7.74052	6.94142	6.66337	6.99479	XRCC1	NA	protein_coding
ENSG00000073060	7.91551	8.55577	8.60675	7.60782	7.99246	8.47483	7.48372	7.44081	7.99811	8.51119	8.33744	9.01679	8.17411	8.46218	8.4165	7.61574	8.20496	8.17611	SCARB1	949	protein_coding
ENSG00000073067	-1.68743	-1.7434	-1.53733	-1.76206	-1.78444	-1.7484	-1.78425	-1.72823	-1.77068	-0.973508	-1.55703	-1.39213	-1.72213	-1.70688	-1.73833	-1.70703	-1.6902	-1.70284	CYP2W1	54905	protein_coding
ENSG00000073111	3.1743	3.58999	3.70994	3.50867	2.88038	3.49867	3.13804	3.75439	3.63047	3.83137	4.20589	4.43019	3.25929	3.26777	3.15286	2.62025	2.87808	3.38889	MCM2	4171	protein_coding
ENSG00000073146	5.44318	4.20879	4.85783	4.75184	3.92811	4.34119	5.26016	4.32194	4.28304	6.77453	4.04172	4.5551	4.91644	3.15256	4.86766	5.56869	4.39698	4.46562	MOV10L1	54456	protein_coding
ENSG00000073150	5.58488	4.64128	4.93702	5.38011	5.16827	5.24141	5.62208	5.22759	5.74712	6.75828	5.17012	4.93007	5.8064	4.56025	5.72751	5.15299	4.56832	4.98454	PANX2	56666	protein_coding
ENSG00000073169	6.57696	6.34777	6.41036	6.94773	6.0439	6.54601	6.30139	5.78695	6.08603	8.27283	7.08075	6.99887	7.58594	6.34649	7.02696	6.81191	6.59465	6.31954	SELENOO	83642	protein_coding
ENSG00000073282	-0.291808	0.00514753	1.08403	0.400933	0.551417	-0.357339	-0.117695	0.0463599	-0.378737	0.707193	-0.0211818	1.61186	-0.330232	-0.313676	-0.347176	-0.313841	0.15601	-0.309197	TP63	8626	protein_coding
ENSG00000073331	3.72517	2.846	5.05306	4.74504	3.96917	4.9762	4.34454	3.46799	6.36002	5.42968	4.09346	5.94059	5.23979	5.34542	6.78886	5.05387	3.58491	5.4695	ALPK1	80216	protein_coding
ENSG00000073350	4.51767	4.81103	5.79539	4.44543	4.10375	5.64338	4.24913	4.98945	4.53923	5.50159	3.22436	7.16834	5.24316	5.32239	4.66223	3.55012	4.84793	6.63688	LLGL2	3993	protein_coding
ENSG00000073417	7.54017	9.53313	9.77169	7.14158	8.25243	8.92451	8.12895	9.60699	8.54112	8.2761	9.20308	10.956	7.91552	9.51363	8.66805	8.13133	9.46559	10.1086	PDE8A	5151	protein_coding
ENSG00000073464	9.19035	8.11038	8.62946	9.49929	8.1395	8.41039	8.93879	8.50333	8.21451	8.79621	8.45079	9.12055	8.35428	8.10799	8.303	8.57911	7.98103	8.64389	CLCN4	1183	protein_coding
ENSG00000073536	5.65526	5.35511	5.15755	5.764	5.35346	5.35433	5.92812	5.66295	5.19661	5.96501	6.20229	5.69411	5.85855	5.0328	5.98783	5.10144	4.95956	4.98864	NLE1	54475	protein_coding
ENSG00000073578	9.03231	8.72038	8.88971	8.97953	8.66919	8.85755	8.63749	8.58445	8.62888	9.11905	8.98129	9.58451	8.70828	8.59784	8.63741	8.79149	8.78359	8.82722	SDHA	6389	protein_coding
ENSG00000073584	8.09676	8.37651	8.2562	8.42485	8.54505	8.34642	8.48152	8.72589	8.49618	7.65622	8.69258	8.44563	8.03219	8.74159	8.0934	8.23299	8.65013	8.66088	SMARCE1	6605	protein_coding
ENSG00000073598	-2.29663	-2.30905	-2.31514	-2.31319	-2.32025	-2.31015	-2.32	-2.30568	-2.3151	-2.29812	-2.2677	-2.28441	-2.30433	-2.30094	-2.30792	-2.24768	-2.29724	-2.30005	FNDC8	54752	protein_coding
ENSG00000073605	8.58556	7.70449	7.37217	8.71726	7.94461	7.78772	8.48837	7.2912	7.3829	8.85603	8.01572	7.6508	8.76407	8.04432	8.28303	8.80353	7.70521	7.65292	GSDMB	55876	protein_coding
ENSG00000073614	10.0683	10.0476	10.0294	10.0746	10.1673	10.1945	10.1651	10.1715	10.4502	10.052	10.2125	10.2658	10.2039	10.1791	10.017	10.4793	10.3864	10.2559	KDM5A	5927	protein_coding
ENSG00000073670	8.71978	6.00555	6.90511	8.44466	6.38306	6.97689	8.15362	6.60413	6.95644	10.0782	7.53878	7.30238	9.39914	6.49103	8.3405	8.98034	6.02685	7.32679	ADAM11	4185	protein_coding
ENSG00000073711	7.49465	8.28044	7.98869	7.18422	7.74888	7.92007	7.55592	8.8712	7.62492	6.67403	7.41394	8.25507	7.00685	7.97358	7.18049	7.44169	8.42369	8.77125	PPP2R3A	5523	protein_coding
ENSG00000073712	7.30428	8.47017	8.53442	7.42806	8.41842	9.07873	7.29033	8.46969	9.2793	7.06986	7.91489	8.50736	7.67299	8.45681	8.11843	7.33282	8.53757	8.74271	FERMT2	10979	protein_coding
ENSG00000073734	0.082309	0.0108118	1.31337	-0.0107627	0.223064	0.00491612	0.225657	0.666141	0.696829	0.802121	0.339109	1.77137	0.689848	0.0564412	0.627634	1.80491	0.508538	0.469849	ABCB11	8647	protein_coding
ENSG00000073737	-0.333457	-0.377482	-0.126226	0.110689	-0.172529	-0.381023	-0.17042	-0.0297398	0.256008	0.056548	0.409454	0.230771	-0.361652	-0.349607	-0.0537767	0.296807	0.587199	0.312064	DHRS9	10170	protein_coding
ENSG00000073754	-2.13921	-2.15249	-2.15901	-2.15691	-2.10748	-2.15367	-2.1642	-2.14889	-2.10198	-2.14081	-2.10828	-2.12615	-2.14744	-2.14383	-2.15128	-2.14386	-2.13987	-2.14287	CD5L	922	protein_coding
ENSG00000073756	5.26921	4.25647	5.03525	5.09113	4.04189	4.07749	5.00002	4.22613	3.57458	6.99814	5.39278	6.00563	5.37268	4.27515	4.95121	4.33127	2.56313	3.96187	PTGS2	5743	protein_coding
ENSG00000073792	1.68996	5.41015	3.02388	2.15794	4.37863	2.23625	2.28174	3.33995	2.5456	2.55934	6.43073	3.64971	2.87007	6.11988	2.75999	2.25581	3.2218	3.34968	IGF2BP2	10644	protein_coding
ENSG00000073803	8.60845	8.409	8.22654	8.46749	8.55738	8.07064	8.35887	7.83098	8.22384	7.9584	8.30828	8.05145	8.20469	8.35492	8.08162	8.36035	8.50905	8.29088	MAP3K13	9175	protein_coding
ENSG00000073849	7.09962	8.50654	7.28069	7.23025	8.43122	6.78665	6.93643	7.59678	7.89609	7.26258	7.77515	7.1473	7.59959	7.86856	7.97951	7.35848	8.36033	7.05586	ST6GAL1	6480	protein_coding
ENSG00000073861	-1.28307	-1.35827	-1.10765	-1.36933	-0.13411	-1.36487	-1.37838	-1.33789	-1.10728	-1.29214	-1.1079	-0.886367	-1.32969	-0.986491	-1.35145	-1.30941	-1.28679	-1.30378	TBX21	30009	protein_coding
ENSG00000073905	0.838657	1.26581	0.605515	1.31061	0.550742	1.08362	1.80666	0.38531	1.13973	0.817992	0.672519	1.01685	1.86319	1.73248	0.372453	1.26648	0.4371	1.06745	VDAC1P1	NA	processed_pseudogene
ENSG00000073910	10.5247	10.5998	9.71315	10.5066	10.6343	9.3883	10.5365	10.3945	9.40914	10.2028	10.6541	9.69577	10.3553	10.6756	9.8882	10.492	10.5314	9.83098	FRY	10129	protein_coding
ENSG00000073921	8.47208	9.02781	9.26923	8.50356	8.73244	8.81595	8.74695	9.93461	9.02032	7.93294	8.85506	9.95185	8.25901	8.88071	8.44691	8.43556	8.88897	9.41913	PICALM	8301	protein_coding
ENSG00000073969	10.238	9.24881	9.58816	10.5645	9.20829	9.05169	9.67329	9.56241	9.44051	9.05434	8.85623	8.53978	9.22114	9.04082	9.09507	9.08326	8.49647	8.48461	NSF	4905	protein_coding
ENSG00000074047	1.98129	3.85713	5.41741	2.3885	4.89304	6.95476	2.61482	2.38006	6.43517	2.56665	3.00952	4.35051	2.61728	4.14864	5.40299	2.23649	4.03811	3.93826	GLI2	2736	protein_coding
ENSG00000074054	10.6189	10.3448	10.2696	10.5203	10.5207	10.5932	10.3537	10.2545	10.597	10.3659	10.4369	10.6076	10.535	10.5022	10.5013	10.53	10.6366	10.454	CLASP1	23332	protein_coding
ENSG00000074071	6.27717	5.90982	5.80275	6.38383	5.67977	5.98855	5.46219	5.77524	5.6611	5.50458	5.81204	5.30037	5.68537	5.86452	5.74073	5.43327	5.86711	5.54039	MRPS34	65993	protein_coding
ENSG00000074181	3.824	2.84741	5.01895	2.95732	3.80024	4.90229	3.01768	3.27297	5.68208	4.95234	3.38218	4.40085	3.84312	3.06909	2.99844	3.51162	2.84911	4.47964	NOTCH3	4854	protein_coding
ENSG00000074201	7.74361	7.82193	7.75407	8.1361	7.95645	8.18707	7.90144	8.196	7.78648	7.83928	7.59482	8.15096	7.77929	8.02223	7.7762	7.61945	7.82809	8.02282	CLNS1A	1207	protein_coding
ENSG00000074211	9.99265	8.17274	9.23758	10.0861	8.63788	9.2297	9.49769	8.78907	9.05704	10.5716	8.62571	9.33491	10.2283	8.61145	9.37356	9.75475	7.66658	9.12186	PPP2R2C	5522	protein_coding
ENSG00000074219	0.094665	0.0089932	0.746551	0.324095	1.26091	2.39615	-0.0579453	0.0313456	1.92315	0.535766	1.02083	1.1407	0.0405454	0.494053	1.23458	0.0637347	0.0902475	0.0702752	TEAD2	8463	protein_coding
ENSG00000074266	7.7239	7.50138	7.32535	7.56106	7.39374	7.3503	7.74402	7.78699	7.56255	7.49665	7.3196	7.58013	7.97091	8.20336	8.02745	8.21502	7.71261	7.84282	EED	8726	protein_coding
ENSG00000074276	3.2325	1.12167	2.47949	3.36271	1.93108	1.42728	3.58045	1.97706	2.39005	3.80923	1.64981	1.43045	3.67632	1.86732	2.59917	3.60711	1.26444	2.11264	CDHR2	54825	protein_coding
ENSG00000074317	8.51197	6.52789	7.44447	8.94516	7.31872	7.16468	8.03569	7.76129	7.46442	8.25913	6.69663	6.42819	7.47018	6.53076	7.34246	7.43721	5.79657	6.53322	SNCB	6620	protein_coding
ENSG00000074319	6.33989	6.34427	6.19825	6.40519	6.34242	6.2531	6.41987	6.36961	6.37103	5.90247	6.78181	6.20801	6.11213	6.2377	6.08728	6.29271	5.86701	5.64704	TSG101	7251	protein_coding
ENSG00000074356	9.27425	9.7602	9.84738	9.00734	9.37737	9.62123	9.33587	9.58815	9.54192	9.66772	9.53484	10.9023	9.85591	10.0269	9.65809	9.57696	9.92114	10.5729	NCBP3	55421	protein_coding
ENSG00000074370	1.43771	0.873736	2.53379	1.59884	2.77406	2.34799	1.60557	1.55179	2.46143	4.40134	1.36968	2.30662	1.58041	2.62703	2.41446	0.965777	1.00998	2.65488	ATP2A3	489	protein_coding
ENSG00000074410	3.54534	2.78007	5.85418	3.03218	3.74963	6.64416	2.8332	3.36391	7.71292	2.69803	2.68553	3.94696	4.17596	3.51535	5.44639	4.00582	3.26708	5.17412	CA12	771	protein_coding
ENSG00000074416	8.08186	8.1347	8.50025	8.60119	9.41134	9.54502	7.94252	8.19187	8.65927	8.72865	9.95583	7.79516	8.04731	9.3193	8.72909	8.28299	8.53809	8.14785	MGLL	11343	protein_coding
ENSG00000074527	6.57012	7.56173	6.46099	6.88892	7.72857	5.61265	6.62611	7.27641	5.92008	5.71696	7.5997	4.95193	5.87127	6.63741	6.56073	5.88684	7.72893	6.46823	NTN4	59277	protein_coding
ENSG00000074582	6.14663	6.23767	5.94691	5.69057	6.0078	5.9777	5.87181	5.51791	5.81013	6.7198	7.07622	6.53244	5.93176	6.50324	6.28022	6.15042	6.04939	6.18515	BCS1L	617	protein_coding
ENSG00000074590	9.28152	7.41352	8.19502	9.40657	7.31156	7.76532	8.69529	7.88724	7.80472	8.49756	7.30763	8.29507	8.70956	7.57554	8.16904	9.14313	6.9918	8.46922	NUAK1	9891	protein_coding
ENSG00000074603	9.06608	8.92607	9.03405	9.10553	8.88911	9.26889	9.09434	9.26628	9.32042	8.08768	8.59334	8.84796	8.49526	8.92226	8.69846	8.84191	8.84124	9.13268	DPP8	54878	protein_coding
ENSG00000074621	4.49857	5.08979	5.58906	4.39087	4.72777	5.31104	5.27872	5.23396	6.00414	5.81595	4.98563	5.53587	5.25779	6.03721	6.16477	5.45289	5.56634	5.91941	SLC24A1	9187	protein_coding
ENSG00000074657	10.3392	10.7765	10.8276	10.1121	10.5025	10.4958	10.2701	10.3197	10.7209	10.5895	11.0463	11.4335	10.5552	10.8811	10.6745	10.633	11.0073	11.0284	ZNF532	55205	protein_coding
ENSG00000074660	4.04421	4.06453	5.10546	4.21317	4.42717	5.25749	4.58045	3.38878	5.15652	5.9508	5.49712	5.06599	5.46056	4.26746	6.00956	4.89522	4.32548	4.92871	SCARF1	8578	protein_coding
ENSG00000074695	7.25653	8.18317	7.98369	7.68401	7.89752	7.94888	7.87174	8.62915	8.23003	7.03459	8.09751	8.34543	7.58815	8.33635	7.65417	7.42836	8.4636	8.37821	LMAN1	3998	protein_coding
ENSG00000074696	8.80444	8.39567	8.6982	9.22617	8.77381	9.39666	8.67877	8.73259	9.03817	7.45595	7.89729	8.10477	8.00914	7.96156	7.92937	8.04589	8.17152	8.20622	HACD3	51495	protein_coding
ENSG00000074706	8.66261	6.3121	6.70383	9.22949	6.65248	6.0281	8.3835	6.99724	7.18044	7.52769	6.96907	6.6529	7.26764	6.16119	7.29553	8.09235	5.71099	6.92387	IPCEF1	26034	protein_coding
ENSG00000074755	9.97531	10.1907	10.2852	9.76408	10.1067	10.3056	10.086	10.1142	10.5039	10.6835	10.4883	10.8332	10.412	10.3215	10.3807	10.2343	10.3553	10.5828	ZZEF1	23140	protein_coding
ENSG00000074771	-1.83154	-1.86483	-1.73834	-1.87592	-1.89406	-1.72496	-1.89397	-1.85581	-1.73821	-1.69272	-1.75401	-1.7988	-1.85218	-1.84311	-1.86181	-1.8432	-1.83319	-1.84071	NOX3	50508	protein_coding
ENSG00000074800	8.98689	8.87075	9.17629	9.21377	9.24837	9.72087	8.61599	9.15674	9.0832	8.56832	8.23735	8.3142	8.66835	8.62991	8.65772	8.15716	7.84736	7.88135	ENO1	2023	protein_coding
ENSG00000074803	4.75498	2.56688	4.41432	4.46198	2.56901	3.31495	4.88274	3.60468	3.90463	3.50765	2.56064	3.19271	4.9606	3.60275	4.57929	5.15562	2.39934	4.43811	SLC12A1	6557	protein_coding
ENSG00000074842	3.94659	4.14495	4.46657	4.40544	4.4212	4.39407	3.92618	4.73163	4.15783	4.28281	4.73792	4.97732	4.53548	3.3474	3.901	3.08825	3.66723	3.25007	MYDGF	56005	protein_coding
ENSG00000074855	7.59595	7.67009	8.03285	7.74972	8.11306	8.73406	7.39641	7.29075	8.68268	9.03421	9.15867	8.56735	8.27253	8.66257	8.41634	7.68079	7.90093	7.86166	ANO8	57719	protein_coding
ENSG00000074935	8.26296	8.86604	8.5299	8.48313	8.73795	8.36728	9.25025	9.33696	8.70152	7.94096	7.48548	8.05944	8.50774	8.1249	8.4057	8.95232	9.06869	9.10731	TUBE1	51175	protein_coding
ENSG00000074964	6.84874	7.81923	7.98177	7.20154	7.74954	8.71814	6.81866	6.82325	8.07485	8.61762	8.76307	8.27271	7.69455	7.75823	8.54775	7.39871	7.73061	7.34321	ARHGEF10L	55160	protein_coding
ENSG00000074966	2.61357	0.800646	1.67239	2.00095	2.9252	0.788277	2.89171	1.49815	1.30284	2.28548	1.3022	1.98172	3.24536	0.894541	1.17592	4.34107	0.939062	2.37771	TXK	7294	protein_coding
ENSG00000075035	8.19915	6.57114	7.53707	8.46422	6.9832	6.9628	8.03038	6.80094	7.47012	8.6155	7.42378	6.04234	8.49638	6.58115	8.20079	8.59687	6.17685	7.83031	WSCD2	9671	protein_coding
ENSG00000075043	10.2735	8.80892	8.87156	10.5154	9.23047	8.39538	9.58343	8.50631	8.37319	11.7385	9.80786	7.96475	10.7751	8.97179	9.69259	10.0274	8.65549	8.95229	KCNQ2	3785	protein_coding
ENSG00000075073	-0.243414	-0.371132	0.0742804	0.346612	-0.687227	-0.381447	0.202964	-0.338673	-0.425256	-0.63717	-0.403027	-0.535925	-0.653271	-0.644676	-0.661888	-0.644763	-0.63476	-0.280714	TACR2	6865	protein_coding
ENSG00000075089	5.25325	5.44666	5.66206	6.26846	5.74204	5.49662	5.90198	5.96592	5.9553	4.96716	5.62552	5.76258	5.40781	5.64168	5.9073	5.66155	5.42579	4.94563	ACTR6	64431	protein_coding
ENSG00000075131	4.77036	5.39146	5.45995	4.78268	5.24362	5.41677	4.93933	5.44588	5.73567	4.18173	5.63992	5.03631	4.59857	4.7551	4.02557	5.29691	5.38292	4.86585	TIPIN	54962	protein_coding
ENSG00000075142	7.11029	7.09365	7.11346	7.5763	7.41159	7.87984	7.00674	7.6322	7.37639	6.33244	6.58827	6.28773	6.64497	6.5727	6.33572	6.82033	7.11398	6.97089	SRI	6717	protein_coding
ENSG00000075151	11.0941	10.9455	10.6622	11.1402	10.8449	10.5353	10.6653	10.4594	10.4499	10.6653	11.2265	10.7261	10.811	11.0522	10.6317	11.205	11.2772	10.9657	EIF4G3	8672	protein_coding
ENSG00000075188	3.77079	4.68036	4.48372	3.49131	4.41396	3.82005	4.18619	4.40914	4.11684	3.63107	5.01647	3.8233	2.99248	4.23079	3.77905	3.6365	5.06725	4.44959	NUP37	79023	protein_coding
ENSG00000075213	6.0982	4.13882	5.75818	6.71867	4.62839	5.75391	6.53486	4.94961	6.0682	5.99	4.39188	4.98952	6.03113	3.99604	5.51311	7.23904	4.10016	5.46532	SEMA3A	10371	protein_coding
ENSG00000075218	0.145233	0.973985	0.706103	1.01976	0.75499	0.380263	0.468055	0.101026	0.706891	0.137589	0.374498	0.70915	0.107316	1.3001	1.4665	0.123374	0.82145	0.499141	GTSE1	51512	protein_coding
ENSG00000075223	6.55834	5.86396	6.74126	6.4681	4.66907	5.50359	6.26988	6.68396	5.51203	5.52137	4.39259	6.58099	5.30412	5.60262	5.67335	5.92888	6.01364	7.10211	SEMA3C	10512	protein_coding
ENSG00000075234	3.11224	5.41958	5.35277	3.11436	5.85924	6.35292	4.08677	5.41449	6.38708	4.55191	6.15469	6.27989	3.77788	6.01491	5.54714	4.51285	5.67151	5.74424	TTC38	55020	protein_coding
ENSG00000075239	7.48712	6.93665	7.01776	7.31212	7.06293	7.08581	7.47598	7.14449	7.18203	7.12935	7.28879	6.83355	7.53431	7.03151	7.44114	7.03887	6.49415	6.81348	ACAT1	38	protein_coding
ENSG00000075240	8.1464	7.10893	7.76525	8.26744	7.41121	7.87502	7.58338	6.93452	7.35311	9.9103	7.7143	7.5042	8.83841	7.20108	7.97497	8.13142	7.08221	7.22494	GRAMD4	23151	protein_coding
ENSG00000075275	1.29785	0.629704	2.17054	1.48392	1.48568	1.93322	2.01713	1.8901	1.62516	6.28131	1.91657	3.55815	1.13723	0.748439	2.86972	1.20662	1.28489	0.761702	CELSR1	9620	protein_coding
ENSG00000075290	-0.70193	-0.753361	-0.0466794	-0.76637	-0.51603	0.0441646	-0.785903	-0.742187	-0.772094	-0.715379	-0.440269	1.00697	-0.348978	-0.725636	-0.389828	-0.00986475	-0.707489	-0.298185	WNT8B	7479	protein_coding
ENSG00000075292	11.9337	12.2421	12.0227	11.8999	12.2471	11.9792	11.9173	12.5948	12.0597	11.2724	11.9636	12.2419	11.8904	12.1728	11.8453	12.1562	12.3732	12.5864	ZNF638	27332	protein_coding
ENSG00000075303	6.44778	6.47171	6.45409	6.42686	6.42508	6.17024	6.5834	6.53887	6.24188	5.62301	6.1342	5.5484	6.23635	6.24227	5.71851	6.38788	6.15861	5.80127	SLC25A40	55972	protein_coding
ENSG00000075336	6.1759	6.49127	6.47113	7.0358	6.34982	6.68986	6.63656	6.59128	6.40537	6.06383	5.61467	6.20013	6.47162	6.61041	6.44967	6.77141	6.55985	6.88066	TIMM21	29090	protein_coding
ENSG00000075340	10.9314	8.99172	9.38929	11.0537	9.28798	8.84308	10.67	9.48785	9.10448	10.8042	9.27705	8.55239	10.6277	9.3785	10.0014	10.8217	9.27036	9.40647	ADD2	119	protein_coding
ENSG00000075388	0	0	0	0	0	0	0	0	0	0	0	0	0	0	0	0	0	0	FGF4	2249	protein_coding
ENSG00000075391	10.8017	9.95609	9.58729	10.4465	10.0325	9.03864	10.6413	10.077	9.40269	10.3111	9.97174	9.11354	10.5701	10.0958	10.0257	10.9239	10.4083	9.85562	RASAL2	9462	protein_coding
ENSG00000075399	8.05578	7.17484	7.29861	7.9179	7.49679	7.45613	7.51881	6.71974	6.83351	9.82389	9.19539	8.50773	8.95162	8.01071	8.57663	8.07962	7.37054	7.43617	VPS9D1	9605	protein_coding
ENSG00000075407	9.40898	9.80939	9.54518	9.54629	9.75321	9.75084	9.93187	10.5612	9.7992	9.06383	9.33913	9.52371	9.64509	9.79797	9.66655	9.8604	10.5184	10.4088	ZNF37A	7587	protein_coding
ENSG00000075413	10.2064	10.508	10.5401	10.0617	10.423	10.6695	10.0137	10.1273	10.7935	9.96034	10.1901	10.1818	10.3038	10.5152	10.4143	10.2171	10.4695	10.3615	MARK3	4140	protein_coding
ENSG00000075415	8.64604	8.67905	8.70911	8.95932	8.39828	8.35073	8.55485	8.59087	8.40051	8.0742	7.86433	8.08179	8.097	8.13373	8.16596	8.20076	7.95071	7.85272	SLC25A3	5250	protein_coding
ENSG00000075420	7.15378	8.33492	7.78691	6.91181	8.37672	8.47196	7.24039	7.97093	8.7063	7.18028	8.01698	7.28702	6.99775	8.17108	7.73598	7.30913	8.44454	7.60438	FNDC3B	64778	protein_coding
ENSG00000075426	7.63312	6.45409	8.67186	7.87623	7.73245	8.33844	7.67822	7.21578	8.03582	8.65688	5.80128	7.50296	7.89279	6.22681	7.75068	7.50141	5.34028	6.68281	FOSL2	2355	protein_coding
ENSG00000075429	3.3114	5.35515	2.4976	2.05276	5.29001	2.12363	2.77735	4.47967	1.78065	3.37708	5.85802	2.01919	3.17489	5.48562	2.95324	3.04727	6.12249	1.74233	CACNG5	27091	protein_coding
ENSG00000075461	6.45964	8.65384	6.85792	5.92589	8.68462	6.17648	6.13513	7.49638	6.21471	6.65628	9.64019	6.09633	6.36587	8.18282	6.6925	5.42561	8.76674	5.90773	CACNG4	27092	protein_coding
ENSG00000075539	9.66752	10.7195	11.0912	9.7057	10.1653	10.6487	10.1521	11.45	10.2471	9.62459	10.2671	12.1596	9.87118	10.9343	10.289	9.96089	10.8154	11.8441	FRYL	285527	protein_coding
ENSG00000075568	9.20348	9.48359	9.27937	9.30582	9.61412	9.42584	9.26779	9.39107	9.35747	9.64029	9.39189	9.52291	9.48794	9.80349	9.38756	9.67166	9.71594	9.58359	TMEM131	23505	protein_coding
ENSG00000075618	8.05424	8.07459	8.37046	8.32153	7.99764	7.89387	7.50612	8.47588	7.2849	8.49064	8.0541	9.08526	7.42978	7.48882	7.41084	7.04575	7.34701	7.70304	FSCN1	6624	protein_coding
ENSG00000075624	11.8162	11.872	11.7698	12.2453	11.9325	11.7742	11.0714	11.8207	11.2862	11.3081	12.6433	12.0079	10.5436	11.2192	10.9806	10.5051	10.9516	10.9905	ACTB	60	protein_coding
ENSG00000075643	2.27264	0.615931	2.30272	1.10973	1.73049	2.1737	1.1661	0.641011	2.4165	1.38523	0.967544	1.31349	0.651402	1.05222	1.40281	1.89119	0.708208	2.17501	MOCOS	55034	protein_coding
ENSG00000075651	6.38528	8.22521	8.84288	5.69116	7.4142	8.06273	6.83786	8.88538	6.83198	6.272	7.4165	9.52881	6.56514	8.49698	7.45275	7.364	8.57823	9.79376	PLD1	5337	protein_coding
ENSG00000075673	0.517941	-0.686806	-0.703553	-0.400984	-0.466214	-0.689981	0.264619	-0.676807	0.127194	-0.652587	-0.394012	-0.539718	-0.30868	-0.661892	-0.683517	0.576001	-0.649614	-0.658966	ATP12A	479	protein_coding
ENSG00000075702	4.76314	3.62291	3.43278	4.05215	2.80996	3.51775	4.14911	3.20037	3.2942	6.11597	4.51774	5.18394	5.64208	4.30112	4.61283	4.71117	3.44433	3.47537	WDR62	284403	protein_coding
ENSG00000075711	10.4425	10.4939	10.5714	10.1659	10.1191	10.3848	10.1719	10.7204	9.58958	9.79861	10.6695	11.5145	10.4505	10.7793	10.0905	10.6522	10.4488	10.7369	DLG1	1739	protein_coding
ENSG00000075785	8.80605	8.43918	8.41703	9.47974	8.91469	9.15275	8.39287	8.57176	8.63472	7.83221	8.20189	8.5608	7.86265	8.11868	7.84913	8.10009	8.09363	8.38873	RAB7A	7879	protein_coding
ENSG00000075790	8.31545	7.55384	7.53203	8.43234	7.57354	7.27206	8.45159	8.16311	7.57598	6.97839	6.71369	6.7155	7.5661	7.27934	7.3608	8.30646	7.31187	7.52833	BCAP29	55973	protein_coding
ENSG00000075826	9.15642	9.17872	8.93105	8.93871	9.32736	9.22166	9.25802	8.44057	9.15866	10.0395	10.0375	9.50426	9.96087	9.75711	9.72968	9.6025	9.58835	9.33696	SEC31B	25956	protein_coding
ENSG00000075856	9.12548	9.04363	9.07578	9.43226	9.08377	8.93541	9.0738	8.76086	8.94379	9.82284	9.96092	9.79275	9.668	9.51228	9.53643	9.39881	9.12646	9.31186	SART3	9733	protein_coding
ENSG00000075884	2.10058	1.80488	2.92729	1.51819	3.18111	1.94917	1.17538	1.05585	3.55629	1.83074	2.54344	2.81835	1.42799	1.48709	3.78728	2.71769	1.15465	3.10845	ARHGAP15	55843	protein_coding
ENSG00000075886	-1.74633	-1.79187	-1.81423	-1.80705	-1.82784	-1.79593	-1.82773	-1.77953	-1.81406	-1.75182	-1.64024	-1.70152	-0.883204	-1.76216	-1.78774	-1.76228	-1.74858	-1.75887	TUBA3D	113457	protein_coding
ENSG00000075891	0.611157	-0.365584	-0.384386	0.695185	-0.398492	-0.369154	0.806167	-0.0180326	-0.11418	0.0683341	-0.0816156	-0.239882	0.254549	-0.337492	0.392977	0.308296	-0.32359	-0.334183	PAX2	5076	protein_coding
ENSG00000075914	6.38921	6.38763	6.01033	6.23279	6.1115	6.14844	6.31284	6.19204	7.0872	6.64684	6.3756	6.50824	6.41065	6.39435	6.19595	6.08399	6.39602	6.29109	EXOSC7	23016	protein_coding
ENSG00000075945	8.74096	8.11033	8.29128	8.96183	8.07683	7.96	8.70849	8.70438	8.3973	8.37557	7.43115	7.4733	8.40898	7.7228	7.88151	8.6425	7.62985	7.92902	KIFAP3	22920	protein_coding
ENSG00000075975	7.37295	7.01531	6.88427	7.51415	7.05884	7.23541	7.21668	7.37205	7.03672	6.98065	7.23226	6.72537	7.1203	7.26372	7.22564	6.98685	6.81724	6.76079	MKRN2	23609	protein_coding
ENSG00000076003	5.5276	5.7714	5.77734	6.28334	5.6249	5.49492	6.18848	6.23869	6.76743	5.65484	5.52366	5.80724	5.274	5.30112	5.48127	5.55391	5.53375	5.71967	MCM6	4175	protein_coding
ENSG00000076043	7.14103	7.19226	6.96625	7.17211	7.0453	7.41242	6.74817	7.26499	7.09434	6.64467	6.78189	7.67182	7.13295	6.87418	7.14962	7.23294	7.26295	6.95599	REXO2	25996	protein_coding
ENSG00000076053	5.72906	5.71703	6.07142	5.61115	5.78688	5.76541	6.20172	6.65532	6.17616	4.41568	5.54198	5.75658	5.4519	6.11058	5.39258	5.86331	5.86456	6.59111	RBM7	10179	protein_coding
ENSG00000076067	5.64842	7.23412	7.40185	5.57533	7.23859	7.82362	6.098	6.54214	7.93672	5.5996	7.30983	6.62661	5.57355	7.39576	7.28363	5.90234	7.56162	6.35248	RBMS2	5939	protein_coding
ENSG00000076108	10.39	10.3195	10.3177	9.92009	10.3523	10.4764	10.1547	9.76665	10.658	10.9234	11.0043	10.9908	10.8676	10.843	10.8204	10.5215	10.3533	10.4362	BAZ2A	11176	protein_coding
ENSG00000076201	8.33576	8.61223	8.59697	8.46292	8.68473	8.7595	8.12535	8.12282	8.22752	9.47317	9.56999	9.38045	8.70195	8.68058	8.71406	8.2769	8.44792	8.65629	PTPN23	25930	protein_coding
ENSG00000076242	7.39591	8.14825	7.85631	7.24636	7.88742	7.76797	7.25575	7.91927	7.86378	7.85147	8.7722	8.31421	7.75794	8.22129	7.93643	7.78055	8.43648	8.12119	MLH1	4292	protein_coding
ENSG00000076248	5.52383	5.80196	5.41646	5.9664	6.07893	6.703	5.35974	5.33056	6.04604	5.32041	5.90358	5.84877	5.8766	5.15701	5.85799	4.89291	5.63402	5.31483	UNG	7374	protein_coding
ENSG00000076258	0.998253	2.83346	3.313	0.818006	1.42653	2.97556	0.751652	2.87641	2.26824	1.38845	2.39656	3.23636	0.91161	0.949164	2.80307	0.948791	2.31718	2.382	FMO4	2329	protein_coding
ENSG00000076321	6.03024	6.50379	6.1692	5.98318	6.35821	6.10667	6.21547	6.49255	6.30421	5.42053	5.48613	6.52973	5.86145	6.31896	5.99159	5.81118	6.5496	6.353	KLHL20	27252	protein_coding
ENSG00000076344	9.53748	9.00989	9.51705	9.53292	9.22235	9.79085	9.01354	7.91043	9.10057	10.636	9.61834	9.75602	10.3205	9.50392	10.1224	9.67296	8.79448	9.59457	RGS11	8786	protein_coding
ENSG00000076351	6.29584	7.22303	6.97973	6.38711	7.39618	7.8021	6.65501	7.14209	6.7996	7.39424	7.19321	7.05072	7.02648	6.95571	7.05027	6.8595	7.62958	7.13487	SLC46A1	113235	protein_coding
ENSG00000076356	10.1351	9.13568	9.18631	10.0723	9.11495	9.78499	9.52165	8.97363	9.25587	10.6755	9.49204	8.43046	10.5329	9.15259	10.0725	10.3351	9.19557	9.06743	PLXNA2	5362	protein_coding
ENSG00000076382	8.03716	6.56852	7.29509	8.29251	7.2867	7.56141	8.14129	7.23511	7.67009	8.89052	7.51674	7.29011	8.75151	6.99742	8.48154	8.44851	6.57158	8.0643	SPAG5	10615	protein_coding
ENSG00000076513	7.72125	8.36786	8.42816	7.64904	8.19502	7.94921	8.49285	8.69157	8.58436	8.02971	8.24541	9.06997	8.40851	8.6076	8.74413	8.5952	8.5619	8.85427	ANKRD13A	88455	protein_coding
ENSG00000076554	9.11851	8.11571	8.08809	9.28499	8.17136	7.80375	8.13929	8.60181	7.26202	8.36824	8.5317	9.13504	8.49638	8.05894	7.88606	8.17844	7.8995	7.93163	TPD52	7163	protein_coding
ENSG00000076555	6.44832	8.98497	9.83782	6.89552	9.51704	11.0199	7.25958	8.15076	10.4273	7.00693	10.1561	10.2698	7.29529	9.91311	9.70103	6.74761	9.31253	9.37066	ACACB	32	protein_coding
ENSG00000076604	4.64477	8.41258	7.41693	4.75798	8.40893	7.39754	5.55638	7.62671	8.09142	5.55206	9.46106	8.78287	5.29265	9.04286	7.21024	5.25942	9.02961	6.98419	TRAF4	9618	protein_coding
ENSG00000076641	8.10455	8.80521	8.21342	8.04587	9.03141	8.26243	7.91372	8.25907	8.46091	7.42479	8.30166	7.76032	7.53176	8.65954	7.61007	7.93494	8.7231	7.92082	PAG1	55824	protein_coding
ENSG00000076650	7.78522	7.64806	7.45433	7.43447	7.42794	7.39724	7.42057	7.44258	7.30159	7.71039	7.55749	7.71418	7.57882	8.02696	7.85139	7.87177	8.02405	8.0535	GPATCH1	55094	protein_coding
ENSG00000076662	1.63953	2.01944	2.40439	2.37165	2.41239	3.34351	2.27384	2.24012	2.96282	2.79849	2.15693	2.17452	1.96213	1.8285	2.69079	2.36032	2.12095	1.23889	ICAM3	3385	protein_coding
ENSG00000076685	9.67223	9.36978	9.48164	9.18636	9.3567	10.159	9.49286	9.47179	10.4325	8.95299	9.32027	9.94305	9.71355	10.0092	10.0593	9.97644	9.95323	10.2989	NT5C2	22978	protein_coding
ENSG00000076706	6.09384	9.24743	8.36174	5.83552	7.92808	7.04029	5.87452	8.20055	6.13478	7.11603	9.34158	9.42123	6.73679	8.42305	6.9295	6.5745	8.83567	8.19336	MCAM	4162	protein_coding
ENSG00000076716	4.70908	3.93463	4.85622	5.57196	4.00647	6.34562	4.41967	4.6155	5.78918	4.92578	2.95473	5.06226	4.47678	3.21797	4.56879	3.68255	3.15405	4.44838	GPC4	2239	protein_coding
ENSG00000076770	1.43526	3.26239	4.34721	1.51443	2.18662	4.26307	1.61232	3.17145	3.89479	1.41403	2.42792	3.81783	1.6765	2.73116	3.16946	1.37405	2.84221	4.34022	MBNL3	55796	protein_coding
ENSG00000076826	7.50063	6.24533	6.07371	7.00023	6.52278	6.28583	6.81684	5.82955	6.31493	8.71287	7.61572	5.34749	7.66001	6.32424	7.14099	7.11035	6.50458	6.35686	CAMSAP3	57662	protein_coding
ENSG00000076864	11.2387	10.4095	9.68625	10.7647	9.66983	8.84124	10.4597	9.66147	9.24184	12.8206	11.6305	9.90601	12.2107	10.2466	10.8047	11.1173	10.1212	9.65047	RAP1GAP	5909	protein_coding
ENSG00000076924	7.26777	7.00542	7.04548	7.21529	7.03983	7.34959	6.72362	6.88904	7.23664	8.01449	8.27578	8.36064	7.6173	7.5953	7.52881	7.04353	7.08703	7.39113	XAB2	56949	protein_coding
ENSG00000076928	8.26029	9.15616	9.10193	7.97196	9.08755	9.14705	7.92154	8.29532	8.134	9.44021	10.7848	11.0173	9.12672	9.863	9.11631	8.3297	9.20215	9.4696	ARHGEF1	9138	protein_coding
ENSG00000076944	3.448	2.87251	3.44279	3.39273	3.2822	2.59374	3.74209	2.5457	3.94399	4.86641	4.51419	4.03934	3.79755	3.21227	4.47175	3.31491	2.92218	3.68307	STXBP2	6813	protein_coding
ENSG00000076984	7.25126	7.06826	7.31283	6.95875	6.8666	6.98794	7.0004	6.45277	6.85793	7.87445	8.01627	7.97264	7.73658	7.76285	7.75579	7.37307	7.18382	7.26726	MAP2K7	5609	protein_coding
ENSG00000077009	-2.13856	-2.15883	-2.08177	-2.16559	-2.17712	-2.16064	-2.17672	-2.15334	-2.16872	-2.05399	-2.09132	-2.11861	-2.15113	-2.14561	-2.157	-2.14566	-2.13956	-2.14414	NMRK2	27231	protein_coding
ENSG00000077044	7.75911	8.3185	8.5075	7.59674	8.39344	8.29413	8.36363	7.98091	8.28912	8.80975	9.06903	9.27347	7.68456	8.5951	8.68885	7.62359	8.32375	8.6358	DGKD	8527	protein_coding
ENSG00000077063	10.2521	11.6378	10.9156	10.1938	11.2959	10.2337	9.85771	10.6233	9.5627	10.4107	11.8376	11.5233	10.2243	11.7003	10.4378	10.4306	12.0802	11.665	CTTNBP2	83992	protein_coding
ENSG00000077080	6.9962	4.97862	5.86164	6.85265	5.6847	5.51509	6.51436	5.61789	5.39352	7.48454	5.87529	5.16771	7.13276	5.661	6.65241	6.3647	4.11638	5.21229	ACTL6B	51412	protein_coding
ENSG00000077092	5.50227	4.42628	5.24271	5.85322	4.92951	5.54665	5.34264	4.22185	5.06831	5.06093	3.1571	4.42794	4.77093	3.50531	4.88209	5.69055	4.25315	4.51228	RARB	5915	protein_coding
ENSG00000077097	9.61093	9.72557	9.73438	9.88181	9.61104	9.57765	10.0487	10.116	9.75156	9.39647	9.97872	9.59319	9.48539	9.70945	9.59468	9.87007	9.81381	9.70681	TOP2B	7155	protein_coding
ENSG00000077147	8.55038	8.46041	8.49012	8.65409	8.47001	8.46212	8.6609	9.02761	8.57722	7.63401	8.26067	8.56073	7.3	8.24512	7.90629	8.03397	8.19289	8.28689	TM9SF3	56889	protein_coding
ENSG00000077150	3.00217	3.97266	5.60607	2.73618	4.91729	5.72913	2.56971	3.40032	6.00051	2.20534	4.21908	5.19695	3.44171	5.24337	5.56619	2.88966	3.75993	4.56563	NFKB2	4791	protein_coding
ENSG00000077152	1.62785	0.581888	1.64244	2.40783	1.87341	2.07328	2.35284	1.21809	2.34864	1.36211	0.936734	0.787736	2.24212	0.645288	0.590365	1.30669	0.675938	0.652624	UBE2T	29089	protein_coding
ENSG00000077157	10.6915	10.5557	11.0651	10.7405	10.2605	10.7168	10.58	10.3773	10.4276	10.5231	10.1503	11.4397	10.8282	10.5727	10.6813	10.8135	10.5838	11.5172	PPP1R12B	4660	protein_coding
ENSG00000077232	10.1272	9.66545	9.45383	9.62708	9.04516	9.10779	10.033	10.441	10.0599	9.68392	9.36085	9.39298	9.99335	9.50511	9.69301	10.3835	9.78098	9.95203	DNAJC10	54431	protein_coding
ENSG00000077235	10.2307	10.0107	10.1425	10.3021	10.1407	10.1565	10.1358	9.90968	9.8853	11.068	10.6838	10.4128	11.082	10.1904	10.7127	10.3519	9.98197	10.1946	GTF3C1	2975	protein_coding
ENSG00000077238	2.95173	1.72447	4.42927	2.34225	4.75303	4.37848	2.56845	2.32966	6.0214	4.38729	2.42956	5.08804	3.50945	4.18772	5.95549	2.82894	2.26284	4.00219	IL4R	3566	protein_coding
ENSG00000077254	9.85587	9.47342	9.42	9.80089	9.45461	9.2194	10.0745	10.0785	9.44432	9.40905	9.38575	9.36812	9.71418	9.69651	9.82145	10.0728	9.64382	9.70261	USP33	23032	protein_coding
ENSG00000077264	10.8314	9.03724	9.4261	10.4175	8.97152	8.59794	10.3492	9.83727	9.08217	9.63442	9.23751	8.30539	9.94035	9.29448	9.64541	10.133	8.87857	9.19125	PAK3	5063	protein_coding
ENSG00000077274	-1.30236	-1.10213	-1.37927	-1.37728	-0.884818	-1.37337	-1.01954	-1.34988	-1.37923	-1.31022	-1.15048	-1.23821	-1.34277	-1.32502	-1.36164	-0.4224	-1.30558	-1.32031	CAPN6	827	protein_coding
ENSG00000077279	8.43928	8.1152	7.7441	8.07531	8.28242	7.26975	7.94855	7.74953	7.43218	7.46679	7.04057	6.41993	7.64689	7.85899	8.19258	7.83387	8.15844	7.98886	DCX	1641	protein_coding
ENSG00000077312	5.04903	5.90466	5.4733	5.87982	6.34153	5.7286	5.85176	5.92407	5.51893	5.23176	5.85458	5.89137	5.28894	5.4858	5.72154	5.76995	6.10674	5.59093	SNRPA	6626	protein_coding
ENSG00000077327	3.6194	2.25547	3.09041	3.32956	1.84823	2.04456	4.08144	2.77048	1.94591	3.49108	2.65642	3.95349	3.12226	3.31643	3.66083	4.32082	2.53841	4.24481	SPAG6	9576	protein_coding
ENSG00000077348	3.90844	3.4379	3.761	4.39164	3.77342	4.15528	4.1462	3.47133	3.25271	4.51584	4.16481	3.12938	3.05031	1.97863	4.36414	4.15847	3.12054	3.17057	EXOSC5	56915	protein_coding
ENSG00000077380	9.79348	8.71838	9.14615	9.61441	8.62461	8.72659	9.17242	9.09364	8.60772	9.55818	8.6233	9.82977	9.45936	8.61239	9.24606	9.95616	9.02199	10.0085	DYNC1I2	1781	protein_coding
ENSG00000077420	2.42198	3.30106	4.70347	2.29381	3.88692	3.96113	2.79026	2.23029	6.16837	3.03423	3.44098	5.22816	3.62007	5.30113	6.32388	3.10381	3.68102	6.01724	APBB1IP	54518	protein_coding
ENSG00000077454	7.3777	7.01718	7.38773	6.96801	7.08852	7.64549	7.00613	6.26165	7.59883	9.07122	8.11583	8.4912	7.92618	7.44072	7.87452	7.6261	7.38664	7.44813	LRCH4	4034	protein_coding
ENSG00000077458	7.28752	7.63904	7.54117	7.03519	7.22771	7.33863	7.60173	7.98893	7.71864	7.17828	7.64559	7.85709	7.54344	7.42369	7.51136	7.60612	7.88494	7.85784	FAM76B	143684	protein_coding
ENSG00000077463	5.00473	4.61181	4.59724	5.0723	5.10922	4.73832	4.78955	4.04239	4.47678	6.15186	6.08055	6.11814	5.53467	5.36674	5.67249	4.96149	4.61505	5.02885	SIRT6	51548	protein_coding
ENSG00000077498	0	0	0	0	0	0	0	0	0	0	0	0	0	0	0	0	0	0	TYR	7299	protein_coding
ENSG00000077514	6.23715	6.33626	6.43023	6.62542	6.0824	6.243	6.7112	6.37627	6.76032	6.346	5.68645	6.18794	6.74728	6.5992	6.32573	6.94345	6.53532	6.62239	POLD3	10714	protein_coding
ENSG00000077522	9.22252	9.154	9.11429	9.18017	8.98262	8.36556	8.43044	8.77789	7.90444	9.71364	9.87686	11.1559	9.53111	9.63434	8.59672	9.08767	10.1558	10.6125	ACTN2	88	protein_coding
ENSG00000077549	8.11316	8.1462	8.06858	8.08649	8.13668	8.08332	7.68766	7.83496	7.9362	8.42879	8.36721	8.50285	7.91154	7.8516	8.20694	7.534	7.77994	7.8804	CAPZB	832	protein_coding
ENSG00000077585	5.10514	6.09462	5.61905	5.39944	6.23605	5.94719	5.16875	5.05483	5.59611	4.93236	4.86705	5.03686	4.94651	5.38598	5.29645	5.40994	5.77474	5.31137	GPR137B	7107	protein_coding
ENSG00000077616	8.05644	8.54068	7.69815	7.85129	9.02928	6.99165	8.63143	8.77738	7.44043	7.67255	8.02861	6.90084	7.83646	8.44766	8.08655	8.68409	9.32012	7.83384	NAALAD2	10003	protein_coding
ENSG00000077684	8.23793	7.75783	7.98108	8.45325	8.0009	8.39479	8.11328	8.03961	8.11773	7.93599	7.51165	7.93319	8.09186	7.64757	7.68178	8.06899	7.73601	8.10901	JADE1	79960	protein_coding
ENSG00000077713	3.90183	5.27835	4.85585	3.9474	5.04431	5.15163	4.19575	4.5642	5.04884	4.54783	4.15416	3.01043	4.37784	4.13104	4.86292	4.57892	4.93769	3.38087	SLC25A43	203427	protein_coding
ENSG00000077721	6.30778	7.10261	6.91152	6.06242	6.74072	6.78866	6.3396	6.65601	6.83324	5.88686	5.58133	6.28381	5.85331	6.35507	6.28934	5.95313	6.74959	6.25997	UBE2A	7319	protein_coding
ENSG00000077782	8.17574	10.7855	9.22374	8.41153	10.837	9.88768	7.70169	9.16246	9.19305	9.08499	11.2779	8.15741	9.33034	10.4695	9.14404	8.7471	10.9917	8.15174	FGFR1	2260	protein_coding
ENSG00000077800	-1.61859	-0.98513	-1.49525	-1.68111	-1.69438	-1.66967	-1.69426	-1.65278	-1.68834	-1.62424	-1.50935	-1.57245	-1.64766	-1.63489	-1.66123	-1.63502	-1.62091	-1.43026	FKBP6	8468	protein_coding
ENSG00000077935	0.900631	0.0786807	0.0456122	0.800844	0.0202501	0.0724626	1.41961	0.0981192	0.34685	1.47247	0.410788	0.234919	1.56997	0.126751	1.07822	1.66251	0.150033	1.56396	SMC1B	27127	protein_coding
ENSG00000077942	2.84662	3.49491	6.01182	2.42703	4.2488	6.39062	2.40953	2.18512	4.48937	2.33871	3.66662	5.18664	4.34571	4.38751	5.2981	2.9054	2.61724	4.06471	FBLN1	2192	protein_coding
ENSG00000077943	5.51026	7.98318	6.83747	5.85827	8.70071	6.4114	7.07912	8.6414	7.07927	6.20929	7.75758	5.5313	6.26791	8.87335	7.30242	6.43104	7.35961	6.68902	ITGA8	8516	protein_coding
ENSG00000077984	-1.46364	-1.52361	-1.28289	-1.53048	-0.465124	-1.24396	-1.53801	-1.51791	-1.5327	-1.13389	-1.27873	-1.38554	-1.51285	-1.49123	-1.52171	-1.49144	-1.46757	-1.4855	CST7	8530	protein_coding
ENSG00000078018	12.6293	12.3401	11.7552	12.8265	12.4665	11.4706	12.0922	12.0369	11.307	11.757	11.9574	10.3364	12.279	11.9448	11.7945	12.496	12.4995	11.5873	MAP2	4133	protein_coding
ENSG00000078043	9.92256	9.77907	9.45376	9.60892	9.66342	9.18557	9.99971	9.98213	9.53249	8.84995	9.27838	8.98197	9.64992	9.52296	9.53176	10.0478	10.0023	9.81683	PIAS2	9063	protein_coding
ENSG00000078053	9.53906	9.02078	8.36195	10.2198	9.25245	8.18414	9.45246	9.15898	8.44742	9.21423	8.5794	7.00875	9.44899	8.82275	8.74666	9.42626	8.57163	8.17845	AMPH	273	protein_coding
ENSG00000078061	5.36093	6.36229	6.03545	5.13892	6.32555	6.11577	5.44445	5.8092	5.97546	6.25307	7.51864	7.01621	5.76687	6.9334	6.37691	5.86849	6.4045	5.66025	ARAF	369	protein_coding
ENSG00000078070	8.77158	8.63341	8.5776	8.336	8.51724	8.5993	8.3436	8.53187	8.51843	8.65658	8.84213	9.07464	8.55167	8.70533	8.71186	8.91748	8.75659	8.65128	MCCC1	56922	protein_coding
ENSG00000078081	0.675038	0.477082	0.556039	0.73446	0.71851	0.460797	0.326554	-0.0329813	0.930581	-0.0022062	0.227675	0.0607222	0.301587	-0.0140701	-0.0414485	0.984666	0.00159538	0.829608	LAMP3	27074	protein_coding
ENSG00000078098	3.87327	2.10555	3.45982	4.21335	2.04516	4.12773	4.22939	2.6844	2.30627	3.68745	2.19044	2.66728	3.82968	2.81451	3.65471	4.5305	1.74608	3.92818	FAP	2191	protein_coding
ENSG00000078114	9.30784	9.14712	9.44492	9.46744	9.55903	10.2432	9.64404	9.82349	10.3066	8.79451	8.79683	8.1555	9.14924	9.11786	9.40705	9.3655	9.59516	9.13024	NEBL	10529	protein_coding
ENSG00000078124	7.13644	7.99011	7.86646	7.059	8.02777	7.63966	7.19961	8.23516	7.54502	6.35593	7.25926	8.22007	6.63098	7.63805	6.81356	7.13436	8.21021	8.40731	ACER3	55331	protein_coding
ENSG00000078140	8.45422	7.81604	7.9716	8.6387	7.73852	7.84224	8.65106	8.24364	8.21153	6.85541	6.65629	6.94092	7.16303	7.47229	7.085	7.71763	7.55749	7.37308	UBE2K	3093	protein_coding
ENSG00000078142	9.80889	9.4033	9.37127	9.41206	9.30758	9.1634	9.79176	9.60232	9.49808	9.38761	9.60233	9.53579	9.46751	9.41151	9.36816	9.99706	9.61013	9.7795	PIK3C3	5289	protein_coding
ENSG00000078177	8.10549	8.67752	8.24993	8.28737	8.91484	8.20463	8.88068	9.2063	8.55204	7.27068	7.90662	6.80502	8.06366	8.24899	8.43482	8.0927	8.83639	8.35896	N4BP2	55728	protein_coding
ENSG00000078237	6.88171	5.77369	5.34696	6.19577	5.46255	5.33174	6.13653	5.64969	5.91564	6.05531	5.02957	5.30103	5.93446	5.56882	5.36686	6.5605	6.08876	5.89427	TIGAR	57103	protein_coding
ENSG00000078246	5.38602	6.74248	7.93913	5.89207	6.81493	8.31898	6.5713	6.96123	8.9593	5.84064	5.03768	7.4451	6.20105	6.41102	7.4252	6.42394	7.12137	7.48365	TULP3	7289	protein_coding
ENSG00000078269	9.12015	8.85726	9.51784	9.24789	7.41539	8.83397	8.37968	9.5741	7.70218	8.85618	8.59276	11.3622	9.25518	9.38171	8.56328	9.23047	9.00804	10.6635	SYNJ2	8871	protein_coding
ENSG00000078295	10.1105	9.10889	10.2004	10.1594	9.71157	10.9785	9.83447	8.94324	10.9392	10.1006	9.3178	8.89717	10.0068	9.21145	10.4226	10.0508	9.51479	9.89066	ADCY2	108	protein_coding
ENSG00000078304	9.26689	8.98289	8.92676	9.39998	9.17831	9.03483	9.25298	9.13869	9.13694	8.8462	8.96089	8.8679	8.9843	8.93549	8.96036	9.50758	9.02023	9.11582	PPP2R5C	5527	protein_coding
ENSG00000078319	6.52261	6.3745	6.32613	6.10002	5.95843	5.938	5.94882	5.21675	5.95458	6.93444	6.85278	6.9273	6.6652	6.11086	6.56072	6.23306	6.10703	6.09366	PMS2P1	NA	unprocessed_pseudogene
ENSG00000078328	9.92107	8.26979	8.69197	10.0872	8.63185	8.20801	9.75819	8.99104	8.64299	10.3051	9.10499	8.2496	9.78334	8.62835	9.29222	9.92293	7.40972	8.38177	RBFOX1	54715	protein_coding
ENSG00000078369	9.91408	9.30305	9.54952	10.3515	9.46568	9.52191	9.61436	9.32075	9.26397	9.34502	9.39323	9.63941	8.93886	9.18994	9.03788	9.11199	8.85556	8.99753	GNB1	2782	protein_coding
ENSG00000078399	-2.29777	-2.30673	-2.31113	-2.30971	-2.3148	-2.26909	-2.31463	-2.3043	-2.31109	-2.29885	-2.27691	-2.28896	-2.30332	-2.30089	-2.30592	-2.30091	-2.29822	-2.30024	HOXA9	3205	protein_coding
ENSG00000078401	4.70315	4.31468	4.27881	4.40606	4.16837	3.84127	4.30902	4.22014	4.45186	4.37351	4.13128	4.17029	4.82714	4.27908	4.70237	4.94227	4.29164	4.35999	EDN1	1906	protein_coding
ENSG00000078403	8.59359	8.89902	8.77433	8.55124	8.96876	8.97638	8.96576	8.70082	9.07476	8.38788	8.17999	8.30709	8.73691	8.5422	8.72245	9.00307	8.8089	8.80246	MLLT10	8028	protein_coding
ENSG00000078487	4.78392	6.31968	6.23973	5.26696	5.94466	6.66682	5.19542	6.03863	5.68022	5.90523	7.30589	7.78331	5.19699	7.19124	6.08783	5.59534	6.34256	6.51928	ZCWPW1	55063	protein_coding
ENSG00000078549	8.82744	8.43818	9.6047	8.87386	9.03008	9.93166	9.04662	8.34635	9.85323	9.32088	8.41299	8.14387	8.83203	8.04669	9.65949	8.48951	8.19721	9.0452	ADCYAP1R1	117	protein_coding
ENSG00000078579	1.22007	-0.253351	0.03265	-0.273204	-0.30435	-0.258772	-0.0209965	0.650515	0.626765	0.24718	0.671622	-0.102355	-0.229418	0.209077	1.77078	0.208634	-0.191312	0.221095	FGF20	26281	protein_coding
ENSG00000078589	-1.9834	-2.00583	-2.01684	-2.01331	-1.92981	-1.81535	-2.02562	-1.99975	-2.01676	-1.98611	-1.93116	-1.96134	-1.99731	-1.9912	-2.0038	-1.99126	-1.98451	-1.98958	P2RY10	27334	protein_coding
ENSG00000078596	2.14855	3.95443	3.87642	3.57012	3.669	3.15707	3.5781	4.03565	3.5502	2.90846	2.7287	3.44769	2.00997	3.5195	3.29739	2.95967	3.84459	2.08589	ITM2A	9452	protein_coding
ENSG00000078618	9.75009	9.98602	9.84518	9.78069	9.73536	9.67502	9.70873	9.78998	9.75159	9.94749	10.0594	10.2661	9.84641	9.94654	9.70251	9.90998	9.82973	9.84033	NRDC	4898	protein_coding
ENSG00000078668	7.92948	7.54478	7.69927	7.92634	7.59753	7.70183	8.0857	8.10982	8.27021	7.78207	7.58432	7.73948	7.2941	7.06504	7.32064	6.83759	7.09045	7.30952	VDAC3	7419	protein_coding
ENSG00000078674	11.9325	11.9371	12.0577	11.7365	11.8985	11.6642	11.8596	12.0544	11.8998	11.2091	11.76	11.8479	11.6278	11.8839	11.7662	12.0039	12.15	12.4076	PCM1	5108	protein_coding
ENSG00000078687	9.89433	10.3808	9.84365	9.78798	10.5291	9.85031	10.0381	9.80689	9.83068	10.1998	10.5127	10.4446	10.2858	10.4217	10.0047	10.2306	10.7041	10.2087	TNRC6C	57690	protein_coding
ENSG00000078699	9.32888	9.19095	9.40586	9.4808	9.27451	9.71165	9.14683	8.99906	9.70993	9.67955	9.16938	9.61786	9.36817	9.32673	9.36118	9.10191	9.0423	9.41464	CBFA2T2	9139	protein_coding
ENSG00000078725	8.78585	8.78605	8.24335	9.04024	8.89872	8.77525	8.76241	8.57118	8.48985	9.07395	8.85554	7.53384	8.95063	8.33653	8.4504	9.06987	8.79059	8.05485	BRINP1	1620	protein_coding
ENSG00000078747	8.81501	9.22828	9.26354	8.83793	8.86631	8.95648	8.79161	9.63163	8.93885	8.27194	8.27508	9.55222	8.63412	8.80911	8.19822	8.55482	8.89629	9.36041	ITCH	83737	protein_coding
ENSG00000078795	-0.312421	-0.0262487	0.725695	-0.381986	0.373226	-0.370369	0.0643292	0.0128043	0.726762	-0.319262	-0.053642	1.37136	-0.346542	0.0703703	-0.361461	-0.332034	0.427452	-0.327911	PKD2L2	27039	protein_coding
ENSG00000078804	6.52674	6.83285	7.44238	6.14033	6.0245	6.39633	6.58793	6.18278	6.57588	6.56801	6.79286	7.33838	6.38998	6.86542	6.67843	6.71815	6.99884	7.38395	TP53INP2	58476	protein_coding
ENSG00000078808	8.80835	8.36476	8.33838	8.97764	8.5716	8.47756	8.54868	8.41494	8.10771	10.488	9.18587	9.27515	9.53823	8.47049	9.16954	9.03931	8.23188	8.54424	SDF4	51150	protein_coding
ENSG00000078814	6.47919	7.77781	8.23652	6.65673	7.05591	8.19963	6.49321	7.16958	7.13364	7.89795	8.31685	9.92819	6.78698	8.70792	7.80276	7.07715	7.6682	8.86538	MYH7B	57644	protein_coding
ENSG00000078898	0	0	0	0	0	0	0	0	0	0	0	0	0	0	0	0	0	0	BPIFB2	80341	protein_coding
ENSG00000078900	0.0576618	2.35017	-0.0970818	-0.0816132	2.25725	-0.057147	0.204582	0.417877	-0.0967245	0.0446476	0.370296	1.19059	-0.00860273	2.28474	0.382883	0.0199982	2.49101	0.0280075	TP73	7161	protein_coding
ENSG00000078902	8.97535	7.66657	8.0432	9.31248	7.89599	7.88929	8.32233	7.97436	7.63714	9.51338	7.8681	7.93299	8.85012	7.91808	7.94164	7.98677	6.91643	7.25531	TOLLIP	54472	protein_coding
ENSG00000078967	6.30042	6.31856	6.3149	6.35569	6.25911	6.23615	6.47854	6.47572	6.33263	5.9914	6.45103	6.23278	5.91868	6.29028	6.19744	6.4333	6.53747	6.45612	UBE2D4	51619	protein_coding
ENSG00000079101	5.88073	3.20069	4.02309	5.70908	3.05651	3.0628	4.8334	4.13631	3.60959	5.74281	2.7412	5.05882	4.80998	2.16092	3.9572	5.6432	2.78322	4.47685	CLUL1	27098	protein_coding
ENSG00000079102	9.84565	9.31625	9.18063	9.80304	9.72721	8.79293	9.40155	9.23966	9.32792	9.3162	8.92785	8.01372	9.41918	9.21363	9.34801	9.76239	9.49057	9.37432	RUNX1T1	862	protein_coding
ENSG00000079112	-2.13849	-2.15945	-2.16974	-2.16643	-2.17834	-2.16132	-2.17794	-2.15377	-2.16966	-2.14102	-2.08968	-2.11788	-1.97164	-2.14578	-2.15755	-2.14583	-2.13953	-2.14427	CDH17	1015	protein_coding
ENSG00000079134	9.51994	9.51768	9.41928	9.18486	9.52857	9.31495	9.70439	10.1344	9.6436	8.67016	9.30443	9.42796	9.30919	9.44316	9.35177	9.73369	9.99772	10.0292	THOC1	9984	protein_coding
ENSG00000079150	2.76973	4.50143	3.99062	2.76643	4.67395	3.81746	3.19076	3.9717	3.07511	2.90597	4.91377	3.60324	1.85907	4.35579	3.36909	2.83027	4.22017	3.83502	FKBP7	51661	protein_coding
ENSG00000079156	9.51204	8.61518	8.94591	9.15589	8.68704	8.72689	9.49305	8.83416	9.04366	8.96209	8.70185	7.67491	9.15377	8.44312	9.3997	9.75871	8.66419	9.00105	OSBPL6	114880	protein_coding
ENSG00000079215	7.61868	10.165	11.5103	7.63576	10.4206	12.7098	8.30254	9.75097	13.0274	7.88002	10.1232	10.6404	8.51169	10.1428	11.2233	7.25187	9.90335	10.3956	SLC1A3	6507	protein_coding
ENSG00000079246	9.14945	9.15102	9.13277	9.44007	9.08847	9.00338	9.41596	9.64475	9.56489	8.28695	8.8496	9.07318	8.57693	8.87405	8.53471	8.95192	9.15041	9.03078	XRCC5	7520	protein_coding
ENSG00000079257	1.18147	2.18749	1.13557	2.49016	2.21744	1.5834	2.82721	2.1895	1.8323	2.17315	1.04437	0.88776	0.709685	1.11454	0.680445	1.39366	1.46719	0.745906	LXN	56925	protein_coding
ENSG00000079263	5.26666	4.89296	5.19554	4.69425	4.97927	4.93884	5.73564	4.77866	5.99484	5.76766	6.27628	5.25038	5.59192	4.90092	5.74616	5.36951	5.1771	5.78973	SP140	11262	protein_coding
ENSG00000079277	8.61025	8.29809	8.43145	8.79463	8.61635	8.46361	9.05583	8.42777	9.34105	9.4839	8.92346	8.06538	9.49551	9.08963	9.40319	9.21139	8.8167	8.74318	MKNK1	8569	protein_coding
ENSG00000079308	8.13873	9.34311	9.53743	7.81757	9.08091	9.61108	8.1749	8.46647	9.83779	8.84642	9.28259	10.5633	9.19556	10.2237	9.2644	8.22133	9.39637	9.84127	TNS1	7145	protein_coding
ENSG00000079313	8.00591	7.31088	7.503	7.97112	7.34024	7.51301	7.5372	7.20907	7.50052	9.67162	9.00239	8.92424	9.18185	8.42402	8.51641	8.35636	7.81998	8.07468	REXO1	57455	protein_coding
ENSG00000079332	7.97463	7.80557	7.68863	7.80744	7.6316	7.46197	8.14918	8.11788	7.89755	7.00021	6.91178	7.03868	7.13172	7.67955	7.26933	7.60088	7.84424	7.60149	SAR1A	56681	protein_coding
ENSG00000079335	2.98178	6.95091	6.73332	3.22094	6.84503	7.57891	3.74412	5.8078	7.97344	3.20177	5.79156	5.18217	3.26426	6.55996	6.41156	3.64048	7.20091	5.744	CDC14A	8556	protein_coding
ENSG00000079337	8.16104	9.58901	10.8972	8.15464	9.76202	11.6961	8.22595	8.78724	11.1013	9.16953	10.5814	12.0061	8.869	10.2536	11.0375	8.17891	9.87713	11.0099	RAPGEF3	10411	protein_coding
ENSG00000079385	2.05517	0.633993	0.534696	0.328234	0.248613	0.0318227	0.632617	0.421246	0.878806	0.827816	1.44775	0.722876	0.715376	0.0840396	0.392638	0.0838419	0.106467	0.792315	CEACAM1	634	protein_coding
ENSG00000079387	6.23233	7.00723	6.99794	6.44398	6.76848	6.76805	6.58519	6.96736	7.31441	6.01549	6.55283	6.8287	6.51657	6.88489	6.83111	6.57094	7.31777	7.03194	SENP1	29843	protein_coding
ENSG00000079393	-2.13894	-2.08576	-2.09369	-2.16049	-2.16967	-2.15654	-2.16936	-2.15072	-2.16298	-2.14089	-2.1013	-2.12304	-2.14896	-2.14456	-2.15364	-2.1446	-2.13974	-2.14339	DUSP13	51207	protein_coding
ENSG00000079432	8.85956	8.87826	8.68422	8.63191	8.56376	8.8602	8.765	8.60489	8.86081	10.1761	9.99461	10.347	9.44702	9.14603	9.30296	8.82482	8.87752	9.19842	CIC	23152	protein_coding
ENSG00000079435	4.19787	5.92842	6.39437	4.03462	5.57721	5.91094	4.7086	6.37897	5.02019	5.25222	6.07594	8.57915	4.8526	6.36557	5.80821	4.45962	5.82454	6.93444	LIPE	3991	protein_coding
ENSG00000079459	8.01888	8.77704	8.76178	7.84284	7.92338	8.42313	7.53851	7.92021	8.1056	7.70999	7.86488	8.93508	7.46484	8.5542	8.25818	7.29196	8.09856	8.21018	FDFT1	2222	protein_coding
ENSG00000079462	4.65149	4.75035	4.36695	5.35736	4.8774	4.85683	3.97635	4.41956	4.02169	5.39926	5.30063	4.08707	3.96416	4.2529	4.62066	3.68443	4.12506	3.50625	PAFAH1B3	5050	protein_coding
ENSG00000079482	9.32159	10.5957	9.93478	9.08092	11.2525	10.7765	9.44814	10.6856	10.9873	9.09994	11.3807	8.82281	9.39591	11.2742	9.96927	9.23061	11.3767	9.31465	OPHN1	4983	protein_coding
ENSG00000079557	0	0	0	0	0	0	0	0	0	0	0	0	0	0	0	0	0	0	AFM	173	protein_coding
ENSG00000079616	6.521	6.95609	6.94607	6.57701	6.80601	6.82884	7.03682	6.98697	7.1738	7.81673	8.10647	7.65075	7.36215	7.60926	7.31162	6.86228	7.46769	7.43111	KIF22	3835	protein_coding
ENSG00000079689	0.875632	0.441893	1.18866	0.708955	0.439873	1.02616	0.44376	-0.0918128	0.911706	-0.0589571	0.183271	0.00954913	-0.0861619	0.571863	-0.100908	-0.071733	-0.0549193	-0.0676162	SCGN	10590	protein_coding
ENSG00000079691	8.56627	6.50459	9.24393	8.19977	6.86212	9.52199	8.68449	7.34974	9.84152	8.73888	6.40501	7.7095	8.566	6.85738	9.1054	8.8437	5.40378	8.31527	CARMIL1	55604	protein_coding
ENSG00000079739	5.97322	6.8218	6.59285	6.30231	7.10237	7.49374	6.41463	6.52844	7.24072	6.37159	6.2581	6.02651	6.08298	6.60619	6.17128	5.57581	6.24472	5.73629	PGM1	5236	protein_coding
ENSG00000079785	7.96799	7.88869	7.93038	8.45361	7.86782	7.78659	8.16289	8.18584	7.94258	7.55717	7.51633	7.84095	7.53068	7.23356	7.15698	7.64508	7.81569	7.84102	DDX1	1653	protein_coding
ENSG00000079805	8.86502	9.04286	9.43994	8.68403	9.04652	9.30707	8.66015	8.64396	9.05135	9.98931	9.62477	10.5067	9.72328	9.44601	9.71906	9.05261	8.90249	9.657	DNM2	1785	protein_coding
ENSG00000079819	11.7148	10.9069	10.9109	11.5285	10.7243	11.0997	11.1905	10.9008	10.8175	11.2515	10.9243	11.3124	11.9248	11.2978	11.5352	11.7848	10.7578	11.5867	EPB41L2	2037	protein_coding
ENSG00000079841	9.78192	9.24095	8.72757	9.65239	9.01289	9.12757	9.32686	8.72886	8.43431	9.97718	9.39377	8.0652	9.51237	8.72637	9.05593	9.63315	8.99969	8.75109	RIMS1	22999	protein_coding
ENSG00000079931	5.61439	5.36215	6.10166	5.72446	5.42475	6.31399	5.51791	6.16518	6.96349	4.36584	4.61604	3.57085	5.25727	5.37863	5.68609	5.52685	6.37854	5.69331	MOXD1	26002	protein_coding
ENSG00000079950	8.90609	8.3879	8.62432	9.00389	8.54128	8.63703	9.15653	9.09433	8.81854	7.49417	7.90419	8.39285	8.29847	8.42248	8.33853	8.86198	8.77883	9.23483	STX7	8417	protein_coding
ENSG00000079974	8.40497	7.71805	8.08392	8.27214	7.58078	7.85018	8.39698	7.5332	7.65105	8.79022	8.0673	8.32171	8.61372	7.86736	8.02789	8.36891	7.18433	7.87614	RABL2B	11158	protein_coding
ENSG00000079999	5.80542	6.46788	6.55019	6.40222	6.35526	6.95941	5.7581	6.43502	5.87574	6.32695	6.59556	7.50455	5.88788	5.70268	6.04803	5.65329	5.90297	6.70236	KEAP1	9817	protein_coding
ENSG00000080007	2.71722	3.39044	3.49467	1.52092	2.31088	1.77622	1.39613	2.65417	1.66936	2.24369	1.51406	2.79727	1.43143	2.79924	1.62307	1.12021	1.84397	3.41214	DDX43	55510	protein_coding
ENSG00000080031	2.75022	3.71017	4.54071	3.19791	2.1823	3.36624	3.05722	3.82596	2.98181	3.40984	2.40145	5.39255	2.99655	2.81296	3.69326	4.36838	4.23182	5.7417	PTPRH	5794	protein_coding
ENSG00000080166	5.63943	4.69148	5.85088	5.39443	5.34095	6.26628	5.73712	4.8062	5.84302	4.82831	3.78572	4.49999	4.78034	5.739	5.69718	5.99392	4.27551	5.07151	DCT	1638	protein_coding
ENSG00000080189	7.25421	7.29453	7.73924	7.19468	7.16174	8.52979	7.12224	6.85906	9.0393	8.52363	8.1516	8.73642	7.85828	7.63651	8.26481	7.50722	7.37456	7.49569	SLC35C2	51006	protein_coding
ENSG00000080200	7.32666	8.40028	8.94671	7.3042	8.06305	9.38873	8.06273	9.3522	9.43455	7.51112	8.2009	10.4303	7.81043	8.87497	8.61013	7.91416	8.93275	10.4757	CRYBG3	131544	protein_coding
ENSG00000080224	8.98803	6.7487	7.65735	8.76687	7.56102	7.84443	9.15935	8.78215	7.28059	9.07769	7.15868	6.40345	8.76737	5.78407	8.6303	8.44361	5.98414	7.81932	EPHA6	285220	protein_coding
ENSG00000080293	-0.148047	-0.203443	0.738476	-0.219895	-0.245352	0.70901	0.00916057	0.162275	1.13976	0.254993	0.0998434	-0.0748072	0.658172	-0.168233	1.41724	0.219109	-0.150974	0.230691	SCTR	6344	protein_coding
ENSG00000080298	9.67651	8.99514	9.1576	9.40731	9.02276	9.19788	9.39994	9.66436	9.98408	8.6023	8.36241	8.39277	9.21156	9.06957	8.57064	9.46506	9.29516	9.01307	RFX3	5991	protein_coding
ENSG00000080345	10.3179	10.4414	10.272	10.4504	10.3432	10.169	10.7099	11.3058	10.3292	9.32397	9.6337	9.98528	9.83263	10.2791	9.74952	10.3481	10.5546	10.8183	RIF1	55183	protein_coding
ENSG00000080371	8.44034	8.41297	8.42972	8.70805	8.49216	8.38133	8.91738	8.77252	8.45142	7.3011	6.98605	7.97094	7.6962	8.01225	7.8844	8.11838	8.01711	8.62672	RAB21	23011	protein_coding
ENSG00000080493	7.56659	7.58393	9.81799	7.28897	8.25045	10.4988	7.06059	7.11994	10.0466	7.79561	7.8287	8.49337	7.37048	7.58591	9.1446	7.33149	6.48672	8.40316	SLC4A4	8671	protein_coding
ENSG00000080503	10.358	9.96598	10.6137	10.7699	10.5127	10.6924	10.3282	10.0448	10.7584	10.1839	10.4978	9.99581	10.1535	10.1392	10.5915	10.2462	9.98933	10.399	SMARCA2	6595	protein_coding
ENSG00000080511	-2.29825	-2.30575	-2.30943	-2.30824	-2.3125	-2.30642	-2.31236	-2.30372	-2.27724	-2.29916	-2.2808	-2.29088	-2.3029	-2.30086	-2.30507	-2.30088	-2.29862	-2.30032	RDH8	50700	protein_coding
ENSG00000080546	8.25607	7.4389	7.74013	8.6722	7.48918	7.57879	8.22532	8.38832	8.02072	7.63348	7.91255	9.08835	8.25803	8.02594	8.2687	8.40769	7.61656	8.48393	SESN1	27244	protein_coding
ENSG00000080561	3.72401	4.0931	4.63527	4.40877	4.59082	4.59943	4.83358	4.33388	4.86971	4.26071	3.26601	3.57495	3.49601	4.22003	4.17445	4.61503	4.34605	3.9459	MID2	11043	protein_coding
ENSG00000080572	0	0	0	0	0	0	0	0	0	0	0	0	0	0	0	0	0	0	PIH1D3	139212	protein_coding
ENSG00000080573	8.54124	7.94847	9.76455	8.81756	8.9659	11.2421	7.64574	6.94769	9.17726	10.0289	10.7845	9.54383	9.32868	9.66869	10.4711	8.58879	8.36824	8.62625	COL5A3	50509	protein_coding
ENSG00000080603	10.0381	9.88811	9.89631	9.76963	9.75368	9.95313	9.64479	9.04749	9.61324	10.6277	10.7316	10.7158	10.2094	10.2932	9.97916	9.96401	10.0356	10.3829	SRCAP	10847	protein_coding
ENSG00000080608	9.03235	8.34361	8.27438	8.57953	8.31394	7.98751	8.62138	8.99602	8.42638	8.5617	8.90865	8.76199	8.99194	8.8153	8.69509	9.39728	8.92205	9.2104	PUM3	9933	protein_coding
ENSG00000080618	-2.13894	-2.08576	-2.09369	-2.16049	-2.16967	-2.15654	-2.16936	-2.15072	-2.16298	-2.14089	-2.1013	-2.12304	-2.14896	-2.14456	-2.15364	-2.1446	-2.13974	-2.14339	CPB2	1361	protein_coding
ENSG00000080644	0.315261	-0.182692	0.0885584	1.06709	0.24167	-0.187747	0.560905	0.682849	0.317365	1.6834	0.715705	-0.0455757	-0.160289	-0.143445	0.431261	0.257909	-0.124343	-0.13888	CHRNA3	1136	protein_coding
ENSG00000080709	7.57336	6.53912	6.66674	7.11227	6.85827	5.99546	6.89007	6.77106	5.78356	7.35697	7.16048	5.96992	7.32844	6.69123	7.01878	7.11808	6.69048	6.39799	KCNN2	3781	protein_coding
ENSG00000080802	8.2003	8.40279	8.12934	8.41559	8.67798	8.45588	8.24312	8.3162	8.70716	7.40799	7.6865	7.37374	7.79869	8.32513	7.91938	8.2928	8.72972	8.33583	CNOT4	4850	protein_coding
ENSG00000080815	8.84545	9.19775	9.59759	8.51829	8.7941	9.06077	8.67126	9.46842	8.87093	8.93981	9.39743	10.9542	8.83013	9.46439	8.96897	8.64748	9.74035	10.5955	PSEN1	5663	protein_coding
ENSG00000080819	7.39208	7.62415	7.85492	7.14224	6.99233	7.41143	7.66726	8.31349	6.81125	7.90528	8.12127	10.3898	7.78006	8.39285	7.36166	7.69419	8.03853	9.03393	CPOX	1371	protein_coding
ENSG00000080822	9.09282	9.22083	9.61633	8.39766	8.20156	8.89909	8.90633	10.5611	8.64382	8.70886	9.48379	11.2722	9.07314	10.1582	9.25638	9.12045	9.84906	11.1173	CLDND1	56650	protein_coding
ENSG00000080823	9.3022	7.86571	8.69498	8.92854	8.14756	8.9103	8.89947	7.68038	8.87229	9.28511	7.94609	7.80357	9.43462	8.20195	9.12925	9.51296	8.16194	8.39433	MOK	5891	protein_coding
ENSG00000080824	13.2119	15.0175	14.5527	13.8864	14.3397	14.3357	11.7112	12.1002	11.8433	11.6912	11.9178	12.3811	11.4407	11.9061	11.6365	11.7285	11.2775	12.0226	HSP90AA1	3320	protein_coding
ENSG00000080839	6.09746	6.75149	6.59174	6.15113	7.23091	6.94805	6.61195	7.19295	6.35912	5.57838	6.87908	6.60536	6.46276	6.58875	6.73331	6.47786	7.27664	7.32043	RBL1	5933	protein_coding
ENSG00000080845	9.10114	9.03787	8.77331	9.08135	9.31312	8.76076	8.99959	8.44398	8.5549	9.72887	9.68991	7.97009	9.28958	9.31034	9.17233	9.18168	9.32074	8.48399	DLGAP4	22839	protein_coding
ENSG00000080854	9.49955	9.79024	7.867	8.85693	10.0138	7.91926	8.72878	9.11062	7.52136	10.4232	11.3855	7.39855	11.2032	10.6366	9.98912	9.77833	10.3146	8.3576	IGSF9B	22997	protein_coding
ENSG00000080910	0	0	0	0	0	0	0	0	0	0	0	0	0	0	0	0	0	0	CFHR2	3080	protein_coding
ENSG00000080947	8.53819	8.80232	8.51772	8.67604	8.8022	8.77335	8.71915	8.64868	8.47789	9.59893	9.31179	8.91819	9.13785	8.89415	8.69263	9.13416	9.19085	9.00597	CROCCP3	114819	transcribed_unprocessed_pseudogene
ENSG00000080986	-0.597497	-1.23751	-1.24433	-1.24224	-0.894971	-1.23882	-1.05256	-0.724043	-0.839288	-1.1831	-1.01543	-1.10752	-1.21728	-1.19864	-1.23614	-1.19882	-1.17824	-0.9	NDC80	10403	protein_coding
ENSG00000081014	7.76739	7.94021	7.60956	7.62584	7.88984	7.96077	7.6779	8.30753	7.9178	6.69046	6.35847	7.79519	7.18959	7.51788	7.2383	7.80458	7.80588	7.82134	AP4E1	23431	protein_coding
ENSG00000081019	7.94487	7.74475	7.68359	8.21824	7.93616	7.8739	7.99556	8.31147	7.70459	7.39908	7.87299	7.77427	7.68581	7.42187	7.53794	7.71541	7.6495	7.71789	RSBN1	54665	protein_coding
ENSG00000081026	9.03265	8.85672	8.66361	9.28665	8.81499	8.80336	9.42127	8.9707	9.38358	8.84863	8.71697	7.51531	8.78662	8.76453	8.77497	9.05785	9.0953	8.57449	MAGI3	260425	protein_coding
ENSG00000081041	0.820017	1.04553	3.66195	1.23851	1.45496	2.33081	1.10242	0.71249	3.39164	0.801961	1.16828	3.77608	1.42606	1.50047	3.14915	1.946	0.812596	1.52043	CXCL2	2920	protein_coding
ENSG00000081051	-1.98427	-2.01271	-2.02667	-2.02218	-2.03834	-2.01524	-1.91578	-2.005	-2.02656	-1.9877	-1.91804	-1.9563	-2.0019	-1.75013	-2.01013	-1.99423	-1.98568	-1.9921	AFP	174	protein_coding
ENSG00000081052	4.5227	6.82584	5.02371	4.36727	6.86248	4.66533	4.83089	5.84304	5.27863	4.95791	8.14676	3.50604	4.61051	6.55388	5.47134	4.38378	8.15638	5.15775	COL4A4	1286	protein_coding
ENSG00000081059	4.45335	4.9357	4.94033	4.17449	4.83394	5.2195	4.00304	4.37144	5.49715	4.3416	5.59804	4.99138	5.10659	5.62298	5.24457	4.18505	5.72806	5.41087	TCF7	6932	protein_coding
ENSG00000081087	7.0539	6.49773	6.94569	6.60181	6.47043	6.8532	6.7822	7.14998	6.9376	6.27402	6.37062	6.45552	6.49271	6.23709	6.13107	6.41029	6.77105	6.5477	OSTM1	28962	protein_coding
ENSG00000081138	6.68479	5.18626	5.9843	6.81164	5.70137	5.6983	7.24627	6.29975	6.15668	5.74408	5.53355	5.20122	5.92731	5.54395	6.31845	7.05706	4.52847	6.95819	CDH7	1005	protein_coding
ENSG00000081148	5.06013	4.732	4.73807	4.95504	5.14719	5.18006	4.147	3.32401	4.13121	4.86614	4.41399	4.27012	4.26242	4.60856	4.62187	5.54745	4.64908	4.86839	IMPG2	50939	protein_coding
ENSG00000081154	7.84517	7.50244	7.69533	8.21348	7.67741	7.71053	7.89135	7.87905	7.85891	6.65881	7.17657	7.32178	6.84783	6.92001	6.77543	7.0712	7.58898	7.11438	PCNP	57092	protein_coding
ENSG00000081177	8.04526	7.63717	7.39898	7.92928	7.58969	7.64898	7.76526	7.47522	7.50116	8.18427	7.67292	7.40692	8.35375	7.91988	8.01121	8.15535	7.54804	7.53247	EXD2	55218	protein_coding
ENSG00000081181	5.07321	4.56415	4.98977	5.57165	5.30209	4.45838	5.11686	4.61261	4.5861	4.18383	4.83638	4.05966	4.17125	4.53545	5.18235	4.33574	4.14023	4.5196	ARG2	384	protein_coding
ENSG00000081189	11.5298	9.5255	10.4251	11.5136	9.88232	9.8777	11.2826	10.3469	10.349	11.3357	9.79071	9.87174	10.966	9.89874	10.9063	11.2678	8.75225	10.14	MEF2C	4208	protein_coding
ENSG00000081237	2.70068	3.51436	5.52878	2.1182	6.64812	4.82113	3.67905	3.32014	6.89283	3.41534	3.69996	5.36212	4.30935	5.80039	6.92007	2.83743	3.68691	6.24373	PTPRC	5788	protein_coding
ENSG00000081248	3.51754	1.51799	2.00417	4.11834	1.31844	2.13223	3.16223	1.22815	1.40779	4.89326	3.09899	3.19871	3.66789	1.67309	3.94556	2.81018	1.34745	2.56798	CACNA1S	779	protein_coding
ENSG00000081277	0.317806	0.571333	1.19642	1.81953	0.175384	0.557243	0.817172	0.615255	1.19745	0.719508	0.568978	0.404408	1.81389	0.288772	2.04921	1.79955	0.313609	0.692281	PKP1	5317	protein_coding
ENSG00000081307	8.81586	8.69178	8.59299	8.85534	8.85109	8.81985	8.70979	9.10952	9.00333	8.3898	8.24551	8.2195	8.80961	8.56421	8.64054	8.87054	8.79773	8.66084	UBA5	79876	protein_coding
ENSG00000081320	4.45787	6.32546	6.44285	4.93999	6.82814	7.51252	5.03699	6.1412	7.55378	3.83421	6.1229	4.75725	4.63612	6.05767	5.61555	4.32702	5.86451	5.75883	STK17B	9262	protein_coding
ENSG00000081377	7.6675	9.09469	8.97897	7.37881	9.04519	8.83277	7.50704	8.85894	8.63278	7.15139	8.65088	9.28528	7.50182	9.00462	8.05563	7.54307	8.96159	9.01497	CDC14B	8555	protein_coding
ENSG00000081386	7.94962	8.00615	7.84818	8.16155	8.29331	8.06867	8.64868	8.91706	8.25402	7.7245	7.82058	8.01818	8.19704	8.27481	8.15293	8.35244	8.60913	8.47408	ZNF510	22869	protein_coding
ENSG00000081479	6.18045	8.74738	9.8686	5.77451	6.27436	9.43378	6.49345	9.41553	7.4408	6.73802	7.85026	11.3777	6.81423	9.49651	8.03936	6.59802	9.31451	11.1183	LRP2	4036	protein_coding
ENSG00000081665	7.84144	8.68315	8.36779	8.0477	8.51295	8.19884	8.63398	9.10261	8.76958	7.4494	7.42053	7.93737	8.01394	8.24987	7.77195	8.00785	8.67439	8.55485	ZNF506	440515	protein_coding
ENSG00000081692	5.89452	5.27163	5.74934	5.47894	5.34862	5.65399	5.71456	6.08512	5.83632	7.30024	6.75784	6.56157	6.5555	6.10417	6.04049	5.85976	6.39177	6.16871	JMJD4	65094	protein_coding
ENSG00000081721	5.176	6.05161	5.57588	5.05606	5.91942	5.40888	5.08093	5.67477	5.24298	4.61395	5.80274	5.02163	4.60157	3.89339	5.06262	4.98693	5.37028	4.74518	DUSP12	11266	protein_coding
ENSG00000081760	10.0518	8.83934	8.88498	9.96451	8.66976	8.62338	9.40802	8.39528	8.68589	11.1172	8.76798	9.13912	10.9957	9.15971	9.87855	10.5319	8.8474	9.12311	AACS	65985	protein_coding
ENSG00000081791	8.74658	8.27246	8.41981	8.34557	8.16499	8.16515	8.62704	7.94649	8.15399	8.71347	8.10374	7.90067	8.76979	8.31108	8.69825	9.07521	8.69016	8.88428	KIAA0141	9812	protein_coding
ENSG00000081800	-1.50565	-1.57225	-1.33941	-1.59445	-1.37843	-1.57819	-0.909041	-1.5542	-1.60221	-1.51368	-1.06472	-1.44013	-1.26114	-1.5288	-1.56621	-1.52898	-1.50895	-1.52399	SLC13A1	6561	protein_coding
ENSG00000081803	8.34455	7.6699	6.81537	8.89136	7.49731	7.1207	8.62654	7.9453	7.54193	8.29496	7.19154	6.30127	8.41183	7.25191	6.83992	9.49989	7.11554	6.43141	CADPS2	93664	protein_coding
ENSG00000081818	6.49737	6.49616	5.86148	6.16002	6.76585	6.31256	6.43873	7.28765	6.22535	6.41263	6.81849	5.42905	6.46752	6.97604	5.95122	6.74868	6.94119	6.437	PCDHB4	56131	protein_coding
ENSG00000081842	5.90596	7.43024	6.30049	6.86811	7.69691	6.42939	6.67806	7.10719	6.07686	6.6427	7.57159	5.24077	6.07764	7.10573	5.86799	6.85088	7.556	6.19749	PCDHA6	56142	protein_coding
ENSG00000081853	5.49185	6.57329	6.37707	5.55049	7.0076	7.13856	5.36562	5.83343	6.4722	5.5353	7.16463	5.84754	5.53598	6.98438	6.01247	5.37687	7.01388	6.42564	PCDHGA2	56113	protein_coding
ENSG00000081870	6.73717	6.23066	6.2713	6.65431	6.48276	6.56906	7.21285	7.0298	7.00414	6.31671	6.75848	6.57216	7.04889	6.79914	6.56443	6.82652	6.58724	6.75291	HSPB11	51668	protein_coding
ENSG00000081913	7.75828	9.88802	9.86741	7.98322	9.60918	9.81601	8.02132	9.59535	8.99883	8.50255	10.1914	11.1005	8.11402	9.49498	8.48953	7.78609	9.82659	10.0476	PHLPP1	23239	protein_coding
ENSG00000081923	6.05808	3.46612	4.13494	5.8425	3.43231	2.99783	5.59603	3.36308	3.58839	6.57144	4.54613	4.60556	6.08476	3.71082	5.30403	6.64434	2.74866	3.99624	ATP8B1	5205	protein_coding
ENSG00000081985	6.05691	4.04015	5.21752	5.80217	4.84499	4.72625	5.54617	4.35915	5.45797	5.87194	4.66921	4.26062	5.12729	3.54287	4.9444	6.02295	2.69872	5.12029	IL12RB2	3595	protein_coding
ENSG00000082014	8.92654	8.68143	8.85553	9.04087	9.11298	9.42664	8.36802	7.7947	8.62654	9.74482	9.42606	8.40399	9.75681	9.08123	9.5732	8.98913	8.85837	8.64226	SMARCD3	6604	protein_coding
ENSG00000082068	8.72204	9.10356	8.93671	8.67386	8.9957	8.97787	8.67279	9.16384	8.6621	8.87316	9.06853	9.24732	9.08446	9.26609	9.0216	9.12216	9.30555	9.32046	WDR70	55100	protein_coding
ENSG00000082074	2.98268	3.7028	5.2412	2.40773	5.66461	5.35976	4.07771	2.76823	6.895	3.44914	4.39063	5.53526	4.63381	5.16831	7.15494	2.87805	3.71815	6.81717	FYB1	2533	protein_coding
ENSG00000082126	2.61941	1.19786	2.24134	3.13747	1.5436	1.49814	3.55284	2.21746	1.12876	3.71112	3.2844	1.97571	3.96483	3.06252	3.19899	3.36893	2.4386	1.67656	MPP4	58538	protein_coding
ENSG00000082146	6.69801	6.82101	6.66429	6.09423	6.79189	7.02431	6.86602	7.47237	6.54298	6.7373	5.87643	6.56029	7.00237	6.61994	6.5371	7.03429	6.69964	6.96243	STRADB	55437	protein_coding
ENSG00000082153	7.96213	8.15837	7.89446	7.88324	7.83537	7.92139	7.96828	8.38421	8.1559	6.56658	7.10079	7.42768	7.2535	7.32061	7.10123	7.64129	7.80166	7.3235	BZW1	9689	protein_coding
ENSG00000082175	0.756086	2.81693	1.87549	0.59404	3.49529	1.89626	0.82212	2.74761	2.156	1.71678	1.71225	1.40484	0.678171	0.711943	1.00253	0.711608	1.4921	2.17847	PGR	5241	protein_coding
ENSG00000082196	5.07598	6.73562	6.22178	5.37095	6.52926	6.09312	5.53737	6.66029	5.92377	5.46714	6.85787	7.46428	5.83468	7.01973	6.22269	5.81464	7.15298	7.07012	C1QTNF3	114899	protein_coding
ENSG00000082212	7.529	7.8804	7.43345	7.68364	8.03977	7.71557	7.93229	8.15361	8.03293	6.86906	7.97166	7.38299	7.63056	7.90399	7.53489	8.07066	8.16956	7.65644	ME2	4200	protein_coding
ENSG00000082213	6.97099	6.51072	6.67384	7.18962	6.57936	6.63314	7.05299	7.17266	7.03854	6.14449	6.1978	6.19049	6.64857	6.53344	6.55255	6.97441	6.86621	6.87789	C5orf22	55322	protein_coding
ENSG00000082258	9.1717	9.52814	9.19383	8.98322	9.44129	8.91072	9.35815	9.82864	9.47293	8.35202	8.92491	8.58206	8.8095	9.09383	8.97918	9.48374	9.80378	9.41458	CCNT2	905	protein_coding
ENSG00000082269	9.18874	9.63512	9.08617	8.97914	9.49701	9.09955	9.21871	9.83601	9.5086	8.47462	9.17357	8.67368	9.12788	9.47118	8.92867	9.58227	10.1677	9.73662	FAM135A	57579	protein_coding
ENSG00000082293	7.35204	6.35036	5.92887	7.10609	6.87842	5.21153	7.30703	7.00065	5.86151	8.5498	7.36338	6.01977	7.65152	6.66869	7.37905	7.64586	6.92794	7.3289	COL19A1	1310	protein_coding
ENSG00000082397	10.3677	9.3575	9.76479	10.6369	9.12998	8.94922	10.0122	9.74581	9.10021	10.1564	9.59126	10.3077	10.3308	9.36919	9.83017	10.3405	9.1717	10.0335	EPB41L3	23136	protein_coding
ENSG00000082438	7.25838	5.47414	7.13148	7.57364	5.78111	5.97897	7.98175	6.10919	6.83876	6.76961	6.73281	6.12104	6.54493	5.76821	7.29356	7.06397	5.61534	6.86629	COBLL1	22837	protein_coding
ENSG00000082458	9.04085	8.55607	8.18918	9.02986	8.43173	7.94193	8.49695	8.19497	8.03143	9.06324	9.44403	7.58755	8.4708	8.68308	8.47083	8.52136	8.57059	7.8657	DLG3	1741	protein_coding
ENSG00000082482	5.48459	5.84249	5.39148	5.45062	5.72164	4.71634	5.12561	4.90253	4.63635	4.99823	5.84254	3.96792	4.98097	5.03813	4.88403	5.77471	5.73365	3.89566	KCNK2	3776	protein_coding
ENSG00000082497	4.69933	3.7877	4.28532	4.49542	3.64193	3.56012	4.79344	4.71122	4.28691	4.07838	4.77694	3.38837	4.29999	3.38444	4.17676	5.55385	3.70421	4.49313	SERTAD4	56256	protein_coding
ENSG00000082512	7.15818	6.94714	7.35023	7.38243	6.91805	6.66652	7.16397	6.89752	7.3364	7.57207	6.81054	6.4146	7.59318	7.1397	7.15783	7.9121	7.36585	7.54373	TRAF5	7188	protein_coding
ENSG00000082515	5.45844	5.73678	5.48443	5.7857	5.71216	5.44703	6.10826	6.42163	5.83011	4.77333	5.92554	5.69202	5.47111	5.11205	5.52727	6.16966	6.41945	6.16344	MRPL22	29093	protein_coding
ENSG00000082516	7.20809	7.30053	7.2852	7.4817	7.51943	7.41184	7.48483	7.61975	7.10323	7.5537	7.80632	7.41516	7.49592	7.0609	7.20177	7.34547	7.5421	7.46729	GEMIN5	25929	protein_coding
ENSG00000082556	5.77096	3.88713	5.41053	6.15916	4.45763	4.91579	5.82647	5.49093	6.07457	4.73151	3.16134	3.43913	4.81642	4.9046	5.19925	4.53966	2.64358	5.61845	OPRK1	4986	protein_coding
ENSG00000082641	9.67012	8.46752	9.20313	9.75892	8.5752	9.24825	9.32045	8.8845	9.65788	9.46944	8.69657	9.32205	9.06999	8.9815	9.07557	9.11152	8.37473	9.06065	NFE2L1	4779	protein_coding
ENSG00000082684	9.07357	9.13808	7.51326	9.05483	9.07701	8.60335	8.20668	7.91056	6.67125	9.83628	10.1482	6.99203	9.83927	9.06977	8.71429	8.52532	8.81244	6.97967	SEMA5B	54437	protein_coding
ENSG00000082701	9.38734	9.04955	8.91428	9.44976	9.02102	8.8804	9.11311	8.86656	8.74789	8.66574	8.77844	8.35465	8.61017	8.77023	8.41336	8.92797	9.05233	8.71393	GSK3B	2932	protein_coding
ENSG00000082781	4.09823	5.25722	6.16759	4.61152	5.97519	7.31386	5.16927	4.86406	6.09085	5.26243	5.21203	5.95399	4.87514	5.28071	5.7933	4.54407	5.26179	5.58831	ITGB5	3693	protein_coding
ENSG00000082805	10.3207	10.3784	10.3258	10.5658	10.4895	10.3769	10.1625	9.94689	9.94572	10.5881	10.7705	10.1996	10.5184	10.4511	10.5734	10.5074	10.524	10.552	ERC1	23085	protein_coding
ENSG00000082898	9.57023	10.037	10.0452	9.49023	10.0956	10.225	9.73415	10.1672	10.8091	9.04057	9.28185	9.17142	9.78323	9.92535	9.99106	9.8762	10.0228	10.0463	XPO1	7514	protein_coding
ENSG00000082929	-1.34948	-1.45011	-1.48362	-1.47812	-1.16565	-1.45909	-1.4966	-1.42284	-1.11129	-1.36162	0.180451	-1.25048	-1.41187	-0.598942	-1.44099	-1.38473	-0.922622	-1.3772	LINC01587	10141	processed_transcript
ENSG00000082996	6.81449	7.3608	7.45872	6.9981	7.29619	7.54889	7.21033	7.74469	7.38364	6.20501	7.10868	7.92325	6.88863	7.11656	6.66659	7.26765	7.34438	7.53488	RNF13	11342	protein_coding
ENSG00000083067	7.89996	8.10732	8.98855	7.90479	8.36123	9.92586	7.58102	7.28958	8.67098	8.41877	8.67059	7.63837	8.10467	8.38505	8.13417	8.60237	8.58129	8.24056	TRPM3	80036	protein_coding
ENSG00000083093	6.61757	6.4324	6.46737	6.40123	6.37931	6.1989	6.73572	6.87494	6.57955	6.15837	6.36777	6.35865	6.27941	6.63827	6.24564	6.53781	6.35608	6.61821	PALB2	79728	protein_coding
ENSG00000083097	10.5652	10.7817	10.2988	10.2609	10.7014	10.1088	10.8606	11.0945	10.4842	10.2039	10.5449	10.398	10.5701	10.5982	10.5832	10.9785	11.0687	10.7999	DOPEY1	23033	protein_coding
ENSG00000083099	7.17626	7.0824	7.01724	7.31858	7.16717	7.5922	7.39246	7.29824	7.29976	6.27155	5.81344	6.6185	6.92432	6.47403	6.9035	6.8546	6.98554	7.35019	LYRM2	57226	protein_coding
ENSG00000083123	6.6914	6.68746	6.97687	6.38202	6.99804	7.35388	6.45679	7.12209	7.26932	5.8536	6.44695	6.4357	6.13015	7.11334	6.20009	6.4388	7.3444	6.71374	BCKDHB	594	protein_coding
ENSG00000083168	9.57045	10.1552	10.0135	9.69929	10.1794	10.2823	9.57743	9.82683	9.62861	9.32419	9.8474	10.1668	9.27801	9.8095	9.44707	9.38895	9.73484	9.85796	KAT6A	7994	protein_coding
ENSG00000083223	9.03785	9.13319	9.08043	8.94533	9.30699	8.95987	9.08372	9.29738	9.03902	8.31695	9.31236	9.44292	9.27583	9.41582	9.34074	9.2229	9.47267	9.51697	ZCCHC6	79670	protein_coding
ENSG00000083290	8.40048	8.08272	8.43138	8.28227	7.90549	8.26093	8.4738	8.36552	8.59022	8.45721	8.28178	8.80825	8.37062	8.25851	8.41118	8.46905	8.40377	8.78846	ULK2	9706	protein_coding
ENSG00000083307	-1.22808	-0.833462	-1.29747	-0.600029	-1.30195	-1.2925	-1.1115	-1.27518	-1.07893	-0.958596	-1.07757	-1.16451	-0.995292	-1.25054	-1.28683	-1.25071	-1.23128	-1.24587	GRHL2	79977	protein_coding
ENSG00000083312	9.11539	9.17517	9.01394	8.8674	9.00325	8.77027	9.41502	9.6207	9.10871	8.5856	8.40568	8.34718	8.85166	8.54328	8.46214	8.98979	8.70846	8.7136	TNPO1	3842	protein_coding
ENSG00000083444	6.0985	6.9488	6.85783	6.80775	6.9666	7.48533	6.1566	6.71138	6.25386	6.57166	6.74948	7.64904	6.30348	6.4538	6.47895	6.28302	6.37182	6.74421	PLOD1	5351	protein_coding
ENSG00000083454	5.97781	3.66616	4.83442	6.3958	4.62804	4.23161	5.40371	4.3827	4.34253	7.11508	3.56101	4.34294	6.43898	3.03709	4.90305	6.03453	3.46395	4.71396	P2RX5	5026	protein_coding
ENSG00000083457	5.4107	5.04251	5.12219	5.11607	5.2097	5.35726	5.27313	5.05703	4.94518	5.60443	5.33703	5.31146	5.53631	5.56361	4.42201	5.62315	5.17331	5.20006	ITGAE	3682	protein_coding
ENSG00000083520	7.87881	8.07585	7.98282	7.99665	8.11142	7.92003	8.44426	8.88089	8.48993	7.35843	7.45583	7.54047	7.60654	7.76525	7.76112	8.02973	8.05746	8.08241	DIS3	22894	protein_coding
ENSG00000083535	7.80482	8.37174	8.12952	7.70991	8.16715	7.80019	7.92878	8.76983	8.31251	7.98528	8.32476	8.25947	7.95354	7.96018	7.76042	7.9635	8.21981	8.12017	PIBF1	10464	protein_coding
ENSG00000083544	7.60448	8.85608	8.56537	7.38168	8.41284	8.68817	8.35956	9.11589	9.11366	7.01693	8.42171	8.34151	7.58259	8.12066	8.14249	8.29323	8.9198	8.49546	TDRD3	81550	protein_coding
ENSG00000083622	0	0	0	0	0	0	0	0	0	0	0	0	0	0	0	0	0	0		NA	antisense_RNA
ENSG00000083635	6.10506	6.19953	5.76446	5.84882	5.67649	5.09251	5.90389	5.73255	5.56061	6.04835	6.15114	5.78262	5.71119	5.67568	5.59852	5.73721	6.01089	5.52054	NUFIP1	26747	protein_coding
ENSG00000083642	10.0878	9.60229	9.66603	10.5681	9.7777	9.71261	10.14	10.2314	9.76691	9.23099	8.81746	9.08274	9.73202	9.45571	9.4279	10.1808	9.57917	9.77151	PDS5B	23047	protein_coding
ENSG00000083720	8.51194	8.21028	7.99915	8.97048	7.85285	7.67155	8.39021	8.1354	7.7707	7.94078	7.8164	7.65673	7.83612	7.44821	7.40319	8.04143	7.6807	7.52283	OXCT1	5019	protein_coding
ENSG00000083750	7.17411	6.97175	6.94167	7.145	7.07085	6.74259	7.29191	7.25627	7.03253	7.18542	7.41074	7.34582	6.6659	7.1341	7.11042	6.95547	7.02943	7.10381	RRAGB	10325	protein_coding
ENSG00000083782	0	0	0	0	0	0	0	0	0	0	0	0	0	0	0	0	0	0	EPYC	1833	protein_coding
ENSG00000083799	9.03496	9.22039	9.21343	9.31799	9.20053	9.01634	9.31318	9.65557	9.2075	8.23846	9.44071	9.51077	8.62845	9.02915	8.75269	8.92183	9.2551	9.43727	CYLD	1540	protein_coding
ENSG00000083807	4.80043	4.60071	4.67897	4.55439	4.83659	5.12701	5.01193	4.20199	4.79929	6.34676	5.37363	5.48961	5.0114	4.6931	4.88206	4.77237	4.21576	4.43899	SLC27A5	10998	protein_coding
ENSG00000083812	7.48088	7.7766	7.7181	7.58631	7.60859	7.9967	7.87726	7.4712	7.94421	8.39911	8.33283	8.49021	8.14538	8.05825	8.08299	7.87463	8.04663	8.16859	ZNF324	25799	protein_coding
ENSG00000083814	6.81003	7.24572	6.65872	6.5242	7.09428	7.13424	6.7983	6.9905	7.31252	6.97167	6.67533	6.26223	7.16702	7.5038	7.23664	7.22094	7.53273	6.97502	ZNF671	79891	protein_coding
ENSG00000083817	5.89222	5.06741	5.20691	5.612	5.21537	5.42263	5.59023	5.62269	5.01643	5.28786	4.86234	5.15312	5.74047	5.74715	5.3543	5.35467	5.97677	4.82033	ZNF416	55659	protein_coding
ENSG00000083828	7.61845	7.93864	7.66025	7.61732	8.04809	7.71158	7.67724	7.61889	7.80598	7.79221	7.94816	7.5246	8.12374	7.87951	7.77263	8.03095	8.25968	7.91863	ZNF586	54807	protein_coding
ENSG00000083838	6.35175	6.60427	6.79705	6.50431	6.43636	7.03967	6.63901	6.51017	6.87931	7.73195	7.00976	7.6242	6.89187	7.18996	7.17703	6.41838	7.15483	7.12762	ZNF446	55663	protein_coding
ENSG00000083844	8.90515	8.65406	8.51079	8.6567	8.57403	8.75177	9.07552	9.06047	8.90132	8.39494	8.14463	8.76952	8.57355	8.76336	8.54073	8.81939	8.76121	8.86042	ZNF264	9422	protein_coding
ENSG00000083845	5.7669	5.13296	5.67591	5.63623	5.53269	5.63706	5.54163	5.69392	5.64145	5.7741	5.43123	5.0106	5.72775	5.47019	5.93665	4.91602	5.4189	5.13152	RPS5	6193	protein_coding
ENSG00000083857	9.27046	9.65074	10.1457	8.67378	9.35466	10.732	8.50598	8.85703	10.1661	8.29954	9.27057	9.75784	8.79428	8.88748	9.6125	8.92252	9.58931	10.3139	FAT1	2195	protein_coding
ENSG00000083896	9.66535	10.0197	10.0315	9.75709	10.0291	9.92555	9.49075	9.53946	9.65342	9.88699	10.5038	10.8955	9.84112	10.3278	9.8828	9.76635	9.88538	10.1134	YTHDC1	91746	protein_coding
ENSG00000083937	5.85594	5.5855	5.86669	5.9616	5.58187	6.069	5.98777	6.03315	5.87831	4.99243	4.1798	4.99026	5.14887	4.7685	5.33526	5.01003	5.24531	5.66613	CHMP2B	25978	protein_coding
ENSG00000084070	9.36131	8.89433	8.27985	9.31124	8.86781	7.84484	8.83391	8.60662	8.35046	8.85641	9.19999	8.55926	8.7321	8.37536	8.65116	8.5855	8.60576	7.90931	SMAP2	64744	protein_coding
ENSG00000084072	6.81592	7.0558	6.63579	6.55685	6.66668	6.26783	7.31522	8.4444	7.93084	7.56771	8.37169	9.11803	7.11329	8.00371	7.35018	6.89886	7.04664	6.98302	PPIE	10450	protein_coding
ENSG00000084073	6.5303	6.40764	5.69768	6.47545	6.1484	6.29102	5.92459	6.72939	6.17852	5.5233	5.66723	6.2908	6.01634	5.91936	6.06532	6.35115	6.49375	6.22045	ZMPSTE24	10269	protein_coding
ENSG00000084090	8.52222	8.33166	8.53613	8.88546	8.19298	8.68244	8.44025	8.59421	8.27256	8.41103	7.83944	8.89271	8.20898	8.05904	8.03193	8.12704	8.00626	8.34422	STARD7	56910	protein_coding
ENSG00000084092	4.84043	5.61181	5.37003	5.48584	5.18399	5.07742	5.49283	5.82552	5.42886	5.35864	4.66422	5.40607	5.33284	5.38592	4.73773	5.2823	5.06948	4.89544	NOA1	84273	protein_coding
ENSG00000084093	3.66146	7.62892	7.30422	3.22937	7.50717	7.7581	4.90191	7.50643	8.1283	4.29247	6.5774	6.83952	4.03779	7.10424	5.71089	4.54043	7.55077	7.33504	REST	5978	protein_coding
ENSG00000084110	-0.800196	-0.844191	-0.609008	-0.592825	-0.648463	-0.846281	-0.201214	-0.525542	-0.414729	-0.81099	-0.591646	-0.712115	-0.512521	-0.827531	-0.842019	-0.827604	-0.440267	0.174851	HAL	3034	protein_coding
ENSG00000084112	8.46988	7.78759	8.22591	8.67474	8.11122	8.41569	8.61563	7.62865	8.51769	8.66732	7.93158	7.82631	8.92146	8.04434	8.84423	8.59966	7.82271	8.41327	SSH1	54434	protein_coding
ENSG00000084207	4.60869	5.09071	5.34557	5.08646	5.46074	5.54821	4.48938	5.59666	5.21071	5.00124	5.75455	5.97169	3.53013	5.21318	4.6237	4.22575	5.10371	4.73558	GSTP1	2950	protein_coding
ENSG00000084234	10.8456	10.1486	10.2677	11.038	10.2972	10.3473	10.4949	10.3352	10.3066	10.3634	10.1672	9.70368	10.5	10.229	10.5047	10.6124	10.0459	10.3145	APLP2	334	protein_coding
ENSG00000084444	8.22668	7.53676	7.79804	8.50605	7.60686	8.0162	8.42382	8.12007	7.85251	7.83619	6.88133	7.25233	7.5125	6.86251	7.22024	7.42006	6.95853	6.91614	FAM234B	57613	protein_coding
ENSG00000084453	5.03845	8.18459	8.95435	4.14861	5.0257	8.05957	5.46209	9.05576	5.94806	6.39064	7.88912	10.0334	6.32429	8.46309	7.38656	6.25617	8.54199	10.0177	SLCO1A2	6579	protein_coding
ENSG00000084463	7.54492	7.38909	7.59327	8.17061	7.18245	7.1267	7.75021	7.5133	7.65818	7.26421	7.07304	7.616	7.04897	7.28893	7.0632	7.28041	7.23821	7.01524	WBP11	51729	protein_coding
ENSG00000084623	5.86284	5.85135	6.06559	6.41657	5.89813	5.96046	6.01288	6.06954	5.87424	5.74228	6.22978	5.83789	5.30151	5.52304	5.50952	5.49712	4.99667	4.65615	EIF3I	8668	protein_coding
ENSG00000084628	3.80703	2.35814	3.41185	4.63101	2.74636	4.20758	4.06958	2.61939	3.67603	5.3381	2.5272	3.68132	5.32386	3.39981	4.09859	3.87746	3.15555	5.09115	NKAIN1	79570	protein_coding
ENSG00000084636	8.50558	10.8806	10.0124	8.34899	10.7914	10.9671	8.32313	9.24005	9.04942	10.0985	12.5705	11.9323	9.39737	11.3458	9.89322	8.65722	10.8922	10.3819	COL16A1	1307	protein_coding
ENSG00000084652	8.29341	8.53235	8.50665	8.56106	8.59925	8.84905	7.89256	7.93068	8.16304	8.63917	8.64671	8.51747	8.51862	8.59288	8.25304	8.22287	8.38439	8.40102	TXLNA	200081	protein_coding
ENSG00000084674	1.12537	1.54104	1.88109	1.92642	1.35347	2.11807	2.06392	1.0439	2.35423	2.43566	1.99864	2.28726	2.48522	2.22697	2.70888	2.07569	2.58135	2.38315	APOB	338	protein_coding
ENSG00000084676	9.5868	9.92644	10.1224	9.87038	10.2953	10.2795	9.93993	10.3165	10.7211	9.20421	9.90434	9.60086	9.4163	9.82345	9.81203	9.5146	9.97666	9.76564	NCOA1	8648	protein_coding
ENSG00000084693	5.74279	6.0736	6.22368	5.5841	5.94767	6.06675	5.69328	5.78777	6.11356	5.91396	7.03718	6.34007	5.93648	5.86976	5.78902	5.61212	6.15117	6.28754	AGBL5	60509	protein_coding
ENSG00000084710	9.8937	8.04535	9.23222	9.44223	8.17456	9.89313	8.72022	7.88913	9.0747	9.66642	8.27032	8.99823	9.34294	8.20547	9.45557	8.81701	7.58663	8.961	EFR3B	22979	protein_coding
ENSG00000084731	9.84772	9.14527	8.9764	10.5028	9.57696	8.83108	9.57813	8.93404	8.82323	10.0511	10.2888	8.86773	9.45945	9.70624	9.05804	9.37183	9.33309	8.81964	KIF3C	3797	protein_coding
ENSG00000084733	7.9369	8.00622	7.80274	8.57431	8.56958	8.11795	7.97183	8.57569	7.94227	7.02462	8.05266	7.84043	7.1353	7.97275	7.40378	7.44486	8.02899	7.5473	RAB10	10890	protein_coding
ENSG00000084734	3.87055	4.02012	3.76983	2.76869	4.02107	3.9827	3.82245	3.31411	4.64374	4.70358	6.10152	2.8387	4.36043	4.9813	4.95568	4.52107	4.20835	3.91506	GCKR	2646	protein_coding
ENSG00000084754	6.97093	7.97922	7.78405	7.19616	7.73843	7.77513	6.87918	7.65257	7.90184	6.88202	7.35898	7.58203	7.04395	7.40376	7.19831	7.25406	7.78583	7.50864	HADHA	3030	protein_coding
ENSG00000084764	9.78738	8.68919	8.75903	9.63364	8.92521	9.05276	9.02272	8.75484	8.97946	9.67807	10.2244	9.61754	9.50112	9.17833	9.52715	9.13713	8.73857	8.83493	MAPRE3	22924	protein_coding
ENSG00000084774	7.85033	7.91761	7.76293	7.59137	7.83466	8.21803	7.68569	7.26729	7.40886	9.1025	8.6115	8.46458	8.39727	7.99397	8.08564	7.92956	7.9436	7.74456	CAD	790	protein_coding
ENSG00000085063	7.1203	7.71822	7.23688	7.51877	7.99766	8.09944	7.38955	7.87761	7.89077	6.19106	6.64052	5.85295	6.38265	7.13191	6.32017	6.18844	6.69196	6.2206	CD59	966	protein_coding
ENSG00000085117	2.71875	6.51172	5.53625	2.8475	6.46603	6.00801	4.16418	6.12679	5.12567	3.64368	6.76433	5.87616	3.78358	5.96084	4.3635	2.64698	6.6764	5.19012	CD82	3732	protein_coding
ENSG00000085185	7.12793	6.97732	7.25298	7.06802	7.05771	7.73098	6.807	6.40886	7.38345	7.20906	7.03906	7.60158	7.17643	7.03515	6.92234	6.9076	6.81151	6.98928	BCORL1	63035	protein_coding
ENSG00000085224	11.4112	11.367	11.1918	11.5915	11.4099	11.2262	11.3282	11.6427	11.1422	10.8225	11.2194	11.0573	11.0856	11.3015	11.1614	11.5174	11.5218	11.6214	ATRX	546	protein_coding
ENSG00000085231	5.29242	5.33836	5.07895	5.2209	5.10598	5.26089	5.30326	5.80671	5.4351	4.62227	5.08447	4.97702	4.71939	4.52892	4.56035	5.07431	4.84145	4.74507	AK6	102157402	protein_coding
ENSG00000085265	-0.17545	0.411182	0.0527445	-0.27403	1.69653	0.116091	-0.309674	-0.231131	-0.284375	-0.184885	0.110902	1.43395	0.733152	-0.202434	0.656425	-0.202639	-0.179331	1.89138	FCN1	2219	protein_coding
ENSG00000085274	7.18884	6.92207	6.79306	6.80486	6.87766	6.65098	7.15152	7.62741	6.95631	6.57999	5.87021	6.39836	6.76344	7.24063	7.2117	7.10902	7.10468	6.95234	MYNN	55892	protein_coding
ENSG00000085276	0.204202	0.464473	1.50011	0.10715	1.58123	1.33176	0.543282	0.148825	1.09213	0.194717	1.07307	1.68271	0.156786	0.177185	0.478641	0.857751	0.200295	1.29325	MECOM	2122	protein_coding
ENSG00000085365	8.32655	7.64337	7.7457	8.47821	7.89225	7.69154	8.33616	8.35345	7.79273	6.43921	6.2281	6.8189	6.68723	7.06963	7.02233	7.44537	7.3911	6.76822	SCAMP1	9522	protein_coding
ENSG00000085377	7.45136	6.96244	6.88036	7.62179	7.33267	6.81914	7.13775	7.05145	6.77751	6.8258	6.89114	6.42578	6.9965	6.18571	6.45369	7.10216	6.86998	6.46922	PREP	5550	protein_coding
ENSG00000085382	9.17075	8.7606	8.54432	9.31078	8.70404	8.31276	9.36175	9.37504	8.31361	8.77573	8.01781	8.35299	8.94677	8.50234	8.60423	9.79609	8.91954	9.06351	HACE1	57531	protein_coding
ENSG00000085415	7.60688	7.61852	7.44774	7.80398	7.09808	6.74354	7.57095	7.75816	7.35738	7.5231	7.12767	7.24791	7.19301	7.21773	7.20623	7.52403	7.19879	7.33333	SEH1L	81929	protein_coding
ENSG00000085433	8.93071	7.94989	8.40544	9.38464	8.13167	8.42319	8.74022	8.64527	8.5261	7.9616	7.48989	8.09002	7.94553	7.57365	7.93402	8.26405	7.48951	7.95557	WDR47	22911	protein_coding
ENSG00000085449	7.88617	8.08032	7.82041	7.79318	8.00323	8.05113	7.70872	8.00395	7.69452	7.47659	7.96002	7.95942	7.23408	7.82264	7.18779	7.37829	7.96572	7.76546	WDFY1	57590	protein_coding
ENSG00000085465	6.29786	5.23583	5.69773	5.73028	5.19384	4.92127	6.81833	6.0235	5.80925	7.18777	5.64439	5.77857	7.00397	4.5613	6.20287	6.90386	5.42303	5.49948	OVGP1	5016	protein_coding
ENSG00000085491	5.35102	5.48975	5.48088	5.55331	4.98317	5.22142	5.43135	5.8063	5.18214	5.76619	5.62832	5.27177	5.49477	5.10226	4.79733	6.18992	5.67105	5.02944	SLC25A24	29957	protein_coding
ENSG00000085511	9.07789	9.40562	8.99614	9.26468	9.24925	8.87122	9.3357	9.33783	8.99385	9.3907	9.10185	8.98364	9.43323	9.16732	9.07008	9.26937	9.52152	9.12844	MAP3K4	4216	protein_coding
ENSG00000085514	5.17581	3.92453	4.84433	4.82373	4.26061	4.423	5.54444	4.4496	5.07851	5.32242	4.91485	4.97781	5.19185	4.41261	5.61535	5.51264	4.21863	5.27678	PILRA	29992	protein_coding
ENSG00000085552	0.721836	1.45769	1.76938	0.543678	1.63343	0.939249	0.783491	1.7282	1.31976	0.705066	3.6545	3.53058	1.56931	1.65129	2.3978	0.67339	1.48806	2.19721	IGSF9	57549	protein_coding
ENSG00000085563	4.26636	2.60333	4.20097	4.33373	4.44656	2.8904	5.42827	5.21354	4.20255	5.03622	2.82534	4.40098	4.91261	4.87075	4.94456	4.6334	2.6266	4.77489	ABCB1	5243	protein_coding
ENSG00000085644	5.75578	5.37632	5.56758	5.89435	5.60073	5.79106	5.4341	5.69923	5.72129	6.27491	5.4957	6.18235	6.00757	5.24013	5.60033	5.29632	5.82067	5.48786	ZNF213	7760	protein_coding
ENSG00000085662	6.52104	6.32702	6.26557	6.46445	6.31881	6.0954	6.17611	5.78938	6.03103	6.9161	5.82072	6.52051	6.34847	5.9604	6.45444	5.82326	5.36047	5.95581	AKR1B1	231	protein_coding
ENSG00000085719	7.6832	7.76945	7.42367	7.33593	7.94122	7.79995	7.81268	7.96412	7.6094	6.66691	6.7595	7.00242	6.92108	7.40383	6.51546	7.06172	7.59146	7.43814	CPNE3	8895	protein_coding
ENSG00000085721	7.66698	7.65951	7.58784	7.93217	7.64306	7.60487	7.79355	8.18975	8.05081	7.18333	7.282	7.33265	7.18077	7.38453	7.04877	7.07848	7.33704	7.20766	RRN3	54700	protein_coding
ENSG00000085733	10.4355	10.3599	10.3737	10.3712	10.3322	10.5999	10.1874	9.91607	10.3192	11.1801	10.9298	11.4518	11.0234	11.0273	10.7616	10.6578	10.598	10.9397	CTTN	2017	protein_coding
ENSG00000085741	0.958947	0.0275806	0.759298	0.796288	0.210858	0.704386	0.541906	0.592614	0.620209	0.440984	0.295288	0.134969	0.973107	0.874175	0.0317168	0.667036	0.0749655	0.0629261	WNT11	7481	protein_coding
ENSG00000085760	6.73488	6.78642	6.80619	7.05694	6.68445	6.92641	6.6314	6.70183	6.9888	6.62807	7.57864	7.14365	6.82458	7.25418	7.06838	6.92403	6.99996	6.88386	MTIF2	4528	protein_coding
ENSG00000085788	9.25369	9.19524	9.19106	9.03999	8.61125	8.59788	9.40992	9.24275	9.03722	8.94391	8.98282	9.13818	9.19657	9.19235	9.21485	9.34376	9.42179	9.36686	DDHD2	23259	protein_coding
ENSG00000085831	5.52152	2.99489	4.02733	5.92427	4.00982	3.95614	5.29046	4.21169	3.62405	6.27244	2.94871	3.48621	6.16068	3.5814	5.73407	6.33723	2.41531	4.7984	TTC39A	22996	protein_coding
ENSG00000085832	10.0362	9.56596	10.1623	10.0678	9.27432	10.2201	9.45387	10.1329	10.0821	9.26326	9.70873	11.1985	9.49227	10.1788	9.86389	10.0234	9.80495	11.0171	EPS15	2060	protein_coding
ENSG00000085840	1.89202	2.91587	2.38333	1.57828	2.39152	2.10807	2.58381	2.45641	1.86285	1.59137	1.5621	2.61423	1.17326	2.6942	2.49496	2.69323	2.28063	2.98875	ORC1	4998	protein_coding
ENSG00000085871	2.81323	2.35196	2.80567	3.00515	3.50696	2.57756	3.12907	2.08087	2.45061	3.13065	2.56229	2.23058	3.58695	3.38597	3.86107	3.38491	3.4285	2.72073	MGST2	4258	protein_coding
ENSG00000085872	8.29109	7.94889	7.95954	8.48255	8.14872	8.24059	7.76648	7.84502	7.99345	8.50778	8.49302	8.54884	8.14633	7.89421	8.11611	7.57852	7.89127	8.05363	CHERP	10523	protein_coding
ENSG00000085978	8.88142	8.18973	8.38558	8.60498	7.97467	8.01087	8.64291	8.34363	7.97764	9.56318	8.19293	8.81035	9.16762	7.68353	8.63284	9.23542	8.02367	8.59831	ATG16L1	55054	protein_coding
ENSG00000085982	8.37295	9.05008	9.13073	7.79094	8.93355	9.26493	8.2627	9.08499	9.05269	8.59961	8.93886	9.89716	8.56129	9.24343	9.05654	8.83421	9.20476	9.44637	USP40	55230	protein_coding
ENSG00000085998	8.72898	8.51704	8.44927	8.38747	8.35348	8.61985	8.16176	8.09318	8.00019	9.87148	9.12674	9.47466	8.93334	8.6553	8.55305	8.53092	8.42605	8.56954	POMGNT1	55624	protein_coding
ENSG00000085999	4.08544	3.54624	3.07292	3.73898	2.92951	2.93004	4.14235	3.35194	2.99018	5.23867	3.36373	4.75348	4.68869	2.75115	4.20944	4.20472	3.61343	4.32941	RAD54L	8438	protein_coding
ENSG00000086015	8.1336	8.33179	8.54264	8.42287	8.58313	8.47815	7.99148	7.82853	8.58333	8.66626	9.0726	8.50373	8.22161	8.68207	8.49407	8.03359	8.39721	8.37757	MAST2	23139	protein_coding
ENSG00000086061	9.41537	9.66053	9.32494	9.923	9.25139	9.4522	8.30378	8.51173	8.32549	7.57281	6.78254	8.0809	7.93258	7.64349	7.66584	7.7892	7.43557	7.56488	DNAJA1	3301	protein_coding
ENSG00000086062	4.46464	4.19986	5.20453	4.49864	4.59891	4.5741	4.76373	4.44347	5.51288	4.41382	4.41188	4.36663	5.15761	3.84469	5.96432	4.80008	3.06262	5.19651	B4GALT1	2683	protein_coding
ENSG00000086065	7.1608	6.77953	7.19823	7.85326	7.09359	7.2616	7.00286	7.36136	7.34256	6.59628	6.99816	6.95565	6.66294	6.77796	6.67284	6.33348	6.5578	6.51272	CHMP5	51510	protein_coding
ENSG00000086102	8.61442	8.57049	8.74732	8.64276	8.58139	8.62715	8.8707	8.80269	8.95133	8.76109	8.64553	8.54629	9.08728	8.36844	8.81148	8.9972	8.86195	8.90154	NFX1	4799	protein_coding
ENSG00000086159	2.69762	4.48043	4.07706	1.57348	4.13525	3.79978	2.38831	3.90993	2.64001	2.43745	6.16937	4.45057	2.28865	4.67589	2.84643	1.76515	5.16949	3.81727	AQP6	363	protein_coding
ENSG00000086189	5.65766	4.91071	5.23317	5.48581	4.98319	5.48144	5.49728	5.81222	5.07807	4.88953	4.62712	5.4199	4.50502	4.40493	5.15027	5.42712	5.11122	5.1728	DIMT1	27292	protein_coding
ENSG00000086200	7.42381	6.99018	7.12018	7.42861	7.08243	7.14196	7.35187	7.63886	7.43872	6.76834	6.71516	6.77391	7.23422	6.5912	6.94257	7.49641	7.1444	6.98367	IPO11	51194	protein_coding
ENSG00000086205	3.64197	7.13802	7.93538	3.20114	3.74455	6.38171	4.89543	7.93184	5.26261	5.46011	6.65261	9.37488	5.33767	7.73513	5.57548	4.6622	7.58397	9.20576	FOLH1	2346	protein_coding
ENSG00000086232	8.50782	8.13874	8.22172	8.63233	8.36804	8.20678	8.27897	8.50848	8.22127	7.49186	8.39715	8.25098	7.3796	7.9756	7.65623	8.10642	8.70625	8.84426	EIF2AK1	27102	protein_coding
ENSG00000086288	-0.597903	-0.652675	0.536751	-0.669359	0.00879943	-0.657228	-0.694725	-0.638467	-0.676751	-0.604808	-0.311651	1.00013	-0.632599	-0.617618	-0.261763	-0.617767	1.13608	0.158336	NME8	51314	protein_coding
ENSG00000086289	7.47988	6.84724	6.72517	8.25191	7.02248	6.80485	7.17438	7.1271	7.08157	6.47856	5.94319	5.19706	6.78814	6.9523	6.1373	6.74616	6.19475	5.93102	EPDR1	54749	protein_coding
ENSG00000086300	7.59558	6.13145	6.68359	7.93876	5.90082	6.03093	7.07592	6.53652	6.40596	5.69836	5.64851	5.61013	5.95502	5.62316	5.77462	5.95896	4.30536	5.30868	SNX10	29887	protein_coding
ENSG00000086475	6.0482	5.87637	5.98368	5.85817	5.7158	5.67997	5.71457	5.98836	5.54649	5.30699	5.8179	6.30413	5.61413	5.79567	5.50672	5.79444	5.74175	5.70648	SEPHS1	22929	protein_coding
ENSG00000086504	5.92801	5.48878	5.48284	6.15151	5.94817	5.80677	5.43193	5.55345	5.17936	6.54569	6.55719	5.88701	6.15506	5.02023	5.71686	5.28788	4.97756	5.22668	MRPL28	10573	protein_coding
ENSG00000086506	0.320867	-0.6362	-0.182844	0.293836	-0.431071	0.0690652	-0.244437	-0.627373	-0.650769	0.291274	-0.363083	-0.5026	-0.623678	-0.614113	-0.319729	-0.614209	-0.603116	-0.611498	HBQ1	3049	protein_coding
ENSG00000086544	6.16011	6.73224	6.0807	6.09303	6.7325	7.3122	6.20114	6.68495	7.49355	7.12091	7.42818	6.81754	6.8319	7.20387	7.27511	6.17352	6.58301	6.04035	ITPKC	80271	protein_coding
ENSG00000086548	0	0	0	0	0	0	0	0	0	0	0	0	0	0	0	0	0	0	CEACAM6	4680	protein_coding
ENSG00000086570	1.65434	2.02333	0.389895	1.40916	1.63444	0.420773	1.46678	1.93935	0.897959	2.15578	0.760921	1.47059	1.29421	0.483344	0.435317	0.862662	0.916622	0.489778	FAT2	2196	protein_coding
ENSG00000086589	6.9342	7.10809	6.97984	6.98994	7.12362	7.00028	6.91308	7.32799	7.07113	6.51472	6.5494	7.19406	6.76743	7.1169	7.18008	6.71764	7.32845	7.22687	RBM22	55696	protein_coding
ENSG00000086598	7.9204	7.23654	7.21749	8.20769	7.54948	7.70492	7.48834	7.78674	7.28826	6.62221	6.50776	7.23687	7.05055	7.1455	6.92514	6.98857	7.05975	7.17112	TMED2	10959	protein_coding
ENSG00000086619	6.95311	7.41661	7.15394	6.99132	7.39399	7.01721	7.66427	7.77828	7.4525	6.63086	7.04404	6.41232	6.97841	6.86497	7.01795	6.58124	7.05275	7.39203	ERO1B	56605	protein_coding
ENSG00000086666	6.08435	7.12597	7.1952	6.45659	7.41504	7.6047	6.16415	6.61817	7.46478	5.23589	6.14359	6.25703	5.77222	6.7313	6.44733	5.95064	6.88399	6.51962	ZFAND6	54469	protein_coding
ENSG00000086696	0	0	0	0	0	0	0	0	0	0	0	0	0	0	0	0	0	0	HSD17B2	3294	protein_coding
ENSG00000086712	8.26187	7.6975	7.84436	8.46324	8.00243	7.94701	8.26618	8.2657	7.79353	7.99525	7.37376	7.99274	8.61648	8.00123	8.60801	8.5024	7.73933	8.50431	TXLNG	55787	protein_coding
ENSG00000086717	4.81556	3.28383	3.62714	4.17487	3.09045	3.16892	3.7441	2.39948	4.24657	3.7839	3.30386	3.75897	3.8898	2.50101	5.13573	4.00452	2.96098	3.85792	PPEF1	5475	protein_coding
ENSG00000086730	2.94018	2.11414	3.91845	2.90112	3.46349	3.58136	2.85441	2.54527	4.76899	3.69002	2.19758	3.44942	2.58006	3.27364	4.80217	3.06846	2.10444	3.98254	LAT2	7462	protein_coding
ENSG00000086758	11.4295	11.2088	11.3849	11.4696	11.2031	11.4917	11.2541	10.9415	11.3109	11.1986	11.5554	11.6301	11.2746	11.4428	11.3751	11.1844	11.3582	11.6245	HUWE1	10075	protein_coding
ENSG00000086827	7.10271	6.85661	6.57836	6.88515	6.4193	6.72736	7.07905	7.34668	7.22685	7.14733	5.20856	6.80015	7.28588	6.59845	6.4118	7.41801	6.95608	7.10486	ZW10	9183	protein_coding
ENSG00000086848	7.57722	7.67042	7.5215	7.54573	7.42672	7.59556	7.78759	7.74036	7.54857	7.53504	7.89386	7.64812	7.67326	7.77309	7.75348	7.82082	8.08168	7.97417	ALG9	79796	protein_coding
ENSG00000086967	-1.16328	-1.22275	-0.839575	-0.999096	-0.762509	-1.22396	-1.23345	-1.21157	-0.69361	-1.17127	-1.00899	-1.09812	-1.20435	-1.18631	-0.587741	-1.18649	-1.16656	-1.18153	MYBPC2	4606	protein_coding
ENSG00000086991	3.84269	2.94633	3.28068	1.97415	1.66042	3.27326	2.91026	2.85262	2.99311	2.81888	3.28384	2.83431	2.99326	3.69499	2.55866	3.99647	3.20553	3.72545	NOX4	50507	protein_coding
ENSG00000087008	6.98701	7.02956	6.90277	7.14078	7.0314	6.78671	6.83422	6.74052	6.41147	7.80805	7.84959	7.36331	7.65723	6.63474	7.24372	7.04911	7.23314	7.20485	ACOX3	8310	protein_coding
ENSG00000087053	7.26053	7.41904	7.50077	7.5427	7.09386	6.91892	7.11907	7.66057	7.02701	6.35418	6.42857	7.72679	6.71349	7.50266	6.9667	7.15213	7.5754	7.71428	MTMR2	8898	protein_coding
ENSG00000087074	9.11849	9.59761	10.0694	8.63489	8.795	9.73192	7.48726	6.87255	7.1054	8.45667	7.69749	8.55283	8.64447	7.72401	8.60792	7.99191	6.65192	7.49328	PPP1R15A	23645	protein_coding
ENSG00000087076	3.49108	4.66279	4.90401	3.70058	5.03411	5.90442	3.87747	3.35991	4.22711	4.52681	6.10861	5.48844	4.15835	5.04685	5.23255	3.69746	3.90385	3.97849	HSD17B14	51171	protein_coding
ENSG00000087077	4.05037	5.80976	6.14293	3.2936	5.63853	6.21036	3.33444	4.55279	6.0399	4.54148	7.16396	6.96199	4.00257	6.31065	6.1292	4.1807	5.80012	5.7319	TRIP6	7205	protein_coding
ENSG00000087085	6.15904	6.24617	5.88982	6.3337	6.17198	5.40311	5.41158	5.89045	5.38812	6.50889	7.20886	5.39749	6.06163	6.55763	6.29925	6.01419	6.59091	5.75788	ACHE	43	protein_coding
ENSG00000087086	6.88073	7.78464	8.40943	7.32392	7.88252	8.75575	7.25206	7.90601	8.52205	7.16727	6.055	7.47027	6.45321	6.50436	6.69588	5.75705	6.39507	6.33298	FTL	2512	protein_coding
ENSG00000087087	9.09739	9.21995	9.23532	8.86948	9.09795	9.1936	8.64188	8.19331	9.0881	10.0482	10.5734	10.5262	9.60184	10.0314	9.66138	9.18507	9.44016	9.38031	SRRT	51593	protein_coding
ENSG00000087088	3.48847	4.34787	4.42981	3.63427	4.28116	4.45121	4.36681	3.86238	4.97491	5.2116	5.30525	4.76867	5.34679	4.74268	4.76919	4.14084	4.38323	3.96839	BAX	581	protein_coding
ENSG00000087095	9.36883	8.65027	8.73807	9.70004	8.33955	8.11754	9.24061	9.35333	8.20137	8.51957	8.08839	9.31398	8.94444	8.72808	8.32438	9.34601	8.62315	9.3368	NLK	51701	protein_coding
ENSG00000087111	6.53235	6.87977	6.70064	6.72538	6.98361	7.12358	7.01808	6.50784	7.03798	7.23699	7.44406	7.63153	7.05852	7.0569	7.17609	6.97932	6.7696	6.93242	PIGS	94005	protein_coding
ENSG00000087116	3.33828	1.5626	3.01793	4.33642	3.11517	2.43331	4.3542	2.55091	2.67095	4.83879	2.21195	3.14956	4.92355	2.28525	3.96953	5.2963	2.09677	3.2291	ADAMTS2	9509	protein_coding
ENSG00000087128	-2.29619	-2.30992	-2.31666	-2.3145	-2.3223	-2.31115	-2.32204	-2.3062	-2.31661	-2.23893	-2.26421	-2.28269	-2.3047	-2.30097	-2.30868	-2.301	-2.29687	-2.29997	TMPRSS11E	28983	protein_coding
ENSG00000087152	7.81061	7.00037	7.18579	8.28812	6.98764	7.38352	7.67157	7.11729	7.32907	8.3493	7.78366	7.86281	7.13111	7.07826	7.35803	7.41044	6.75602	7.07533	ATXN7L3	56970	protein_coding
ENSG00000087157	7.33063	7.42018	7.49334	7.39987	7.4005	7.58498	7.28191	7.12816	7.49137	8.23984	7.74841	8.07496	7.90351	7.76232	7.68268	7.45643	7.6361	7.64317	PGS1	9489	protein_coding
ENSG00000087191	7.98851	8.03822	7.91879	7.96765	8.0974	7.82255	7.8608	7.67911	7.96172	8.37869	8.89617	8.63436	7.84276	8.39054	7.96104	7.83434	7.95458	7.88973	PSMC5	5705	protein_coding
ENSG00000087206	8.74169	8.71025	8.33449	8.37785	8.39011	8.25132	8.18459	8.30333	8.19249	8.73573	8.9897	8.69816	9.05933	8.87985	8.73465	8.75508	8.53018	8.47097	UIMC1	51720	protein_coding
ENSG00000087237	-2.29662	-2.30906	-2.31516	-2.3132	-2.32027	-2.31016	-2.32003	-2.30569	-2.31511	-2.29812	-2.26766	-2.28439	-2.30433	-2.24759	-2.30793	-2.30098	-2.29724	-2.30005	CETP	1071	protein_coding
ENSG00000087245	1.86882	5.47178	3.11897	2.29643	5.4835	3.01864	2.52574	5.15209	3.54898	2.19262	5.17574	3.26557	2.51854	4.24713	3.62857	2.78479	5.59655	2.41558	MMP2	4313	protein_coding
ENSG00000087250	6.12249	7.65779	7.7185	6.78539	8.21	9.10413	6.33035	6.9761	7.80424	6.82112	8.14263	7.85609	6.01752	7.59767	6.65387	5.90713	7.28864	6.31031	MT3	4504	protein_coding
ENSG00000087253	3.17229	4.28019	5.44433	4.30891	4.51931	5.12501	4.00987	4.77883	5.79287	4.17496	4.78773	5.49038	4.23302	5.5333	6.0397	4.28387	5.27039	6.36779	LPCAT2	54947	protein_coding
ENSG00000087258	10.7706	10.4572	10.9982	11.0674	10.2998	10.927	10.2437	10.5938	10.2397	10.5407	10.4078	11.2815	10.2817	10.4179	10.1993	10.1078	10.0589	10.576	GNAO1	2775	protein_coding
ENSG00000087263	6.89487	6.41781	6.73881	6.9878	6.45044	6.18138	6.76277	6.9418	6.99023	6.41771	6.44742	6.51057	6.4453	6.22795	6.74282	6.32866	6.20945	6.4442	OGFOD1	55239	protein_coding
ENSG00000087266	4.91308	5.46228	7.95953	4.89929	6.53423	8.63401	5.17613	6.19132	8.9142	6.2336	7.54991	7.72648	5.64455	7.06799	8.55651	4.58742	5.60567	7.22596	SH3BP2	6452	protein_coding
ENSG00000087269	8.0201	8.05237	7.93355	8.08041	8.20148	8.38404	7.68444	7.47118	7.86905	8.76568	9.08896	8.85704	8.83595	8.77315	8.48004	8.36597	8.38094	8.61093	NOP14	8602	protein_coding
ENSG00000087274	10.8779	11.0717	11.2257	11.0538	11.0557	11.6001	10.569	10.8939	11.1735	10.8893	11.0004	11.5068	10.7791	11.1363	10.9281	10.7037	11.084	11.4155	ADD1	118	protein_coding
ENSG00000087299	6.30856	6.27572	6.58003	6.77996	6.43121	6.26668	7.22565	6.94641	6.74638	6.07355	5.4038	6.03422	6.87801	5.80628	6.43115	7.15933	6.1627	6.44544	L2HGDH	79944	protein_coding
ENSG00000087301	7.6357	7.49146	7.689	7.60268	7.55524	7.51883	8.47322	8.34209	7.7851	7.29518	7.28059	7.2702	7.92957	7.3695	7.64561	8.15958	7.69559	8.02318	TXNDC16	57544	protein_coding
ENSG00000087302	6.92466	7.15551	6.9787	7.25718	6.96042	7.18326	7.19304	7.56094	6.87805	5.6326	6.20095	6.31121	5.54807	6.27335	6.31673	6.54792	7.2655	6.83373	C14orf166	51637	protein_coding
ENSG00000087303	4.56578	6.32423	5.85702	4.76615	5.92385	5.12939	5.18547	4.39397	4.0549	5.26345	6.99535	6.30051	4.19505	6.23523	5.58266	4.42718	6.30599	5.88176	NID2	22795	protein_coding
ENSG00000087338	7.00555	6.60902	6.64076	6.83582	6.55869	6.14062	7.40424	7.0204	6.64917	7.34255	6.28252	6.8405	7.40787	6.63134	6.94106	7.10948	6.39962	6.51671	GMCL1	64395	protein_coding
ENSG00000087365	9.91224	9.95108	9.91662	10.2978	10.1159	10.5484	9.54408	9.68763	9.49921	10.1417	10.3547	10.6476	9.53326	9.83582	9.64469	9.31103	9.42183	9.62369	SF3B2	10992	protein_coding
ENSG00000087448	9.06278	9.16019	9.05134	9.03558	8.84986	8.76594	9.10053	9.37316	8.96553	8.39741	8.65834	8.73882	8.73609	9.01601	8.62733	8.69417	9.45725	9.45316	KLHL42	57542	protein_coding
ENSG00000087460	10.132	9.95068	10.2677	10.7955	10.2418	10.1585	10.0991	10.0037	10.1249	9.4151	9.59161	9.25149	9.2056	9.48076	9.68207	9.38671	9.13047	9.29946	GNAS	2778	protein_coding
ENSG00000087470	9.61509	9.45954	9.35695	9.2685	9.10904	8.85931	9.91214	10.0787	9.65344	8.84922	9.24493	9.22822	9.33849	9.25918	9.31636	9.6512	9.51749	9.51792	DNM1L	10059	protein_coding
ENSG00000087494	3.956	2.10762	6.10729	3.73614	3.54433	5.17843	3.75293	3.64945	4.92326	3.75343	2.99395	3.67631	3.28667	3.16838	4.13928	2.71659	2.34273	4.81088	PTHLH	5744	protein_coding
ENSG00000087495	9.04133	9.70948	9.2566	9.07043	10.1663	9.83194	8.60719	9.5762	9.599	9.37324	10.2737	10.2614	9.1085	9.89768	9.04501	8.94589	9.95405	9.67035	PHACTR3	116154	protein_coding
ENSG00000087502	7.20255	7.42202	7.31034	7.62345	7.28278	7.17722	7.98173	8.43608	7.78424	6.44108	7.21887	7.75248	6.71299	6.8442	6.87358	7.11978	7.84669	8.02861	ERGIC2	51290	protein_coding
ENSG00000087510	0.373924	0.236772	3.00286	0.192593	1.12055	3.18896	0.472533	0.273399	3.82528	0.850842	0.709157	0.510064	0.288286	1.40743	1.88669	0.325367	0.367047	1.64847	TFAP2C	7022	protein_coding
ENSG00000087586	2.79739	2.61339	2.43957	2.23398	2.22501	2.41044	2.50298	2.53479	1.84283	2.05608	1.53529	2.58971	1.15339	2.85481	1.12106	2.16614	2.25782	2.18873	AURKA	6790	protein_coding
ENSG00000087589	1.79284	1.57241	2.16342	3.36197	2.98905	3.26962	2.04386	1.63004	2.99609	2.26939	1.79959	3.30647	1.91139	3.40022	4.34917	2.3811	2.4795	3.55709	CASS4	57091	protein_coding
ENSG00000087842	5.05623	4.33939	5.6591	5.16123	4.61216	6.163	5.25281	5.14301	5.88766	5.49497	4.08122	6.16256	5.38192	5.78121	5.31314	5.41375	4.20671	5.56274	PIR	8544	protein_coding
ENSG00000087884	1.47092	2.99202	3.14686	2.79566	3.1968	3.148	2.72669	1.91953	3.14833	2.46921	2.37994	3.7151	2.70075	2.22331	2.95408	1.4209	2.31024	2.82336	AAMDC	28971	protein_coding
ENSG00000087903	5.20953	4.98546	6.27307	5.29492	5.00526	7.60807	4.82008	4.92389	6.50043	5.37742	4.71316	5.49798	5.28438	4.90851	5.81633	4.41766	4.76502	5.60535	RFX2	5990	protein_coding
ENSG00000087995	6.15928	6.11644	5.87934	5.86836	6.16497	6.23445	6.11466	6.10755	5.96805	6.4839	6.37675	6.35921	6.17138	6.01594	5.67581	6.12757	6.37193	5.11848	METTL2A	339175	protein_coding
ENSG00000088002	-1.46347	-0.949176	-1.53456	-1.53322	-1.36475	-1.52045	-1.09527	-1.50161	-1.53453	-1.24528	-1.34161	-1.412	-1.4959	-1.48166	-1.51104	-1.4818	-1.46606	-1.47788	SULT2B1	6820	protein_coding
ENSG00000088035	5.38684	6.28939	5.61701	4.96237	5.92618	5.61423	6.22683	6.25664	5.67874	4.85436	5.11836	4.48264	4.98967	4.80513	5.06963	5.56035	5.2707	5.63803	ALG6	29929	protein_coding
ENSG00000088038	8.64244	8.75524	8.6607	8.77039	8.86125	8.89923	8.15197	7.87269	8.24791	9.08964	9.25656	9.29522	8.82565	9.20626	8.96175	8.72764	8.6358	8.80278	CNOT3	4849	protein_coding
ENSG00000088053	3.72431	2.84755	3.22685	4.16005	3.55448	3.63456	4.68581	2.9359	4.18299	5.2997	3.3671	2.94654	4.37527	3.74145	3.81754	4.60182	3.01829	3.90731	GP6	51206	protein_coding
ENSG00000088179	9.75778	9.58047	9.23609	9.84049	9.60696	9.23096	9.96285	9.83469	9.39424	8.84483	8.89502	8.29882	9.22646	9.24954	9.11688	9.69189	9.58518	9.2933	PTPN4	5775	protein_coding
ENSG00000088205	7.97727	8.45416	8.24814	7.93011	7.97664	7.63564	8.23498	8.77518	8.20128	7.32444	7.63247	7.99372	7.5217	8.03005	7.72295	7.89253	8.55794	8.32387	DDX18	8886	protein_coding
ENSG00000088247	8.25643	8.46134	8.26551	8.55455	8.59189	8.49646	8.14491	8.20593	8.19251	8.7677	8.94575	8.97783	8.15698	8.38326	8.32142	8.08384	8.06207	7.98347	KHSRP	8570	protein_coding
ENSG00000088256	7.04312	7.11805	7.22651	7.38628	7.34428	7.2022	7.19982	7.10827	6.71959	8.14173	8.18029	7.93409	7.09461	7.45178	7.14208	6.58086	6.59924	7.11219	GNA11	2767	protein_coding
ENSG00000088280	6.42661	7.44755	7.37551	6.67354	7.78488	8.48942	6.65722	7.2713	9.06162	7.62701	8.30758	7.61838	7.12635	7.91551	8.14189	6.92904	7.50944	7.12657	ASAP3	55616	protein_coding
ENSG00000088298	4.61933	4.76816	5.01106	4.59622	4.67285	4.89019	4.57111	4.82591	5.067	4.84302	5.12788	4.98473	5.26541	4.89394	5.49972	5.05451	4.87394	4.77604	EDEM2	55741	protein_coding
ENSG00000088305	3.83745	4.61963	5.19209	4.01785	4.87752	5.08148	5.08404	4.35376	5.40076	4.65598	5.24589	4.08595	4.71812	4.83767	5.20402	4.60225	4.73181	4.86963	DNMT3B	1789	protein_coding
ENSG00000088320	-1.65505	-1.51272	-1.71952	-1.71271	-1.72661	-1.70215	-1.72651	-1.68657	-1.14441	-1.66026	-1.55432	-1.6125	-1.68186	-1.67008	-1.69437	-1.6702	-1.65719	-1.48138	REM1	28954	protein_coding
ENSG00000088325	4.7591	2.88601	3.6623	4.84132	3.04433	3.77601	4.37824	4.07326	3.79827	4.23728	3.06503	2.70326	4.69064	4.18971	3.79657	4.94918	3.33346	3.36589	TPX2	22974	protein_coding
ENSG00000088340	4.81922	2.38767	4.37574	4.28939	3.19735	4.86558	4.78509	3.0015	4.40602	6.1854	3.61306	4.13683	6.05679	3.70053	5.11881	5.96248	2.86138	3.89569	FER1L4	NA	transcribed_unitary_pseudogene
ENSG00000088356	5.0973	4.35438	4.42705	4.80683	4.48947	4.42051	4.43173	4.07067	3.81984	5.0706	4.93588	4.27053	4.44065	3.98017	4.65439	4.38046	3.14079	4.13998	PDRG1	81572	protein_coding
ENSG00000088367	10.3281	9.18488	9.78417	10.545	9.51868	9.53461	10.0352	9.34325	9.4882	10.3117	9.83053	10.8968	10.1004	9.68974	9.87723	10.0187	9.11785	9.79791	EPB41L1	2036	protein_coding
ENSG00000088386	-1.83044	-1.45684	-1.87735	-1.87239	-1.88935	-1.8647	-1.88927	-1.85337	-1.74221	-1.83423	-1.75715	-1.79948	-1.84994	-1.84137	-1.85905	-1.84146	-1.83199	-1.8391	SLC15A1	6564	protein_coding
ENSG00000088387	10.5905	11.7075	11.3183	10.9071	11.5252	10.829	10.5373	11.6054	9.90403	10.6228	11.4678	11.9783	10.8025	11.793	10.604	10.6128	12.3001	11.8403	DOCK9	23348	protein_coding
ENSG00000088448	9.52943	9.8181	9.50299	9.18994	9.72174	9.2795	9.50279	10.1627	9.52555	9.51292	10.2254	10.0644	9.67463	10.2472	9.5976	9.71352	10.0357	9.90201	ANKRD10	55608	protein_coding
ENSG00000088451	3.78152	4.26427	3.94211	3.73348	4.59973	4.62394	4.36654	5.29992	4.87727	4.10921	4.02236	4.07131	3.54696	3.35159	3.44151	4.23963	4.82977	3.3764	TGDS	23483	protein_coding
ENSG00000088538	11.2311	10.7033	10.8128	11.1154	10.5531	10.58	10.951	10.4116	10.1734	11.3519	11.1537	11.3388	11.1179	10.8091	10.9441	11.1314	10.7721	11.1876	DOCK3	1795	protein_coding
ENSG00000088543	5.69262	5.40411	5.8745	5.78735	5.52909	5.97282	5.85854	5.03756	5.98724	6.39768	5.52917	5.58491	6.21825	6.28834	6.22166	5.43336	5.38975	5.82951	C3orf18	51161	protein_coding
ENSG00000088682	7.75306	7.55098	7.42874	7.61754	7.84969	8.03011	7.34353	7.19234	7.57376	7.87264	7.67188	7.19172	7.75786	8.17563	7.68522	7.8218	8.05119	8.04411	COQ9	57017	protein_coding
ENSG00000088726	0	0	0	0	0	0	0	0	0	0	0	0	0	0	0	0	0	0	TMEM40	55287	protein_coding
ENSG00000088727	5.5171	3.45773	4.50508	5.09242	2.97059	4.20621	5.15629	4.36008	4.15787	6.17167	3.71989	4.3224	6.11284	4.09265	4.97099	5.84989	2.97803	3.90172	KIF9	64147	protein_coding
ENSG00000088756	5.79312	5.66764	6.02549	5.62713	5.88044	5.37445	5.60023	5.03548	5.69378	5.62523	4.42672	4.14116	5.08232	5.6934	5.92928	5.60952	5.63409	6.45405	ARHGAP28	79822	protein_coding
ENSG00000088766	6.29941	6.49557	6.33057	6.34171	6.41461	6.49883	6.98304	7.70536	6.84496	6.82303	6.09054	6.11175	6.8774	6.56269	6.0351	6.74386	6.62963	6.53643	CRLS1	54675	protein_coding
ENSG00000088782	0	0	0	0	0	0	0	0	0	0	0	0	0	0	0	0	0	0	DEFB127	140850	protein_coding
ENSG00000088808	8.64158	8.08208	8.39752	8.89434	8.36573	8.78301	8.92878	7.98512	8.59051	9.43681	9.04179	8.00256	9.37142	8.49965	9.16285	9.16584	7.95335	8.66134	PPP1R13B	23368	protein_coding
ENSG00000088812	9.52973	9.09213	9.19995	9.62676	9.20653	9.39768	9.49711	9.1145	8.99444	8.80631	8.55001	8.70296	8.91018	8.94927	8.71831	9.17996	8.9894	9.21035	ATRN	8455	protein_coding
ENSG00000088826	5.43568	6.46457	6.67929	4.83926	7.07352	7.78743	5.34786	5.75071	7.139	5.93816	8.18894	6.51152	5.67442	7.4301	6.47089	4.91398	6.53789	6.11839	SMOX	54498	protein_coding
ENSG00000088827	1.20895	1.38891	2.36782	1.31603	3.40353	4.03423	3.41222	1.72282	4.21538	2.49648	1.60337	1.37575	2.16095	2.55875	4.11952	2.05863	1.2007	2.08204	SIGLEC1	6614	protein_coding
ENSG00000088832	7.38908	6.64015	6.60509	8.06198	6.88305	6.59005	7.0809	6.98993	6.73775	6.50338	5.95974	6.10932	6.77942	6.34285	5.84241	6.72301	5.50387	5.51206	FKBP1A	2280	protein_coding
ENSG00000088833	7.94187	7.81845	7.83342	8.24889	7.81342	7.84196	7.99674	7.89562	7.74369	8.22927	7.71429	8.12727	8.09307	8.02352	8.13372	7.97907	8.01564	7.7911	NSFL1C	55968	protein_coding
ENSG00000088836	3.61442	2.95867	3.92208	2.84437	2.8999	3.95125	4.22399	2.68307	4.38149	3.72535	3.23351	3.05543	4.23368	4.59457	4.21086	3.29399	2.52045	2.82691	SLC4A11	83959	protein_coding
ENSG00000088854	9.86809	9.73608	9.96467	9.56817	9.71245	10.1064	9.53026	9.51737	10.3008	9.9536	9.69851	10.027	9.87978	9.80835	9.72401	9.86735	9.8373	10.0321	C20orf194	25943	protein_coding
ENSG00000088876	8.15946	7.94588	7.81212	7.96758	7.88038	7.55128	7.92193	7.79353	7.80177	8.16195	7.9213	7.79254	8.61397	8.12583	7.85607	8.33816	8.15768	8.25343	ZNF343	79175	protein_coding
ENSG00000088881	4.72933	7.35043	5.86451	4.39231	6.94292	6.32378	5.46292	6.37936	5.57075	6.09316	8.88603	7.71303	5.77082	7.89662	6.10401	4.46092	7.69311	6.37289	EBF4	57593	protein_coding
ENSG00000088882	1.61588	5.27322	3.24732	1.34104	4.13957	1.97002	2.55949	4.63449	2.05095	2.49923	5.76097	2.61954	2.33101	4.74229	3.12684	1.54166	5.85614	2.44657	CPXM1	56265	protein_coding
ENSG00000088888	8.46996	9.07448	9.07886	8.43222	9.11336	9.55511	8.78671	8.80501	9.53554	9.19128	9.25866	9.5789	8.98771	9.36393	9.25288	9.04503	9.29922	9.28054	MAVS	57506	protein_coding
ENSG00000088899	9.76431	9.12055	8.75415	10.2251	9.07716	8.96383	9.53879	9.10858	8.80404	10.8253	10.0748	8.96307	10.1397	9.19051	9.42806	10.0712	9.14135	8.7467	LZTS3	9762	protein_coding
ENSG00000088926	-0.0682504	0.205287	0.832426	-0.148564	0.0830891	0.192347	0.602538	-0.114191	0.95145	0.64416	0.184728	1.59953	1.08329	-0.0906958	-0.124831	0.820114	-0.0714997	-0.0861096	F11	2160	protein_coding
ENSG00000088930	8.08845	8.05317	7.94943	7.95316	8.04453	7.88269	8.21971	8.84369	8.2368	8.02188	8.06131	8.52997	8.34515	8.34081	8.18873	8.34958	8.33231	8.32733	XRN2	22803	protein_coding
ENSG00000088970	8.66383	9.79492	8.96707	8.76976	10.27	9.06169	8.56214	9.04118	8.18527	8.26623	9.46988	9.12856	8.72676	9.78711	8.59426	9.12836	10.2038	9.62303	KIZ	55857	protein_coding
ENSG00000088986	8.24901	8.09666	8.04183	8.67019	8.33805	8.7978	7.77338	7.77242	7.97649	6.86885	6.70321	7.55891	7.3788	7.38406	7.52475	7.33184	7.00841	6.95371	DYNLL1	8655	protein_coding
ENSG00000088992	5.94902	3.27397	4.20129	5.43167	2.86274	3.7198	3.99717	3.99158	4.16765	6.92291	3.29555	3.76699	6.3809	3.71233	4.65659	5.28411	3.06579	3.82817	TESC	54997	protein_coding
ENSG00000089006	8.2777	8.51691	8.27814	8.04177	8.58627	8.36281	8.09927	8.33889	8.4346	7.6663	7.79577	7.82005	8.16544	7.81915	7.91039	8.17395	8.49535	8.09563	SNX5	27131	protein_coding
ENSG00000089009	8.17163	7.65759	7.9088	8.43796	8.00446	7.93028	7.83825	7.9114	7.99036	7.25614	7.70561	7.1986	6.9695	7.54239	7.12861	6.94323	7.37319	7.31636	RPL6	6128	protein_coding
ENSG00000089012	-0.305161	-0.757219	-0.771962	-0.0798151	-0.782997	-0.76002	-0.0545787	-0.748378	-0.771858	0.386262	-0.475411	-0.174579	-0.129491	-0.735139	-0.754314	-0.0767592	-0.718349	-0.732534	SIRPG	55423	protein_coding
ENSG00000089022	9.54606	9.00376	9.0932	9.22258	8.97792	8.8837	9.51337	9.34572	9.09619	9.4635	9.65319	9.51281	9.63532	9.62599	9.61295	9.66639	9.7886	9.89219	MAPKAPK5	8550	protein_coding
ENSG00000089041	8.62215	9.85168	9.47932	9.21111	10.6279	10.294	8.67316	9.4795	7.45193	8.77656	10.0445	10.6426	8.04135	8.92494	7.4583	8.47575	9.85866	9.76878	P2RX7	5027	protein_coding
ENSG00000089048	8.55612	8.27838	8.24129	8.54547	8.109	8.10058	8.36913	8.58008	8.10186	8.2073	8.43221	8.5167	8.74192	8.2094	8.30717	8.70869	8.51875	8.94528	ESF1	51575	protein_coding
ENSG00000089050	5.2684	5.5144	5.50048	5.24754	5.5842	5.50223	5.61225	5.45979	5.27115	3.53226	3.94613	3.72748	4.1627	4.72734	4.73917	5.19399	5.35942	5.25526	RBBP9	10741	protein_coding
ENSG00000089053	9.99688	10.4806	10.4541	9.939	10.1702	9.91584	10.2331	10.413	9.74913	10.262	10.2538	11.0283	10.2313	10.4823	10.0687	10.3583	10.4373	10.7142	ANAPC5	51433	protein_coding
ENSG00000089057	9.50023	9.59158	9.48263	9.36341	9.54711	9.46825	9.67491	9.53626	9.56045	9.77791	9.56357	9.61069	9.42663	9.4383	9.39491	9.83027	9.66608	9.5053	SLC23A2	9962	protein_coding
ENSG00000089060	6.80121	6.23931	6.94549	6.51844	6.48408	7.23946	6.29745	6.26513	7.00889	8.43039	6.87012	7.86737	7.57316	6.89322	7.1218	7.12855	6.30814	6.92714	SLC8B1	80024	protein_coding
ENSG00000089063	6.69843	6.91832	6.88949	6.90628	6.81965	7.02966	6.57278	7.59277	6.97162	5.72244	6.28154	7.20773	5.78192	6.49909	6.05736	5.91791	6.66282	7.02367	TMEM230	29058	protein_coding
ENSG00000089091	6.23075	6.00721	5.97357	6.1552	5.69115	5.84759	6.17564	5.66673	5.96491	6.66579	4.99232	5.75109	6.68968	5.73414	6.58864	6.70968	5.91139	5.78797	DZANK1	55184	protein_coding
ENSG00000089094	8.17011	8.62996	8.45295	8.20138	8.54275	8.25485	7.75119	7.94082	7.73579	9.12264	9.52146	9.06312	8.40222	8.67035	8.67185	8.22189	8.67592	8.59064	KDM2B	84678	protein_coding
ENSG00000089101	4.74552	2.71592	3.73115	4.3494	3.26736	3.13929	4.57108	3.66626	3.42703	4.96767	4.06677	3.69359	5.01541	2.32302	3.82827	4.91171	2.39548	3.70565	CFAP61	26074	protein_coding
ENSG00000089116	-2.29826	-2.30574	-2.27731	-2.30823	-2.31248	-2.30641	-2.31234	-2.30371	-2.30938	-2.29916	-2.28083	-2.2909	-2.3029	-2.30086	-2.30506	-2.30088	-2.29863	-2.30032	LHX5	64211	protein_coding
ENSG00000089123	6.57197	6.18553	6.12428	5.90335	5.75569	5.75906	6.34707	5.8346	5.97363	7.22265	6.25536	5.93879	6.75544	6.07485	6.29346	7.26502	5.96408	6.44113	TASP1	55617	protein_coding
ENSG00000089127	3.26039	4.88733	3.30685	3.08043	4.11127	1.83242	3.84238	3.73061	4.39218	3.43922	3.58015	2.88431	3.03997	4.44979	4.1978	3.44658	4.586	3.64407	OAS1	4938	protein_coding
ENSG00000089154	8.64607	9.10058	8.86583	8.8962	9.21821	9.28673	8.50398	8.65995	8.9378	9.66105	9.78391	9.67678	9.13402	9.07802	9.01785	8.83337	9.03893	9.10634	GCN1	10985	protein_coding
ENSG00000089157	7.61875	7.31789	7.33281	7.36914	7.35394	7.22893	6.94905	7.54656	7.3263	7.65768	7.50534	8.0058	7.3065	7.42157	7.77048	7.0275	7.16023	7.48766	RPLP0	6175	protein_coding
ENSG00000089159	6.49068	7.01558	7.06866	6.53505	7.11744	7.31254	7.24158	6.75429	7.23605	7.44286	7.47183	8.24339	8.69582	7.23451	7.69811	7.33332	7.04315	7.38931	PXN	5829	protein_coding
ENSG00000089163	1.56672	2.08705	2.15786	2.7959	2.1995	3.04453	2.35097	2.02733	1.67089	2.72672	1.50109	1.32547	2.87877	1.49944	2.11456	2.42104	1.82965	2.44629	SIRT4	23409	protein_coding
ENSG00000089169	9.54667	7.97309	7.97954	9.40668	7.86521	6.786	8.85682	7.61292	7.21804	9.31683	8.09169	7.23477	8.56045	7.29724	8.46357	9.06694	7.44531	8.24176	RPH3A	22895	protein_coding
ENSG00000089177	8.13873	8.7678	8.76305	8.59691	8.48767	8.77556	8.25194	7.97608	8.7408	8.80163	8.94471	8.96868	8.4296	8.86664	8.8338	8.49751	8.89702	8.97782	KIF16B	55614	protein_coding
ENSG00000089195	6.02563	5.61088	5.55719	6.31979	5.3788	5.24401	6.49341	6.23241	6.06418	6.04481	5.8928	6.18864	6.47536	6.0262	6.24611	6.42419	5.71736	6.0429	TRMT6	51605	protein_coding
ENSG00000089199	9.72974	8.23607	8.87957	9.92367	8.26689	8.02147	8.77455	8.52075	8.54467	8.61071	7.88734	7.23783	8.4782	8.07792	8.43185	8.53917	7.55978	8.29335	CHGB	1114	protein_coding
ENSG00000089220	8.97971	8.43666	8.78428	9.57135	8.58365	8.82624	8.5742	9.02827	8.58033	7.81316	7.72288	8.47361	7.55839	7.83621	8.09733	7.56699	7.23584	7.76102	PEBP1	5037	protein_coding
ENSG00000089225	-1.8361	-1.69655	-1.89932	-1.89263	-1.91674	-1.88228	-1.91591	-1.68506	-1.71721	-1.84122	-1.73734	-1.61244	-1.86239	-1.85084	-1.87466	-1.85095	-1.8382	-1.84778	TBX5	6910	protein_coding
ENSG00000089234	7.58479	7.29482	7.21381	7.55197	6.88778	7.19488	7.19461	7.36562	7.16622	7.39681	6.92709	6.8472	7.2403	7.21696	7.09176	7.27368	7.15229	7.21311	BRAP	8315	protein_coding
ENSG00000089248	6.93093	6.39328	6.76575	7.14557	6.4895	6.65676	6.6055	6.49578	6.46487	6.83234	7.09166	7.00973	6.72422	6.80545	6.65075	6.75481	6.23404	6.74882	ERP29	10961	protein_coding
ENSG00000089250	7.49644	9.0018	7.3393	7.05026	8.83666	6.38634	7.32369	7.59744	6.63298	7.2953	9.65332	7.26575	6.99096	9.04166	7.52722	6.79506	8.8808	7.48236	NOS1	4842	protein_coding
ENSG00000089280	9.83664	10.2752	9.92139	9.67619	10.2151	9.78762	9.95801	9.90886	9.84396	9.8876	10.4728	10.1849	9.9661	10.5245	10.1967	10.0965	10.4817	10.2183	FUS	2521	protein_coding
ENSG00000089289	6.83423	5.988	5.9724	6.62044	6.17793	6.07544	5.95721	6.31079	5.86856	5.80313	5.5822	6.0555	5.41789	5.60992	5.96582	5.31199	5.47181	5.68852	IGBP1	3476	protein_coding
ENSG00000089327	4.28192	2.43642	3.38115	3.7872	3.10318	2.22822	3.63379	2.94782	3.38262	5.27653	3.95828	2.82259	4.88761	3.40359	4.16807	4.52864	1.91708	3.75317	FXYD5	53827	protein_coding
ENSG00000089335	7.92918	8.35589	8.14669	8.09061	8.16038	8.32439	8.51663	9.04025	8.51175	7.33509	7.22182	7.33553	7.87065	7.92517	7.61723	8.13546	8.51646	8.42161	ZNF302	55900	protein_coding
ENSG00000089351	7.15463	7.68117	7.39337	7.2635	7.87046	7.9873	6.98626	7.26123	7.8085	7.74186	8.76092	7.94742	7.31791	8.03217	7.8384	7.1811	7.77592	7.49772	GRAMD1A	57655	protein_coding
ENSG00000089356	0.3887	0.671676	2.33225	0.59764	0.747411	3.78918	0.479859	0.281254	4.03187	0.370859	0.737159	1.88258	0.297223	0.337303	2.04836	0.336908	0.381377	1.87375	FXYD3	5349	protein_coding
ENSG00000089472	4.20167	6.20037	7.5649	3.66106	5.19363	8.45734	3.72127	5.78023	7.4921	3.68377	4.67566	7.16497	3.66891	7.03228	7.00931	3.61594	6.26306	7.58605	HEPH	9843	protein_coding
ENSG00000089486	7.42914	6.65104	7.27331	7.83781	6.999	8.05454	7.11414	6.63034	7.20406	7.56974	7.14574	7.30404	6.75933	6.72817	6.96748	6.89321	6.29876	6.3748	CDIP1	29965	protein_coding
ENSG00000089505	4.55146	5.06624	4.28754	5.06307	5.23419	4.23253	4.02618	4.29337	4.03008	4.64203	4.90751	4.8682	4.69413	5.0034	4.26392	4.29904	4.75872	4.21422	CMTM1	113540	protein_coding
ENSG00000089558	5.41329	3.62634	3.4466	5.50627	4.10234	4.20046	5.77847	4.68111	3.94064	7.82134	4.61855	3.78239	6.11889	3.87498	5.77831	5.80356	3.41919	4.20802	KCNH4	23415	protein_coding
ENSG00000089597	8.46875	8.5258	8.63676	8.44709	8.65321	8.81044	8.09235	8.29339	8.67282	8.4477	8.3754	8.97561	8.14748	8.35089	8.40472	8.0527	8.50285	8.35293	GANAB	23193	protein_coding
ENSG00000089639	5.89588	5.84335	5.72092	5.679	6.05654	5.37257	5.88089	4.90594	5.61082	7.38915	6.30467	6.05582	7.29991	5.97751	7.40304	6.76406	5.80398	6.16108	GMIP	51291	protein_coding
ENSG00000089682	7.54517	7.74461	7.36474	7.7456	7.87556	7.6554	7.82022	8.21634	8.03709	6.7693	7.37962	7.56151	7.48942	7.74844	7.42199	8.06145	8.43428	8.37244	RBM41	55285	protein_coding
ENSG00000089685	-0.218694	0.591261	0.265455	-0.314201	-0.0477984	-0.297838	0.374972	0.662078	-0.32421	-0.227843	0.0676702	2.0413	-0.264824	0.51781	0.104321	-0.245055	-0.222458	1.55677	BIRC5	332	protein_coding
ENSG00000089692	0.405823	0.896554	0.977443	0.301248	0.884931	1.50218	0.520434	0.346038	0.797439	1.32295	2.04775	0.493449	0.354614	1.44616	1.55832	1.44538	1.10831	1.46735	LAG3	3902	protein_coding
ENSG00000089693	7.74077	7.69141	7.60815	8.41006	7.54121	7.41453	7.50117	7.56254	7.2678	8.15086	7.30791	7.43455	7.73832	6.94994	7.23786	7.27397	6.49846	6.42047	MLF2	8079	protein_coding
ENSG00000089723	4.54868	3.72792	3.93935	4.41363	3.83946	3.79988	3.97647	3.32711	3.58854	5.36709	4.54544	3.6019	4.59371	2.63988	3.76448	3.3655	4.12064	3.49485	OTUB2	78990	protein_coding
ENSG00000089737	10.6132	10.0175	10.2718	10.8723	10.0262	10.1196	10.5347	10.2652	10.5109	10.4748	10.2159	10.5061	10.5628	10.0926	10.4423	10.5626	10.0445	10.3485	DDX24	57062	protein_coding
ENSG00000089775	8.08943	8.53477	8.3835	8.26936	8.55009	8.44771	8.73129	8.78466	8.65407	7.58719	7.86626	7.9735	8.42273	8.47623	8.30449	8.42762	8.8125	8.511	ZBTB25	7597	protein_coding
ENSG00000089818	8.58518	8.17429	8.10684	8.7747	7.85394	7.9534	8.25431	8.49721	8.14677	7.56347	7.26983	7.31283	7.41495	7.54592	7.44168	7.75435	7.74738	7.51297	NECAP1	25977	protein_coding
ENSG00000089820	3.75671	3.79243	4.93535	4.12984	4.72774	4.71038	3.17941	2.36099	5.81277	5.91643	5.2887	6.02704	4.43337	4.4588	6.19726	4.05037	3.50118	5.62616	ARHGAP4	393	protein_coding
ENSG00000089847	8.93603	6.64221	7.71315	8.87744	7.63274	8.05938	8.11405	7.2272	7.42838	10.5434	7.88544	7.77925	9.61019	7.45511	9.00286	9.41451	6.44897	8.159	ANKRD24	170961	protein_coding
ENSG00000089876	6.32161	6.85925	6.96953	6.18899	6.68357	7.08331	6.42546	6.76519	7.25653	6.25002	6.87388	6.73921	6.20089	6.19925	6.38054	6.59396	6.96567	6.79959	DHX32	55760	protein_coding
ENSG00000089902	6.99535	7.59634	7.24116	7.20305	7.69427	7.5723	7.28456	6.81694	7.64527	7.09751	7.21231	6.55296	7.23088	7.37355	7.34044	6.93471	6.92913	6.91004	RCOR1	23186	protein_coding
ENSG00000089916	9.82384	10.2028	9.64614	9.78762	10.3147	9.72557	10.1008	10.2354	9.83685	8.96474	9.43323	9.2285	9.57377	9.90508	9.34441	9.83258	10.4241	9.85507	GPATCH2L	55668	protein_coding
ENSG00000090006	7.77237	5.97335	6.3177	7.4238	6.36558	5.74603	7.05638	6.41388	6.04008	9.84135	7.23783	7.39096	8.57106	7.05406	7.45779	7.7343	5.37093	6.84655	LTBP4	8425	protein_coding
ENSG00000090013	2.22001	3.44919	4.02162	3.71171	3.35186	3.7274	3.44521	3.4252	4.30257	4.36189	2.80464	2.99487	4.05862	3.50165	3.20627	2.5795	2.84379	2.77085	BLVRB	645	protein_coding
ENSG00000090020	7.48392	6.42233	6.73762	7.55138	6.49152	6.69897	7.18394	6.70351	6.65416	7.8861	6.26426	6.47569	7.58856	6.43558	7.23869	7.38098	6.33183	6.67356	SLC9A1	6548	protein_coding
ENSG00000090054	6.48687	7.15422	7.18171	6.94546	7.3989	7.1611	7.24197	7.70573	7.55561	6.63941	7.05529	7.07783	6.66119	6.6142	6.65697	6.73008	7.21466	7.28854	SPTLC1	10558	protein_coding
ENSG00000090060	9.3717	9.81063	9.5818	9.69167	10.0758	9.79576	9.44863	9.66462	9.44964	8.47259	8.77539	8.82762	8.93957	9.19816	8.84536	9.29889	9.65266	9.44658	PAPOLA	10914	protein_coding
ENSG00000090061	7.55902	8.06756	7.68693	7.64566	8.00353	7.62656	7.61939	7.60388	7.82989	7.26624	7.53278	7.41321	7.37187	7.61649	7.46066	7.72888	7.74076	7.71182	CCNK	8812	protein_coding
ENSG00000090097	8.47449	9.57576	9.10123	8.35271	9.10766	8.54229	8.20812	8.80159	8.0786	10.0097	10.7372	10.6874	9.13605	10.0074	9.07163	8.42404	9.51226	9.29091	PCBP4	57060	protein_coding
ENSG00000090104	3.41125	4.64114	6.62113	3.31951	5.91774	6.20551	4.27999	2.80819	7.80911	5.01974	6.05771	7.38252	5.54814	7.1499	7.9225	3.85593	3.84569	6.2547	RGS1	5996	protein_coding
ENSG00000090238	8.48957	7.95966	8.23921	8.63314	8.25101	8.2687	8.18523	7.71813	7.90078	8.83087	8.16825	8.90884	8.12374	7.85533	8.25007	8.1988	7.96676	8.21107	YPEL3	83719	protein_coding
ENSG00000090263	5.93932	4.77319	5.24872	5.81767	5.20339	5.55474	5.12929	5.43241	5.10167	4.55079	3.9652	4.68126	4.39862	4.96328	4.41989	4.40161	5.44724	5.1532	MRPS33	51650	protein_coding
ENSG00000090266	6.1569	5.8594	5.98353	6.14927	5.92978	6.05394	5.4806	5.40405	5.67239	5.82967	4.50424	6.33083	5.71382	5.82125	5.36828	5.12552	5.38692	5.45915	NDUFB2	4708	protein_coding
ENSG00000090273	8.19902	7.61582	7.6377	8.45734	7.81978	7.90147	7.40367	7.40061	7.19771	8.2686	8.04623	8.00957	7.72576	7.57285	7.51335	7.35464	7.03604	6.86917	NUDC	10726	protein_coding
ENSG00000090316	8.2123	7.91625	7.84264	8.18685	8.05606	8.01335	7.54335	7.42994	7.55375	8.90859	8.71176	8.41701	8.49211	8.48829	8.22895	7.77074	7.84254	7.80545	MAEA	10296	protein_coding
ENSG00000090339	2.64442	2.13362	4.01416	2.03324	3.55251	4.92308	2.65252	2.54849	5.12202	1.8951	1.99002	3.33944	2.84469	3.06107	4.62552	1.47566	1.91307	2.5489	ICAM1	3383	protein_coding
ENSG00000090372	8.7412	8.12918	8.16405	8.7641	8.24622	8.37853	8.0358	7.86597	7.67167	9.77389	9.07465	9.28555	9.13862	8.66695	8.88211	8.62712	8.29219	8.37671	STRN4	29888	protein_coding
ENSG00000090376	4.02761	4.13864	5.24575	3.63731	4.58521	4.41074	4.13136	3.80824	5.42031	3.61694	3.64065	4.59432	3.62072	5.37354	6.00199	3.30033	3.26166	5.57753	IRAK3	11213	protein_coding
ENSG00000090382	1.39907	1.36517	2.66895	1.10037	2.12706	1.76614	1.41949	0.638964	1.24665	1.3702	0.953553	1.64623	2.03192	0.674505	2.03629	1.04224	0.703481	1.33363	LYZ	4069	protein_coding
ENSG00000090402	-0.503672	-0.597219	-0.641822	-0.188839	-0.677773	-0.605424	-0.287531	1.6307	-0.641494	-0.514991	2.3267	-0.371106	-0.0535986	-0.53633	1.7101	-0.000855744	-0.508316	-0.529545	SI	6476	protein_coding
ENSG00000090432	5.64954	6.05758	5.9273	5.94719	5.85432	6.29088	5.84486	6.04848	6.13645	6.0439	5.39131	6.2293	5.54316	5.76994	6.2523	5.68476	5.65358	5.5536	MUL1	79594	protein_coding
ENSG00000090447	6.62442	5.86734	6.15716	6.42162	6.49371	6.30804	6.73797	5.80442	5.78045	7.47509	7.1125	6.78361	7.48401	6.52519	7.24932	7.14356	6.01419	6.93807	TFAP4	7023	protein_coding
ENSG00000090470	8.83423	8.44926	8.58728	8.89179	8.17983	8.21207	8.92214	8.63821	7.99422	9.26033	8.18821	9.32298	8.94324	8.62782	8.6152	9.23413	8.56227	9.26625	PDCD7	10081	protein_coding
ENSG00000090487	5.54187	5.88627	5.73332	5.1558	5.6355	6.0241	5.19943	5.22212	5.83733	5.73722	6.6631	6.74194	5.65387	5.90651	5.59601	5.14104	5.74717	5.5981	SPG21	51324	protein_coding
ENSG00000090512	-0.0501907	-0.556918	-0.57927	0.191114	-0.108547	-0.561131	0.346626	-0.543725	-0.57911	-0.512193	-0.235093	0.115445	-0.538257	1.05341	-0.552567	-0.524379	1.02742	-0.520442	FETUB	26998	protein_coding
ENSG00000090520	6.90457	7.60165	7.61408	7.15541	7.04553	7.57427	7.01949	7.48721	7.28627	7.02377	7.51545	8.04644	6.91735	7.14406	6.88573	7.13467	7.64629	7.4948	DNAJB11	51726	protein_coding
ENSG00000090530	5.27278	5.57472	5.1288	5.34109	6.09141	4.94573	5.42935	5.27844	5.20336	5.2194	4.98247	5.20347	5.35057	5.64664	5.70806	6.16437	5.14816	4.97698	P3H2	55214	protein_coding
ENSG00000090534	4.78856	2.24169	3.13372	4.31061	2.54845	2.82481	4.00587	2.68019	3.55545	5.55932	3.26323	3.0742	5.49697	2.95897	4.61376	4.36984	2.72857	2.44658	THPO	7066	protein_coding
ENSG00000090539	8.31023	7.3016	7.32717	8.42681	7.23617	7.17289	8.29555	7.42248	7.41611	10.1807	8.52581	7.02545	9.37005	7.79295	8.78074	8.86308	7.52769	7.81597	CHRD	8646	protein_coding
ENSG00000090554	1.332	2.61652	2.5292	1.42862	3.45287	3.28837	1.85333	2.02745	2.95754	1.69374	4.29469	3.94627	1.23617	3.05716	3.06464	1.64099	2.86406	2.16447	FLT3LG	2323	protein_coding
ENSG00000090565	9.36073	9.03147	8.90927	9.17025	8.76809	8.71088	8.58893	8.33265	8.52278	10.69	10.8746	9.94076	10.2003	9.83328	9.61519	9.41282	9.20512	9.11858	RAB11FIP3	9727	protein_coding
ENSG00000090581	7.64484	7.4339	7.87434	7.70899	7.55147	7.78745	7.39565	7.25133	7.39539	9.10089	8.58493	9.12607	8.4653	7.93398	8.10931	7.84245	7.54294	7.84261	GNPTG	84572	protein_coding
ENSG00000090612	7.62775	8.07601	7.83287	7.71534	8.07317	7.98011	8.61229	9.22185	8.70348	7.37386	8.04809	7.77592	7.57512	8.40875	8.08455	8.05586	8.55165	8.37975	ZNF268	10795	protein_coding
ENSG00000090615	10.0662	9.71162	9.79832	10.6066	10.0867	10.2884	9.72016	9.22516	9.57059	10.885	10.0864	10.0462	10.5058	9.93189	10.1195	10.2323	9.54619	9.77008	GOLGA3	2802	protein_coding
ENSG00000090621	7.79445	8.18764	8.23659	7.75944	7.95997	8.03547	8.18086	8.26778	8.56465	8.21873	7.92729	8.32051	8.37886	8.52298	8.54251	8.05472	8.21464	8.15729	PABPC4	8761	protein_coding
ENSG00000090659	1.99003	0.250779	0.54445	2.51854	1.44717	0.241112	1.45366	0.280675	0.54512	0.350133	0.66454	0.480283	2.97493	0.323898	2.751	1.54015	0.358408	0.332205	CD209	30835	protein_coding
ENSG00000090661	7.80731	8.01916	7.63758	7.58592	8.00189	7.76926	7.09892	7.30645	7.07066	8.99297	8.79069	8.62419	8.8381	8.45762	7.96647	7.94226	8.09507	7.73759	CERS4	79603	protein_coding
ENSG00000090674	5.84623	5.52849	5.97446	6.04754	5.48632	5.87578	5.65531	5.82896	5.59862	7.40968	5.34712	6.8761	6.63305	5.73466	6.45815	6.36338	6.10653	5.83053	MCOLN1	57192	protein_coding
ENSG00000090686	10.0294	9.90992	9.93671	9.8434	9.6274	9.60146	10.2748	10.1719	9.74179	9.78681	9.65816	10.1053	10.2854	9.87496	10.0337	10.487	10.0378	10.4278	USP48	84196	protein_coding
ENSG00000090776	3.15742	4.60543	4.53039	4.28654	4.9219	5.18014	3.70698	3.99334	4.50913	3.60238	2.71464	3.07997	4.13934	3.84576	4.15048	4.25458	4.22434	3.87476	EFNB1	1947	protein_coding
ENSG00000090857	8.59701	8.84493	8.61126	8.47285	9.1135	9.15228	8.81985	8.44881	8.9993	9.4786	9.40946	9.0107	8.88911	9.00213	9.00409	9.11252	9.05454	9.20097	PDPR	55066	protein_coding
ENSG00000090861	9.50333	9.07176	9.33282	9.92794	9.15067	9.50114	9.2506	8.99847	9.14829	9.76952	9.31003	9.79572	9.37924	9.16712	9.29217	9.25248	8.76469	9.10932	AARS	16	protein_coding
ENSG00000090863	10.254	10.0699	10.2217	10.3355	10.2995	10.616	10.0518	10.1209	10.4181	10.0999	9.88205	10.8018	10.033	10.0198	10.092	9.92334	10.0154	10.4253	GLG1	2734	protein_coding
ENSG00000090889	1.9774	2.05812	1.54807	1.03051	1.94373	1.79645	1.44661	1.58941	2.08138	2.09914	2.9625	1.81135	1.41126	1.47508	1.34556	1.20299	0.872253	1.49231	KIF4A	24137	protein_coding
ENSG00000090905	10.8164	10.9834	10.8948	10.6348	11.1075	11.1491	10.9645	10.5193	11.1642	10.3052	10.3815	10.4637	10.8693	10.8589	11.1129	11.1099	11.0351	11.06	TNRC6A	27327	protein_coding
ENSG00000090924	3.88158	6.84879	5.85918	3.59465	6.66855	5.35982	4.99179	5.84483	5.68587	5.29972	8.16817	6.35259	4.37333	7.5874	5.94491	4.09318	6.97581	5.49623	PLEKHG2	64857	protein_coding
ENSG00000090932	3.10032	5.22893	3.22062	3.41612	4.99189	1.69746	3.50399	5.43679	2.69559	3.86109	5.38787	2.53453	2.5553	4.07243	2.46408	2.97228	5.8118	2.66641	DLL3	10683	protein_coding
ENSG00000090971	5.45151	4.71783	4.95477	5.37389	5.00525	5.04916	4.84029	4.73428	4.68073	6.60545	4.96792	5.24096	5.16635	4.40846	5.37342	5.31457	4.19581	4.43769	NAT14	57106	protein_coding
ENSG00000090975	9.68107	8.25183	8.38111	9.6004	8.88211	8.88142	9.14508	8.48912	8.9281	10.5967	10.02	7.98006	10.2476	9.47096	9.72898	9.7731	8.43	8.59089	PITPNM2	57605	protein_coding
ENSG00000090989	8.71891	9.01908	8.79997	8.38514	8.90106	8.70091	8.70612	9.28105	8.90774	8.46571	9.31972	8.90832	8.61836	8.6352	8.53334	8.89775	9.00467	8.88644	EXOC1	55763	protein_coding
ENSG00000091009	6.92519	7.0222	7.1927	7.35254	6.96913	6.72931	7.455	7.18302	7.43818	5.4997	5.7105	6.2835	6.25589	6.20937	6.2938	6.80855	6.58447	7.14086	RBM27	54439	protein_coding
ENSG00000091010	-1.83957	-1.87531	-1.89285	-1.88722	-1.90697	-1.87849	-1.76012	-1.86562	-1.73936	-1.84388	-1.75633	-1.80441	-1.86173	-1.85199	-1.87207	-1.85209	-1.68798	-1.69606	POU4F3	5459	protein_coding
ENSG00000091039	9.55086	8.68932	8.82044	9.53667	9.02656	8.62226	9.30053	9.39825	8.75775	8.12944	8.17507	7.67889	8.51758	8.57038	8.86471	9.16763	8.71095	8.98557	OSBPL8	114882	protein_coding
ENSG00000091073	6.3448	7.81262	6.53393	5.79813	7.60859	6.56517	6.22995	6.19316	6.35942	6.85099	8.4036	7.75478	6.91964	7.83491	6.75179	6.71146	7.9513	7.13129	DTX2	113878	protein_coding
ENSG00000091106	-0.257269	-0.311383	0.51777	-0.0217861	0.751704	0.0113847	-0.0912233	-0.297518	1.40951	1.05165	-0.00220743	-0.173687	-0.291757	-0.276954	0.497558	0.1198	-0.260121	-0.272935	NLRC4	58484	protein_coding
ENSG00000091127	7.99265	6.95619	7.15374	7.28868	6.517	7.20607	7.48486	6.94737	6.96633	8.3106	6.88052	7.0766	8.3227	6.91833	8.04768	8.29211	7.05373	7.69074	PUS7	54517	protein_coding
ENSG00000091128	0.605432	1.49635	1.19178	1.23238	2.29853	1.74985	0.41049	1.73369	0.759652	1.32452	0.882638	1.24526	0.536413	2.52454	0.505601	0.565981	3.06712	2.154	LAMB4	22798	protein_coding
[truncated: 58,922 more rows]
