# Supplementary material for: High-resolution transcriptomics informs glial pathology in human temporal lobe epilepsy
Source: Acta Neuropathol Commun. 2022 Oct 23;10:149. doi: 10.1186/s40478-022-01453-1 (PMC9590125; doi:10.1186/s40478-022-01453-1)
Supplement: Supplementary file 3 — Additional file 3: Table S2. Differential expression, TLE vs. TL, nuclear RNA-seq datasets for astrocyte, OPC, and neuronal FANS populations, with annotation of dysregulated genes unique to each cell type. [file 40478_2022_1453_MOESM3_ESM.xlsx]

## Sheet: DE_PAX6+ TLE vs TL
	baseMean	log2FoldChange	lfcSE	stat	pvalue	padj	entrez	hgnc_symbol	gene_biotype
ENSG00000188933	914.751	2.26826	0.253819	8.93653	4.01565e-19	7.67953e-15	162632	USP32P1	transcribed_unprocessed_pseudogene
ENSG00000110436	6460.1	-3.20944	0.441024	-7.27725	3.40683e-13	3.25761e-09	6506	SLC1A2	protein_coding
ENSG00000151012	283.05	-2.91335	0.433555	-6.71968	1.82121e-11	1.16096e-07	23657	SLC7A11	protein_coding
ENSG00000156298	555.018	-1.78577	0.269259	-6.63217	3.30785e-11	1.58148e-07	7102	TSPAN7	protein_coding
ENSG00000085063	160.451	-2.35533	0.359301	-6.55531	5.55261e-11	1.7725e-07	966	CD59	protein_coding
ENSG00000101938	80.1879	-3.01375	0.46138	-6.53204	6.48791e-11	1.7725e-07	91851	CHRDL1	protein_coding
ENSG00000150625	1426.38	-1.92325	0.293402	-6.55501	5.56394e-11	1.7725e-07	2823	GPM6A	protein_coding
ENSG00000150938	297.279	-1.76356	0.284381	-6.20139	5.59665e-10	1.33788e-06	51232	CRIM1	protein_coding
ENSG00000109472	1090.78	-3.01233	0.49561	-6.07803	1.2167e-09	2.58535e-06	1363	CPE	protein_coding
ENSG00000163110	199.454	-2.22579	0.367227	-6.06108	1.3521e-09	2.58575e-06	10611	PDLIM5	protein_coding
ENSG00000011201	81.4328	-2.61689	0.434706	-6.0199	1.74529e-09	2.64745e-06	3730	ANOS1	protein_coding
ENSG00000100433	176.096	2.42631	0.402502	6.02807	1.65929e-09	2.64745e-06	54207	KCNK10	protein_coding
ENSG00000188647	484.726	-2.18891	0.363913	-6.01493	1.79967e-09	2.64745e-06	375743	PTAR1	protein_coding
ENSG00000119938	83.7068	-3.27809	0.549892	-5.96134	2.50175e-09	3.41739e-06	5507	PPP1R3C	protein_coding
ENSG00000116754	4793.64	1.24003	0.21658	5.72552	1.0312e-08	1.31472e-05	9295	SRSF11	protein_coding
ENSG00000162433	120.421	-2.59708	0.458802	-5.66058	1.5086e-08	1.69709e-05	205	AK4	protein_coding
ENSG00000170540	293.775	-1.88465	0.335469	-5.61795	1.93241e-08	2.05308e-05	23204	ARL6IP1	protein_coding
ENSG00000181061	63.3033	-2.0307	0.366582	-5.53956	3.03231e-08	3.0521e-05	25994	HIGD1A	protein_coding
ENSG00000138685	102.364	-4.00287	0.723779	-5.53051	3.19306e-08	3.0532e-05	2247	FGF2	protein_coding
ENSG00000125398	249.671	-2.82669	0.515732	-5.48093	4.23089e-08	3.85293e-05	6662	SOX9	protein_coding
ENSG00000156467	253.617	-1.73722	0.318161	-5.4602	4.75611e-08	4.13436e-05	7381	UQCRB	protein_coding
ENSG00000135919	436.859	-2.17461	0.407513	-5.33629	9.48651e-08	7.88782e-05	5270	SERPINE2	protein_coding
ENSG00000152661	449.71	-3.89563	0.732486	-5.31837	1.04699e-07	8.3428e-05	2697	GJA1	protein_coding
ENSG00000115159	198.29	-1.69179	0.318774	-5.30719	1.11328e-07	8.51616e-05	2820	GPD2	protein_coding
ENSG00000113657	372.316	-1.79487	0.338863	-5.29673	1.17893e-07	8.67148e-05	1809	DPYSL3	protein_coding
ENSG00000247556	754.484	-1.75452	0.338509	-5.1831	2.1823e-07	0.000154572	729082	OIP5-AS1	processed_transcript
ENSG00000160131	84.0599	-2.09116	0.40548	-5.15725	2.50605e-07	0.000159752	203547	VMA21	protein_coding
ENSG00000220378	126.92	3.69752	0.716877	5.15782	2.49839e-07	0.000159752	NA	KRT8P42	processed_pseudogene
ENSG00000262655	158.037	-2.57465	0.499127	-5.15831	2.49194e-07	0.000159752	10418	SPON1	protein_coding
ENSG00000136160	112.538	-3.33462	0.650942	-5.12275	3.01109e-07	0.000185755	1910	EDNRB	protein_coding
ENSG00000154262	342.876	3.04608	0.597072	5.1017	3.3661e-07	0.000201167	23460	ABCA6	protein_coding
ENSG00000148730	300.075	-1.90156	0.374293	-5.08042	3.76599e-07	0.000218245	1979	EIF4EBP2	protein_coding
ENSG00000178075	272.803	-2.02595	0.400517	-5.05833	4.2294e-07	0.000237891	54762	GRAMD1C	protein_coding
ENSG00000177119	185.623	-2.05518	0.409402	-5.01995	5.16853e-07	0.000282408	196527	ANO6	protein_coding
ENSG00000165629	112.678	-1.68564	0.336387	-5.01101	5.41444e-07	0.000287627	509	ATP5F1C	protein_coding
ENSG00000147027	70.7094	-3.29335	0.658421	-5.00188	5.6773e-07	0.00029344	83604	TMEM47	protein_coding
ENSG00000115902	239.995	-2.08533	0.41965	-4.9692	6.72281e-07	0.000311668	6509	SLC1A4	protein_coding
ENSG00000119772	1265.45	1.41292	0.284035	4.97444	6.54351e-07	0.000311668	1788	DNMT3A	protein_coding
ENSG00000174804	132.837	-2.3728	0.477699	-4.96714	6.79478e-07	0.000311668	8322	FZD4	protein_coding
ENSG00000130518	147.538	2.64753	0.53724	4.92803	8.30645e-07	0.000369425	80726	IQCN	protein_coding
ENSG00000147604	109.049	-2.18906	0.444895	-4.9204	8.63672e-07	0.000375383	6129	RPL7	protein_coding
ENSG00000120885	2527.13	-2.78525	0.567104	-4.91136	9.04451e-07	0.000384372	1191	CLU	protein_coding
ENSG00000081320	80.5773	-2.46327	0.50209	-4.90603	9.29379e-07	0.000386379	9262	STK17B	protein_coding
ENSG00000173208	90.3746	-1.80202	0.367844	-4.89887	9.63895e-07	0.000392203	225	ABCD2	protein_coding
ENSG00000065154	133.791	-1.53182	0.313796	-4.88158	1.05238e-06	0.000419285	4942	OAT	protein_coding
ENSG00000144119	74.956	-3.39035	0.698005	-4.8572	1.19059e-06	0.000464076	165257	C1QL2	protein_coding
ENSG00000146963	2558.1	1.53766	0.31693	4.85174	1.22383e-06	0.000464076	51631	LUC7L2	protein_coding
ENSG00000160213	30.1814	-2.36352	0.487371	-4.84952	1.2376e-06	0.000464076	1476	CSTB	protein_coding
ENSG00000169439	45.6483	-3.09401	0.640095	-4.83367	1.34039e-06	0.000492953	6383	SDC2	protein_coding
ENSG00000255690	95.7005	-3.25207	0.675327	-4.81554	1.46801e-06	0.000529701	9865	TRIL	protein_coding
ENSG00000143742	165.79	-1.93909	0.403633	-4.80408	1.55463e-06	0.000550569	6726	SRP9	protein_coding
ENSG00000118194	205.853	4.64781	0.970831	4.78746	1.68908e-06	0.000576822	7139	TNNT2	protein_coding
ENSG00000148053	2652.33	-1.6175	0.337711	-4.7896	1.67117e-06	0.000576822	4915	NTRK2	protein_coding
ENSG00000126950	50.6773	-2.43595	0.509544	-4.78065	1.74734e-06	0.000579879	59353	TMEM35A	protein_coding
ENSG00000141485	89.7144	-2.25503	0.472833	-4.76919	1.84965e-06	0.000579879	284111	SLC13A5	protein_coding
ENSG00000177485	69.8907	-2.23757	0.468577	-4.77524	1.79493e-06	0.000579879	10009	ZBTB33	protein_coding
ENSG00000198363	1137.24	-2.19297	0.459576	-4.77171	1.82667e-06	0.000579879	444	ASPH	protein_coding
ENSG00000168288	39.7591	-2.11502	0.444349	-4.75982	1.93764e-06	0.000597669	27249	MMADHC	protein_coding
ENSG00000123545	43.2358	-2.15591	0.45391	-4.74963	2.03784e-06	0.000608933	29078	NDUFAF4	protein_coding
ENSG00000242265	488.17	-1.4442	0.303949	-4.75147	2.01946e-06	0.000608933	23089	PEG10	protein_coding
ENSG00000154229	946.258	-1.53631	0.324179	-4.73907	2.14706e-06	0.000631698	5578	PRKCA	protein_coding
ENSG00000186469	201.096	-1.86339	0.393644	-4.73368	2.20488e-06	0.000638881	54331	GNG2	protein_coding
ENSG00000163682	121.634	-1.15725	0.245089	-4.72173	2.33843e-06	0.00065765	6133	RPL9	protein_coding
ENSG00000276462	121.77	5.05733	1.07077	4.72307	2.32307e-06	0.00065765	NA		lincRNA
ENSG00000188783	36.6708	-3.73309	0.791251	-4.71796	2.38221e-06	0.000660252	5549	PRELP	protein_coding
ENSG00000149591	116.673	1.93331	0.412223	4.68996	2.73258e-06	0.000719496	6876	TAGLN	protein_coding
ENSG00000237624	54.3464	2.75868	0.588075	4.69104	2.71819e-06	0.000719496	192217	OXCT2P1	unprocessed_pseudogene
ENSG00000246922	788.734	1.41355	0.30108	4.69492	2.6671e-06	0.000719496	390595	UBAP1L	protein_coding
ENSG00000087086	200.504	-2.24335	0.479648	-4.67707	2.90999e-06	0.000752035	2512	FTL	protein_coding
ENSG00000134250	823.019	-2.25214	0.483411	-4.65885	3.17979e-06	0.000801393	4853	NOTCH2	protein_coding
ENSG00000157851	371.436	2.50564	0.537861	4.65853	3.18479e-06	0.000801393	56896	DPYSL5	protein_coding
ENSG00000111962	93.8178	-2.30163	0.495347	-4.64649	3.37628e-06	0.000838545	10090	UST	protein_coding
ENSG00000229119	49.7156	3.28844	0.710127	4.63078	3.64287e-06	0.000881851	NA		processed_pseudogene
ENSG00000119927	214.066	-2.1247	0.461916	-4.59975	4.22994e-06	0.00101117	57678	GPAM	protein_coding
ENSG00000102144	310.764	-1.61915	0.352548	-4.59269	4.37569e-06	0.0010205	5230	PGK1	protein_coding
ENSG00000125351	537.194	1.27344	0.277258	4.59299	4.36943e-06	0.0010205	65109	UPF3B	protein_coding
ENSG00000104112	385.276	-1.94135	0.4241	-4.57759	4.70371e-06	0.00108378	29106	SCG3	protein_coding
ENSG00000118515	1241.52	2.9311	0.641602	4.56841	4.91435e-06	0.00110567	6446	SGK1	protein_coding
ENSG00000142168	240.584	-2.08306	0.455817	-4.56995	4.8784e-06	0.00110567	6647	SOD1	protein_coding
ENSG00000071082	168.584	-1.76223	0.387837	-4.54375	5.52629e-06	0.00122889	6160	RPL31	protein_coding
ENSG00000110090	132.657	-2.3895	0.527936	-4.52611	6.0079e-06	0.00129096	1374	CPT1A	protein_coding
ENSG00000182985	830.838	-1.43636	0.317217	-4.528	5.95451e-06	0.00129096	23705	CADM1	protein_coding
ENSG00000189108	72.842	3.18948	0.707723	4.50668	6.5849e-06	0.00139922	26280	IL1RAPL2	protein_coding
ENSG00000018236	1053.5	-1.46273	0.324766	-4.50394	6.67058e-06	0.00140185	1272	CNTN1	protein_coding
ENSG00000128656	700.971	-1.71428	0.381221	-4.49682	6.89769e-06	0.00143382	1123	CHN1	protein_coding
ENSG00000153904	153.105	-2.49748	0.556899	-4.48462	7.30424e-06	0.001502	23576	DDAH1	protein_coding
ENSG00000146469	36.102	-2.77311	0.619327	-4.47762	7.54811e-06	0.00151947	7432	VIP	protein_coding
ENSG00000154217	480.165	-1.81588	0.406914	-4.46258	8.09787e-06	0.00161316	26207	PITPNC1	protein_coding
ENSG00000069667	673.379	-1.85522	0.415947	-4.46023	8.18698e-06	0.0016141	6095	RORA	protein_coding
ENSG00000244687	401.214	-0.946929	0.212454	-4.45711	8.30724e-06	0.0016211	7335	UBE2V1	protein_coding
ENSG00000131591	107.541	1.9464	0.437998	4.44385	8.83621e-06	0.00170691	54991	C1orf159	protein_coding
ENSG00000100644	330.757	-1.37002	0.310214	-4.41636	1.00376e-05	0.00176109	3091	HIF1A	protein_coding
ENSG00000117519	235.984	-2.23377	0.505163	-4.42189	9.78426e-06	0.00176109	1266	CNN3	protein_coding
ENSG00000134333	183.457	-1.92184	0.434847	-4.41957	9.88954e-06	0.00176109	3939	LDHA	protein_coding
ENSG00000138326	179.743	-1.58271	0.358325	-4.41697	1.00093e-05	0.00176109	6229	RPS24	protein_coding
ENSG00000158186	436.918	-1.7497	0.394906	-4.43069	9.39327e-06	0.00176109	22808	MRAS	protein_coding
ENSG00000184261	63.5051	1.81642	0.409789	4.43257	9.31162e-06	0.00176109	56660	KCNK12	protein_coding
ENSG00000187094	127.157	-2.32832	0.526015	-4.42634	9.58466e-06	0.00176109	885	CCK	protein_coding
ENSG00000205213	190.786	-1.9297	0.436144	-4.42446	9.66851e-06	0.00176109	55366	LGR4	protein_coding
ENSG00000237973	525.002	-4.11643	0.931991	-4.41681	1.00168e-05	0.00176109	NA	MTCO1P12	unprocessed_pseudogene
ENSG00000261408	47.84	2.3127	0.524178	4.41205	1.02396e-05	0.0017802	100529145	TEN1-CDK3	protein_coding
ENSG00000141232	149.686	-1.78473	0.405555	-4.40072	1.0789e-05	0.00185882	10140	TOB1	protein_coding
ENSG00000129244	951.182	-2.53213	0.577078	-4.38785	1.14474e-05	0.00195465	482	ATP1B2	protein_coding
ENSG00000153936	156.867	-1.62842	0.37149	-4.38349	1.16792e-05	0.00197658	9653	HS2ST1	protein_coding
ENSG00000077522	845.703	2.70031	0.61774	4.37127	1.23526e-05	0.00203648	88	ACTN2	protein_coding
ENSG00000148175	79.6693	-2.72509	0.628778	-4.33395	1.46456e-05	0.00237358	2040	STOM	protein_coding
ENSG00000210825	299.068	4.43479	1.02578	4.32335	1.53676e-05	0.00246966	677822	SNORA40	snoRNA
ENSG00000173402	263.58	-1.71251	0.397744	-4.30554	1.66577e-05	0.00263274	1605	DAG1	protein_coding
ENSG00000129116	430.389	-2.28439	0.532595	-4.28916	1.7935e-05	0.00276604	23022	PALLD	protein_coding
ENSG00000137693	85.4021	-2.78001	0.647896	-4.29082	1.78015e-05	0.00276604	10413	YAP1	protein_coding
ENSG00000172380	34.0541	-3.51665	0.819341	-4.29204	1.77036e-05	0.00276604	55970	GNG12	protein_coding
ENSG00000168710	685.439	-2.08093	0.486314	-4.27898	1.87751e-05	0.00287243	10768	AHCYL1	protein_coding
ENSG00000143603	377.747	-1.70683	0.400195	-4.265	1.99901e-05	0.00289614	3782	KCNN3	protein_coding
ENSG00000152078	128.086	-1.99529	0.467277	-4.27004	1.95437e-05	0.00289614	148534	TMEM56	protein_coding
ENSG00000163285	111.829	-2.2343	0.52367	-4.26662	1.98456e-05	0.00289614	2565	GABRG1	protein_coding
ENSG00000251348	54.8021	-2.33243	0.546521	-4.26779	1.97422e-05	0.00289614	NA	HSPD1P11	processed_pseudogene
ENSG00000204388	2571.85	-4.90861	1.15168	-4.26215	2.02472e-05	0.00291133	3304	HSPA1B	protein_coding
ENSG00000114573	388.54	-1.23948	0.291135	-4.25742	2.06804e-05	0.00292956	523	ATP6V1A	protein_coding
ENSG00000214140	60.455	2.43208	0.572068	4.25138	2.12461e-05	0.00298757	768206	PRCD	protein_coding
ENSG00000119707	5872.61	1.12205	0.264202	4.24692	2.16729e-05	0.00302534	58517	RBM25	protein_coding
ENSG00000150893	249.385	-2.30263	0.542442	-4.24493	2.18665e-05	0.00303025	341640	FREM2	protein_coding
ENSG00000214353	67.329	-2.78515	0.659125	-4.22553	2.38379e-05	0.00327969	100130894	VAC14-AS1	antisense
ENSG00000127184	133.164	-1.84969	0.437939	-4.22363	2.404e-05	0.00328386	1350	COX7C	protein_coding
ENSG00000099942	262.403	-1.22548	0.290522	-4.21818	2.46278e-05	0.00334029	1399	CRKL	protein_coding
ENSG00000008394	68.1661	-3.27141	0.777819	-4.20587	2.60074e-05	0.00350258	4257	MGST1	protein_coding
ENSG00000163393	467.028	2.18831	0.520789	4.20192	2.64656e-05	0.00353935	55356	SLC22A15	protein_coding
ENSG00000172728	142.681	-1.86658	0.445644	-4.1885	2.808e-05	0.00366721	84750	FUT10	protein_coding
ENSG00000196205	66.5697	-2.25152	0.537774	-4.18674	2.82987e-05	0.00366721	NA	EEF1A1P5	processed_pseudogene
ENSG00000198843	153.494	-1.5141	0.361832	-4.18456	2.85722e-05	0.00366721	51714	SELENOT	protein_coding
ENSG00000206077	2159.46	1.89399	0.452935	4.18159	2.89474e-05	0.0036906	653082	ZDHHC11B	protein_coding
ENSG00000113141	647.155	1.04184	0.249916	4.16875	3.06271e-05	0.00380333	3550	IK	protein_coding
ENSG00000144959	140.255	-1.92586	0.461845	-4.16993	3.04691e-05	0.00380333	57552	NCEH1	protein_coding
ENSG00000166068	454.776	-1.37184	0.328918	-4.17076	3.0358e-05	0.00380333	161742	SPRED1	protein_coding
ENSG00000101132	31.4497	-2.06086	0.494762	-4.16535	3.10869e-05	0.00383552	5203	PFDN4	protein_coding
ENSG00000134186	1057.79	1.24575	0.29926	4.16277	3.14414e-05	0.00385439	55119	PRPF38B	protein_coding
ENSG00000140319	158.906	-1.63332	0.393105	-4.15491	3.25415e-05	0.00395223	6727	SRP14	protein_coding
ENSG00000261609	379.947	-1.55313	0.373876	-4.15413	3.26528e-05	0.00395223	8139	GAN	protein_coding
ENSG00000271383	484.253	-2.4387	0.587333	-4.15216	3.29348e-05	0.00396129	100996717	NBPF19	protein_coding
ENSG00000145425	251.492	-1.3301	0.320516	-4.14987	3.32671e-05	0.00397624	6189	RPS3A	protein_coding
ENSG00000074696	382.976	-1.38499	0.333896	-4.14796	3.35444e-05	0.00398449	51495	HACD3	protein_coding
ENSG00000156535	47.7295	-2.15808	0.521013	-4.14209	3.44156e-05	0.00406274	135228	CD109	protein_coding
ENSG00000080819	348.521	2.78128	0.671771	4.14022	3.4698e-05	0.00407095	1371	CPOX	protein_coding
ENSG00000108848	10097.5	1.0024	0.242242	4.13801	3.50338e-05	0.00408528	51747	LUC7L3	protein_coding
ENSG00000048540	544.639	-1.66761	0.403703	-4.13079	3.61525e-05	0.00419019	55885	LMO3	protein_coding
ENSG00000116161	273.115	-2.06487	0.500659	-4.12431	3.71849e-05	0.00428388	27101	CACYBP	protein_coding
ENSG00000106278	6368.75	-2.09017	0.508639	-4.10934	3.96793e-05	0.00454387	5803	PTPRZ1	protein_coding
ENSG00000132912	230.73	-0.931887	0.226868	-4.10763	3.99747e-05	0.00455046	51164	DCTN4	protein_coding
ENSG00000133216	135.064	1.47252	0.358711	4.10505	4.04236e-05	0.00457433	2048	EPHB2	protein_coding
ENSG00000119408	137.406	-2.2017	0.536887	-4.10086	4.11619e-05	0.00459977	10783	NEK6	protein_coding
ENSG00000130775	107.617	2.19274	0.534854	4.09969	4.137e-05	0.00459977	9473	THEMIS2	protein_coding
ENSG00000148672	435.625	-1.21386	0.295924	-4.10194	4.09708e-05	0.00459977	2746	GLUD1	protein_coding
ENSG00000175745	199.482	-1.93337	0.472025	-4.09592	4.20498e-05	0.00464833	7025	NR2F1	protein_coding
ENSG00000171772	201.026	2.27174	0.554883	4.09409	4.23822e-05	0.00465815	93426	SYCE1	protein_coding
ENSG00000106077	54.4232	1.77028	0.433441	4.08425	4.42188e-05	0.00477508	83451	ABHD11	protein_coding
ENSG00000138100	94.5583	3.37021	0.825185	4.08418	4.42323e-05	0.00477508	57159	TRIM54	protein_coding
ENSG00000144749	558.88	-1.62848	0.398966	-4.08177	4.46946e-05	0.00477508	26018	LRIG1	protein_coding
ENSG00000152583	3026.16	-2.0623	0.504695	-4.08623	4.38446e-05	0.00477508	8404	SPARCL1	protein_coding
ENSG00000229809	82.7546	1.8272	0.447552	4.08266	4.45228e-05	0.00477508	146542	ZNF688	protein_coding
ENSG00000130203	211.293	-2.67978	0.65736	-4.07657	4.5704e-05	0.0048558	348	APOE	protein_coding
ENSG00000026652	988.086	2.08886	0.512762	4.07373	4.62656e-05	0.00488831	56895	AGPAT4	protein_coding
ENSG00000178538	143.012	-2.30073	0.565465	-4.06873	4.72698e-05	0.00496697	767	CA8	protein_coding
ENSG00000109501	162.778	-2.10708	0.519248	-4.05794	4.95079e-05	0.00517372	7466	WFS1	protein_coding
ENSG00000132164	151.958	-2.24113	0.552749	-4.05451	5.02395e-05	0.00522163	6538	SLC6A11	protein_coding
ENSG00000143869	35.132	3.04377	0.751706	4.04915	5.14044e-05	0.00531383	151449	GDF7	protein_coding
ENSG00000135318	127.946	-2.46047	0.608293	-4.04487	5.23512e-05	0.00538261	4907	NT5E	protein_coding
ENSG00000079739	95.7064	-1.67249	0.413803	-4.04176	5.30511e-05	0.00542539	5236	PGM1	protein_coding
ENSG00000141404	237.991	-1.45051	0.359214	-4.03801	5.39061e-05	0.0054545	2774	GNAL	protein_coding
ENSG00000132702	369.173	3.12745	0.77535	4.0336	5.49288e-05	0.00549989	60484	HAPLN2	protein_coding
ENSG00000100030	814.407	-1.02569	0.254472	-4.03068	5.56168e-05	0.00553966	5594	MAPK1	protein_coding
ENSG00000172137	65.4438	-2.30947	0.573199	-4.02909	5.59928e-05	0.00554822	794	CALB2	protein_coding
ENSG00000161970	217.176	-1.59286	0.395821	-4.02419	5.71706e-05	0.00556377	6154	RPL26	protein_coding
ENSG00000180190	107.277	-1.24885	0.31034	-4.02413	5.71875e-05	0.00556377	157695	TDRP	protein_coding
ENSG00000092931	246.245	0.975355	0.242687	4.01898	5.8451e-05	0.00563113	79157	MFSD11	protein_coding
ENSG00000149527	550.856	2.39244	0.595548	4.01721	5.88907e-05	0.00563113	9651	PLCH2	protein_coding
ENSG00000153130	97.152	-1.50658	0.374985	-4.01772	5.87651e-05	0.00563113	60592	SCOC	protein_coding
ENSG00000061794	65.9742	-1.52543	0.380086	-4.01339	5.98523e-05	0.00564482	60488	MRPS35	protein_coding
ENSG00000135519	454.571	2.50783	0.624558	4.01536	5.93549e-05	0.00564482	23416	KCNH3	protein_coding
ENSG00000168461	186.474	-1.60103	0.398948	-4.01313	5.99194e-05	0.00564482	11031	RAB31	protein_coding
ENSG00000185565	1683.71	-1.39989	0.349254	-4.00824	6.11736e-05	0.00570675	4045	LSAMP	protein_coding
ENSG00000165730	143.461	-2.5295	0.63131	-4.00674	6.15613e-05	0.00571504	219736	STOX1	protein_coding
ENSG00000125285	53.5207	-3.1008	0.776063	-3.99555	6.45431e-05	0.00587633	11166	SOX21	protein_coding
ENSG00000134202	192.849	-2.05146	0.513572	-3.99448	6.48351e-05	0.00587633	2947	GSTM3	protein_coding
ENSG00000182220	135.753	-1.22961	0.307607	-3.99734	6.40592e-05	0.00587633	10159	ATP6AP2	protein_coding
ENSG00000184983	48.4983	-1.73715	0.43477	-3.99556	6.45418e-05	0.00587633	4700	NDUFA6	protein_coding
ENSG00000273084	35.9512	2.24374	0.561362	3.99696	6.41616e-05	0.00587633	NA		lincRNA
ENSG00000240184	824.669	-1.95211	0.489362	-3.9891	6.63248e-05	0.005983	5098	PCDHGC3	protein_coding
ENSG00000126016	129.49	-1.72857	0.434078	-3.98216	6.82918e-05	0.00604712	154796	AMOT	protein_coding
ENSG00000137962	150.869	-2.08332	0.523018	-3.98327	6.7973e-05	0.00604712	9411	ARHGAP29	protein_coding
ENSG00000144566	201.869	-1.12401	0.282341	-3.98103	6.86166e-05	0.00604712	5868	RAB5A	protein_coding
ENSG00000182329	66.2444	2.69995	0.677647	3.98431	6.76777e-05	0.00604712	100652824	KIAA2012	protein_coding
ENSG00000243927	144.614	-1.98947	0.499663	-3.98163	6.84452e-05	0.00604712	64968	MRPS6	protein_coding
ENSG00000121742	57.8078	-2.86034	0.719014	-3.97814	6.94564e-05	0.00609305	10804	GJB6	protein_coding
ENSG00000134769	1334.75	-1.69167	0.42599	-3.97115	7.15275e-05	0.00615414	1837	DTNA	protein_coding
ENSG00000149571	357.54	2.39202	0.602613	3.96942	7.20482e-05	0.00615414	84623	KIRREL3	protein_coding
ENSG00000197976	231.445	2.08185	0.524488	3.9693	7.20836e-05	0.00615414	8227	AKAP17A	protein_coding
ENSG00000227953	120.899	1.69598	0.426988	3.97195	7.12855e-05	0.00615414	NA	LINC01341	processed_transcript
ENSGR0000197976.11	231.445	2.08185	0.524488	3.9693	7.20836e-05	0.00615414	NA	NA	NA
ENSG00000114698	74.1604	-2.77224	0.698783	-3.96724	7.27089e-05	0.00617993	57088	PLSCR4	protein_coding
ENSG00000167861	590.488	2.54725	0.642834	3.96253	7.41598e-05	0.00624772	283987	HID1	protein_coding
ENSG00000171016	131.201	-2.40674	0.6077	-3.96041	7.48212e-05	0.00627579	26108	PYGO1	protein_coding
ENSG00000079215	2590.38	-2.23565	0.564766	-3.95855	7.54059e-05	0.00629721	6507	SLC1A3	protein_coding
ENSG00000082293	154.504	2.05227	0.518717	3.95643	7.60771e-05	0.00630948	1310	COL19A1	protein_coding
ENSG00000144369	773.502	-1.75912	0.444669	-3.95601	7.62126e-05	0.00630948	165215	FAM171B	protein_coding
ENSG00000135245	157.25	-3.54692	0.897461	-3.95218	7.7443e-05	0.00635631	29923	HILPDA	protein_coding
ENSG00000239873	34.3023	3.83388	0.97051	3.95037	7.80306e-05	0.00637717	NA	GAPDHP27	processed_pseudogene
ENSG00000026103	47.7616	-2.65361	0.672969	-3.94314	8.04227e-05	0.00643387	355	FAS	protein_coding
ENSG00000050030	169.914	-1.06514	0.270081	-3.94377	8.02102e-05	0.00643387	340533	NEXMIF	protein_coding
ENSG00000134899	981.776	1.09519	0.277814	3.94218	8.0743e-05	0.00643387	2073	ERCC5	protein_coding
ENSG00000161958	46.7167	-3.13633	0.795171	-3.94422	8.00593e-05	0.00643387	2256	FGF11	protein_coding
ENSG00000167685	215.299	1.28478	0.325778	3.94373	8.02246e-05	0.00643387	55311	ZNF444	protein_coding
ENSG00000174010	77.3098	-1.25235	0.317616	-3.94297	8.0479e-05	0.00643387	80311	KLHL15	protein_coding
ENSG00000104341	36.438	-1.84456	0.468772	-3.93488	8.32395e-05	0.00644482	55353	LAPTM4B	protein_coding
ENSG00000118997	707.676	-2.55142	0.648129	-3.9366	8.26453e-05	0.00644482	56171	DNAH7	protein_coding
ENSG00000141542	423.541	2.15254	0.546858	3.93619	8.27853e-05	0.00644482	10966	RAB40B	protein_coding
ENSG00000187068	247.325	-1.85167	0.470121	-3.93872	8.19181e-05	0.00644482	285382	C3orf70	protein_coding
ENSG00000198743	738.238	-2.27003	0.576681	-3.93637	8.27248e-05	0.00644482	6526	SLC5A3	protein_coding
ENSG00000272325	893.738	-1.36016	0.345621	-3.93542	8.30523e-05	0.00644482	11165	NUDT3	protein_coding
ENSG00000260918	277.413	-2.18639	0.555879	-3.93322	8.38163e-05	0.00646332	NA		sense_overlapping
ENSG00000112245	112.814	-1.6793	0.427782	-3.92559	8.65175e-05	0.0065971	7803	PTP4A1	protein_coding
ENSG00000189043	110.407	-1.18663	0.302296	-3.92539	8.65883e-05	0.0065971	4697	NDUFA4	protein_coding
ENSG00000279712	84.9998	4.09991	1.04471	3.92444	8.6931e-05	0.0065971	NA		lincRNA
ENSG00000089022	709.126	0.926971	0.23667	3.91672	8.97624e-05	0.00678504	8550	MAPKAPK5	protein_coding
ENSG00000240694	929.417	-1.50413	0.3843	-3.91395	9.07968e-05	0.00683621	10687	PNMA2	protein_coding
ENSG00000170385	74.6233	-1.72293	0.440593	-3.91049	9.2108e-05	0.00690774	7779	SLC30A1	protein_coding
ENSG00000205560	154.733	1.73711	0.444327	3.90952	9.24798e-05	0.00690853	1375	CPT1B	protein_coding
ENSG00000164976	175.53	-2.08402	0.533374	-3.90723	9.33584e-05	0.00694702	57462	MYORG	protein_coding
ENSG00000144909	156.554	-1.72231	0.440965	-3.90578	9.39215e-05	0.00696184	114885	OSBPL11	protein_coding
ENSG00000133872	485.977	-1.24153	0.318275	-3.90083	9.58641e-05	0.0070784	51669	SARAF	protein_coding
ENSG00000255836	32.998	2.57174	0.660191	3.89545	9.80152e-05	0.00718178	NA		processed_pseudogene
ENSG00000274956	57.9645	-2.03275	0.521733	-3.89614	9.7736e-05	0.00718178	643763	NKAIN3-IT1	lincRNA
ENSG00000115541	165.281	-3.06493	0.787475	-3.8921	9.93814e-05	0.00725408	3336	HSPE1	protein_coding
ENSG00000139292	79.9335	3.02888	0.779067	3.88783	0.000101146	0.00735479	8549	LGR5	protein_coding
ENSG00000214456	95.5576	-2.4406	0.628002	-3.88629	0.000101787	0.00737339	440503	PLIN5	protein_coding
ENSG00000083067	373.385	-1.76694	0.455395	-3.88001	0.000104451	0.00753783	80036	TRPM3	protein_coding
ENSG00000111716	281.563	-1.48017	0.382438	-3.87034	0.000108684	0.00778456	3945	LDHB	protein_coding
ENSG00000182871	334.28	2.96775	0.76668	3.87091	0.000108431	0.00778456	80781	COL18A1	protein_coding
ENSG00000110958	286.462	-1.74303	0.451378	-3.86158	0.000112656	0.00792071	10728	PTGES3	protein_coding
ENSG00000114790	220.434	-2.17012	0.561535	-3.86462	0.000111261	0.00792071	26084	ARHGEF26	protein_coding
ENSG00000156411	75.9231	-1.57592	0.407976	-3.86279	0.0001121	0.00792071	9556	ATP5MPL	protein_coding
ENSG00000159433	1595.83	1.65724	0.428887	3.86405	0.000111523	0.00792071	57519	STARD9	protein_coding
ENSG00000169764	266.752	-1.3513	0.349853	-3.86247	0.000112247	0.00792071	7360	UGP2	protein_coding
ENSG00000138069	137.478	-1.26516	0.328111	-3.85589	0.000115311	0.0080777	5861	RAB1A	protein_coding
ENSG00000079482	1527.21	-1.6577	0.430619	-3.84957	0.000118327	0.0082587	4983	OPHN1	protein_coding
ENSG00000168077	327.275	-1.77664	0.462216	-3.84374	0.000121171	0.0084043	51435	SCARA3	protein_coding
ENSG00000279811	1720.85	3.24302	0.843766	3.8435	0.000121292	0.0084043	NA		TEC
ENSG00000251322	900.414	1.87258	0.487508	3.84113	0.000122468	0.00845517	85358	SHANK3	protein_coding
ENSG00000157306	237.242	1.55475	0.404951	3.83935	0.000123359	0.00845565	79178	ZFHX2-AS1	processed_transcript
ENSG00000180263	171.814	-2.10763	0.548893	-3.83978	0.000123146	0.00845565	55785	FGD6	protein_coding
ENSG00000140990	48.851	-1.69199	0.441088	-3.83595	0.000125078	0.00854285	4716	NDUFB10	protein_coding
ENSG00000111412	143.783	-1.25482	0.327206	-3.83494	0.000125594	0.00854754	79794	C12orf49	protein_coding
ENSG00000100852	1078.63	-1.57092	0.409759	-3.83375	0.000126203	0.00855854	394	ARHGAP5	protein_coding
ENSG00000153944	1360.75	-1.57102	0.410049	-3.8313	0.000127465	0.0086136	124540	MSI2	protein_coding
ENSG00000122378	317.103	-1.32047	0.344934	-3.8282	0.000129086	0.00864724	84293	PRXL2A	protein_coding
ENSG00000166340	236.472	-1.40087	0.365866	-3.82893	0.000128704	0.00864724	1200	TPP1	protein_coding
ENSG00000221823	460.506	-1.54439	0.403472	-3.82775	0.00012932	0.00864724	5534	PPP3R1	protein_coding
ENSG00000134201	93.2219	-3.43678	0.898079	-3.82681	0.000129815	0.00865011	2949	GSTM5	protein_coding
ENSG00000276255	32.1554	2.0006	0.523081	3.82464	0.000130963	0.00869631	NA		lincRNA
ENSG00000140830	182.635	-3.00871	0.787155	-3.82226	0.000132235	0.00875042	54957	TXNL4B	protein_coding
ENSG00000115380	117.932	-2.51084	0.657546	-3.81849	0.000134269	0.00884076	2202	EFEMP1	protein_coding
ENSG00000120694	1454.18	-2.35955	0.618003	-3.81802	0.000134525	0.00884076	10808	HSPH1	protein_coding
ENSG00000111897	659.098	-1.50178	0.393643	-3.81509	0.000136134	0.00888545	57515	SERINC1	protein_coding
ENSG00000178445	118.959	-1.92179	0.503696	-3.81537	0.000135977	0.00888545	2731	GLDC	protein_coding
ENSG00000117616	1927.86	1.62203	0.425562	3.8115	0.000138129	0.00898494	57035	RSRP1	protein_coding
ENSG00000107957	996.656	1.39995	0.367567	3.8087	0.000139698	0.0090562	9644	SH3PXD2A	protein_coding
ENSG00000101493	351.646	-1.71383	0.45031	-3.80588	0.0001413	0.00912229	9658	ZNF516	protein_coding
ENSG00000272894	175.773	1.53794	0.404164	3.80523	0.000141671	0.00912229	NA		lincRNA
ENSG00000198626	3150.5	1.78717	0.469826	3.8039	0.000142438	0.00914092	6262	RYR2	protein_coding
ENSG00000151773	40.9951	3.3157	0.872045	3.80221	0.000143414	0.00917272	160857	CCDC122	protein_coding
ENSG00000148943	126.715	-1.71207	0.450446	-3.80084	0.000144207	0.00919274	55327	LIN7C	protein_coding
ENSG00000153823	126.363	-1.77306	0.467407	-3.7934	0.000148598	0.0094099	55022	PID1	protein_coding
ENSG00000149212	575.633	-1.40097	0.369471	-3.79182	0.000149544	0.00942321	143686	SESN3	protein_coding
ENSG00000197045	132.102	-1.55784	0.410908	-3.79121	0.000149913	0.00942321	2764	GMFB	protein_coding
ENSG00000137876	51.0957	-1.70411	0.449778	-3.78878	0.000151389	0.00943051	51187	RSL24D1	protein_coding
ENSG00000142920	327.439	1.69045	0.446114	3.78928	0.000151082	0.00943051	113451	AZIN2	protein_coding
ENSG00000279508	63.5783	2.92031	0.770984	3.78777	0.000152007	0.00943823	NA	NA	NA
ENSG00000044574	483.337	-1.79888	0.475369	-3.78418	0.000154216	0.00945267	3309	HSPA5	protein_coding
ENSG00000089009	213.165	-1.03607	0.273756	-3.78466	0.00015392	0.00945267	6128	RPL6	protein_coding
ENSG00000261534	149.354	1.92093	0.507406	3.78579	0.000153222	0.00945267	NA		sense_overlapping
ENSG00000065518	47.1625	-1.63493	0.43215	-3.78325	0.000154794	0.00945779	4710	NDUFB4	protein_coding
ENSG00000132854	43.9724	2.92	0.773218	3.77642	0.000159098	0.00965901	163782	KANK4	protein_coding
ENSG00000280543	40.5623	-2.03846	0.540264	-3.77309	0.00016124	0.0097581	100507117	ASAP1-IT2	sense_intronic
ENSG00000155304	136.947	-1.50044	0.3979	-3.7709	0.000162661	0.009813	6782	HSPA13	protein_coding
ENSG00000203814	76.3735	-2.12329	0.563314	-3.76929	0.000163711	0.00984533	440689	HIST2H2BF	protein_coding
ENSG00000147133	1233.84	0.771955	0.204867	3.76808	0.000164507	0.00986218	6872	TAF1	protein_coding
ENSG00000276291	313.436	1.1551	0.307004	3.76248	0.000168238	0.0100543	NA	FRG1HP	transcribed_unprocessed_pseudogene
ENSG00000169436	63.7097	4.42912	1.17891	3.75696	0.000171989	0.0102146	169044	COL22A1	protein_coding
ENSG00000264343	467.172	-2.49477	0.664371	-3.75508	0.000173287	0.0102282	388677	NOTCH2NLA	protein_coding
ENSG00000162616	298.491	-1.87166	0.498782	-3.75246	0.000175107	0.0102722	11080	DNAJB4	protein_coding
ENSG00000189275	35.2263	4.68119	1.24737	3.75285	0.000174833	0.0102722	399827	LINC01164	lincRNA
ENSG00000118762	574.978	1.10992	0.296106	3.74839	0.000177975	0.0104086	5311	PKD2	protein_coding
ENSG00000135002	47.5024	-2.1514	0.574547	-3.74451	0.000180744	0.0105382	55312	RFK	protein_coding
ENSG00000183579	173.452	-2.01169	0.537786	-3.7407	0.000183511	0.0106671	84133	ZNRF3	protein_coding
ENSG00000101224	377.944	1.35335	0.362441	3.734	0.000188466	0.0108561	994	CDC25B	protein_coding
ENSG00000187079	317.45	-1.29617	0.347086	-3.73444	0.000188135	0.0108561	7003	TEAD1	protein_coding
ENSG00000204389	3824.02	-4.63089	1.23991	-3.73486	0.000187819	0.0108561	3303	HSPA1A	protein_coding
ENSG00000084444	218.491	-1.08254	0.290005	-3.73285	0.000189326	0.0108729	57613	FAM234B	protein_coding
ENSG00000132485	1390.09	0.952875	0.25566	3.72712	0.000193682	0.0109394	9406	ZRANB2	protein_coding
ENSG00000132970	309.458	-1.21125	0.324837	-3.72879	0.000192399	0.0109394	10810	WASF3	protein_coding
ENSG00000136754	315.951	-1.32743	0.35601	-3.72864	0.000192518	0.0109394	10006	ABI1	protein_coding
ENSG00000163430	150.491	-2.0034	0.537431	-3.72774	0.000193207	0.0109394	11167	FSTL1	protein_coding
ENSG00000182013	332.306	-1.39249	0.373641	-3.72681	0.000193917	0.0109394	55228	PNMA8A	protein_coding
ENSG00000118816	282.738	-1.34023	0.359914	-3.72375	0.000196288	0.0110083	10983	CCNI	protein_coding
ENSG00000256443	190.428	2.98279	0.801018	3.72376	0.000196281	0.0110083	NA		lincRNA
ENSG00000111058	135.895	-2.10162	0.565034	-3.71945	0.000199656	0.0111319	79611	ACSS3	protein_coding
ENSG00000140526	1362.79	-1.3121	0.353157	-3.71535	0.000202927	0.0112813	11057	ABHD2	protein_coding
ENSG00000140391	461.751	-0.868102	0.233864	-3.71199	0.000205639	0.0113989	10099	TSPAN3	protein_coding
ENSG00000066322	137.958	2.58697	0.697709	3.70781	0.000209059	0.0114898	64834	ELOVL1	protein_coding
ENSG00000112335	169.4	-1.69428	0.45685	-3.70862	0.000208393	0.0114898	8724	SNX3	protein_coding
ENSG00000165630	339.901	1.10243	0.297329	3.70778	0.00020908	0.0114898	8559	PRPF18	protein_coding
ENSG00000121390	943.564	0.679544	0.183318	3.70691	0.000209806	0.0114967	55269	PSPC1	protein_coding
ENSG00000183914	138.645	2.37784	0.641916	3.70429	0.000211985	0.0115829	146754	DNAH2	protein_coding
ENSG00000086666	110.971	-1.41208	0.381358	-3.70277	0.000213256	0.0115861	54469	ZFAND6	protein_coding
ENSG00000136068	818.708	1.53487	0.41446	3.70331	0.000212807	0.0115861	2317	FLNB	protein_coding
ENSG00000130612	34.3842	2.16322	0.584752	3.69938	0.000216125	0.0116638	22952	CYP2G1P	transcribed_unprocessed_pseudogene
ENSG00000130830	178.365	1.01476	0.274351	3.69876	0.000216655	0.0116638	4354	MPP1	protein_coding
ENSG00000149257	207.279	-5.02067	1.35759	-3.69821	0.000217125	0.0116638	871	SERPINH1	protein_coding
ENSG00000186462	162.269	-1.53274	0.414414	-3.69858	0.000216813	0.0116638	4674	NAP1L2	protein_coding
ENSG00000148737	310	-1.8485	0.500209	-3.69545	0.000219497	0.0117253	6934	TCF7L2	protein_coding
ENSG00000158966	162.161	-1.84679	0.499731	-3.69556	0.000219402	0.0117253	57685	CACHD1	protein_coding
ENSG00000109107	374.248	-1.49926	0.405923	-3.69347	0.000221219	0.0117516	230	ALDOC	protein_coding
ENSG00000159479	144.769	1.20082	0.325291	3.69152	0.000222921	0.0117766	112950	MED8	protein_coding
ENSG00000166839	211.136	-1.5865	0.429695	-3.69216	0.000222355	0.0117766	348094	ANKDD1A	protein_coding
ENSG00000151929	317.361	-2.82446	0.766176	-3.68644	0.000227413	0.0119108	9531	BAG3	protein_coding
ENSG00000242866	221.126	1.56783	0.425156	3.68766	0.000226328	0.0119108	161497	STRC	protein_coding
ENSG00000278949	104.522	1.31963	0.358009	3.68603	0.000227782	0.0119108	NA		TEC
ENSG00000035141	52.4972	-1.40993	0.382806	-3.68315	0.000230372	0.011974	84908	FAM136A	protein_coding
ENSG00000067225	1003.73	-1.29199	0.350789	-3.6831	0.000230414	0.011974	5315	PKM	protein_coding
ENSG00000050438	1413.01	1.59675	0.433723	3.68149	0.000231878	0.0120174	9498	SLC4A8	protein_coding
ENSG00000213639	437.535	-1.16076	0.315357	-3.68077	0.000232529	0.0120186	5500	PPP1CB	protein_coding
ENSG00000018625	3845.01	-1.90838	0.519309	-3.67485	0.000237992	0.0122678	477	ATP1A2	protein_coding
ENSG00000237977	115.925	2.47034	0.672417	3.67382	0.000238954	0.0122843	NA	EIF4HP2	processed_pseudogene
ENSG00000140941	164.855	-1.52072	0.414841	-3.66578	0.000246581	0.0126086	81631	MAP1LC3B	protein_coding
ENSG00000185650	402.549	-1.96148	0.534996	-3.66634	0.000246049	0.0126086	677	ZFP36L1	protein_coding
ENSG00000005448	40.1746	1.95153	0.532682	3.66359	0.000248705	0.0126423	84058	WDR54	protein_coding
ENSG00000064102	201.889	1.54129	0.420821	3.66258	0.000249688	0.0126423	55726	INTS13	protein_coding
ENSG00000198840	112.713	-2.28286	0.623046	-3.66403	0.000248276	0.0126423	4537	MT-ND3	protein_coding
ENSG00000231925	203.404	-1.15424	0.315161	-3.66238	0.000249884	0.0126423	6892	TAPBP	protein_coding
ENSG00000148498	482.607	-1.68578	0.460739	-3.65885	0.000253348	0.0127166	56288	PARD3	protein_coding
ENSG00000152620	196.424	-1.46632	0.400706	-3.65934	0.000252864	0.0127166	133686	NADK2	protein_coding
ENSG00000197894	106.243	-1.08458	0.296326	-3.6601	0.000252116	0.0127166	128	ADH5	protein_coding
ENSG00000151006	97.2605	1.40045	0.383026	3.65628	0.000255905	0.0128114	339105	PRSS53	protein_coding
ENSG00000041982	111.135	2.48047	0.678862	3.65387	0.000258316	0.0128879	3371	TNC	protein_coding
ENSG00000151322	350.294	-1.0418	0.285158	-3.65341	0.000258782	0.0128879	64067	NPAS3	protein_coding
ENSG00000068697	31.5146	-1.7159	0.469827	-3.65219	0.000260012	0.0129155	9741	LAPTM4A	protein_coding
ENSG00000074800	468.501	-1.44159	0.394805	-3.6514	0.000260815	0.0129199	2023	ENO1	protein_coding
ENSG00000162407	306.323	-1.84522	0.505433	-3.65077	0.000261453	0.0129199	8613	PLPP3	protein_coding
ENSG00000151693	282.785	-1.07324	0.294128	-3.64888	0.00026339	0.0129644	8853	ASAP2	protein_coding
ENSG00000275832	1057.57	2.37652	0.651357	3.64857	0.000263708	0.0129644	57636	ARHGAP23	protein_coding
ENSG00000173674	143.748	-1.56742	0.429931	-3.64574	0.000266624	0.0130407	1964	EIF1AX	protein_coding
ENSG00000067836	498.361	1.83979	0.505244	3.64138	0.000271183	0.0131868	79641	ROGDI	protein_coding
ENSG00000176155	1135.62	1.61512	0.443577	3.64112	0.000271451	0.0131868	284001	CCDC57	protein_coding
ENSG00000213190	171.003	-1.47483	0.405206	-3.6397	0.000272957	0.0132153	10962	MLLT11	protein_coding
ENSG00000179941	48.0865	-2.14533	0.590075	-3.63569	0.000277236	0.0133885	79738	BBS10	protein_coding
ENSG00000117143	88.2551	-1.64819	0.453572	-3.6338	0.000279273	0.0134192	6675	UAP1	protein_coding
ENSG00000107593	31.4581	3.02167	0.832478	3.62972	0.000283726	0.0135649	9033	PKD2L1	protein_coding
ENSG00000080493	489.841	-1.86358	0.513575	-3.62864	0.000284913	0.0135877	8671	SLC4A4	protein_coding
ENSG00000072422	155.532	2.27563	0.627671	3.62551	0.000288395	0.0137196	9886	RHOBTB1	protein_coding
ENSG00000164615	70.411	-1.12831	0.312303	-3.61287	0.000302832	0.0143706	819	CAMLG	protein_coding
ENSG00000172461	1321.8	-1.88731	0.522509	-3.61201	0.000303829	0.0143823	10690	FUT9	protein_coding
ENSG00000196376	286.523	-1.42686	0.39534	-3.6092	0.000307138	0.014503	222553	SLC35F1	protein_coding
ENSG00000065621	182.98	1.17322	0.325172	3.608	0.000308565	0.0145345	119391	GSTO2	protein_coding
ENSG00000100234	205.895	-2.02862	0.562533	-3.60622	0.000310692	0.0145987	7078	TIMP3	protein_coding
ENSG00000262919	56.0073	2.2826	0.633195	3.6049	0.000312271	0.0146369	92002	CCNQ	protein_coding
ENSG00000135744	202.513	-2.21596	0.615546	-3.59998	0.000318236	0.0146503	183	AGT	protein_coding
ENSG00000144043	171.933	0.831051	0.230831	3.60026	0.000317901	0.0146503	113419	TEX261	protein_coding
ENSG00000163516	917.85	1.14107	0.316801	3.60185	0.000315956	0.0146503	55139	ANKZF1	protein_coding
ENSG00000165895	145.088	-2.2013	0.611643	-3.59899	0.00031945	0.0146503	143872	ARHGAP42	protein_coding
ENSG00000172733	204.608	-1.17644	0.326627	-3.60178	0.000316052	0.0146503	29942	PURG	protein_coding
ENSG00000177192	162.77	1.36943	0.380081	3.60299	0.000314578	0.0146503	80324	PUS1	protein_coding
ENSG00000087903	58.4704	-1.7524	0.487244	-3.59655	0.000322462	0.0147271	5990	RFX2	protein_coding
ENSG00000188070	69.7585	-1.88302	0.523587	-3.59639	0.000322666	0.0147271	65998	C11orf95	protein_coding
ENSG00000123983	580.294	-0.939088	0.261407	-3.59244	0.000327598	0.0147969	2181	ACSL3	protein_coding
ENSG00000126217	1811.94	1.66182	0.462516	3.59299	0.000326899	0.0147969	23263	MCF2L	protein_coding
ENSG00000151892	201.111	-1.99302	0.554878	-3.59183	0.00032837	0.0147969	2674	GFRA1	protein_coding
ENSG00000158470	133.713	-1.02325	0.284781	-3.59311	0.000326758	0.0147969	9334	B4GALT5	protein_coding
ENSG00000166147	867.024	1.25276	0.348818	3.59146	0.000328836	0.0147969	2200	FBN1	protein_coding
ENSG00000170681	60.7629	1.49845	0.418168	3.58337	0.000339183	0.015191	347273	CAVIN4	protein_coding
ENSG00000132716	1897.43	0.9986	0.278745	3.58248	0.000340343	0.0152073	50717	DCAF8	protein_coding
ENSG00000163807	54.1008	-1.58744	0.443206	-3.58173	0.00034133	0.0152122	57456	KIAA1143	protein_coding
ENSG00000154370	256.058	1.24195	0.346959	3.57953	0.000344218	0.0152734	81559	TRIM11	protein_coding
ENSG00000168502	785.922	1.12191	0.31365	3.57694	0.000347634	0.0153861	23255	MTCL1	protein_coding
ENSG00000172115	266.166	-1.78425	0.498896	-3.57639	0.000348369	0.0153861	54205	CYCS	protein_coding
ENSG00000116016	119.114	-2.04014	0.570792	-3.57423	0.00035126	0.0154781	2034	EPAS1	protein_coding
ENSG00000152990	234.197	-1.55306	0.434673	-3.57293	0.000353012	0.0155054	166647	ADGRA3	protein_coding
ENSG00000177432	115.814	-1.61376	0.45171	-3.57256	0.000353514	0.0155054	266812	NAP1L5	protein_coding
ENSG00000224712	51.8446	2.68469	0.751601	3.57197	0.000354312	0.0155054	642778	NPIPA3	protein_coding
ENSG00000164284	45.6748	-1.67922	0.470449	-3.5694	0.000357802	0.0156224	134266	GRPEL2	protein_coding
ENSG00000225449	47.6054	3.2443	0.909168	3.56843	0.000359128	0.0156446	100131320	RAB6C-AS1	transcribed_unprocessed_pseudogene
ENSG00000143514	330.171	-1.53079	0.429359	-3.5653	0.000363447	0.0157555	7159	TP53BP2	protein_coding
ENSG00000198728	360.33	0.807916	0.22661	3.56523	0.000363539	0.0157555	8861	LDB1	protein_coding
ENSG00000236085	41.9443	1.65072	0.463061	3.56479	0.000364146	0.0157555	NA	ACTG1P4	processed_pseudogene
ENSG00000111203	240.364	1.28398	0.360332	3.56332	0.000366188	0.0158081	55846	ITFG2	protein_coding
ENSG00000003989	120.595	-2.20794	0.619955	-3.56145	0.000368809	0.0158854	6542	SLC7A2	protein_coding
ENSG00000138696	125.579	-2.51757	0.707204	-3.55989	0.000371013	0.0159086	658	BMPR1B	protein_coding
ENSG00000061918	327.287	-1.42325	0.400085	-3.55736	0.000374604	0.0159287	2983	GUCY1B1	protein_coding
ENSG00000072401	38.7585	-1.70366	0.478898	-3.55747	0.00037445	0.0159287	7321	UBE2D1	protein_coding
ENSG00000144560	251.376	-1.16403	0.32726	-3.5569	0.000375261	0.0159287	9686	VGLL4	protein_coding
ENSG00000174460	54.8395	-1.83978	0.517418	-3.55569	0.000376984	0.0159287	170261	ZCCHC12	protein_coding
ENSG00000196547	1738.45	1.64305	0.461701	3.55869	0.000372706	0.0159287	4122	MAN2A2	protein_coding
ENSG00000277941	55.0198	6.50697	1.83013	3.55546	0.000377312	0.0159287	NA		misc_RNA
ENSG00000185920	529.091	-1.54163	0.433689	-3.55468	0.000378434	0.0159409	5727	PTCH1	protein_coding
ENSG00000123575	387.26	-1.57449	0.443141	-3.55302	0.000380835	0.0159947	139231	FAM199X	protein_coding
ENSG00000117592	88.0316	-1.56932	0.442312	-3.54798	0.000388199	0.0160874	9588	PRDX6	protein_coding
ENSG00000134982	1650.86	-1.36421	0.384363	-3.54928	0.000386286	0.0160874	324	APC	protein_coding
ENSG00000184271	239.855	0.990814	0.279285	3.54768	0.000388641	0.0160874	5463	POU6F1	protein_coding
ENSG00000187837	56.5972	-1.82608	0.514588	-3.54862	0.000387255	0.0160874	3006	HIST1H1C	protein_coding
ENSG00000230454	47.3761	1.82843	0.515239	3.5487	0.00038714	0.0160874	NA		lincRNA
ENSG00000142621	69.5486	1.86079	0.524653	3.5467	0.000390092	0.0161126	114827	FHAD1	protein_coding
ENSG00000158467	293.097	-1.30552	0.368248	-3.54523	0.000392274	0.0161678	23382	AHCYL2	protein_coding
ENSG00000232852	39.3293	3.20522	0.905026	3.54157	0.000397747	0.016323	NA	CICP4	processed_pseudogene
ENSG00000136114	69.6657	-1.89632	0.535658	-3.54016	0.000399879	0.0163673	55901	THSD1	protein_coding
ENSG00000138600	125.297	-1.14118	0.322392	-3.53973	0.00040054	0.0163673	84888	SPPL2A	protein_coding
ENSG00000051620	52.3936	-2.14808	0.607698	-3.53479	0.000408107	0.0165704	23593	HEBP2	protein_coding
ENSG00000272887	101.132	3.96033	1.12126	3.53203	0.000412381	0.0166379	NA	CSPG4P5	transcribed_unprocessed_pseudogene
ENSG00000172965	66.2949	2.31376	0.655261	3.53105	0.000413921	0.0166442	541471	MIR4435-2HG	lincRNA
ENSG00000267632	215.975	1.20094	0.34013	3.53082	0.000414278	0.0166442	NA		sense_intronic
ENSG00000090470	447.101	1.14969	0.325738	3.52951	0.000416334	0.0166918	10081	PDCD7	protein_coding
ENSG00000198947	2648.47	1.16119	0.329098	3.52839	0.000418092	0.0167272	1756	DMD	protein_coding
ENSG00000171033	165.153	-1.5042	0.426607	-3.52597	0.000421942	0.016846	5569	PKIA	protein_coding
ENSG00000024422	62.1075	-1.9396	0.550471	-3.52353	0.000425835	0.016966	30846	EHD2	protein_coding
ENSG00000176171	202.205	-1.66428	0.472618	-3.5214	0.000429275	0.0170414	664	BNIP3	protein_coding
ENSG00000180628	252.243	-1.30856	0.371617	-3.52125	0.000429512	0.0170414	84333	PCGF5	protein_coding
ENSG00000107249	141.397	-1.98045	0.56268	-3.51968	0.00043207	0.0171075	169792	GLIS3	protein_coding
ENSG00000131389	283.964	1.55852	0.44312	3.51714	0.000436216	0.0172359	6533	SLC6A6	protein_coding
ENSG00000239002	1799.24	1.80135	0.513378	3.50882	0.000450096	0.0177477	692148	SCARNA10	snoRNA
ENSG00000164091	251.43	-0.905219	0.258194	-3.50597	0.000454949	0.0179022	80335	WDR82	protein_coding
ENSG00000070087	315.197	-1.18451	0.338067	-3.50377	0.000458728	0.0179563	5217	PFN2	protein_coding
ENSG00000106689	84.3018	-1.87798	0.535933	-3.50414	0.000458091	0.0179563	9355	LHX2	protein_coding
ENSG00000121039	36.1361	-1.64149	0.468524	-3.50353	0.000459142	0.0179563	157506	RDH10	protein_coding
ENSG00000005100	141.332	0.882321	0.25191	3.50252	0.000460883	0.0179679	56919	DHX33	protein_coding
ENSG00000113721	280.75	-1.97379	0.563663	-3.50172	0.000462258	0.0179679	5159	PDGFRB	protein_coding
ENSG00000137285	285.282	-2.26147	0.64592	-3.50117	0.000463228	0.0179691	347733	TUBB2B	protein_coding
ENSG00000144230	550.486	-4.16191	1.18931	-3.49943	0.000466254	0.0180499	2840	GPR17	protein_coding
ENSG00000087460	969.677	-1.05841	0.302817	-3.49521	0.00047369	0.0182638	2778	GNAS	protein_coding
ENSG00000279355	161.545	2.44125	0.698392	3.49554	0.000473105	0.0182638	79992	AGPAT4-IT1	TEC
ENSG00000147862	842.754	-1.24543	0.356469	-3.49379	0.000476207	0.0183239	4781	NFIB	protein_coding
ENSG00000164823	43.8167	-1.67476	0.479667	-3.4915	0.00048032	0.0184081	734	OSGIN2	protein_coding
ENSG00000015592	506.961	1.78993	0.513265	3.48735	0.000487837	0.0186215	81551	STMN4	protein_coding
ENSG00000084676	1005.95	-0.930702	0.267053	-3.48509	0.000491976	0.0187421	8648	NCOA1	protein_coding
ENSG00000162139	227.517	0.805969	0.231376	3.48337	0.000495141	0.0188252	10825	NEU3	protein_coding
ENSG00000136144	446.315	1.64737	0.473304	3.48056	0.00050036	0.0189643	55213	RCBTB1	protein_coding
ENSG00000155085	209.906	1.15613	0.332188	3.48034	0.000500783	0.0189643	221264	AK9	protein_coding
ENSG00000135414	211.281	-1.48354	0.426399	-3.47922	0.000502876	0.0190059	10220	GDF11	protein_coding
ENSG00000014641	337.034	-1.29515	0.372574	-3.47622	0.000508529	0.0191439	4190	MDH1	protein_coding
ENSG00000172201	133.972	-1.84911	0.532302	-3.4738	0.00051315	0.0192799	3400	ID4	protein_coding
ENSG00000244242	138.527	1.61241	0.464772	3.46925	0.000521917	0.0195326	402778	IFITM10	protein_coding
ENSG00000177954	74.4452	-1.69947	0.490072	-3.4678	0.000524733	0.0195996	6232	RPS27	protein_coding
ENSG00000133985	74.0696	-1.55369	0.448304	-3.46571	0.000528835	0.0197143	23508	TTC9	protein_coding
ENSG00000156482	90.1421	-1.16671	0.336774	-3.46436	0.000531497	0.019775	6156	RPL30	protein_coding
ENSG00000128242	78.4233	2.27576	0.657252	3.46254	0.000535108	0.0198707	9514	GAL3ST1	protein_coding
ENSG00000155827	430.877	0.874386	0.252658	3.46075	0.000538674	0.0198873	56254	RNF20	protein_coding
ENSG00000156966	155.429	-2.83282	0.818541	-3.46082	0.000538528	0.0198873	93010	B3GNT7	protein_coding
ENSG00000169249	394.454	1.52958	0.441958	3.46092	0.000538337	0.0198873	8233	ZRSR2	protein_coding
ENSG00000114450	64.5864	-1.56506	0.452325	-3.46003	0.000540118	0.0199021	59345	GNB4	protein_coding
ENSG00000020577	605.102	-1.77613	0.513759	-3.45712	0.000545982	0.0199644	23034	SAMD4A	protein_coding
ENSG00000116747	303.445	-1.15467	0.333984	-3.45728	0.00054566	0.0199644	6738	TROVE2	protein_coding
ENSG00000175220	544.781	2.21051	0.639394	3.4572	0.000545816	0.0199644	392	ARHGAP1	protein_coding
ENSG00000117640	313.994	0.860202	0.248881	3.45627	0.000547701	0.019989	56181	MTFR1L	protein_coding
ENSG00000074410	51.9651	-2.49887	0.723179	-3.45539	0.000549493	0.0200162	771	CA12	protein_coding
ENSG00000277363	1355.19	2.4096	0.697497	3.45464	0.000551025	0.0200338	80725	SRCIN1	protein_coding
ENSG00000234394	131.048	3.20007	0.926516	3.45387	0.000552594	0.0200528	NA		lincRNA
ENSG00000100221	135.085	-0.986855	0.286034	-3.45014	0.000560303	0.0202557	9929	JOSD1	protein_coding
ENSG00000132294	495.185	-1.10513	0.320282	-3.4505	0.00055955	0.0202557	23167	EFR3A	protein_coding
ENSG00000281508	1123.99	-1.79009	0.519491	-3.44585	0.000569268	0.0205409	NA	NA	NA
ENSG00000226642	87.6259	2.25593	0.654805	3.44519	0.000570654	0.0205521	NA	ACTG1P12	processed_pseudogene
ENSG00000168481	355.599	2.08136	0.604382	3.44378	0.000573651	0.0205825	203190	LGI3	protein_coding
ENSG00000125868	258.004	-1.53499	0.445945	-3.44211	0.000577201	0.020655	11034	DSTN	protein_coding
ENSG00000156508	784.78	-1.04147	0.302634	-3.44136	0.00057879	0.020655	1915	EEF1A1	protein_coding
ENSG00000269945	38.3239	3.80487	1.10565	3.44131	0.00057891	0.020655	NA		lincRNA
ENSG00000124767	53.8534	-1.69923	0.494209	-3.43827	0.000585434	0.0208101	2739	GLO1	protein_coding
ENSG00000181409	1461.29	3.1568	0.918618	3.43647	0.000589349	0.0209	9625	AATK	protein_coding
ENSG00000086061	462.288	-1.87806	0.546831	-3.43444	0.000593788	0.02099	3301	DNAJA1	protein_coding
ENSG00000050165	748.254	-1.644	0.479104	-3.4314	0.000600472	0.0211092	27122	DKK3	protein_coding
ENSG00000123091	222.377	-1.25442	0.365564	-3.43148	0.000600298	0.0211092	26994	RNF11	protein_coding
ENSG00000124145	90.996	-2.62696	0.766239	-3.42838	0.000607194	0.0212674	6385	SDC4	protein_coding
ENSG00000234899	81.8446	-1.51982	0.443296	-3.42846	0.000607027	0.0212674	400618	SOX9-AS1	processed_transcript
ENSG00000099250	168.387	-2.10449	0.614277	-3.42596	0.00061263	0.0213794	8829	NRP1	protein_coding
ENSG00000179526	63.2778	1.1878	0.34681	3.42493	0.000614948	0.0214212	81858	SHARPIN	protein_coding
ENSG00000141639	276.386	-1.95129	0.569964	-3.42353	0.000618138	0.0214542	5596	MAPK4	protein_coding
ENSG00000171885	781.177	-2.62304	0.766908	-3.42027	0.000625581	0.021634	361	AQP4	protein_coding
ENSG00000262246	233.734	2.60549	0.761775	3.42029	0.000625539	0.021634	79585	CORO7	protein_coding
ENSG00000115194	204.557	2.52826	0.739562	3.41859	0.000629476	0.0216903	7781	SLC30A3	protein_coding
ENSG00000140740	440.301	-0.853537	0.249658	-3.41882	0.000628934	0.0216903	7385	UQCRC2	protein_coding
ENSG00000115875	452.047	0.963488	0.282092	3.41551	0.000636627	0.0218881	6432	SRSF7	protein_coding
ENSG00000179630	120.889	2.38307	0.697896	3.41465	0.00063865	0.0218881	144811	LACC1	protein_coding
ENSG00000280432	36.5377	-1.97636	0.57874	-3.41493	0.000637987	0.0218881	NA		TEC
ENSG00000122085	802.184	0.958496	0.280826	3.41313	0.000642206	0.0219313	130916	MTERF4	protein_coding
ENSG00000183783	150.928	1.35736	0.397664	3.41334	0.000641725	0.0219313	386617	KCTD8	protein_coding
ENSG00000113328	51.4976	-1.53992	0.451283	-3.41232	0.000644114	0.0219573	900	CCNG1	protein_coding
ENSG00000137154	172.622	-0.980959	0.287642	-3.41034	0.000648813	0.0220781	6194	RPS6	protein_coding
ENSG00000183291	54.9751	-1.17044	0.343313	-3.40926	0.000651386	0.0221263	9403	SELENOF	protein_coding
ENSG00000176381	180.071	3.08784	0.906528	3.40623	0.000658665	0.0223339	285800	PRR18	protein_coding
ENSG00000113811	32.2764	-1.65833	0.48739	-3.40246	0.000667813	0.0224352	58515	SELENOK	protein_coding
ENSG00000137098	49.1131	1.4605	0.429069	3.40387	0.00066438	0.0224352	26206	SPAG8	protein_coding
ENSG00000166821	34.2584	-1.71208	0.503228	-3.40219	0.00066847	0.0224352	8800	PEX11A	protein_coding
ENSG00000173542	194.533	-1.74423	0.51262	-3.40259	0.000667512	0.0224352	92597	MOB1B	protein_coding
ENSG00000249839	358.074	1.33044	0.391138	3.40146	0.000670274	0.0224489	NA		unprocessed_pseudogene
ENSG00000077380	655.985	1.23747	0.363867	3.40089	0.000671674	0.0224565	1781	DYNC1I2	protein_coding
ENSG00000125691	1334.53	2.41667	0.711517	3.39651	0.000682511	0.0227789	9349	RPL23	protein_coding
ENSG00000058335	628.286	1.42163	0.41887	3.39397	0.00068888	0.0228909	5923	RASGRF1	protein_coding
ENSG00000142609	100.57	2.52781	0.744845	3.39374	0.000689456	0.0228909	85452	CFAP74	protein_coding
ENSG00000123643	313.292	1.1126	0.327919	3.39291	0.000691541	0.0229203	206358	SLC36A1	protein_coding
ENSG00000129204	59.3311	3.23403	0.953661	3.39117	0.000695941	0.0230263	9098	USP6	protein_coding
ENSG00000198874	274.732	1.05201	0.310334	3.38992	0.000699138	0.0230706	55253	TYW1	protein_coding
ENSG00000152910	694.127	1.85674	0.547993	3.38825	0.000703398	0.0231528	85445	CNTNAP4	protein_coding
ENSG00000151838	38.5492	2.09006	0.616977	3.38759	0.000705107	0.0231692	729665	CCDC175	protein_coding
ENSG00000104290	445.747	-1.11322	0.328755	-3.38618	0.000708736	0.0232087	7976	FZD3	protein_coding
ENSG00000183780	178.393	1.4848	0.438478	3.38625	0.000708548	0.0232087	148641	SLC35F3	protein_coding
ENSG00000183762	74.4788	-1.80615	0.534041	-3.38205	0.000719482	0.0234497	83999	KREMEN1	protein_coding
ENSG00000273820	44.4915	-1.9058	0.563524	-3.38193	0.000719776	0.0234497	389856	USP27X	protein_coding
ENSG00000031081	536.878	-2.0991	0.621063	-3.37985	0.000725255	0.0235279	57514	ARHGAP31	protein_coding
ENSG00000233237	104.311	-1.23319	0.364878	-3.37973	0.000725571	0.0235279	79940	LINC00472	lincRNA
ENSG00000145808	73.8758	1.97957	0.586282	3.37648	0.000734196	0.0237576	171019	ADAMTS19	protein_coding
ENSG00000102452	746.899	1.01251	0.300064	3.37429	0.000740051	0.0239067	259232	NALCN	protein_coding
ENSG00000136379	30.8194	-1.53306	0.454443	-3.3735	0.000742199	0.0239356	58489	ABHD17C	protein_coding
ENSG00000114841	976.897	1.15496	0.342512	3.37203	0.000746161	0.0239825	25981	DNAH1	protein_coding
ENSG00000146021	501.629	1.01666	0.301472	3.37232	0.000745383	0.0239825	26249	KLHL3	protein_coding
ENSG00000167772	84.9875	-3.09114	0.916845	-3.37149	0.000747624	0.0239892	51129	ANGPTL4	protein_coding
ENSG00000172890	634.561	1.23635	0.366795	3.37067	0.00074985	0.0240203	55191	NADSYN1	protein_coding
ENSG00000263278	152.434	2.59589	0.77057	3.36879	0.000754981	0.0241442	NA		sense_intronic
ENSG00000214940	210.71	4.89464	1.45317	3.36825	0.000756462	0.0241512	101059938	NPIPA8	protein_coding
ENSG00000082196	94.3425	1.30763	0.388333	3.36729	0.000759122	0.0241555	114899	C1QTNF3	protein_coding
ENSG00000197965	233.482	-1.40775	0.418026	-3.36761	0.000758225	0.0241555	9019	MPZL1	protein_coding
ENSG00000187527	44.5788	-2.06495	0.613443	-3.36617	0.0007622	0.0242131	344905	ATP13A5	protein_coding
ENSG00000110841	1163.71	1.43578	0.426727	3.36464	0.000766425	0.0242266	8496	PPFIBP1	protein_coding
ENSG00000281100	31.6056	2.38175	0.70776	3.36519	0.000764917	0.0242266	NA		TEC
ENSG00000138411	674.524	1.40069	0.416435	3.36354	0.000769508	0.0242352	57520	HECW2	protein_coding
ENSG00000184792	344.604	1.14793	0.341322	3.36318	0.000770497	0.0242352	23762	OSBP2	protein_coding
ENSG00000164687	52.7645	-1.63548	0.486902	-3.35894	0.000782424	0.0245699	2171	FABP5	protein_coding
ENSG00000079335	106.495	-2.14937	0.64018	-3.35745	0.000786644	0.0245813	8556	CDC14A	protein_coding
ENSG00000113916	1005.17	-1.92281	0.572623	-3.3579	0.000785365	0.0245813	604	BCL6	protein_coding
ENSG00000164188	105.701	-2.86796	0.854596	-3.35593	0.000790998	0.0246771	202151	RANBP3L	protein_coding
ENSG00000105270	674.676	-1.02566	0.305751	-3.35457	0.000794898	0.0247584	25999	CLIP3	protein_coding
ENSG00000080815	762.517	1.66303	0.495982	3.35299	0.000799424	0.024818	5663	PSEN1	protein_coding
ENSG00000120658	214.618	1.33457	0.398049	3.35278	0.000800048	0.024818	55068	ENOX1	protein_coding
ENSG00000113742	1724.84	-0.749198	0.223615	-3.35039	0.000806964	0.0249203	80315	CPEB4	protein_coding
ENSG00000189241	470.187	-1.35069	0.403184	-3.35007	0.000807914	0.0249203	7259	TSPYL1	protein_coding
ENSG00000198053	872.34	-1.14763	0.342525	-3.35049	0.000806674	0.0249203	140885	SIRPA	protein_coding
ENSG00000057252	71.9503	-1.26607	0.378286	-3.34685	0.000817363	0.024981	6646	SOAT1	protein_coding
ENSG00000080822	973.839	2.29838	0.68645	3.3482	0.000813372	0.024981	56650	CLDND1	protein_coding
ENSG00000109189	179.313	-1.23132	0.367916	-3.34675	0.000817635	0.024981	64854	USP46	protein_coding
ENSG00000137501	627.327	1.3497	0.403055	3.34867	0.000812018	0.024981	54843	SYTL2	protein_coding
ENSG00000148120	632.644	1.43677	0.42929	3.34685	0.000817367	0.024981	84909	C9orf3	protein_coding
ENSG00000198740	746.264	1.58941	0.474915	3.34673	0.00081772	0.024981	22834	ZNF652	protein_coding
ENSG00000134042	84.0249	-2.41562	0.722028	-3.3456	0.000821038	0.0250423	83876	MRO	protein_coding
ENSG00000198886	2471.51	-2.07805	0.62163	-3.34291	0.000829055	0.0252064	4538	MT-ND4	protein_coding
ENSG00000137221	647.221	2.22083	0.664565	3.34178	0.000832424	0.0252286	93643	TJAP1	protein_coding
ENSG00000160282	84.4219	2.484	0.743305	3.34183	0.000832287	0.0252286	10841	FTCD	protein_coding
ENSG00000212907	119.842	-1.96345	0.587847	-3.34008	0.000837557	0.0253441	4539	MT-ND4L	protein_coding
ENSG00000100399	262.593	3.09713	0.927535	3.33909	0.00084053	0.0253538	150356	CHADL	protein_coding
ENSG00000131016	787.377	-1.40996	0.422236	-3.33928	0.000839956	0.0253538	9590	AKAP12	protein_coding
ENSG00000269514	46.8158	-1.56837	0.470019	-3.33683	0.000847401	0.0254807	NA		antisense
ENSG00000253547	51.9321	3.36816	1.00959	3.33616	0.000849454	0.0255023	NA		processed_pseudogene
ENSG00000080824	12202.1	-2.70121	0.810168	-3.33413	0.00085567	0.0255475	3320	HSP90AA1	protein_coding
ENSG00000106133	216.282	1.28011	0.383884	3.33464	0.000854114	0.0255475	260294	NSUN5P2	transcribed_unprocessed_pseudogene
ENSG00000185418	580.81	1.28288	0.384795	3.33392	0.000856305	0.0255475	123283	TARSL2	protein_coding
ENSG00000248015	33.63	2.49363	0.748502	3.3315	0.000863788	0.0257306	NA		antisense
ENSG00000075420	247.587	-1.14153	0.342819	-3.32982	0.000869027	0.0257794	64778	FNDC3B	protein_coding
ENSG00000110921	149.185	2.22307	0.667602	3.32994	0.000868646	0.0257794	4598	MVK	protein_coding
ENSG00000148926	30.0741	-3.25263	0.976861	-3.32968	0.000869467	0.0257794	133	ADM	protein_coding
ENSG00000067798	1070.91	0.919052	0.276082	3.32891	0.000871864	0.0258104	89795	NAV3	protein_coding
ENSG00000213920	32.1045	1.54025	0.462853	3.32773	0.000875565	0.0258799	145553	MDP1	protein_coding
ENSG00000147117	32.1229	1.66084	0.499256	3.32662	0.000879056	0.025943	7712	ZNF157	protein_coding
ENSG00000242082	32.6977	2.99731	0.90115	3.3261	0.000880714	0.0259519	NA	SLC5A4-AS1	antisense
ENSG00000101958	32.4278	-1.86991	0.562374	-3.32504	0.000884074	0.0260108	2742	GLRA2	protein_coding
ENSG00000224430	493.62	1.34126	0.403621	3.32307	0.000890332	0.0261547	NA	MKRN5P	processed_pseudogene
ENSG00000133805	238.91	1.71988	0.517758	3.32179	0.000894424	0.0262346	272	AMPD3	protein_coding
ENSG00000186862	125.501	1.66331	0.500961	3.32024	0.000899412	0.0263405	79955	PDZD7	protein_coding
ENSG00000167005	228.885	-1.05888	0.319066	-3.31868	0.000904442	0.0264473	11051	NUDT21	protein_coding
ENSG00000276795	36.6201	2.33567	0.703971	3.31785	0.000907145	0.0264859	NA		processed_pseudogene
ENSG00000092969	96.1272	-1.71152	0.51598	-3.31702	0.000909831	0.0265238	7042	TGFB2	protein_coding
ENSG00000151729	180.989	-1.07089	0.322984	-3.31561	0.000914444	0.0266177	291	SLC25A4	protein_coding
ENSG00000122515	697.255	1.22774	0.370365	3.31495	0.000916596	0.0266195	83637	ZMIZ2	protein_coding
ENSG00000213337	260.385	1.2524	0.377827	3.31474	0.000917291	0.0266195	51239	ANKRD39	protein_coding
ENSG00000037757	161.798	1.10407	0.333153	3.31401	0.000919693	0.0266488	84245	MRI1	protein_coding
ENSG00000197702	90.178	-1.10398	0.333216	-3.3131	0.000922671	0.0266947	55742	PARVA	protein_coding
ENSG00000065809	434.225	2.75724	0.832845	3.31063	0.000930866	0.0268683	83641	FAM107B	protein_coding
ENSG00000099821	233.941	1.58267	0.47822	3.3095	0.000934626	0.0268683	5442	POLRMT	protein_coding
ENSG00000151692	665.427	1.28286	0.387666	3.30918	0.000935697	0.0268683	9781	RNF144A	protein_coding
ENSG00000189060	108.143	-1.29763	0.392078	-3.30961	0.000934267	0.0268683	3005	H1F0	protein_coding
ENSG00000277443	465.477	-1.43862	0.4346	-3.31022	0.000932224	0.0268683	4082	MARCKS	protein_coding
ENSG00000132792	202.349	1.02695	0.310487	3.30754	0.000941186	0.0269477	56259	CTNNBL1	protein_coding
ENSG00000228544	42.2263	2.0089	0.607375	3.30751	0.00094128	0.0269477	100131193	CCDC183-AS1	antisense
ENSG00000184999	30.3415	3.09205	0.935233	3.30618	0.000945767	0.0270357	387775	SLC22A10	protein_coding
ENSG00000123200	2241.38	1.0662	0.322566	3.30536	0.000948546	0.0270746	23091	ZC3H13	protein_coding
ENSG00000106070	352.984	1.01645	0.307622	3.3042	0.000952464	0.0270829	2887	GRB10	protein_coding
ENSG00000112232	377.736	1.80108	0.544994	3.30477	0.000950559	0.0270829	202559	KHDRBS2	protein_coding
ENSG00000224411	37.1835	-2.7844	0.842731	-3.30402	0.000953085	0.0270829	NA	HSP90AA2P	processed_pseudogene
ENSG00000128585	1062.17	-1.25668	0.380454	-3.3031	0.000956207	0.0271313	4289	MKLN1	protein_coding
ENSG00000208308	197.667	3.13359	0.94935	3.30078	0.00096418	0.027317	NA	SNORA40B	snoRNA
ENSG00000117528	207.105	-1.08969	0.3303	-3.29908	0.000970006	0.0273605	5825	ABCD3	protein_coding
ENSG00000133460	1181.08	1.57299	0.476688	3.29984	0.000967402	0.0273605	66035	SLC2A11	protein_coding
ENSG00000186310	255.431	-1.32013	0.400146	-3.29911	0.000969916	0.0273605	4675	NAP1L3	protein_coding
ENSG00000047249	233.841	-1.15974	0.351662	-3.29789	0.000974132	0.027396	51606	ATP6V1H	protein_coding
ENSG00000164066	785.084	-1.02833	0.31181	-3.29794	0.000973956	0.027396	27152	INTU	protein_coding
ENSG00000100632	34.4706	-1.76846	0.536448	-3.2966	0.000978613	0.0274012	2079	ERH	protein_coding
ENSG00000205352	49.8216	-1.65392	0.501674	-3.2968	0.000977943	0.0274012	54458	PRR13	protein_coding
ENSG00000229989	169.214	2.27601	0.690332	3.29698	0.000977307	0.0274012	100131234	MIR181A1HG	lincRNA
ENSG00000257949	32.4886	2.04005	0.619038	3.29552	0.000982387	0.0274666	100134934	TEN1	protein_coding
ENSG00000230951	32.8331	2.4765	0.751893	3.29369	0.000988815	0.0275256	NA	GPS2P2	processed_pseudogene
ENSG00000248309	67.0066	-1.91498	0.581306	-3.29426	0.0009868	0.0275256	101929423	MEF2C-AS1	antisense
ENSG00000248527	518.088	-1.95637	0.593909	-3.29406	0.000987503	0.0275256	NA	MTATP6P1	unprocessed_pseudogene
ENSG00000128609	171.591	-1.21276	0.368404	-3.29194	0.000994994	0.0276573	4698	NDUFA5	protein_coding
ENSG00000168140	37.9689	-2.38109	0.723493	-3.2911	0.000997979	0.0277001	114990	VASN	protein_coding
ENSG00000149084	168.464	-1.20776	0.367215	-3.28896	0.0010056	0.027871	51144	HSD17B12	protein_coding
ENSG00000116005	233.531	-1.51957	0.462354	-3.2866	0.00101405	0.028024	51449	PCYOX1	protein_coding
ENSG00000069702	95.2262	-1.92748	0.586995	-3.28364	0.00102476	0.0280924	7049	TGFBR3	protein_coding
ENSG00000104044	47.2392	2.38763	0.726928	3.28454	0.00102148	0.0280924	4948	OCA2	protein_coding
ENSG00000105887	180.186	-1.33906	0.407666	-3.28471	0.00102088	0.0280924	136319	MTPN	protein_coding
ENSG00000145623	60.3062	-3.17507	0.966981	-3.28348	0.00102533	0.0280924	9180	OSMR	protein_coding
ENSG00000197442	420.166	-1.23631	0.376432	-3.28428	0.00102242	0.0280924	4217	MAP3K5	protein_coding
ENSG00000266402	113.226	2.52332	0.768217	3.28464	0.00102111	0.0280924	105376843	SNHG25	lincRNA
ENSG00000040531	56.4918	2.44659	0.745312	3.28264	0.00102839	0.0281359	1497	CTNS	protein_coding
ENSG00000185551	98.1849	-1.67529	0.510548	-3.28135	0.0010331	0.0282243	7026	NR2F2	protein_coding
ENSG00000165169	38.9226	-1.81301	0.552596	-3.28089	0.00103478	0.02823	6990	DYNLT3	protein_coding
ENSG00000228253	139.237	-2.00481	0.611152	-3.28038	0.00103668	0.0282415	4509	MT-ATP8	protein_coding
ENSG00000188580	95.4374	1.47538	0.449907	3.27929	0.00104068	0.0283101	154215	NKAIN2	protein_coding
ENSG00000144893	778.671	-1.50166	0.45815	-3.27766	0.00104672	0.0283633	116931	MED12L	protein_coding
ENSG00000227036	258.26	-1.81467	0.553566	-3.27815	0.0010449	0.0283633	400619	LINC00511	processed_transcript
ENSG00000248334	118.804	-1.34034	0.408945	-3.27756	0.00104709	0.0283633	440253	WHAMMP2	transcribed_unprocessed_pseudogene
ENSG00000178904	499.401	-1.38769	0.423573	-3.27615	0.00105233	0.0284651	147991	DPY19L3	protein_coding
ENSG00000130475	403.854	2.20852	0.67454	3.27411	0.00105997	0.0285504	23149	FCHO1	protein_coding
ENSG00000182263	285.634	-1.24752	0.380998	-3.27434	0.00105911	0.0285504	55137	FIGN	protein_coding
ENSG00000214244	62.4795	2.65198	0.809836	3.27471	0.00105771	0.0285504	NA	SETP21	processed_pseudogene
ENSG00000185104	490.199	0.998108	0.304977	3.27274	0.00106512	0.028649	11124	FAF1	protein_coding
ENSG00000128805	302.626	1.8225	0.556961	3.27221	0.00106709	0.0286616	58504	ARHGAP22	protein_coding
ENSG00000113583	71.6195	-1.43804	0.43953	-3.27178	0.00106874	0.0286656	56951	C5orf15	protein_coding
ENSG00000132692	3047.17	-2.17344	0.664449	-3.27104	0.00107154	0.0287004	63827	BCAN	protein_coding
ENSG00000079313	347.14	1.49207	0.456247	3.2703	0.00107434	0.0287352	57455	REXO1	protein_coding
ENSG00000095383	202.618	2.02574	0.619687	3.26898	0.00107936	0.028789	55357	TBC1D2	protein_coding
ENSG00000157600	131.106	-1.75992	0.538338	-3.26917	0.00107864	0.028789	84187	TMEM164	protein_coding
ENSG00000166532	820.082	-1.13003	0.345732	-3.2685	0.00108118	0.0287973	57494	RIMKLB	protein_coding
ENSG00000086289	126.742	-1.55469	0.475996	-3.26618	0.00109009	0.0289942	54749	EPDR1	protein_coding
ENSG00000238057	44.3062	1.9877	0.608643	3.26579	0.0010916	0.0289942	100303491	ZEB2-AS1	antisense
ENSG00000155816	821.216	-1.29136	0.395659	-3.26383	0.00109918	0.0291146	56776	FMN2	protein_coding
ENSG00000136237	1232.4	2.18391	0.669503	3.26198	0.00110636	0.0292642	9771	RAPGEF5	protein_coding
ENSG00000010810	984.249	-1.23027	0.377339	-3.26038	0.00111263	0.0293185	2534	FYN	protein_coding
ENSG00000109519	30.8902	-1.53303	0.470207	-3.26034	0.0011128	0.0293185	80273	GRPEL1	protein_coding
ENSG00000137338	240.835	0.988494	0.303193	3.26028	0.00111301	0.0293185	84547	PGBD1	protein_coding
ENSG00000174684	196.214	-1.3806	0.423564	-3.25947	0.0011162	0.0293621	11041	B4GAT1	protein_coding
ENSG00000108091	282.83	-1.11186	0.341345	-3.25729	0.00112482	0.0295482	8030	CCDC6	protein_coding
ENSG00000079435	93.5748	2.28615	0.702175	3.25581	0.00113069	0.0296616	3991	LIPE	protein_coding
ENSG00000131100	175.397	-1.3052	0.401249	-3.25283	0.0011426	0.029931	529	ATP6V1E1	protein_coding
ENSG00000164089	214.325	-2.15194	0.661712	-3.25208	0.00114565	0.029931	64850	ETNPPL	protein_coding
ENSG00000186834	50.3609	-1.37896	0.423987	-3.25237	0.00114448	0.029931	10614	HEXIM1	protein_coding
ENSG00000140022	227.651	-1.64891	0.507174	-3.25118	0.00114929	0.029985	85439	STON2	protein_coding
ENSG00000197360	38.214	-1.89243	0.582229	-3.25032	0.00115273	0.0300339	148198	ZNF98	protein_coding
ENSG00000155393	140.956	1.02811	0.316373	3.24967	0.00115539	0.0300621	55027	HEATR3	protein_coding
ENSG00000112561	148.312	2.20184	0.677864	3.24821	0.00116135	0.0301353	7942	TFEB	protein_coding
ENSG00000205730	74.0536	-2.13602	0.65758	-3.24831	0.00116095	0.0301353	162073	ITPRIPL2	protein_coding
ENSG00000117448	78.6691	1.12528	0.346569	3.24693	0.00116659	0.0302301	10327	AKR1A1	protein_coding
ENSG00000131174	89.5997	-1.41673	0.436497	-3.24569	0.00117168	0.030321	1349	COX7B	protein_coding
ENSG00000013523	740.087	0.931374	0.287	3.24521	0.00117366	0.0303311	23357	ANGEL1	protein_coding
ENSG00000141510	31.2105	-1.8847	0.58101	-3.24384	0.00117929	0.0303946	7157	TP53	protein_coding
ENSG00000069535	75.4588	-1.95693	0.604615	-3.23666	0.00120939	0.0308478	4129	MAOB	protein_coding
ENSG00000112715	1851.73	-2.73491	0.844794	-3.23736	0.0012064	0.0308478	7422	VEGFA	protein_coding
ENSG00000132522	606.343	1.19888	0.370461	3.23618	0.0012114	0.0308478	2874	GPS2	protein_coding
ENSG00000169139	121.694	-1.13482	0.350657	-3.23628	0.001211	0.0308478	7336	UBE2V2	protein_coding
ENSG00000170989	38.685	-2.74053	0.846746	-3.23654	0.00120988	0.0308478	1901	S1PR1	protein_coding
ENSG00000254938	74.8209	2.65455	0.820268	3.2362	0.00121131	0.0308478	NA		lincRNA
ENSG00000106211	407.121	-3.95616	1.223	-3.23481	0.00121723	0.0308731	3315	HSPB1	protein_coding
ENSG00000126775	338.632	1.23951	0.383134	3.23518	0.00121566	0.0308731	22863	ATG14	protein_coding
ENSG00000137575	104.42	-1.53101	0.473189	-3.23552	0.00121421	0.0308731	6386	SDCBP	protein_coding
ENSG00000130347	71.8003	1.03912	0.321291	3.23421	0.00121978	0.0308967	84816	RTN4IP1	protein_coding
ENSG00000145536	68.6614	3.34896	1.03604	3.23247	0.00122724	0.0310446	170690	ADAMTS16	protein_coding
ENSG00000197756	271.286	-0.942108	0.291586	-3.23098	0.00123365	0.0311095	6168	RPL37A	protein_coding
ENSG00000269821	5942.32	1.39713	0.432448	3.23074	0.00123469	0.0311095	10984	KCNQ1OT1	antisense
ENSG00000148700	1100.67	-0.911999	0.282351	-3.23002	0.00123783	0.0311478	120	ADD3	protein_coding
ENSG00000111640	877.301	-1.23459	0.382338	-3.22905	0.00124203	0.031155	2597	GAPDH	protein_coding
ENSG00000149577	386.817	1.12447	0.348251	3.22891	0.00124262	0.031155	51092	SIDT2	protein_coding
ENSG00000163510	375.167	0.704049	0.218125	3.22773	0.00124777	0.0312159	57703	CWC22	protein_coding
ENSG00000033327	561.512	1.27967	0.397075	3.22274	0.00126972	0.0316587	9846	GAB2	protein_coding
ENSG00000134508	362.251	-1.8378	0.570217	-3.22298	0.00126865	0.0316587	91768	CABLES1	protein_coding
ENSG00000133703	115.267	-1.33795	0.415482	-3.22024	0.00128084	0.0317702	3845	KRAS	protein_coding
ENSG00000130695	271.778	1.70537	0.530091	3.21712	0.00129485	0.031952	64793	CEP85	protein_coding
ENSG00000019144	5662.59	2.10608	0.654778	3.21649	0.00129771	0.0319811	23187	PHLDB1	protein_coding
ENSG00000163462	147.57	1.67213	0.520078	3.21515	0.00130375	0.0320474	80128	TRIM46	protein_coding
ENSG00000229180	275.146	1.16275	0.361628	3.21532	0.001303	0.0320474	NA		transcribed_unprocessed_pseudogene
ENSG00000100241	970.195	2.02221	0.629075	3.21458	0.00130636	0.0320577	6305	SBF1	protein_coding
ENSG00000125675	1265.04	1.22274	0.380404	3.21432	0.00130752	0.0320577	2892	GRIA3	protein_coding
ENSG00000187605	578.439	0.977571	0.304171	3.21389	0.0013095	0.032065	200424	TET3	protein_coding
ENSG00000253686	43.1004	2.94329	0.916313	3.2121	0.00131769	0.0321833	101928136	LINC01484	lincRNA
ENSG00000179889	547.248	0.735965	0.229284	3.20984	0.00132808	0.0323543	23042	PDXDC1	protein_coding
ENSG00000279289	65.2361	-2.28049	0.71039	-3.2102	0.00132643	0.0323543	NA		TEC
ENSG00000170852	170.588	-1.12924	0.351919	-3.2088	0.00133288	0.0324301	25948	KBTBD2	protein_coding
ENSG00000078140	238.682	-1.24273	0.38736	-3.2082	0.0013357	0.0324574	3093	UBE2K	protein_coding
ENSG00000116871	1064.36	1.79891	0.561349	3.20461	0.00135246	0.0328228	55700	MAP7D1	protein_coding
ENSG00000165572	115.409	-1.20584	0.376836	-3.19991	0.00137471	0.0332214	89890	KBTBD6	protein_coding
ENSG00000107201	146.331	-1.39633	0.436601	-3.19817	0.00138302	0.0333528	23586	DDX58	protein_coding
ENSG00000249661	92.4199	1.73464	0.542491	3.19755	0.00138599	0.0333824	NA	TNRC18P1	processed_pseudogene
ENSG00000071246	548.537	1.49106	0.466656	3.19521	0.0013973	0.0335593	22846	VASH1	protein_coding
ENSG00000111879	1004.26	-1.19694	0.374679	-3.19458	0.00140035	0.0335593	79632	FAM184A	protein_coding
ENSG00000158292	35.1185	2.30544	0.721555	3.1951	0.0013978	0.0335593	387509	GPR153	protein_coding
ENSG00000122557	143.098	-0.860241	0.269324	-3.19407	0.00140282	0.0335763	64224	HERPUD2	protein_coding
ENSG00000198720	330.719	1.66628	0.52188	3.19283	0.00140884	0.0336783	124930	ANKRD13B	protein_coding
ENSG00000089639	86.3543	1.6565	0.518947	3.19204	0.00141272	0.0336889	51291	GMIP	protein_coding
ENSG00000092421	1034.5	1.6545	0.518401	3.19154	0.00141514	0.0336889	57556	SEMA6A	protein_coding
ENSG00000111907	554.426	-2.72421	0.853468	-3.19192	0.00141328	0.0336889	7164	TPD52L1	protein_coding
ENSG00000154914	203.946	1.64062	0.51414	3.191	0.00141783	0.0336889	124739	USP43	protein_coding
ENSG00000280498	63.0597	10.7287	3.36224	3.19094	0.00141809	0.0336889	692073	SNORA16A	snoRNA
ENSG00000136869	159.347	-2.49157	0.781125	-3.18971	0.00142413	0.0337877	7099	TLR4	protein_coding
ENSG00000139291	58.7521	-1.11365	0.349212	-3.18902	0.00142755	0.0337877	55266	TMEM19	protein_coding
ENSG00000113119	52.3234	1.16723	0.366183	3.18757	0.00143475	0.033916	55374	TMCO6	protein_coding
ENSG00000090447	110.548	1.31288	0.41225	3.18468	0.00144914	0.034214	7023	TFAP4	protein_coding
ENSG00000056736	279.981	-2.48817	0.78142	-3.18416	0.00145176	0.0342335	55540	IL17RB	protein_coding
ENSG00000197410	225.296	-2.03322	0.63872	-3.18327	0.0014562	0.0342961	54798	DCHS2	protein_coding
ENSG00000138587	125.488	1.22415	0.384658	3.18243	0.00146045	0.0343537	55329	MNS1	protein_coding
ENSG00000116641	634.687	-1.26541	0.397982	-3.17958	0.00147491	0.03463	85440	DOCK7	protein_coding
ENSG00000169738	54.9268	-1.22854	0.386405	-3.1794	0.00147581	0.03463	51181	DCXR	protein_coding
ENSG00000075142	139.515	-1.31014	0.412267	-3.17788	0.00148354	0.0347632	6717	SRI	protein_coding
ENSG00000135334	77.5452	-1.40878	0.443351	-3.17757	0.00148513	0.0347632	55122	AKIRIN2	protein_coding
ENSG00000114812	246.687	2.20167	0.693275	3.17576	0.00149447	0.0349018	7433	VIPR1	protein_coding
ENSG00000154678	926.368	1.88754	0.594367	3.17571	0.0014947	0.0349018	5137	PDE1C	protein_coding
ENSG00000164924	975.448	-1.23614	0.389315	-3.17517	0.00149747	0.034924	7534	YWHAZ	protein_coding
ENSG00000108448	72.5689	1.32379	0.417406	3.17146	0.00151674	0.0352625	147166	TRIM16L	protein_coding
ENSG00000138735	37.5677	-1.87951	0.592638	-3.17143	0.00151688	0.0352625	8654	PDE5A	protein_coding
ENSG00000158747	58.776	-1.88064	0.593018	-3.17131	0.00151752	0.0352625	4681	NBL1	protein_coding
ENSG00000103528	307.111	-1.56523	0.493728	-3.17022	0.00152321	0.0353519	51760	SYT17	protein_coding
ENSG00000280285	46.2785	-2.45646	0.774986	-3.16969	0.00152604	0.0353745	NA		TEC
ENSG00000021762	249.767	1.62586	0.513144	3.16843	0.00153264	0.0353988	114879	OSBPL5	protein_coding
ENSG00000204172	357.264	1.4481	0.456991	3.16877	0.00153086	0.0353988	642517	AGAP9	protein_coding
ENSG00000147324	146.683	-1.25497	0.396439	-3.1656	0.00154763	0.0356159	9258	MFHAS1	protein_coding
ENSG00000182636	58.3084	-1.54431	0.488088	-3.16399	0.00155622	0.0357415	4692	NDN	protein_coding
ENSG00000184602	133.439	-1.40608	0.444416	-3.16388	0.00155682	0.0357415	8303	SNN	protein_coding
ENSG00000253857	49.2131	1.90518	0.602828	3.1604	0.00157553	0.0360843	NA		lincRNA
ENSG00000151553	218.333	-1.01682	0.321815	-3.15964	0.00157962	0.0360915	57700	FAM160B1	protein_coding
ENSG00000153914	2451.94	0.529941	0.16771	3.15986	0.00157845	0.0360915	140890	SREK1	protein_coding
ENSG00000141298	616.623	0.827907	0.262155	3.15808	0.00158812	0.0361525	85464	SSH2	protein_coding
ENSG00000147408	490.473	-1.2786	0.404838	-3.1583	0.00158691	0.0361525	55790	CSGALNACT1	protein_coding
ENSG00000213760	180.418	-1.22967	0.389453	-3.15742	0.00159174	0.0361525	534	ATP6V1G2	protein_coding
ENSG00000253230	1517.13	1.87362	0.593396	3.15746	0.00159149	0.0361525	157627	LINC00599	lincRNA
ENSG00000099331	1913.2	1.63	0.516336	3.15686	0.00159481	0.0361792	4650	MYO9B	protein_coding
ENSG00000174738	293.069	-1.11657	0.353901	-3.15504	0.00160476	0.0363619	9975	NR1D2	protein_coding
ENSG00000005022	61.3852	-1.49925	0.475448	-3.15334	0.00161412	0.0365307	292	SLC25A5	protein_coding
ENSG00000061676	1121.71	-1.05181	0.333709	-3.15189	0.00162216	0.0366692	10787	NCKAP1	protein_coding
ENSG00000214357	70.4697	2.08213	0.661284	3.14861	0.00164047	0.0370393	54492	NEURL1B	protein_coding
ENSG00000114391	104.618	-1.16931	0.371617	-3.14656	0.00165206	0.0371693	6152	RPL24	protein_coding
ENSG00000130305	67.2819	1.1307	0.359336	3.14665	0.00165155	0.0371693	55695	NSUN5	protein_coding
ENSG00000175175	155.977	-0.913123	0.290337	-3.14504	0.00166063	0.0373183	22843	PPM1E	protein_coding
ENSG00000134884	5184.36	1.01192	0.321893	3.14367	0.00166846	0.0374502	55082	ARGLU1	protein_coding
ENSG00000168453	208.814	2.21347	0.704316	3.14272	0.00167388	0.0375278	55806	HR	protein_coding
ENSG00000136717	2084.78	2.09027	0.665903	3.13901	0.00169522	0.0379619	274	BIN1	protein_coding
ENSG00000164082	163.416	2.26259	0.72093	3.13843	0.00169854	0.0379918	2912	GRM2	protein_coding
ENSG00000116761	38.4661	-1.49184	0.475451	-3.13774	0.00170256	0.0380371	1491	CTH	protein_coding
ENSG00000180891	254.465	2.29572	0.731885	3.13672	0.0017085	0.0381253	404093	CUEDC1	protein_coding
ENSG00000134376	381.834	-1.36257	0.434562	-3.13549	0.00171567	0.0382142	23418	CRB1	protein_coding
ENSG00000236824	2286.34	-1.82585	0.582405	-3.13501	0.00171848	0.0382142	618	BCYRN1	scRNA
ENSG00000125846	243.098	0.807362	0.257564	3.13461	0.00172082	0.0382219	7692	ZNF133	protein_coding
ENSG00000142675	55.7005	1.31101	0.418478	3.1328	0.00173148	0.03825	10256	CNKSR1	protein_coding
ENSG00000143158	52.3919	-1.18644	0.378727	-3.1327	0.00173209	0.03825	25874	MPC2	protein_coding
ENSG00000144642	112.976	-1.51871	0.48465	-3.13362	0.00172666	0.03825	27303	RBMS3	protein_coding
ENSG00000155849	769.302	1.92905	0.615662	3.13329	0.00172857	0.03825	9844	ELMO1	protein_coding
ENSG00000254629	56.068	1.85298	0.591332	3.13357	0.00172694	0.03825	NA		processed_pseudogene
ENSG00000280339	53.2319	-2.37079	0.756893	-3.13226	0.00173466	0.0382626	NA		TEC
ENSG00000238083	991.131	2.05268	0.655615	3.13093	0.00174255	0.0383923	474170	LRRC37A2	protein_coding
ENSG00000196139	38.141	-2.54455	0.812854	-3.13039	0.00174576	0.0384187	8644	AKR1C3	protein_coding
ENSG00000097096	42.1467	-1.74685	0.558446	-3.12805	0.00175971	0.0386504	84144	SYDE2	protein_coding
ENSG00000110042	314.568	1.42259	0.454995	3.12661	0.00176837	0.0387824	23220	DTX4	protein_coding
ENSG00000103018	200.511	-1.52414	0.487674	-3.12533	0.00177607	0.0389067	80777	CYB5B	protein_coding
ENSG00000166979	93.6836	1.79108	0.57342	3.1235	0.00178715	0.0389709	59271	EVA1C	protein_coding
ENSG00000215375	92.2694	2.17122	0.69502	3.12396	0.00178435	0.0389709	4636	MYL5	protein_coding
ENSG00000067177	136.348	-1.42617	0.456967	-3.12094	0.00180274	0.0391347	5255	PHKA1	protein_coding
ENSG00000078114	726.79	-1.44532	0.463099	-3.12096	0.0018026	0.0391347	10529	NEBL	protein_coding
ENSG00000175048	944.609	1.16189	0.372292	3.12092	0.00180285	0.0391347	79683	ZDHHC14	protein_coding
ENSG00000279497	114.174	1.58926	0.509192	3.12114	0.00180155	0.0391347	NA		TEC
ENSG00000007174	133.013	1.01493	0.325627	3.11685	0.00182797	0.0391695	1770	DNAH9	protein_coding
ENSG00000011295	404.636	-0.640668	0.205348	-3.11991	0.00180906	0.0391695	54902	TTC19	protein_coding
ENSG00000088538	2003.72	0.864921	0.277236	3.1198	0.00180971	0.0391695	1795	DOCK3	protein_coding
ENSG00000109475	84.4357	-1.17875	0.377862	-3.11954	0.00181136	0.0391695	6164	RPL34	protein_coding
ENSG00000116030	80.9683	-1.16665	0.374124	-3.11835	0.00181864	0.0391695	7341	SUMO1	protein_coding
ENSG00000119523	63.8948	-1.01973	0.32714	-3.11712	0.0018263	0.0391695	85365	ALG2	protein_coding
ENSG00000127249	1096.23	-1.4182	0.454826	-3.11812	0.00182007	0.0391695	84239	ATP13A4	protein_coding
ENSG00000175161	1076.23	-0.795699	0.255304	-3.11667	0.00182903	0.0391695	253559	CADM2	protein_coding
ENSG00000177679	890.366	1.73585	0.556746	3.11785	0.00182175	0.0391695	222183	SRRM3	protein_coding
ENSG00000243156	2712.05	1.2941	0.415204	3.11678	0.00182841	0.0391695	57553	MICAL3	protein_coding
ENSG00000258469	66.9193	1.12124	0.359702	3.11714	0.00182612	0.0391695	NA	CHMP4BP1	processed_pseudogene
ENSG00000158315	47.8519	2.44127	0.783572	3.11557	0.0018359	0.0392287	54933	RHBDL2	protein_coding
ENSG00000156218	129.637	1.60106	0.514319	3.11298	0.0018521	0.039409	57188	ADAMTSL3	protein_coding
ENSG00000169598	79.6093	0.974569	0.313048	3.11317	0.00185092	0.039409	1677	DFFB	protein_coding
ENSG00000186352	30.8989	-2.43676	0.782854	-3.11266	0.00185409	0.039409	353322	ANKRD37	protein_coding
ENSG00000198597	763.424	1.97992	0.635956	3.11329	0.00185013	0.039409	9745	ZNF536	protein_coding
ENSG00000238795	370.021	1.72125	0.552998	3.11257	0.00185464	0.039409	677777	SCARNA12	snoRNA
ENSG00000138756	362.85	-1.17638	0.378196	-3.11049	0.00186775	0.0395503	55589	BMP2K	protein_coding
ENSG00000172493	612.826	-1.2229	0.393169	-3.11038	0.00186848	0.0395503	4299	AFF1	protein_coding
ENSG00000232586	32.7473	1.6011	0.514787	3.11021	0.00186956	0.0395503	NA	KIAA1614-AS1	antisense
ENSG00000162437	181.849	-1.32581	0.426828	-3.1062	0.00189507	0.039974	55225	RAVER2	protein_coding
ENSG00000279555	103.215	-1.75273	0.564313	-3.10595	0.0018967	0.039974	NA		TEC
ENSG00000279693	36.4483	2.07916	0.669453	3.10575	0.00189795	0.039974	NA		TEC
ENSG00000213585	217.679	-1.09928	0.354083	-3.10459	0.00190544	0.0400876	7416	VDAC1	protein_coding
ENSG00000115446	221.804	1.06091	0.341804	3.10387	0.00191007	0.0400967	25972	UNC50	protein_coding
ENSG00000165626	103.999	-1.54523	0.497804	-3.10409	0.00190868	0.0400967	222389	BEND7	protein_coding
ENSG00000107021	219.225	1.63012	0.525517	3.10194	0.00192257	0.040315	54662	TBC1D13	protein_coding
ENSG00000120805	116.832	-1.09459	0.353318	-3.09804	0.00194808	0.0407604	400	ARL1	protein_coding
ENSG00000197971	9572.09	2.57347	0.831007	3.09681	0.00195615	0.0408846	4155	MBP	protein_coding
ENSG00000152932	415.938	-1.09701	0.354364	-3.0957	0.00196347	0.040984	115827	RAB3C	protein_coding
ENSG00000181826	34.129	-1.84609	0.59639	-3.09544	0.00196519	0.040984	768211	RELL1	protein_coding
ENSG00000178074	108.687	-1.2395	0.400506	-3.09483	0.00196925	0.041024	205327	C2orf69	protein_coding
ENSG00000134851	853.342	2.11644	0.684201	3.0933	0.00197941	0.0410924	55858	TMEM165	protein_coding
ENSG00000161896	59.2047	3.41085	1.10267	3.09326	0.00197968	0.0410924	117283	IP6K3	protein_coding
ENSG00000196104	323.597	1.17767	0.3807	3.09343	0.00197859	0.0410924	50859	SPOCK3	protein_coding
ENSG00000006468	168.21	-1.90832	0.617058	-3.09261	0.00198402	0.0411076	2115	ETV1	protein_coding
ENSG00000134222	465.625	1.76531	0.571387	3.08952	0.00200479	0.0414481	84722	PSRC1	protein_coding
ENSG00000088986	240.311	-1.3399	0.433766	-3.08899	0.00200841	0.0414543	8655	DYNLL1	protein_coding
ENSG00000168439	257.084	-1.85277	0.599827	-3.08884	0.00200942	0.0414543	10963	STIP1	protein_coding
ENSG00000072274	398.101	-1.45046	0.469699	-3.08807	0.0020146	0.0415164	7037	TFRC	protein_coding
ENSG00000111249	228.268	1.56291	0.50636	3.08656	0.00202486	0.0416828	23316	CUX2	protein_coding
ENSG00000136274	784.42	1.61966	0.525662	3.08119	0.00206178	0.0418616	23148	NACAD	protein_coding
ENSG00000139651	277.106	0.656158	0.212797	3.0835	0.00204584	0.0418616	283337	ZNF740	protein_coding
ENSG00000143457	42.7863	-1.16907	0.379236	-3.08271	0.00205124	0.0418616	55204	GOLPH3L	protein_coding
ENSG00000168036	448.007	-0.861085	0.279234	-3.08373	0.0020442	0.0418616	1499	CTNNB1	protein_coding
ENSG00000180376	662.396	0.862475	0.279854	3.08188	0.00205698	0.0418616	285331	CCDC66	protein_coding
ENSG00000197077	505.885	-1.39905	0.453719	-3.08351	0.00204573	0.0418616	85379	KIAA1671	protein_coding
ENSG00000198369	221.894	-1.30094	0.421971	-3.08301	0.0020492	0.0418616	200734	SPRED2	protein_coding
ENSG00000260664	351.092	1.88459	0.611535	3.08173	0.00205798	0.0418616	NA		lincRNA
ENSG00000268895	56.2776	1.54671	0.501383	3.08489	0.0020363	0.0418616	503538	A1BG-AS1	antisense
ENSG00000054267	1463.06	0.830785	0.269729	3.08008	0.00206948	0.041969	51742	ARID4B	protein_coding
ENSG00000076067	137.192	-1.24267	0.403773	-3.07765	0.00208638	0.0422278	5939	RBMS2	protein_coding
ENSG00000111669	263.305	-1.24424	0.404321	-3.07736	0.00208844	0.0422278	7167	TPI1	protein_coding
ENSG00000150867	672.289	1.76154	0.572431	3.0773	0.00208887	0.0422278	5305	PIP4K2A	protein_coding
ENSG00000132323	272.404	1.32272	0.429899	3.07681	0.00209232	0.0422529	80895	ILKAP	protein_coding
ENSG00000183077	143.389	2.43601	0.792234	3.07486	0.00210599	0.0424393	125061	AFMID	protein_coding
ENSG00000092871	356.526	1.66361	0.54133	3.07319	0.00211783	0.0424513	117584	RFFL	protein_coding
ENSG00000160678	53.9672	-2.39088	0.778207	-3.07229	0.00212423	0.0424513	6271	S100A1	protein_coding
ENSG00000171314	205.873	-1.25142	0.407326	-3.07227	0.00212434	0.0424513	5223	PGAM1	protein_coding
ENSG00000178202	32.7972	-1.65842	0.539522	-3.07386	0.00211306	0.0424513	143888	KDELC2	protein_coding
ENSG00000267506	63.2373	2.01952	0.656948	3.07409	0.00211143	0.0424513	100507351		lincRNA
ENSG00000136279	825.709	1.06514	0.346782	3.0715	0.00212983	0.0425166	28988	DBNL	protein_coding
ENSG00000146707	54.9975	1.13183	0.368652	3.07018	0.00213931	0.0425724	22932	POMZP3	protein_coding
ENSG00000196782	56.3988	0.998087	0.325075	3.07033	0.00213825	0.0425724	55534	MAML3	protein_coding
ENSG00000198146	204.043	-1.58831	0.51748	-3.06932	0.00214544	0.0426502	54989	ZNF770	protein_coding
ENSG00000119729	141.024	-1.4667	0.478031	-3.06821	0.00215348	0.0427211	23433	RHOQ	protein_coding
ENSG00000162073	190.833	1.84331	0.600778	3.06821	0.00215347	0.0427211	124222	PAQR4	protein_coding
ENSG00000116285	119.572	-1.21317	0.395578	-3.06683	0.00216339	0.0428289	54206	ERRFI1	protein_coding
ENSG00000136153	1010.19	1.05403	0.343687	3.06684	0.00216333	0.0428289	4008	LMO7	protein_coding
ENSG00000100427	100.023	-2.25942	0.737298	-3.06446	0.00218067	0.0430817	23209	MLC1	protein_coding
ENSG00000255693	55.4284	1.88254	0.614311	3.06447	0.00218058	0.0430817	400046	LINC02389	lincRNA
ENSG00000168003	342.891	-1.0593	0.345708	-3.06414	0.00218296	0.0430826	6520	SLC3A2	protein_coding
ENSG00000126945	144.386	-1.2538	0.409298	-3.0633	0.00218914	0.0431491	3188	HNRNPH2	protein_coding
ENSG00000141933	65.9009	1.82436	0.595599	3.06306	0.00219085	0.0431491	91978	TPGS1	protein_coding
ENSG00000003756	3608.08	0.689231	0.22509	3.06203	0.00219842	0.0432537	10181	RBM5	protein_coding
ENSG00000117408	464.527	1.83766	0.600262	3.06144	0.00220278	0.0432949	9670	IPO13	protein_coding
ENSG00000091317	44.7945	-1.27654	0.417016	-3.06113	0.00220505	0.0432951	54918	CMTM6	protein_coding
ENSG00000006652	287.432	-0.800887	0.261786	-3.05932	0.00221843	0.0433145	3475	IFRD1	protein_coding
ENSG00000089818	257.853	-0.922697	0.301619	-3.05915	0.00221963	0.0433145	25977	NECAP1	protein_coding
ENSG00000138101	516.846	1.16482	0.3807	3.05968	0.00221574	0.0433145	1838	DTNB	protein_coding
ENSG00000165389	34.4548	-1.70252	0.55634	-3.06021	0.00221181	0.0433145	171546	SPTSSA	protein_coding
ENSG00000128050	94.6571	-1.19954	0.392524	-3.05596	0.00224341	0.0436976	10606	PAICS	protein_coding
ENSG00000170011	221.102	1.14167	0.373594	3.0559	0.00224383	0.0436976	25924	MYRIP	protein_coding
ENSG00000037749	93.8923	-1.20435	0.394177	-3.05534	0.00224805	0.0437353	4238	MFAP3	protein_coding
ENSG00000102547	114.757	-1.10623	0.362334	-3.05308	0.00226506	0.0439766	81617	CAB39L	protein_coding
ENSG00000152952	206.282	-1.86782	0.61173	-3.05334	0.00226308	0.0439766	5352	PLOD2	protein_coding
ENSG00000168917	78.9488	-1.12678	0.369279	-3.05128	0.00227867	0.0441961	80723	SLC35G2	protein_coding
ENSG00000034677	410.577	-1.43996	0.472219	-3.04936	0.00229331	0.0442109	25897	RNF19A	protein_coding
ENSG00000071967	76.5435	-1.94044	0.636291	-3.04961	0.00229139	0.0442109	79901	CYBRD1	protein_coding
ENSG00000153879	107.424	-1.23165	0.4038	-3.05014	0.00228733	0.0442109	1054	CEBPG	protein_coding
ENSG00000173114	121.903	-1.26982	0.416298	-3.05028	0.00228627	0.0442109	54674	LRRN3	protein_coding
ENSG00000273270	104.523	1.26985	0.416396	3.04962	0.00229133	0.0442109	NA		lincRNA
ENSG00000196227	263.589	-0.900535	0.295403	-3.0485	0.0022999	0.0442933	63939	FAM217B	protein_coding
ENSG00000008056	567.652	-1.34275	0.440696	-3.04688	0.00231232	0.0444411	6853	SYN1	protein_coding
ENSG00000100139	161.109	1.71314	0.56231	3.04661	0.00231439	0.0444411	85377	MICALL1	protein_coding
ENSG00000116044	308.793	-1.1545	0.378986	-3.04629	0.00231687	0.0444411	4780	NFE2L2	protein_coding
ENSG00000197183	431.608	1.10806	0.363724	3.04642	0.00231585	0.0444411	140688	NOL4L	protein_coding
ENSG00000196850	70.3905	-1.02342	0.336045	-3.04548	0.00232307	0.0445154	160760	PPTC7	protein_coding
ENSG00000170558	388.813	-1.05458	0.346375	-3.04462	0.00232973	0.0445984	1000	CDH2	protein_coding
ENSG00000155275	350.688	0.981277	0.322405	3.04362	0.00233753	0.0447029	152992	TRMT44	protein_coding
ENSG00000187323	371.557	1.20006	0.394646	3.04085	0.00235912	0.0449809	1630	DCC	protein_coding
ENSG00000198763	1365.87	-1.80909	0.594878	-3.04111	0.00235709	0.0449809	4536	MT-ND2	protein_coding
ENSG00000253485	158.59	-1.36637	0.44926	-3.04138	0.00235499	0.0449809	56110	PCDHGA5	protein_coding
ENSG00000135241	159.437	-1.33999	0.44078	-3.04004	0.00236546	0.0450568	50640	PNPLA8	protein_coding
ENSG00000140365	125.38	0.975742	0.321006	3.03963	0.00236866	0.0450728	54939	COMMD4	protein_coding
ENSG00000185615	284.6	1.91192	0.629276	3.03829	0.00237929	0.0451848	64714	PDIA2	protein_coding
ENSG00000196498	2252.93	1.34108	0.441438	3.03799	0.00238163	0.0451848	9612	NCOR2	protein_coding
ENSG00000016391	161.329	-1.91706	0.631498	-3.03574	0.00239949	0.0453003	55349	CHDH	protein_coding
ENSG00000074356	929.654	1.10454	0.363878	3.03547	0.00240163	0.0453003	55421	NCBP3	protein_coding
ENSG00000159784	465.794	1.42407	0.469148	3.03543	0.00240193	0.0453003	9715	FAM131B	protein_coding
ENSG00000196812	47.69	1.71546	0.565116	3.03559	0.00240068	0.0453003	80345	ZSCAN16	protein_coding
ENSG00000196914	2202.3	-0.944239	0.310932	-3.0368	0.00239106	0.0453003	23365	ARHGEF12	protein_coding
ENSG00000122870	58.775	-0.934222	0.307883	-3.03434	0.0024106	0.045419	80114	BICC1	protein_coding
ENSG00000167283	117.558	-1.05974	0.349298	-3.03392	0.00241396	0.0454376	10632	ATP5MG	protein_coding
ENSG00000113296	276.849	-1.5361	0.506548	-3.03249	0.00242542	0.0455058	7060	THBS4	protein_coding
ENSG00000155097	389.331	-0.973169	0.320862	-3.03298	0.00242151	0.0455058	528	ATP6V1C1	protein_coding
ENSG00000175928	433.13	-1.69002	0.557251	-3.03279	0.00242306	0.0455058	57633	LRRN1	protein_coding
ENSG00000180539	33.8765	3.41594	1.12652	3.03228	0.0024271	0.0455058	401563	C9orf139	antisense
ENSG00000139117	142.377	-1.84795	0.609867	-3.03008	0.00244488	0.0457943	144402	CPNE8	protein_coding
ENSG00000176915	637.185	0.741219	0.244657	3.02962	0.00244859	0.0458188	23141	ANKLE2	protein_coding
ENSG00000139163	336.203	-0.980174	0.323564	-3.02931	0.00245117	0.0458223	55500	ETNK1	protein_coding
ENSG00000078269	802.534	2.34197	0.773344	3.02836	0.00245883	0.0458757	8871	SYNJ2	protein_coding
ENSG00000105821	314.413	1.00221	0.331046	3.0274	0.00246669	0.045888	27000	DNAJC2	protein_coding
ENSG00000165006	152.64	-0.879865	0.290599	-3.02776	0.0024637	0.045888	51271	UBAP1	protein_coding
ENSG00000104312	43.9331	-1.24654	0.411902	-3.02631	0.00247557	0.0460085	8767	RIPK2	protein_coding
ENSG00000135540	439.396	-1.78215	0.589063	-3.0254	0.00248302	0.0461022	57224	NHSL1	protein_coding
ENSG00000061936	1636.21	1.04108	0.34419	3.02474	0.0024885	0.0461144	6433	SFSWAP	protein_coding
ENSG00000178127	116.919	-1.06561	0.352267	-3.02501	0.00248629	0.0461144	4729	NDUFV2	protein_coding
ENSG00000198756	540.217	1.57991	0.522452	3.02402	0.00249436	0.0461783	23127	COLGALT2	protein_coding
ENSG00000049449	147.47	-1.27934	0.42315	-3.02338	0.0024997	0.0462043	5954	RCN1	protein_coding
ENSG00000119396	180.486	-0.637351	0.210815	-3.02327	0.0025006	0.0462043	51552	RAB14	protein_coding
ENSG00000141994	100.78	2.00693	0.663926	3.02282	0.00250433	0.0462234	56931	DUS3L	protein_coding
ENSG00000196696	383.503	1.0309	0.341067	3.02256	0.00250647	0.0462234	283970		processed_transcript
ENSG00000254896	179.346	1.84956	0.612057	3.02188	0.00251214	0.0462833	NA	OPCML-IT1	sense_intronic
ENSG00000143537	187.016	1.40319	0.464431	3.02131	0.00251686	0.0463257	8751	ADAM15	protein_coding
ENSG00000113645	227.478	-1.3423	0.44443	-3.02028	0.0025254	0.046408	23286	WWC1	protein_coding
ENSG00000164292	360.218	-1.4369	0.475765	-3.02019	0.00252618	0.046408	22836	RHOBTB3	protein_coding
ENSG00000178568	1387.51	-0.864519	0.286283	-3.0198	0.00252939	0.0464224	2066	ERBB4	protein_coding
ENSG00000091527	149.197	-0.803702	0.266364	-3.01731	0.00255033	0.0466636	55573	CDV3	protein_coding
ENSG00000148482	36.9694	-2.6454	0.876809	-3.01707	0.0025523	0.0466636	221074	SLC39A12	protein_coding
ENSG00000159256	443.531	-1.03319	0.342368	-3.01778	0.00254631	0.0466636	23515	MORC3	protein_coding
ENSG00000165929	33.4741	2.04793	0.678943	3.01635	0.00255837	0.0466853	123036	TC2N	protein_coding
ENSG00000207405	71.6915	3.09548	1.02615	3.01661	0.00255619	0.0466853	26784	SNORA64	snoRNA
ENSG00000111666	251.497	-1.21349	0.402598	-3.01414	0.00257711	0.0469378	56994	CHPT1	protein_coding
ENSG00000137509	186.266	-1.70758	0.566627	-3.01359	0.00258178	0.0469735	5547	PRCP	protein_coding
ENSG00000158482	36.1456	3.0106	0.999191	3.01304	0.00258644	0.0469735	NA	SNX29P1	unprocessed_pseudogene
ENSG00000187902	695.944	1.14113	0.378715	3.01316	0.00258542	0.0469735	729956	SHISA7	protein_coding
ENSG00000165943	250.028	-1.06923	0.355245	-3.00984	0.00261383	0.047381	64112	MOAP1	protein_coding
ENSG00000100023	330.637	0.847836	0.281933	3.00723	0.00263642	0.0477094	23759	PPIL2	protein_coding
ENSG00000166352	126.666	1.29144	0.429453	3.00717	0.00263694	0.0477094	119710	C11orf74	protein_coding
ENSG00000116584	790.743	1.75922	0.585213	3.00612	0.00264608	0.0477946	9181	ARHGEF2	protein_coding
ENSG00000163346	209.717	-1.71826	0.571602	-3.00605	0.00264665	0.0477946	57326	PBXIP1	protein_coding
ENSG00000169306	592.891	1.57662	0.524914	3.00358	0.00266821	0.0480299	11141	IL1RAPL1	protein_coding
ENSG00000180929	50.5961	2.58691	0.861234	3.00372	0.00266701	0.0480299	118442	GPR62	protein_coding
ENSG00000081154	187.349	-0.960241	0.320663	-2.99455	0.00274853	0.0493548	57092	PCNP	protein_coding
ENSG00000115216	398.284	0.627257	0.209462	2.99461	0.00274795	0.0493548	29959	NRBP1	protein_coding
ENSG00000196663	873.855	1.29239	0.431661	2.99399	0.00275359	0.0493994	9895	TECPR2	protein_coding
ENSG00000203896	90.9656	1.83137	0.611847	2.99318	0.0027609	0.0494497	54923	LIME1	protein_coding
ENSG00000163597	57.1729	-0.960874	0.321066	-2.99276	0.00276468	0.0494591	100507246	SNHG16	processed_transcript
ENSG00000164904	265.546	-1.4091	0.471224	-2.99029	0.0027871	0.0497584	501	ALDH7A1	protein_coding
ENSG00000197182	295.624	1.86809	0.624768	2.99006	0.00278922	0.0497584	400931	MIRLET7BHG	lincRNA
ENSG00000176927	47.6554	1.40331	0.469618	2.98819	0.00280635	0.0500174	374786	EFCAB5	protein_coding
ENSG00000197892	843.948	1.76775	0.591686	2.98765	0.00281134	0.0500597	23303	KIF13B	protein_coding
ENSG00000145741	65.3229	-1.31347	0.43984	-2.98624	0.00282433	0.0502442	689	BTF3	protein_coding
ENSG00000058453	466.788	1.7164	0.575104	2.98451	0.00284033	0.0502483	9696	CROCC	protein_coding
ENSG00000066032	732.901	-1.23759	0.414476	-2.98592	0.00282731	0.0502483	1496	CTNNA2	protein_coding
ENSG00000112294	172.93	-1.12135	0.37572	-2.98453	0.0028401	0.0502483	7915	ALDH5A1	protein_coding
ENSG00000114331	619.912	-0.829711	0.277918	-2.98545	0.00283161	0.0502483	23527	ACAP2	protein_coding
ENSG00000182168	742.036	1.46191	0.489749	2.98502	0.00283559	0.0502483	8633	UNC5C	protein_coding
ENSG00000123096	53.1018	-2.01751	0.676248	-2.98338	0.00285079	0.0503868	8082	SSPN	protein_coding
ENSG00000205746	1499.81	1.80818	0.606646	2.98061	0.00287674	0.0507985	NA		transcribed_unprocessed_pseudogene
ENSG00000115738	101.661	-1.60935	0.540003	-2.98025	0.00288011	0.050811	3398	ID2	protein_coding
ENSG00000110799	81.7613	1.86726	0.626903	2.97855	0.00289614	0.0509952	7450	VWF	protein_coding
ENSG00000163644	866.121	-0.966216	0.324529	-2.97729	0.0029081	0.0509952	152926	PPM1K	protein_coding
ENSG00000165029	579.37	-1.71869	0.577308	-2.97708	0.0029101	0.0509952	19	ABCA1	protein_coding
ENSG00000187391	1885.27	0.78867	0.264876	2.97751	0.00290599	0.0509952	9863	MAGI2	protein_coding
ENSG00000196660	50.9937	-1.38992	0.466764	-2.97777	0.00290356	0.0509952	55532	SLC30A10	protein_coding
ENSG00000197162	150.808	0.800794	0.268879	2.97827	0.00289882	0.0509952	146540	ZNF785	protein_coding
ENSG00000235072	32.6069	1.38258	0.464438	2.97689	0.00291188	0.0509952	NA		lincRNA
ENSG00000172667	400.139	-1.33318	0.448005	-2.97582	0.00292206	0.0511267	64393	ZMAT3	protein_coding
ENSG00000182378	54.1101	1.77956	0.598245	2.97463	0.00293346	0.0511907	55344	PLCXD1	protein_coding
ENSG00000182768	498.395	-0.852056	0.286464	-2.97439	0.0029357	0.0511907	51335	NGRN	protein_coding
ENSG00000189221	55.2137	-1.70147	0.572055	-2.97432	0.00293643	0.0511907	4128	MAOA	protein_coding
ENSGR0000182378.13	54.1101	1.77956	0.598245	2.97463	0.00293346	0.0511907	NA	NA	NA
ENSG00000139044	229.787	2.11249	0.710605	2.9728	0.00295095	0.0513503	283358	B4GALNT3	protein_coding
ENSG00000154864	570.209	2.45615	0.826203	2.97282	0.00295076	0.0513503	63895	PIEZO2	protein_coding
ENSG00000108256	719.65	-1.20479	0.405324	-2.97242	0.00295465	0.0513679	57532	NUFIP2	protein_coding
ENSG00000174748	260.388	-1.03117	0.347011	-2.97159	0.00296263	0.05146	6138	RPL15	protein_coding
ENSG00000101577	330.703	-0.97075	0.326716	-2.97123	0.00296608	0.0514731	9663	LPIN2	protein_coding
ENSG00000234913	69.6991	1.65473	0.557096	2.97028	0.00297527	0.0515857	NA		sense_intronic
ENSG00000101439	182.458	-1.82249	0.61364	-2.96996	0.00297835	0.0515924	1471	CST3	protein_coding
ENSG00000160469	753.063	1.67297	0.56342	2.96931	0.00298465	0.0516547	84446	BRSK1	protein_coding
ENSG00000108389	734.437	0.642668	0.216458	2.96902	0.00298751	0.0516574	9110	MTMR4	protein_coding
ENSG00000204138	425.54	1.15002	0.38739	2.96863	0.00299135	0.051677	65979	PHACTR4	protein_coding
ENSG00000236404	45.1939	1.56827	0.528377	2.96809	0.00299655	0.0517202	401491	VLDLR-AS1	antisense
ENSG00000165097	138.645	-0.854208	0.288046	-2.96553	0.0030216	0.0520117	221656	KDM1B	protein_coding
ENSG00000171444	163.344	-1.42505	0.48051	-2.9657	0.00301999	0.0520117	4163	MCC	protein_coding
ENSG00000104679	111.878	1.37496	0.463878	2.96405	0.00303621	0.0522162	203069	R3HCC1	protein_coding
ENSG00000196187	1912.8	2.49957	0.843412	2.96364	0.00304027	0.052239	9725	TMEM63A	protein_coding
ENSG00000196072	40.0918	-1.53484	0.518183	-2.96197	0.00305673	0.0524748	282991	BLOC1S2	protein_coding
ENSG00000131051	3051.87	0.793658	0.268097	2.96034	0.00307295	0.0526587	9584	RBM39	protein_coding
ENSG00000149929	80.5713	1.11486	0.376598	2.96036	0.00307282	0.0526587	8479	HIRIP3	protein_coding
ENSG00000095002	304.975	0.810462	0.273954	2.95838	0.00309259	0.0528738	4436	MSH2	protein_coding
ENSG00000151718	439.002	0.826802	0.279507	2.95807	0.00309569	0.0528738	80014	WWC2	protein_coding
ENSG00000176022	53.3556	1.76242	0.595754	2.95831	0.0030933	0.0528738	126792	B3GALT6	protein_coding
ENSG00000093167	1227.43	0.82694	0.279607	2.95751	0.00310132	0.0529078	9209	LRRFIP2	protein_coding
ENSG00000123146	49.9749	2.17798	0.736606	2.95678	0.00310873	0.0529869	976	ADGRE5	protein_coding
ENSG00000127586	121.706	1.8082	0.611969	2.95473	0.00312939	0.0532916	63922	CHTF18	protein_coding
ENSG00000136802	384.174	-1.25505	0.424819	-2.95431	0.00313367	0.0533171	56262	LRRC8A	protein_coding
ENSG00000107672	155.896	1.24177	0.420798	2.95099	0.00316762	0.0538467	54780	NSMCE4A	protein_coding
ENSG00000149090	93.1087	-1.89779	0.643235	-2.95038	0.00317381	0.053904	25891	PAMR1	protein_coding
ENSG00000270689	54.6321	1.6088	0.545808	2.94755	0.00320303	0.054352	NA	BUD13P1	processed_pseudogene
ENSG00000103184	712.456	2.36023	0.80102	2.94653	0.00321363	0.0544352	9717	SEC14L5	protein_coding
ENSG00000166012	2095.61	0.983309	0.333774	2.94603	0.00321877	0.0544714	79101	TAF1D	protein_coding
ENSG00000263503	81.9972	8.56808	2.9086	2.94578	0.00322146	0.0544714	NA	MAPK8IP1P2	processed_pseudogene
ENSG00000154478	50.7528	1.51616	0.515452	2.94142	0.00326716	0.0551446	2849	GPR26	protein_coding
ENSG00000162729	556.894	1.6666	0.56665	2.94115	0.00326992	0.0551446	93185	IGSF8	protein_coding
ENSG00000135097	38.8012	-1.56485	0.532299	-2.93979	0.00328435	0.0552904	4440	MSI1	protein_coding
ENSG00000105088	187.739	-1.80406	0.61384	-2.93897	0.00329302	0.0552904	93145	OLFM2	protein_coding
ENSG00000262879	146.159	0.92472	0.31462	2.93916	0.00329102	0.0552904	NA		processed_transcript
ENSG00000152154	355.215	1.13453	0.3862	2.93766	0.00330696	0.0554758	130733	TMEM178A	protein_coding
ENSG00000274727	39.1044	2.6815	0.913078	2.93677	0.00331655	0.0555877	NA		processed_pseudogene
ENSG00000162409	346.326	-1.02444	0.349037	-2.93506	0.00333485	0.0558456	5563	PRKAA2	protein_coding
ENSG00000058668	1881.97	-1.05222	0.358725	-2.93322	0.00335471	0.055982	493	ATP2B4	protein_coding
ENSG00000105649	226.221	-1.44866	0.49386	-2.93334	0.00335332	0.055982	5864	RAB3A	protein_coding
ENSG00000165271	240.399	1.18742	0.404755	2.93367	0.00334976	0.055982	65083	NOL6	protein_coding
ENSG00000225828	72.6268	1.1333	0.386306	2.93369	0.00334958	0.055982	100128071	FAM229A	protein_coding
ENSG00000198642	183.484	-0.855716	0.291778	-2.93276	0.0033596	0.0560148	55958	KLHL9	protein_coding
ENSG00000088832	113.185	-1.21557	0.414595	-2.93194	0.00336849	0.0560697	2280	FKBP1A	protein_coding
ENSG00000104635	190.536	-1.5551	0.530487	-2.93147	0.00337366	0.0560697	23516	SLC39A14	protein_coding
ENSG00000145391	397.709	1.06535	0.363383	2.93176	0.00337049	0.0560697	80854	SETD7	protein_coding
ENSG00000151276	1366.63	0.749106	0.255547	2.93138	0.00337462	0.0560697	9223	MAGI1	protein_coding
ENSG00000100591	182.223	-1.62695	0.555117	-2.93082	0.0033807	0.056122	10598	AHSA1	protein_coding
ENSG00000214776	110.592	1.61338	0.550563	2.93042	0.003385	0.0561447	NA		transcribed_unprocessed_pseudogene
ENSG00000116525	263.264	1.59755	0.545786	2.92707	0.00342172	0.0566064	55223	TRIM62	protein_coding
ENSG00000241360	52.6614	-1.73228	0.591871	-2.92678	0.00342487	0.0566096	57026	PDXP	protein_coding
ENSG00000099337	40.9747	2.23679	0.764548	2.92564	0.00343747	0.0566239	9424	KCNK6	protein_coding
ENSG00000124356	256.761	1.04748	0.358034	2.92565	0.00343742	0.0566239	10617	STAMBP	protein_coding
ENSG00000164951	336.105	-1.05089	0.359202	-2.92563	0.00343758	0.0566239	54704	PDP1	protein_coding
ENSG00000185904	37.2473	-2.27007	0.775799	-2.92611	0.00343227	0.0566239	84856	LINC00839	lincRNA
ENSG00000120647	66.5368	0.925599	0.316642	2.92317	0.00346489	0.0570245	84318	CCDC77	protein_coding
ENSG00000198754	54.1358	2.30252	0.788007	2.92195	0.00347842	0.057198	64064	OXCT2	protein_coding
ENSG00000167302	100.813	1.421	0.486474	2.92102	0.00348888	0.0573207	146705	TEPSIN	protein_coding
ENSG00000271461	103.412	-1.7997	0.616439	-2.91951	0.00350585	0.0575501	NA		processed_pseudogene
ENSG00000104957	250.328	1.20139	0.411591	2.91889	0.00351283	0.0576152	81576	CCDC130	protein_coding
ENSG00000197083	101.603	2.07225	0.710148	2.91804	0.00352234	0.0576722	NA	ZNF300P1	transcribed_unprocessed_pseudogene
ENSG00000173175	380.046	1.48109	0.507769	2.91686	0.00353572	0.0577203	111	ADCY5	protein_coding
ENSG00000185730	61.4214	1.26366	0.433272	2.91654	0.00353932	0.0577203	79943	ZNF696	protein_coding
ENSG00000277117	53.0317	2.85893	0.980367	2.91619	0.00354338	0.0577203	102723996		protein_coding
ENSG00000095794	67.3401	-1.28589	0.441379	-2.91334	0.00357584	0.0581094	1390	CREM	protein_coding
ENSG00000103174	229.985	1.2405	0.425808	2.91329	0.00357638	0.0581094	51172	NAGPA	protein_coding
ENSG00000207145	520.495	2.33056	0.800049	2.91302	0.00357954	0.0581114	677805	SNORA18	snoRNA
ENSG00000122756	105.246	-1.52465	0.523444	-2.91273	0.00358281	0.0581151	1271	CNTFR	protein_coding
ENSG00000085733	1698.16	0.903653	0.310398	2.91128	0.00359957	0.0583374	2017	CTTN	protein_coding
ENSG00000254929	450.856	1.78673	0.613902	2.91044	0.00360918	0.0584437	NA		processed_transcript
ENSG00000167601	92.7367	-1.79845	0.61811	-2.9096	0.00361893	0.0585519	558	AXL	protein_coding
ENSG00000182796	122.533	0.97879	0.336487	2.90885	0.00362766	0.0586437	440104	TMEM198B	transcribed_unitary_pseudogene
ENSG00000104859	638.42	1.84359	0.634123	2.90731	0.00364553	0.0587076	11129	CLASRP	protein_coding
ENSG00000112096	367.798	-1.53655	0.52868	-2.9064	0.00365618	0.0587076	6648	SOD2	protein_coding
ENSG00000128590	52.6764	-1.06852	0.367531	-2.9073	0.0036456	0.0587076	4189	DNAJB9	protein_coding
ENSG00000135951	342.902	1.38993	0.478228	2.90643	0.00365583	0.0587076	80705	TSGA10	protein_coding
ENSG00000164056	49.9257	-1.5807	0.54354	-2.90815	0.0036357	0.0587076	10252	SPRY1	protein_coding
ENSG00000165138	354.792	0.932201	0.320691	2.90685	0.00365091	0.0587076	203286	ANKS6	protein_coding
ENSG00000187678	557.2	-2.02108	0.695327	-2.90666	0.00365312	0.0587076	81848	SPRY4	protein_coding
ENSG00000214176	539.996	1.05993	0.364529	2.90767	0.00364136	0.0587076	440456	PLEKHM1P1	transcribed_unprocessed_pseudogene
ENSG00000083123	112.654	-1.05249	0.362294	-2.90508	0.0036716	0.0588336	594	BCKDHB	protein_coding
ENSG00000177479	792.607	0.963414	0.331647	2.90494	0.00367325	0.0588336	10425	ARIH2	protein_coding
ENSG00000250588	205.753	1.72736	0.594556	2.90529	0.00366913	0.0588336	NA	NA	NA
ENSG00000279191	69.5127	1.99439	0.68685	2.90367	0.00368813	0.0589731	NA		TEC
ENSG00000204843	2659.93	1.28382	0.442178	2.9034	0.00369131	0.0589746	1639	DCTN1	protein_coding
ENSG00000168237	55.0576	1.89389	0.652557	2.90226	0.00370476	0.05914	132158	GLYCTK	protein_coding
ENSG00000173320	821.6	0.69414	0.239199	2.90194	0.00370865	0.0591528	56977	STOX2	protein_coding
ENSG00000085365	210.778	-1.2483	0.430283	-2.90111	0.00371838	0.0592012	9522	SCAMP1	protein_coding
ENSG00000102580	170.1	-1.15388	0.397763	-2.90091	0.00372076	0.0592012	5611	DNAJC3	protein_coding
ENSG00000162923	605.475	-0.712018	0.245447	-2.9009	0.00372097	0.0592012	80232	WDR26	protein_coding
ENSG00000205959	60.7834	2.20536	0.760427	2.90016	0.00372974	0.0592913	NA		lincRNA
ENSG00000144118	64.7587	-1.26566	0.436817	-2.89746	0.00376201	0.0597051	5899	RALB	protein_coding
ENSG00000103227	248.745	1.49303	0.515355	2.89708	0.00376649	0.059726	64788	LMF1	protein_coding
ENSG00000108518	58.9632	-0.969307	0.33465	-2.89648	0.00377376	0.059726	5216	PFN1	protein_coding
ENSG00000119737	171.991	-1.31017	0.452351	-2.89636	0.00377521	0.059726	10936	GPR75	protein_coding
ENSG00000169860	47.157	-2.63374	0.909506	-2.89579	0.00378206	0.059726	5028	P2RY1	protein_coding
ENSG00000198598	373.335	1.72489	0.595574	2.89618	0.00377732	0.059726	4326	MMP17	protein_coding
ENSG00000230267	94.2777	2.15173	0.74305	2.89581	0.00378179	0.059726	NA	HERC2P4	transcribed_unprocessed_pseudogene
ENSG00000197977	37.3089	-2.4096	0.832256	-2.89526	0.00378845	0.0597774	54898	ELOVL2	protein_coding
ENSG00000112242	88.0087	-1.20613	0.416667	-2.89472	0.003795	0.059809	1871	E2F3	protein_coding
ENSG00000160305	1136.85	1.06408	0.367656	2.89422	0.00380107	0.059809	23181	DIP2A	protein_coding
ENSG00000204624	223.71	1.59911	0.552455	2.89456	0.00379692	0.059809	57540	DISP3	protein_coding
ENSG00000082397	982.447	1.04931	0.362775	2.89245	0.00382252	0.0600673	23136	EPB41L3	protein_coding
ENSG00000100031	71.1197	1.2431	0.430031	2.89071	0.00384368	0.0603503	2678	GGT1	protein_coding
ENSG00000172270	330.854	-1.1783	0.407838	-2.88915	0.00386284	0.0606013	682	BSG	protein_coding
ENSG00000188021	160.521	-1.0091	0.349387	-2.8882	0.00387448	0.0607341	29978	UBQLN2	protein_coding
ENSG00000105255	269.596	1.54798	0.536072	2.88763	0.00388157	0.0607797	79187	FSD1	protein_coding
ENSG00000275160	48.3684	-1.18893	0.411756	-2.88745	0.00388375	0.0607797	NA		processed_pseudogene
ENSG00000110080	95.6509	1.68917	0.585296	2.88601	0.00390157	0.060909	6484	ST3GAL4	protein_coding
ENSG00000139921	71.0891	-1.35005	0.467787	-2.88603	0.00390137	0.060909	81542	TMX1	protein_coding
ENSG00000214193	242.431	1.56588	0.542567	2.88606	0.00390099	0.060909	79729	SH3D21	protein_coding
ENSG00000196230	266.652	-1.1502	0.398646	-2.88527	0.00391073	0.0610023	203068	TUBB	protein_coding
ENSG00000276234	164.225	0.710316	0.246397	2.88281	0.00394145	0.0614314	6871	TADA2A	protein_coding
ENSG00000011677	97.4281	-1.23868	0.430105	-2.87995	0.00397744	0.0617541	2556	GABRA3	protein_coding
ENSG00000112695	39.4256	-1.19496	0.414827	-2.88062	0.00396897	0.0617541	1347	COX7A2	protein_coding
ENSG00000140280	58.8832	-1.44565	0.501811	-2.88086	0.00396593	0.0617541	256586	LYSMD2	protein_coding
ENSG00000175727	667.105	0.85032	0.295267	2.87983	0.00397885	0.0617541	22877	MLXIP	protein_coding
ENSG00000111775	52.337	-1.38328	0.480669	-2.87781	0.00400441	0.0619597	1337	COX6A1	protein_coding
ENSG00000143819	114.659	-1.43973	0.500286	-2.87781	0.00400451	0.0619597	2052	EPHX1	protein_coding
ENSG00000138764	143.421	-1.17862	0.409692	-2.87683	0.0040169	0.0621013	901	CCNG2	protein_coding
ENSG00000162836	441.245	-1.16088	0.403589	-2.8764	0.00402237	0.0621356	51205	ACP6	protein_coding
ENSG00000198888	1069.62	-1.58297	0.550442	-2.87581	0.00402993	0.0622021	4535	MT-ND1	protein_coding
ENSG00000164181	59.1534	1.81523	0.631554	2.87422	0.00405025	0.0624652	79993	ELOVL7	protein_coding
ENSG00000126368	172.164	-1.24453	0.433188	-2.87296	0.00406651	0.0626122	9572	NR1D1	protein_coding
ENSG00000155099	60.9835	-1.19346	0.415519	-2.87221	0.00407615	0.0626122	55529	PIP4P2	protein_coding
ENSG00000167641	162.574	2.73354	0.95157	2.87266	0.00407032	0.0626122	94274	PPP1R14A	protein_coding
ENSG00000274026	146.358	1.87778	0.653751	2.87232	0.00407468	0.0626122	100131997	FAM27E3	transcribed_processed_pseudogene
ENSG00000139737	622.845	1.74867	0.608913	2.87179	0.0040816	0.0626457	122060	SLAIN1	protein_coding
ENSG00000162241	32.1351	1.95786	0.682168	2.87005	0.00410405	0.0628901	283130	SLC25A45	protein_coding
ENSG00000092758	364.314	2.89768	1.00977	2.86964	0.00410939	0.0629207	1299	COL9A3	protein_coding
ENSG00000116819	75.1828	1.21074	0.4221	2.86837	0.00412593	0.0631234	339488	TFAP2E	protein_coding
ENSG00000092201	761.201	0.775655	0.270537	2.8671	0.00414255	0.0632764	11198	SUPT16H	protein_coding
ENSG00000276791	31.8901	1.79312	0.625362	2.86732	0.0041396	0.0632764	NA		lincRNA
ENSG00000226476	85.4245	-1.62184	0.565961	-2.86563	0.00416174	0.0635188	105378763	LINC01748	lincRNA
ENSG00000139174	181.876	-1.32943	0.464075	-2.8647	0.00417406	0.0636054	144165	PRICKLE1	protein_coding
ENSG00000112186	156.737	-1.44151	0.503264	-2.86431	0.00417916	0.0636324	10486	CAP2	protein_coding
ENSG00000143622	90.2038	-1.26808	0.442822	-2.86364	0.00418804	0.0637168	6016	RIT1	protein_coding
ENSG00000116350	739.278	0.672796	0.234969	2.86334	0.00419195	0.0637257	6429	SRSF4	protein_coding
ENSG00000110693	1165.24	-1.55434	0.542894	-2.86306	0.00419571	0.0637321	55553	SOX6	protein_coding
ENSG00000278975	163.869	1.47082	0.513774	2.86277	0.00419951	0.0637392	NA		TEC
ENSG00000167037	519.768	1.25393	0.438077	2.86236	0.00420502	0.0637722	129049	SGSM1	protein_coding
ENSG00000116731	1132.03	0.673677	0.235397	2.86187	0.00421147	0.0638194	7799	PRDM2	protein_coding
ENSG00000162734	566.8	-1.06378	0.37183	-2.86094	0.00422382	0.063956	8682	PEA15	protein_coding
ENSG00000080854	1127.46	2.0325	0.710786	2.85951	0.0042429	0.0640689	22997	IGSF9B	protein_coding
ENSG00000124766	117.711	-1.92329	0.672629	-2.85936	0.00424498	0.0640689	6659	SOX4	protein_coding
ENSG00000131778	371.014	1.0606	0.370952	2.85913	0.00424803	0.0640689	9557	CHD1L	protein_coding
ENSG00000151572	472.398	1.22521	0.428409	2.8599	0.00423775	0.0640689	121601	ANO4	protein_coding
ENSG00000107331	5619.86	2.21979	0.77665	2.85816	0.00426109	0.0641142	20	ABCA2	protein_coding
ENSG00000166086	477.785	1.52057	0.531952	2.85848	0.00425677	0.0641142	83700	JAM3	protein_coding
ENSG00000154518	77.7024	-1.17221	0.410314	-2.85685	0.00427864	0.0643276	518	ATP5MC3	protein_coding
ENSG00000108639	82.1209	1.38248	0.483964	2.85658	0.00428235	0.0643328	9144	SYNGR2	protein_coding
ENSG00000163507	115.759	1.69601	0.594132	2.85461	0.00430903	0.064632	57650	CIP2A	protein_coding
ENSG00000179796	79.7296	-1.3353	0.467752	-2.85472	0.00430752	0.064632	116135	LRRC3B	protein_coding
ENSG00000198198	992.95	0.902371	0.316293	2.85296	0.00433145	0.0649174	23334	SZT2	protein_coding
ENSG00000144134	248.77	0.72734	0.254972	2.85263	0.00433596	0.0649342	11159	RABL2A	protein_coding
ENSG00000196419	252.396	-0.689132	0.241613	-2.85222	0.0043415	0.0649663	2547	XRCC6	protein_coding
ENSG00000108846	30.7568	2.61344	0.916498	2.85155	0.00435066	0.0650015	8714	ABCC3	protein_coding
ENSG00000138413	131.144	-1.16831	0.409801	-2.85092	0.00435928	0.0650796	3417	IDH1	protein_coding
ENSG00000139132	239.752	-1.05685	0.370741	-2.85064	0.00436314	0.0650864	121512	FGD4	protein_coding
ENSG00000109133	168.042	-1.27311	0.447039	-2.84787	0.00440134	0.065452	55161	TMEM33	protein_coding
ENSG00000171100	71.7365	-1.20619	0.423539	-2.84789	0.004401	0.065452	4534	MTM1	protein_coding
ENSG00000180573	78.8794	-1.43573	0.504106	-2.84806	0.0043986	0.065452	8334	HIST1H2AC	protein_coding
ENSG00000120458	189.82	1.03586	0.363924	2.84637	0.00442211	0.065535	79684	MSANTD2	protein_coding
ENSG00000147588	226.893	-2.24444	0.78851	-2.84643	0.00442119	0.065535	5375	PMP2	protein_coding
ENSG00000198899	1041.71	-1.80168	0.632951	-2.84648	0.00442055	0.065535	4508	MT-ATP6	protein_coding
ENSG00000198963	335.752	-1.55811	0.547453	-2.8461	0.00442585	0.065535	6096	RORB	protein_coding
ENSG00000267270	112.282	-2.08312	0.731953	-2.84598	0.00442748	0.065535	100130522	PARD6G-AS1	antisense
ENSG00000123094	138.005	-1.06517	0.374407	-2.84496	0.0044417	0.0656946	11228	RASSF8	protein_coding
ENSG00000265763	144.902	1.60074	0.562749	2.8445	0.00444807	0.065738	118738	ZNF488	protein_coding
ENSG00000253719	298.779	-1.01499	0.35694	-2.84357	0.00446108	0.0658793	552889	ATXN7L3B	protein_coding
ENSG00000144381	544.29	-1.76136	0.619643	-2.84254	0.00447558	0.0659915	3329	HSPD1	protein_coding
ENSG00000196911	207.974	-1.25661	0.44229	-2.84115	0.00449516	0.0661782	3841	KPNA5	protein_coding
ENSG00000085721	191.161	-0.816103	0.287375	-2.83986	0.0045134	0.0663848	54700	RRN3	protein_coding
ENSG00000185818	246.464	-1.58568	0.558454	-2.83942	0.00451961	0.0663848	339983	NAT8L	protein_coding
ENSG00000229715	45.1887	1.46522	0.516001	2.83957	0.0045174	0.0663848	NA	EEF1DP3	transcribed_unprocessed_pseudogene
ENSG00000009844	79.7425	-1.02662	0.361758	-2.83785	0.00454188	0.0665613	51534	VTA1	protein_coding
ENSG00000090097	761.784	1.76549	0.622407	2.83655	0.00456032	0.0665613	57060	PCBP4	protein_coding
ENSG00000099246	168.189	-1.08668	0.38295	-2.83764	0.00454478	0.0665613	22931	RAB18	protein_coding
ENSG00000162244	81.5302	-1.13897	0.401592	-2.83613	0.00456643	0.0665613	6159	RPL29	protein_coding
ENSG00000164466	295.4	-0.552784	0.194853	-2.83694	0.00455488	0.0665613	94081	SFXN1	protein_coding
ENSG00000215146	100.203	-1.95374	0.688699	-2.83686	0.0045559	0.0665613	441666		transcribed_unprocessed_pseudogene
ENSG00000215915	40.4682	2.51626	0.887161	2.83631	0.00456384	0.0665613	219293	ATAD3C	protein_coding
ENSG00000224668	187.863	1.91332	0.674185	2.83797	0.00454013	0.0665613	NA	IPO8P1	processed_pseudogene
ENSG00000101144	143.073	-1.83811	0.648312	-2.83522	0.00457941	0.0665735	655	BMP7	protein_coding
ENSG00000101871	101.188	-1.40903	0.496995	-2.8351	0.0045812	0.0665735	4281	MID1	protein_coding
ENSG00000107779	199.298	-1.3293	0.468838	-2.83531	0.00457808	0.0665735	657	BMPR1A	protein_coding
ENSG00000198961	1108.47	-0.998299	0.352035	-2.83579	0.00457126	0.0665735	9867	PJA2	protein_coding
ENSG00000129538	77.245	2.21381	0.781281	2.83356	0.00460319	0.0667411	6035	RNASE1	protein_coding
ENSG00000163624	105.049	-1.43665	0.506969	-2.83379	0.00459991	0.0667411	1040	CDS1	protein_coding
ENSG00000166105	94.9449	1.50929	0.53314	2.83094	0.00464113	0.0671892	112937	GLB1L3	protein_coding
ENSG00000183793	75.8551	1.90223	0.672112	2.83022	0.00465156	0.0672893	100288332	NPIPA5	protein_coding
ENSG00000222014	61.6396	2.03574	0.719516	2.82932	0.00466471	0.0674285	84084	RAB6C	protein_coding
ENSG00000109906	1473.6	2.06511	0.730267	2.82788	0.00468574	0.0675792	7704	ZBTB16	protein_coding
ENSG00000128849	160.401	-1.63013	0.576368	-2.82828	0.00467986	0.0675792	84952	CGNL1	protein_coding
ENSG00000277399	72.4266	1.18927	0.420525	2.82807	0.00468296	0.0675792	440435	GPR179	protein_coding
ENSG00000183018	192.497	1.89581	0.670577	2.82714	0.00469662	0.0676852	124976	SPNS2	protein_coding
ENSG00000136699	396.814	1.11462	0.394387	2.82621	0.00471028	0.0677798	55627	SMPD4	protein_coding
ENSG00000145198	368.311	2.09135	0.741037	2.82219	0.00476975	0.0685324	90113	VWA5B2	protein_coding
ENSG00000155368	155.016	-1.57493	0.558323	-2.82082	0.00479009	0.0685758	1622	DBI	protein_coding
ENSG00000157680	760.086	0.892092	0.316295	2.82045	0.00479567	0.0685758	9162	DGKI	protein_coding
ENSG00000162231	437.284	0.644916	0.22866	2.82042	0.00479612	0.0685758	10482	NXF1	protein_coding
ENSG00000172824	1125.39	1.23932	0.439315	2.82104	0.00478689	0.0685758	283848	CES4A	protein_coding
ENSG00000173041	244.464	-1.27841	0.453206	-2.8208	0.00479034	0.0685758	340252	ZNF680	protein_coding
ENSG00000198060	79.2142	-1.04472	0.370428	-2.8203	0.00479787	0.0685758	54708	2018-03-05	protein_coding
ENSG00000280237	1160.15	1.84418	0.653795	2.82074	0.00479133	0.0685758	283174	MIR4697HG	TEC
ENSG00000175895	34.3398	-1.1511	0.408556	-2.81747	0.00484031	0.068959	79666	PLEKHF2	protein_coding
ENSG00000177576	79.3777	-1.24958	0.443572	-2.81708	0.00484631	0.068959	497661	C18orf32	protein_coding
ENSG00000184384	467.421	-1.339	0.47519	-2.81782	0.0048351	0.068959	84441	MAML2	protein_coding
ENSG00000231607	98.0427	1.33169	0.472694	2.81725	0.00484375	0.068959	8847	DLEU2	antisense
ENSG00000257680	82.5026	-1.38164	0.490252	-2.81823	0.00482896	0.068959	NA		processed_pseudogene
ENSG00000215039	226.131	1.39333	0.494739	2.81629	0.00485825	0.0690261	678655	CD27-AS1	processed_transcript
ENSG00000091536	64.3492	1.46658	0.520808	2.81597	0.00486305	0.0690431	51168	MYO15A	protein_coding
ENSG00000054690	4123.57	2.32166	0.824565	2.81562	0.00486836	0.0690672	57475	PLEKHH1	protein_coding
ENSG00000171552	206.803	1.47157	0.522943	2.81402	0.00489259	0.0693595	598	BCL2L1	protein_coding
ENSG00000111783	224.757	-2.13491	0.758743	-2.81375	0.00489679	0.0693676	5992	RFX4	protein_coding
ENSG00000124172	134.525	-1.44904	0.515314	-2.81196	0.00492401	0.0695985	514	ATP5F1E	protein_coding
ENSG00000132341	203.968	-0.962438	0.34236	-2.81119	0.00493585	0.0696629	5901	RAN	protein_coding
ENSG00000153487	70.4089	-1.17781	0.418944	-2.81137	0.00493303	0.0696629	3621	ING1	protein_coding
ENSG00000122786	1195.99	1.51611	0.539589	2.80976	0.00495789	0.0698708	800	CALD1	protein_coding
ENSG00000277494	103.445	3.73268	1.3286	2.80948	0.00496214	0.0698792	338328	GPIHBP1	protein_coding
ENSG00000107560	347.907	-1.11734	0.397805	-2.80877	0.00497318	0.0699832	22841	RAB11FIP2	protein_coding
ENSG00000211448	156.98	-1.49053	0.530815	-2.80801	0.00498493	0.0700969	1734	DIO2	protein_coding
ENSG00000071859	556.732	1.72612	0.615046	2.80649	0.00500837	0.07022	9130	FAM50A	protein_coding
ENSG00000081760	926.61	1.01387	0.361221	2.80678	0.00500389	0.07022	65985	AACS	protein_coding
ENSG00000163431	48.774	-1.90292	0.677885	-2.80714	0.00499841	0.07022	25802	LMOD1	protein_coding
ENSG00000163590	430.482	-0.933753	0.33271	-2.8065	0.00500825	0.07022	151742	PPM1L	protein_coding
ENSG00000080546	295.516	1.21539	0.433159	2.80587	0.00501809	0.0703048	27244	SESN1	protein_coding
ENSG00000067182	59.6282	-1.99376	0.710786	-2.80501	0.00503154	0.07037	7132	TNFRSF1A	protein_coding
ENSG00000114993	729.289	2.46474	0.878886	2.80439	0.00504114	0.07037	6242	RTKN	protein_coding
ENSG00000131771	241.933	-1.72442	0.614855	-2.80459	0.00503801	0.07037	84152	PPP1R1B	protein_coding
ENSG00000156049	83.6494	-2.16286	0.771222	-2.80446	0.00504017	0.07037	9630	GNA14	protein_coding
ENSG00000213462	207.979	-1.26363	0.45059	-2.8044	0.00504108	0.07037	2086	ERV3-1	protein_coding
ENSG00000273618	56.4551	1.05282	0.375542	2.80346	0.00505582	0.0705234	NA		antisense
ENSG00000092820	160.171	-1.88534	0.672706	-2.80262	0.00506901	0.0705338	7430	EZR	protein_coding
ENSG00000134453	522.681	0.672634	0.240015	2.80247	0.00507132	0.0705338	84991	RBM17	protein_coding
ENSG00000250125	31.7284	2.27958	0.813407	2.8025	0.00507076	0.0705338	401134	LINC02232	lincRNA
ENSG00000160284	83.5562	2.35673	0.841164	2.80174	0.00508274	0.0706029	84221	SPATC1L	protein_coding
ENSG00000198075	30.9694	-2.57827	0.920371	-2.80134	0.00508913	0.0706274	27233	SULT1C4	protein_coding
ENSG00000049089	513.466	2.44671	0.873631	2.80063	0.00510035	0.0707089	1298	COL9A2	protein_coding
ENSG00000204071	101.445	-1.34152	0.47903	-2.8005	0.0051024	0.0707089	158931	TCEAL6	protein_coding
ENSG00000111725	138.54	0.735798	0.262865	2.79915	0.00512379	0.0708513	5564	PRKAB1	protein_coding
ENSG00000170365	111.143	-1.19416	0.426609	-2.7992	0.00512298	0.0708513	4086	SMAD1	protein_coding
ENSG00000171476	164.126	-1.91686	0.68478	-2.79924	0.00512238	0.0708513	84525	HOPX	protein_coding
ENSG00000128872	1294.98	-1.22353	0.437277	-2.79806	0.00514098	0.0710376	29767	TMOD2	protein_coding
ENSG00000145332	127.248	-0.785696	0.280844	-2.79762	0.00514798	0.0710831	57563	KLHL8	protein_coding
ENSG00000169926	387.394	1.61686	0.578063	2.79703	0.00515741	0.0711363	51621	KLF13	protein_coding
ENSG00000111237	78.6277	-1.45752	0.521397	-2.79541	0.00518332	0.0712844	51699	VPS29	protein_coding
ENSG00000125746	279.444	1.40705	0.503322	2.79553	0.00518152	0.0712844	24139	EML2	protein_coding
ENSG00000251634	183.526	1.70926	0.611355	2.79585	0.00517632	0.0712844	NA		unprocessed_pseudogene
ENSG00000251791	752.179	1.38158	0.494248	2.79531	0.00518493	0.0712844	677772	SCARNA6	scaRNA
ENSG00000147509	58.7809	-1.96052	0.701616	-2.79429	0.00520139	0.0714593	8601	RGS20	protein_coding
ENSG00000198753	1428.12	1.97375	0.706445	2.79391	0.00520744	0.071491	5365	PLXNB3	protein_coding
ENSG00000060237	2197.51	0.664113	0.237899	2.79158	0.00524517	0.0715979	65125	WNK1	protein_coding
ENSG00000103226	326.935	0.816606	0.292434	2.79244	0.00523118	0.0715979	408050	NOMO3	protein_coding
ENSG00000144029	817.303	0.828364	0.296719	2.79175	0.00524243	0.0715979	64969	MRPS5	protein_coding
ENSG00000160613	963.914	0.835249	0.299148	2.7921	0.00523679	0.0715979	9159	PCSK7	protein_coding
ENSG00000182836	97.2132	-1.78036	0.637591	-2.79233	0.00523305	0.0715979	345557	PLCXD3	protein_coding
ENSG00000198712	580.234	-1.62693	0.582791	-2.79161	0.00524458	0.0715979	4513	MT-CO2	protein_coding
ENSG00000268089	35.6481	-2.14549	0.768408	-2.79212	0.00523639	0.0715979	55879	GABRQ	protein_coding
ENSG00000012061	205.368	0.716593	0.256741	2.79111	0.00525274	0.071599	2067	ERCC1	protein_coding
ENSG00000131876	231.764	1.24827	0.447225	2.79114	0.00525235	0.071599	6627	SNRPA1	protein_coding
ENSG00000164659	343.832	1.55129	0.55585	2.79084	0.00525718	0.0716085	222223	KIAA1324L	protein_coding
ENSG00000075303	76.5276	-0.882804	0.316403	-2.79013	0.00526869	0.0716196	55972	SLC25A40	protein_coding
ENSG00000146830	785.525	1.43186	0.513111	2.79055	0.00526191	0.0716196	64599	GIGYF1	protein_coding
ENSG00000165449	68.8103	-1.68166	0.602878	-2.78938	0.00528083	0.0717263	220963	SLC16A9	protein_coding
ENSG00000050405	509.844	1.53787	0.551662	2.78771	0.00530821	0.0719959	51474	LIMA1	protein_coding
ENSG00000197958	83.1231	-0.807354	0.28961	-2.78773	0.00530788	0.0719959	6136	RPL12	protein_coding
ENSG00000120438	249.972	-0.958134	0.343729	-2.78747	0.00531222	0.0719992	6950	TCP1	protein_coding
ENSG00000018189	1311.33	-0.708224	0.254107	-2.7871	0.00531815	0.0720285	22902	RUFY3	protein_coding
ENSG00000166582	80.6078	0.800319	0.28721	2.78653	0.0053276	0.0721054	201161	CENPV	protein_coding
ENSG00000106948	600.08	1.18932	0.426892	2.78599	0.00533642	0.0721227	80709	AKNA	protein_coding
ENSG00000148341	799.198	1.69047	0.606748	2.78611	0.00533452	0.0721227	56904	SH3GLB2	protein_coding
ENSG00000166923	122.59	3.5606	1.27819	2.78567	0.00534173	0.0721436	26585	GREM1	protein_coding
ENSG00000198431	156.521	-0.898655	0.322707	-2.78474	0.00535712	0.0722494	7296	TXNRD1	protein_coding
ENSG00000163960	435.907	-0.895146	0.321503	-2.78425	0.00536511	0.0723061	26043	UBXN7	protein_coding
ENSG00000182628	63.6216	-0.966723	0.347283	-2.78368	0.00537464	0.0723836	348235	SKA2	protein_coding
ENSG00000104435	228.523	-1.51247	0.543513	-2.78276	0.00538982	0.072439	11075	STMN2	protein_coding
ENSG00000104671	43.0647	-1.06182	0.381515	-2.78318	0.00538285	0.072439	10671	DCTN6	protein_coding
ENSG00000139370	206.37	0.898876	0.323044	2.78252	0.00539391	0.072439	121260	SLC15A4	protein_coding
ENSG00000102271	133.638	1.53056	0.550217	2.78175	0.00540668	0.0724579	56062	KLHL4	protein_coding
ENSG00000198026	297.117	0.962721	0.346059	2.78195	0.00540326	0.0724579	63925	ZNF335	protein_coding
ENSG00000225972	54.8837	-8.83226	3.1748	-2.78199	0.00540272	0.0724579	NA	MTND1P23	unprocessed_pseudogene
ENSG00000108387	1614.37	1.67783	0.603211	2.78149	0.00541101	0.0724651	5414	2018-09-04	protein_coding
ENSG00000152234	464.594	-0.745582	0.268097	-2.78102	0.00541887	0.0725196	498	ATP5F1A	protein_coding
ENSG00000070814	452.576	1.22984	0.442432	2.77973	0.00544039	0.0727567	6949	TCOF1	protein_coding
ENSG00000218283	41.4531	-1.53978	0.553996	-2.77941	0.00544573	0.0727771	NA	MORF4L1P1	processed_pseudogene
ENSG00000010803	115.672	-0.795068	0.28612	-2.77879	0.00545618	0.0728659	22955	SCMH1	protein_coding
ENSG00000110619	350.387	0.786888	0.283298	2.7776	0.00547617	0.0730308	833	CARS	protein_coding
ENSG00000139437	561.136	1.26991	0.457177	2.77773	0.00547398	0.0730308	84260	TCHP	protein_coding
ENSG00000119048	100.069	-0.979146	0.352575	-2.77712	0.00548422	0.0730873	7320	UBE2B	protein_coding
ENSG00000272419	203.043	1.3441	0.484112	2.77641	0.00549623	0.0731963	103091866	LINC01145	transcribed_unprocessed_pseudogene
ENSG00000135049	600.023	1.29155	0.465242	2.77608	0.0055018	0.0732196	23287	AGTPBP1	protein_coding
ENSG00000179292	131.686	1.73507	0.625339	2.77461	0.00552676	0.0734505	256472	TMEM151A	protein_coding
ENSG00000040731	357.404	-1.10698	0.399172	-2.7732	0.00555086	0.0735652	1008	CDH10	protein_coding
ENSG00000154928	271.609	-1.61857	0.583588	-2.77348	0.0055461	0.0735652	2047	EPHB1	protein_coding
ENSG00000165678	123.99	-1.34633	0.485452	-2.77335	0.00554822	0.0735652	27069	GHITM	protein_coding
ENSG00000186205	83.5863	-0.985164	0.355326	-2.77256	0.0055617	0.0736579	64757	2018-03-01	protein_coding
ENSG00000159314	93.3055	1.49614	0.539762	2.77186	0.00557371	0.0736639	201176	ARHGAP27	protein_coding
ENSG00000188641	327.493	1.96917	0.71041	2.77188	0.00557339	0.0736639	1806	DPYD	protein_coding
ENSG00000241956	50.3159	2.40447	0.867378	2.77211	0.00556941	0.0736639	102546299		antisense
ENSG00000001497	949.586	0.989907	0.357296	2.77055	0.00559612	0.073909	81887	LAS1L	protein_coding
ENSG00000138381	91.9164	-0.903321	0.32612	-2.76991	0.00560726	0.074005	54529	ASNSD1	protein_coding
ENSG00000112078	192.059	-0.686387	0.247914	-2.76865	0.00562894	0.0741377	222658	KCTD20	protein_coding
ENSG00000188385	1662.61	1.67265	0.60409	2.76887	0.00562511	0.0741377	282973	JAKMIP3	protein_coding
ENSG00000213178	58.3035	-2.28406	0.824916	-2.76884	0.00562569	0.0741377	NA	RPL22P1	processed_pseudogene
ENSG00000197748	103.236	1.13748	0.411067	2.76713	0.00565519	0.074432	80217	CFAP43	protein_coding
ENSG00000006125	625.117	-0.64267	0.232302	-2.76653	0.0056657	0.0744488	163	AP2B1	protein_coding
ENSG00000132002	1585.67	-3.29549	1.19126	-2.76639	0.00566814	0.0744488	3337	DNAJB1	protein_coding
ENSG00000156973	49.8522	-1.27917	0.462445	-2.7661	0.00567309	0.0744628	5147	PDE6D	protein_coding
ENSG00000163686	169.907	1.22225	0.442258	2.76365	0.00571584	0.0749724	57406	ABHD6	protein_coding
ENSG00000187984	231.941	1.6037	0.580544	2.76241	0.00573759	0.0751654	138649	ANKRD19P	transcribed_unprocessed_pseudogene
ENSG00000198742	294.37	0.860095	0.311362	2.76237	0.00573842	0.0751654	57154	SMURF1	protein_coding
ENSG00000014138	52.7916	1.18248	0.428223	2.76138	0.00575578	0.0752898	23649	POLA2	protein_coding
ENSG00000143149	59.4619	-1.20237	0.435397	-2.76156	0.0057526	0.0752898	223	ALDH9A1	protein_coding
ENSG00000130226	1543.03	1.03915	0.376377	2.76092	0.00576395	0.0753085	1804	DPP6	protein_coding
ENSG00000169302	354.858	-1.7108	0.619664	-2.76085	0.00576509	0.0753085	202374	STK32A	protein_coding
ENSG00000145780	232.948	-1.07922	0.39102	-2.76001	0.00578001	0.0754518	56929	FEM1C	protein_coding
ENSG00000165195	67.3335	-1.56332	0.566581	-2.75921	0.00579411	0.0755209	5277	PIGA	protein_coding
ENSG00000188039	60.7723	-2.14698	0.778164	-2.75904	0.00579715	0.0755209	284434	NWD1	protein_coding
ENSG00000196814	481.176	1.42891	0.517857	2.75926	0.00579316	0.0755209	89853	MVB12B	protein_coding
ENSG00000160789	350.933	1.74766	0.633507	2.7587	0.0058032	0.0755483	4000	LMNA	protein_coding
ENSG00000174307	110.959	2.05116	0.74378	2.75775	0.00582003	0.0756644	23612	PHLDA3	protein_coding
ENSG00000176978	254.835	1.29994	0.471351	2.7579	0.00581739	0.0756644	29952	DPP7	protein_coding
ENSG00000085978	402.39	0.768247	0.278747	2.75607	0.00585004	0.0759927	55054	ATG16L1	protein_coding
ENSG00000171368	1857.97	1.64277	0.596093	2.75589	0.00585324	0.0759927	11076	TPPP	protein_coding
ENSG00000105968	227.143	-1.31923	0.478833	-2.75509	0.00586752	0.0761265	94239	H2AFV	protein_coding
ENSG00000175764	204.6	1.46161	0.530687	2.75419	0.00588377	0.0762856	158135	TTLL11	protein_coding
ENSG00000280165	105.451	-1.28795	0.467773	-2.75337	0.00589853	0.0764251	64881	PCDH20	protein_coding
ENSG00000108349	1198.28	0.703844	0.255713	2.75248	0.00591464	0.0765819	22794	CASC3	protein_coding
ENSG00000116729	191.059	-1.30062	0.472722	-2.75134	0.0059352	0.0766926	79971	WLS	protein_coding
ENSG00000187189	434.104	-1.01215	0.367877	-2.75134	0.00593522	0.0766926	23270	TSPYL4	protein_coding
ENSG00000235049	31.0466	3.08532	1.1217	2.75058	0.00594895	0.0768182	100271702	LINC00940	lincRNA
ENSG00000146122	1413.72	2.19791	0.799327	2.7497	0.00596507	0.0769453	23500	DAAM2	protein_coding
ENSG00000179222	345.805	-0.959216	0.348857	-2.7496	0.00596684	0.0769453	9500	MAGED1	protein_coding
ENSG00000136193	647.17	-0.849645	0.309034	-2.74936	0.00597117	0.0769492	9805	SCRN1	protein_coding
ENSG00000110400	330.394	1.28283	0.466806	2.74809	0.00599432	0.0771859	5818	NECTIN1	protein_coding
ENSG00000177000	311.161	1.09191	0.397359	2.74791	0.0059976	0.0771859	4524	MTHFR	protein_coding
ENSG00000153982	62.2734	-0.926213	0.337181	-2.74693	0.00601561	0.077315	284161	GDPD1	protein_coding
ENSG00000269858	594.684	1.29117	0.470042	2.74692	0.00601573	0.077315	112398	EGLN2	protein_coding
ENSG00000101445	749.756	1.5403	0.56102	2.74553	0.00604135	0.0774941	26051	PPP1R16B	protein_coding
ENSG00000135525	1753.29	1.49599	0.544888	2.7455	0.00604181	0.0774941	9053	MAP7	protein_coding
ENSG00000072803	163.914	-1.07373	0.391137	-2.74515	0.00604837	0.0775262	23291	FBXW11	protein_coding
ENSG00000076650	205.938	0.715667	0.260814	2.74397	0.00607012	0.0777528	55094	GPATCH1	protein_coding
ENSG00000149289	212.706	-1.2779	0.465757	-2.7437	0.00607517	0.0777654	85463	ZC3H12C	protein_coding
ENSG00000273036	139.543	1.83579	0.669189	2.7433	0.00608244	0.0778064	NA		transcribed_processed_pseudogene
ENSG00000152767	1271.45	-1.19044	0.43405	-2.74264	0.00609467	0.0778894	10160	FARP1	protein_coding
ENSG00000205572	86.0917	-1.46962	0.536114	-2.74125	0.00612051	0.0780458	8293	SERF1B	protein_coding
ENSG00000228328	47.0662	-1.87514	0.684059	-2.7412	0.00612156	0.0780458	NA		processed_pseudogene
ENSG00000241837	99.1771	-1.09418	0.39915	-2.74129	0.00611985	0.0780458	539	ATP5PO	protein_coding
ENSG00000154258	196.064	1.66595	0.607984	2.74012	0.00614163	0.0782031	10350	ABCA9	protein_coding
ENSG00000198155	99.7747	1.19308	0.435414	2.7401	0.00614207	0.0782031	642280	ZNF876P	transcribed_unprocessed_pseudogene
ENSG00000165806	33.7266	-2.64292	0.96468	-2.73969	0.00614977	0.078249	840	CASP7	protein_coding
ENSG00000160294	1254.58	0.858686	0.313488	2.73914	0.0061601	0.0782851	8888	MCM3AP	protein_coding
ENSG00000163406	230.345	-1.28302	0.46841	-2.7391	0.0061608	0.0782851	6565	SLC15A2	protein_coding
ENSG00000142459	484.315	1.81141	0.661661	2.73767	0.00618767	0.0784702	115704	EVI5L	protein_coding
ENSG00000064655	45.4797	-2.10107	0.767741	-2.73669	0.00620613	0.0786246	2139	EYA2	protein_coding
ENSG00000142611	182.601	-2.15884	0.788922	-2.73644	0.0062108	0.0786246	63976	PRDM16	protein_coding
ENSG00000171943	355.119	0.750185	0.274154	2.73637	0.00621218	0.0786246	653464	SRGAP2C	protein_coding
ENSG00000111344	308.144	2.4378	0.891174	2.73549	0.00622868	0.0787747	8437	RASAL1	protein_coding
ENSG00000126216	362.427	0.628185	0.229658	2.7353	0.00623228	0.0787747	10426	TUBGCP3	protein_coding
ENSG00000203435	42.7759	-2.04438	0.747577	-2.73467	0.00624429	0.0788744	NA	E2F3P2	processed_pseudogene
ENSG00000177889	146.746	-1.05944	0.387609	-2.73326	0.00627099	0.0791593	7334	UBE2N	protein_coding
ENSG00000076928	765.874	1.77122	0.648435	2.73152	0.00630424	0.0792819	9138	ARHGEF1	protein_coding
ENSG00000143793	291.5	1.52643	0.558784	2.73169	0.00630102	0.0792819	79169	C1orf35	protein_coding
ENSG00000160179	376.591	1.73243	0.634304	2.73124	0.00630972	0.0792819	9619	ABCG1	protein_coding
ENSG00000163161	569.585	0.570325	0.208815	2.73124	0.00630957	0.0792819	2071	ERCC3	protein_coding
ENSG00000171357	110.162	1.29953	0.4758	2.73125	0.00630946	0.0792819	541468	LURAP1	protein_coding
ENSG00000179364	1186.52	1.59041	0.582127	2.73206	0.00629394	0.0792819	23241	PACS2	protein_coding
ENSG00000007372	226.322	-1.75851	0.643981	-2.73069	0.00632016	0.0793089	5080	PAX6	protein_coding
ENSG00000170160	2951.04	1.39171	0.509655	2.7307	0.00632007	0.0793089	9720	CCDC144A	protein_coding
ENSG00000111843	40.191	-1.18643	0.434516	-2.73047	0.00632433	0.0793092	51522	TMEM14C	protein_coding
ENSG00000101752	381.88	-0.595613	0.218217	-2.72945	0.00634393	0.0793658	57534	MIB1	protein_coding
ENSG00000165125	72.7745	3.13307	1.14791	2.72938	0.00634544	0.0793658	55503	TRPV6	protein_coding
ENSG00000166326	1360.97	0.421831	0.154533	2.72972	0.00633886	0.0793658	54765	TRIM44	protein_coding
ENSG00000175548	77.7722	-1.53733	0.563239	-2.72945	0.00634402	0.0793658	144245	ALG10B	protein_coding
ENSG00000134352	621.141	-1.20691	0.442253	-2.729	0.00635262	0.0794036	3572	IL6ST	protein_coding
ENSG00000052126	1220.5	0.926877	0.339707	2.72846	0.00636302	0.0794298	54477	PLEKHA5	protein_coding
ENSG00000112902	787.156	-1.22065	0.447346	-2.72865	0.00635936	0.0794298	9037	SEMA5A	protein_coding
ENSG00000182841	597.835	0.973083	0.356674	2.72822	0.00636775	0.0794369	91695	RRP7BP	transcribed_unprocessed_pseudogene
ENSG00000145012	440.426	-1.29827	0.475993	-2.72751	0.00638146	0.0795561	4026	LPP	protein_coding
ENSG00000239763	204.303	1.51988	0.557724	2.72515	0.00642721	0.0800742	NA		processed_pseudogene
ENSG00000062038	61.1104	1.16355	0.427663	2.72071	0.00651413	0.080887	1001	CDH3	protein_coding
ENSG00000109089	72.3562	1.88232	0.691986	2.72017	0.00652475	0.080887	30850	CDR2L	protein_coding
ENSG00000135932	240.232	-0.794554	0.291991	-2.72116	0.00650538	0.080887	51719	CAB39	protein_coding
ENSG00000139438	136.457	2.17654	0.800129	2.72023	0.00652361	0.080887	84915	FAM222A	protein_coding
ENSG00000172458	48.4829	-1.54576	0.568237	-2.72026	0.00652296	0.080887	53342	IL17D	protein_coding
ENSG00000115540	75.1767	-0.916608	0.33702	-2.71974	0.00653328	0.080911	25843	MOB4	protein_coding
ENSG00000170606	421.175	-0.967787	0.355895	-2.71931	0.0065419	0.080911	3308	HSPA4	protein_coding
ENSG00000133835	1026.67	0.745841	0.274352	2.71856	0.00655671	0.0810016	3295	HSD17B4	protein_coding
ENSG00000167615	4861.57	1.17092	0.430862	2.71762	0.00657539	0.0811161	114823	LENG8	protein_coding
ENSG00000279792	47.1671	1.28153	0.471656	2.71709	0.00658584	0.0811161	NA		TEC
ENSG00000090006	235.508	1.78989	0.658858	2.71666	0.0065944	0.0811527	8425	LTBP4	protein_coding
ENSG00000172922	228.717	0.861215	0.317105	2.71587	0.00661027	0.0812957	84153	RNASEH2C	protein_coding
ENSG00000183060	148.468	0.627283	0.231088	2.71447	0.00663814	0.0815577	145748	LYSMD4	protein_coding
ENSG00000198064	83.5701	-1.64371	0.605615	-2.71411	0.00664537	0.0815577	613037	NPIPB13	protein_coding
ENSG00000242125	451.688	-1.29052	0.475439	-2.71437	0.00664012	0.0815577	8420	SNHG3	processed_transcript
ENSG00000257727	208.65	0.954457	0.351686	2.71395	0.00664864	0.0815577	10330	CNPY2	protein_coding
ENSG00000102572	226.016	-0.728789	0.268558	-2.71371	0.00665336	0.0815634	8428	STK24	protein_coding
ENSG00000133816	1247.13	1.49239	0.549991	2.71349	0.00665796	0.0815674	9645	MICAL2	protein_coding
ENSG00000248485	42.8412	-1.60732	0.592486	-2.71284	0.00667101	0.0816228	654790	PCP4L1	protein_coding
ENSG00000279419	59.2531	2.59353	0.955965	2.713	0.00666779	0.0816228	NA		TEC
ENSG00000279010	2367.08	1.92244	0.709153	2.71089	0.00671025	0.0819456	NA	NA	NA
ENSG00000171408	102.064	-1.32974	0.490675	-2.71002	0.00672783	0.0820723	27115	PDE7B	protein_coding
ENSG00000244617	104.607	1.39187	0.513715	2.70941	0.00674029	0.082155	151516	ASPRV1	protein_coding
ENSG00000282936	42.2205	1.67909	0.619858	2.70883	0.00675201	0.0822455	NA		TEC
ENSG00000104447	594.679	-1.14268	0.421868	-2.70862	0.00675643	0.0822469	7227	TRPS1	protein_coding
ENSG00000010270	87.3813	-1.00678	0.371827	-2.70765	0.00677617	0.0823624	83930	STARD3NL	protein_coding
ENSG00000052795	417.599	1.194	0.44112	2.70675	0.00679448	0.0823624	57600	FNIP2	protein_coding
ENSG00000102900	458.18	0.948957	0.350512	2.70734	0.00678238	0.0823624	9688	NUP93	protein_coding
ENSG00000183098	201.93	1.51519	0.559781	2.70676	0.00679428	0.0823624	10082	GPC6	protein_coding
ENSG00000197168	34.7602	1.82285	0.673463	2.70668	0.00679606	0.0823624	341676	NEK5	protein_coding
ENSG00000212443	240.679	2.38657	0.881709	2.70676	0.00679444	0.0823624	677832	SNORA53	snoRNA
ENSG00000213240	131.328	-1.97116	0.728109	-2.70723	0.00678464	0.0823624	NA		protein_coding
ENSG00000099822	175.599	1.38191	0.51061	2.70639	0.00680181	0.0823799	610	HCN2	protein_coding
ENSG00000128591	115.271	1.60295	0.592502	2.70538	0.00682258	0.0825268	2318	FLNC	protein_coding
ENSG00000152137	64.1266	-1.78473	0.659923	-2.70445	0.00684167	0.0826207	26353	HSPB8	protein_coding
ENSG00000188848	51.4942	-1.59686	0.59041	-2.70466	0.00683737	0.0826207	389206	BEND4	protein_coding
ENSG00000104714	295.003	1.15258	0.426255	2.70398	0.0068515	0.0826675	157697	ERICH1	protein_coding
ENSG00000169567	112.058	-1.283	0.474564	-2.70353	0.00686081	0.0827278	3094	HINT1	protein_coding
ENSG00000069020	913.688	-1.21083	0.447981	-2.70287	0.00687439	0.0827501	375449	MAST4	protein_coding
ENSG00000110171	380.658	0.682257	0.252412	2.70295	0.00687276	0.0827501	10612	TRIM3	protein_coding
ENSG00000110955	292.409	-0.979827	0.362522	-2.70281	0.00687565	0.0827501	506	ATP5F1B	protein_coding
ENSG00000196642	469.225	1.24046	0.459023	2.7024	0.00688407	0.0827994	55684	RABL6	protein_coding
ENSG00000137200	435.141	0.863651	0.319711	2.70135	0.00690595	0.0828541	23070	CMTR1	protein_coding
ENSG00000149658	153.256	-0.996774	0.368916	-2.7019	0.00689454	0.0828541	54915	YTHDF1	protein_coding
ENSG00000151135	98.6516	-1.23424	0.456869	-2.70152	0.00690227	0.0828541	90488	TMEM263	protein_coding
ENSG00000167323	358.571	-1.04296	0.386037	-2.70171	0.00689842	0.0828541	6786	STIM1	protein_coding
ENSG00000130150	114.314	1.69368	0.627296	2.69997	0.00693451	0.0829885	158747	MOSPD2	protein_coding
ENSG00000137040	161.314	-0.924961	0.342571	-2.70006	0.00693274	0.0829885	26953	RANBP6	protein_coding
ENSG00000266079	59.2985	1.29863	0.480907	2.70037	0.00692628	0.0829885	677882	SNORA59B	snoRNA
ENSG00000186056	41.5358	2.29228	0.849068	2.69976	0.00693896	0.0829897	100129196	MATN1-AS1	antisense
ENSG00000169221	329.677	1.08026	0.400193	2.69935	0.00694752	0.0830402	26000	TBC1D10B	protein_coding
ENSG00000254122	219.434	-0.994183	0.368439	-2.69836	0.00696813	0.0832345	56099	PCDHGB7	protein_coding
ENSG00000164434	62.1996	-1.98617	0.736189	-2.69791	0.00697763	0.083296	2173	FABP7	protein_coding
ENSG00000156804	218.618	1.30301	0.483142	2.69696	0.00699755	0.0834004	114907	FBXO32	protein_coding
ENSG00000068097	169.286	0.677954	0.251666	2.69387	0.00706282	0.0837253	63897	HEATR6	protein_coding
ENSG00000114346	30.7945	-1.27931	0.474793	-2.69445	0.00705039	0.0837253	1894	ECT2	protein_coding
ENSG00000124493	121.78	2.2536	0.836351	2.69457	0.00704805	0.0837253	2914	GRM4	protein_coding
ENSG00000197782	163.58	-1.16914	0.433969	-2.69406	0.00705878	0.0837253	284323	ZNF780A	protein_coding
ENSG00000198689	289.387	-1.01467	0.376504	-2.69497	0.00703956	0.0837253	10479	SLC9A6	protein_coding
ENSG00000035664	162.734	2.1263	0.789509	2.6932	0.00707702	0.0838025	23604	DAPK2	protein_coding
ENSG00000279759	310.77	0.861747	0.320065	2.69241	0.00709374	0.0839484	NA		TEC
ENSG00000077063	2288.96	1.33102	0.494761	2.69022	0.00714049	0.0842024	83992	CTTNBP2	protein_coding
ENSG00000077463	40.8765	1.60712	0.597311	2.69059	0.00713255	0.0842024	51548	SIRT6	protein_coding
ENSG00000157782	863.405	1.34103	0.498447	2.69041	0.0071364	0.0842024	9478	CABP1	protein_coding
ENSG00000179403	179.907	2.0442	0.759727	2.6907	0.00713022	0.0842024	64856	VWA1	protein_coding
ENSG00000240682	171.007	0.914293	0.340084	2.68843	0.00717883	0.0845369	57461	ISY1	protein_coding
ENSG00000100522	38.0894	-1.16485	0.433451	-2.68738	0.00720141	0.0846716	64841	GNPNAT1	protein_coding
ENSG00000106615	90.7837	-1.04021	0.387045	-2.68757	0.00719733	0.0846716	6009	RHEB	protein_coding
ENSG00000125812	148.655	-1.18733	0.441931	-2.68669	0.00721647	0.0847714	64412	GZF1	protein_coding
ENSG00000155229	363.099	0.982337	0.365714	2.68608	0.00722965	0.084874	64210	MMS19	protein_coding
ENSG00000178381	64.1717	-1.87936	0.699734	-2.68582	0.0072353	0.0848883	90637	ZFAND2A	protein_coding
ENSG00000176018	72.6191	-1.56579	0.583097	-2.68531	0.00724631	0.0849026	116068	LYSMD3	protein_coding
ENSG00000173473	886.207	0.851779	0.317498	2.68279	0.00730118	0.0853993	6599	SMARCC1	protein_coding
ENSG00000159450	51.2676	2.01674	0.751793	2.68257	0.00730582	0.0854013	7062	TCHH	protein_coding
ENSG00000148308	250.118	1.38424	0.516091	2.68216	0.0073149	0.0854551	9328	GTF3C5	protein_coding
ENSG00000198855	32.1383	-1.10665	0.412659	-2.68175	0.00732377	0.0855066	11153	FICD	protein_coding
ENSG00000026036	224.804	1.43488	0.535326	2.68038	0.00735382	0.0855714	100533107	RTEL1-TNFRSF6B	protein_coding
ENSG00000081923	46.2767	1.74952	0.652504	2.68124	0.00733491	0.0855714	5205	ATP8B1	protein_coding
ENSG00000143418	184.997	1.0092	0.376456	2.6808	0.00734473	0.0855714	29956	CERS2	protein_coding
ENSG00000169180	622.387	1.28812	0.480523	2.68067	0.00734754	0.0855714	23214	XPO6	protein_coding
ENSG00000176681	115.266	2.15299	0.803271	2.68027	0.00735617	0.0855714	9884	LRRC37A	protein_coding
ENSG00000196517	74.0303	2.02722	0.756299	2.68045	0.00735227	0.0855714	6536	SLC6A9	protein_coding
ENSG00000141524	346.669	2.4222	0.90441	2.67821	0.00740165	0.0860481	11322	TMC6	protein_coding
ENSG00000010292	146.651	1.26662	0.473106	2.67724	0.00742317	0.0862156	9918	NCAPD2	protein_coding
ENSG00000100577	108.354	1.19729	0.447261	2.67695	0.00742958	0.0862156	2954	GSTZ1	protein_coding
ENSG00000147439	160.856	0.937621	0.350238	2.6771	0.00742623	0.0862156	55909	BIN3	protein_coding
ENSG00000108469	252.599	1.0967	0.410155	2.67388	0.00749797	0.0862244	9400	RECQL5	protein_coding
ENSG00000112787	406.574	1.26266	0.472167	2.67419	0.00749101	0.0862244	57666	FBRSL1	protein_coding
ENSG00000119787	230.528	-1.10538	0.413077	-2.67597	0.00745126	0.0862244	64225	ATL2	protein_coding
ENSG00000120742	165.278	-1.03782	0.387972	-2.67498	0.0074733	0.0862244	27230	SERP1	protein_coding
ENSG00000133256	447.792	2.42194	0.90491	2.67645	0.00744072	0.0862244	5158	PDE6B	protein_coding
ENSG00000143772	582.886	-1.20022	0.448572	-2.67564	0.00745863	0.0862244	3707	ITPKB	protein_coding
ENSG00000144535	581.91	0.977449	0.365441	2.67471	0.00747944	0.0862244	129563	DIS3L2	protein_coding
ENSG00000147010	276.066	0.973473	0.364007	2.67433	0.00748797	0.0862244	30011	SH3KBP1	protein_coding
ENSG00000160285	801.146	1.5446	0.577231	2.67589	0.00745315	0.0862244	4047	LSS	protein_coding
ENSG00000176971	40.7063	-1.86624	0.697716	-2.67478	0.00747772	0.0862244	387758	FIBIN	protein_coding
ENSG00000258539	51.4117	1.58252	0.591819	2.67399	0.00749547	0.0862244	NA		protein_coding
ENSG00000161526	510.75	1.25043	0.46774	2.67335	0.00750987	0.0862588	29115	SAP30BP	protein_coding
ENSG00000267121	90.426	2.18311	0.816621	2.67334	0.00750999	0.0862588	NA		antisense
ENSG00000108439	58.2592	-0.948338	0.354768	-2.67312	0.00751497	0.0862642	55163	PNPO	protein_coding
ENSG00000111269	115.059	-1.21415	0.454247	-2.67289	0.00752005	0.0862708	1389	CREBL2	protein_coding
ENSG00000132780	2882.58	1.205	0.451034	2.67163	0.00754835	0.0864917	4678	NASP	protein_coding
ENSG00000109911	34.8559	-1.18567	0.444045	-2.67015	0.00758175	0.0866451	26610	ELP4	protein_coding
ENSG00000164053	35.5315	1.02541	0.38396	2.67062	0.00757116	0.0866451	84126	ATRIP	protein_coding
ENSG00000174332	33.1238	1.6662	0.623912	2.67057	0.00757219	0.0866451	148979	GLIS1	protein_coding
ENSG00000174891	260.628	0.752264	0.281709	2.67036	0.0075769	0.0866451	51319	RSRC1	protein_coding
ENSG00000229657	83.4471	1.54278	0.577812	2.67003	0.00758439	0.0866451	NA		processed_pseudogene
ENSG00000105993	378.291	-1.11619	0.418226	-2.66886	0.00761096	0.0868449	10049	DNAJB6	protein_coding
ENSG00000165637	149.396	-0.976707	0.366066	-2.66812	0.00762778	0.0869849	7417	VDAC2	protein_coding
ENSG00000198938	771.597	-1.57995	0.592285	-2.66755	0.00764063	0.0870311	4514	MT-CO3	protein_coding
ENSG00000205035	86.5379	2.00935	0.753262	2.66754	0.00764093	0.0870311	440040		transcribed_unprocessed_pseudogene
ENSG00000122140	32.443	-1.33288	0.499995	-2.66578	0.00768097	0.0873831	51116	MRPS2	protein_coding
ENSG00000147100	70.0987	-1.14515	0.429937	-2.66352	0.00773267	0.0876583	6567	SLC16A2	protein_coding
ENSG00000165186	287.044	-2.11822	0.795109	-2.66407	0.00772021	0.0876583	139411	PTCHD1	protein_coding
ENSG00000196581	660.748	0.98825	0.371006	2.6637	0.0077286	0.0876583	55966	AJAP1	protein_coding
ENSG00000275074	42.7956	1.36793	0.51368	2.663	0.00774474	0.0877431	79873	NUDT18	protein_coding
ENSG00000122642	137.059	-0.969098	0.363965	-2.66261	0.00775367	0.0877923	11328	FKBP9	protein_coding
ENSG00000144485	35.1429	1.45744	0.547512	2.66194	0.00776927	0.0879169	55502	HES6	protein_coding
ENSG00000065833	156.07	-1.05642	0.397118	-2.66022	0.00780887	0.0879486	4199	ME1	protein_coding
ENSG00000122965	948.09	0.942593	0.354304	2.6604	0.00780469	0.0879486	9904	RBM19	protein_coding
ENSG00000125459	266.861	0.912219	0.342871	2.66053	0.00780169	0.0879486	55154	MSTO1	protein_coding
ENSG00000143324	219.022	-0.862792	0.324229	-2.66105	0.00778968	0.0879486	9213	XPR1	protein_coding
ENSG00000148158	462.837	1.33407	0.501345	2.66099	0.00779114	0.0879486	401548	SNX30	protein_coding
ENSG00000204323	58.0833	2.45242	0.921724	2.66069	0.00779815	0.0879486	643008	SMIM5	protein_coding
ENSG00000229847	454.41	-1.91843	0.720809	-2.6615	0.00777936	0.0879486	196047	EMX2OS	antisense
ENSG00000269837	139.151	1.05741	0.397458	2.66043	0.00780411	0.0879486	NA	IPO5P1	transcribed_processed_pseudogene
ENSG00000213983	668.253	1.10594	0.415819	2.65967	0.00782178	0.0880422	8906	AP1G2	protein_coding
ENSG00000107338	102.033	1.32496	0.498257	2.65918	0.00783303	0.088117	6461	SHB	protein_coding
ENSG00000277027	614.939	13.2476	4.98285	2.65864	0.00784578	0.0882085	NA	RMRP	ribozyme
ENSG00000112308	410.839	-0.696008	0.261833	-2.65821	0.00785573	0.0882166	81688	C6orf62	protein_coding
ENSG00000232422	87.503	1.72059	0.647375	2.6578	0.00786523	0.0882715	NA	KNOP1P4	processed_pseudogene
ENSG00000123562	284.208	-0.910949	0.342979	-2.65599	0.00790755	0.0886944	9643	MORF4L2	protein_coding
ENSG00000162706	671.185	-1.06523	0.401193	-2.65517	0.00792685	0.0888588	57863	CADM3	protein_coding
ENSG00000124357	710.601	0.937445	0.353096	2.65493	0.00793246	0.0888696	55577	NAGK	protein_coding
ENSG00000137504	1266.04	1.2538	0.472495	2.65356	0.00796465	0.0890737	58487	CREBZF	protein_coding
ENSG00000188997	34.4249	-1.37183	0.516966	-2.65362	0.00796346	0.0890737	283219	KCTD21	protein_coding
ENSG00000278259	325.811	0.660253	0.24881	2.65364	0.00796283	0.0890737	80179	MYO19	protein_coding
ENSG00000082153	218.003	-1.00506	0.378955	-2.65219	0.00799725	0.0891255	9689	BZW1	protein_coding
ENSG00000106113	34.7259	2.0294	0.764968	2.65292	0.00797995	0.0891255	1395	CRHR2	protein_coding
ENSG00000139155	82.2593	-2.07435	0.78207	-2.65239	0.00799248	0.0891255	53919	SLCO1C1	protein_coding
ENSG00000184144	2122.28	2.01669	0.760365	2.65227	0.00799522	0.0891255	6900	CNTN2	protein_coding
ENSG00000280660	389.044	-1.61331	0.608194	-2.65262	0.00798706	0.0891255	NA		sense_intronic
ENSG00000087250	202.244	-1.70302	0.642473	-2.65072	0.00803206	0.0892527	4504	MT3	protein_coding
ENSG00000114853	344.373	1.33832	0.504866	2.65084	0.00802919	0.0892527	92999	ZBTB47	protein_coding
ENSG00000166535	39.6962	-1.73832	0.655824	-2.6506	0.00803501	0.0892527	144568	A2ML1	protein_coding
ENSG00000169062	1885.41	0.893737	0.337228	2.65025	0.0080433	0.0892745	65110	UPF3A	protein_coding
ENSG00000064703	111.952	0.971354	0.366554	2.64996	0.00805012	0.0892984	11218	DDX20	protein_coding
ENSG00000177731	506.035	1.16208	0.438724	2.64877	0.00807844	0.0895088	2314	FLII	protein_coding
ENSG00000149925	829.665	-1.21908	0.460388	-2.64795	0.00809823	0.0896761	226	ALDOA	protein_coding
ENSG00000140463	119.282	-0.921492	0.348139	-2.64691	0.00812312	0.0898996	585	BBS4	protein_coding
ENSG00000128253	33.7581	2.0886	0.789265	2.64626	0.00813872	0.0899735	10739	RFPL2	protein_coding
ENSG00000239887	91.5441	1.60846	0.607828	2.64624	0.00813921	0.0899735	400793	C1orf226	protein_coding
ENSG00000114779	44.8351	1.03877	0.392688	2.64528	0.00816234	0.090125	84836	ABHD14B	protein_coding
ENSG00000185607	91.5266	1.4073	0.532	2.64529	0.00816198	0.090125	NA	ACTBP7	processed_pseudogene
ENSG00000152104	164.428	-1.46238	0.552892	-2.64496	0.00816995	0.090157	5784	PTPN14	protein_coding
ENSG00000260267	121.568	0.841069	0.318147	2.64365	0.00820185	0.0903916	NA		antisense
ENSG00000144677	150.615	-0.939445	0.355459	-2.64291	0.00821968	0.0904462	10217	CTDSPL	protein_coding
ENSG00000171680	885.565	1.36906	0.518013	2.6429	0.00821985	0.0904462	57449	PLEKHG5	protein_coding
ENSG00000235613	342.071	1.01041	0.382619	2.64076	0.00827198	0.0909157	NA	NSRP1P1	processed_pseudogene
ENSG00000134324	786.714	-1.02308	0.387501	-2.64019	0.00828602	0.0909654	23175	LPIN1	protein_coding
ENSG00000177410	45.0664	-1.32184	0.500765	-2.63964	0.00829951	0.0910613	441951	ZFAS1	antisense
ENSG00000196275	253.802	1.02771	0.389414	2.63913	0.00831198	0.0911458	84163	GTF2IRD2	protein_coding
ENSG00000103199	164.229	0.969243	0.367601	2.63667	0.00837251	0.0915612	26048	ZNF500	protein_coding
ENSG00000109180	381.859	-0.678646	0.257393	-2.63661	0.0083738	0.0915612	54940	OCIAD1	protein_coding
ENSG00000213300	94.1901	1.00817	0.382341	2.63682	0.0083687	0.0915612	NA	HNRNPA3P6	processed_pseudogene
ENSG00000234616	370.013	0.975868	0.370065	2.63702	0.00836378	0.0915612	8629	JRK	protein_coding
ENSG00000166091	126.302	2.18724	0.82984	2.63573	0.00839557	0.0915703	116173	CMTM5	protein_coding
ENSG00000268858	67.3806	1.11389	0.422622	2.63565	0.00839758	0.0915703	NA		antisense
ENSG00000279954	41.6528	1.66232	0.630722	2.63558	0.00839941	0.0915703	NA		antisense
ENSG00000182481	41.3143	-1.28137	0.486371	-2.63455	0.00842485	0.0917522	3838	KPNA2	protein_coding
ENSG00000144857	170.359	-1.31496	0.499422	-2.63297	0.00846416	0.0921278	91653	BOC	protein_coding
ENSG00000170775	266.695	2.44656	0.929284	2.63274	0.00846989	0.0921378	2861	GPR37	protein_coding
ENSG00000138029	85.0309	-0.871719	0.331223	-2.63182	0.00849288	0.0922829	3032	HADHB	protein_coding
ENSG00000235863	31.4826	1.60254	0.608992	2.63146	0.00850196	0.0923291	8705	B3GALT4	protein_coding
ENSG00000072786	201.113	1.345	0.511819	2.62788	0.00859176	0.092483	6793	STK10	protein_coding
ENSG00000091542	164.544	-0.899563	0.342364	-2.62751	0.00860131	0.092483	54890	ALKBH5	protein_coding
ENSG00000107742	807.942	-1.1289	0.429641	-2.62753	0.00860064	0.092483	9806	SPOCK2	protein_coding
ENSG00000109083	302.824	0.731464	0.278125	2.62998	0.00853894	0.092483	90410	IFT20	protein_coding
ENSG00000113319	768.68	1.34874	0.513445	2.62684	0.0086182	0.092483	5924	RASGRF2	protein_coding
ENSG00000119685	448.247	0.890391	0.338927	2.62709	0.00861191	0.092483	23093	TTLL5	protein_coding
ENSG00000134970	128.98	-1.24365	0.473197	-2.62819	0.00858413	0.092483	51014	TMED7	protein_coding
ENSG00000135916	501.744	-1.42836	0.543665	-2.62728	0.00860708	0.092483	81618	ITM2C	protein_coding
ENSG00000137936	45.4299	-1.3526	0.514444	-2.62925	0.0085574	0.092483	8412	BCAR3	protein_coding
ENSG00000155330	71.3532	-1.22053	0.464649	-2.62679	0.0086195	0.092483	388272	C16orf87	protein_coding
ENSG00000168246	50.1289	-0.943976	0.359212	-2.6279	0.00859129	0.092483	92181	UBTD2	protein_coding
ENSG00000169758	45.9592	1.76251	0.670403	2.62903	0.00856286	0.092483	123591	TMEM266	protein_coding
ENSG00000171045	181.435	1.64802	0.627177	2.62768	0.00859701	0.092483	203062	TSNARE1	protein_coding
ENSG00000182551	201.215	-0.696819	0.265057	-2.62893	0.00856528	0.092483	55256	ADI1	protein_coding
ENSG00000268069	31.9887	1.92113	0.730293	2.63063	0.00852269	0.092483	NA		antisense
ENSG00000127418	154.808	-1.2917	0.491818	-2.62638	0.00862996	0.0925108	53834	FGFRL1	protein_coding
ENSG00000155096	282.438	-0.766061	0.291729	-2.62593	0.00864117	0.0925791	51582	AZIN1	protein_coding
ENSG00000166987	204.56	0.920418	0.350591	2.62533	0.00865652	0.0926917	114785	MBD6	protein_coding
ENSG00000280061	131.607	1.67365	0.637717	2.62444	0.00867926	0.0928832	NA		TEC
ENSG00000105722	233.841	1.92202	0.732888	2.62253	0.00872793	0.0932474	2077	ERF	protein_coding
ENSG00000204438	87.6824	0.99507	0.379405	2.62271	0.00872333	0.0932474	7918	GPANK1	protein_coding
ENSG00000019991	33.2899	-1.94829	0.743033	-2.62207	0.00873967	0.0933207	3082	HGF	protein_coding
ENSG00000130939	726.236	0.850163	0.32441	2.62064	0.00877639	0.0936605	10277	UBE4B	protein_coding
ENSG00000048471	491.343	1.14165	0.435816	2.61957	0.00880416	0.0939045	92017	SNX29	protein_coding
ENSG00000157483	279.943	1.88723	0.721042	2.61736	0.00886125	0.0943555	4643	MYO1E	protein_coding
ENSG00000271907	1332.64	3.09446	1.18225	2.61744	0.00885932	0.0943555	109617004	SNORA35B	snoRNA
ENSG00000207088	274.668	2.39393	0.914729	2.6171	0.00886816	0.0943766	677797	SNORA7B	snoRNA
ENSG00000180525	31.7457	2.06731	0.790029	2.61675	0.00887724	0.0944207	414235	PRR26	protein_coding
ENSG00000144320	198.135	-0.848668	0.324444	-2.61576	0.00890292	0.0945886	80856	LNPK	protein_coding
ENSG00000074047	38.605	-2.17525	0.831792	-2.61514	0.00891919	0.0946038	2736	GLI2	protein_coding
ENSG00000232611	116.116	-1.18387	0.452682	-2.61524	0.00891637	0.0946038	NA		lincRNA
ENSG00000186854	41.0468	1.85872	0.710843	2.61481	0.00892771	0.0946416	129293	TRABD2A	protein_coding
ENSG00000118960	100.941	0.864285	0.330563	2.61458	0.00893361	0.0946512	64342	HS1BP3	protein_coding
ENSG00000147650	203.124	-1.1226	0.429391	-2.6144	0.00893851	0.0946512	29967	LRP12	protein_coding
ENSG00000176715	293.561	0.847338	0.324191	2.6137	0.00895668	0.0947911	197322	ACSF3	protein_coding
ENSG00000181350	40.2364	-1.46228	0.559703	-2.6126	0.00898558	0.0950078	388341	LRRC75A	protein_coding
ENSG00000176406	1504.75	1.40572	0.538153	2.61212	0.00899836	0.0950744	9699	RIMS2	protein_coding
ENSG00000133641	68.3259	-1.57572	0.603506	-2.61095	0.00902918	0.0952948	91298	C12orf29	protein_coding
ENSG00000175634	233.596	1.25503	0.480803	2.61028	0.00904685	0.0954286	6199	RPS6KB2	protein_coding
ENSG00000120063	185.286	-0.895326	0.343128	-2.6093	0.00907264	0.095577	10672	GNA13	protein_coding
ENSG00000176058	130.987	1.96612	0.753456	2.60947	0.00906818	0.095577	286262	TPRN	protein_coding
ENSG00000131797	301.292	1.16747	0.447636	2.60808	0.00910504	0.0957679	100132341	CLUHP3	transcribed_unprocessed_pseudogene
ENSG00000258366	452.836	1.3854	0.531225	2.60793	0.00910907	0.0957679	51750	RTEL1	protein_coding
ENSG00000163931	339.767	-0.879555	0.337338	-2.60734	0.00912488	0.0958778	7086	TKT	protein_coding
ENSG00000276649	99.4549	-1.19444	0.458139	-2.60716	0.00912954	0.0958778	102724545		antisense
ENSG00000078814	303.578	1.60107	0.614265	2.60647	0.00914797	0.0959133	57644	MYH7B	protein_coding
ENSG00000140688	426.004	0.905572	0.347426	2.60652	0.00914677	0.0959133	64755	C16orf58	protein_coding
ENSG00000205336	687.039	-1.44955	0.556102	-2.60662	0.00914397	0.0959133	9289	ADGRG1	protein_coding
ENSG00000213199	106.262	1.39237	0.534333	2.60581	0.00916561	0.0959404	9311	ASIC3	protein_coding
ENSG00000279608	370.8	0.668471	0.256522	2.6059	0.00916339	0.0959404	NA		TEC
ENSG00000140406	102.867	1.21769	0.467448	2.60497	0.00918831	0.0960728	59274	TLNRD1	protein_coding
ENSG00000006283	668.762	1.91823	0.736734	2.60369	0.00922262	0.0961319	8913	CACNA1G	protein_coding
ENSG00000091409	124.14	-1.56889	0.602501	-2.60396	0.00921535	0.0961319	3655	ITGA6	protein_coding
ENSG00000111218	252.93	1.90119	0.73026	2.60345	0.00922914	0.0961319	56341	PRMT8	protein_coding
ENSG00000131263	471.869	-0.802131	0.308044	-2.60395	0.00921573	0.0961319	51132	RLIM	protein_coding
ENSG00000139746	1513.57	0.649207	0.249311	2.60401	0.00921411	0.0961319	64062	RBM26	protein_coding
ENSG00000171867	1029.65	-1.14003	0.437871	-2.60358	0.00922548	0.0961319	5621	PRNP	protein_coding
ENSG00000175445	66.3699	-1.32885	0.510213	-2.6045	0.00920078	0.0961319	4023	LPL	protein_coding
ENSG00000124920	1623.64	2.51814	0.967449	2.60286	0.00924484	0.0961575	745	MYRF	protein_coding
ENSG00000204560	201.111	0.987727	0.379442	2.60311	0.00923836	0.0961575	8449	DHX16	protein_coding
ENSG00000079432	637.609	1.2991	0.499294	2.60187	0.00927182	0.096303	23152	CIC	protein_coding
ENSG00000163126	193.644	1.66446	0.639753	2.60172	0.00927579	0.096303	200539	ANKRD23	protein_coding
ENSG00000047849	909.471	-0.852675	0.327786	-2.60131	0.00928674	0.0963644	4134	MAP4	protein_coding
ENSG00000099381	308.009	1.15401	0.44368	2.60099	0.00929564	0.0964045	9739	SETD1A	protein_coding
ENSG00000138623	142.384	1.60425	0.617074	2.59977	0.00932855	0.0966009	8482	SEMA7A	protein_coding
ENSG00000230409	116.071	-0.81859	0.314895	-2.59957	0.00933413	0.0966009	NA	TCEA1P2	processed_pseudogene
ENSG00000235316	83.579	0.8145	0.313324	2.59954	0.00933478	0.0966009	NA	DUSP8P5	processed_pseudogene
ENSG00000154721	111.965	-1.20566	0.463894	-2.59899	0.0093499	0.0966527	58494	JAM2	protein_coding
ENSG00000167549	707.824	1.56006	0.600237	2.59907	0.00934774	0.0966527	84940	CORO6	protein_coding
ENSG00000075415	332.799	-0.647521	0.249268	-2.59769	0.00938539	0.0966618	5250	SLC25A3	protein_coding
ENSG00000075856	668.148	0.810908	0.312119	2.59808	0.00937479	0.0966618	9733	SART3	protein_coding
ENSG00000141252	1464.6	0.781954	0.301042	2.59749	0.00939076	0.0966618	55275	VPS53	protein_coding
ENSG00000147274	1450.6	-0.955544	0.367718	-2.59858	0.00936101	0.0966618	27316	RBMX	protein_coding
ENSG00000154099	151.805	1.43249	0.551385	2.59799	0.00937723	0.0966618	123872	DNAAF1	protein_coding
ENSG00000162419	102.967	0.812445	0.312649	2.59858	0.00936092	0.0966618	10691	GMEB1	protein_coding
ENSG00000165507	36.8458	-2.3544	0.906424	-2.59746	0.00939166	0.0966618	11067	DEPP1	protein_coding
ENSG00000197061	35.2951	-2.11125	0.812866	-2.59729	0.00939628	0.0966618	8364	HIST1H4C	protein_coding
ENSG00000255864	102.356	-1.30132	0.501107	-2.59689	0.00940716	0.0967218	NA	NA	NA
ENSG00000012171	643.853	2.39825	0.924039	2.5954	0.00944816	0.0968843	7869	SEMA3B	protein_coding
ENSG00000130402	826.321	1.21988	0.470064	2.59515	0.0094551	0.0968843	81	ACTN4	protein_coding
ENSG00000168758	273.251	1.45565	0.560978	2.59484	0.0094635	0.0968843	54910	SEMA4C	protein_coding
ENSG00000175265	8907.49	1.35168	0.520857	2.59511	0.00945615	0.0968843	23015	GOLGA8A	protein_coding
ENSG00000269352	31.6088	2.00979	0.774398	2.59529	0.00945106	0.0968843	101928378	PTOV1-AS2	antisense
ENSG00000177103	814.374	1.52898	0.589363	2.59429	0.00947878	0.0969888	57453	DSCAML1	protein_coding
ENSG00000180667	117.109	-1.22025	0.470488	-2.59359	0.00949783	0.0969943	55432	YOD1	protein_coding
ENSG00000248546	38.8411	2.0359	0.784981	2.59356	0.0094988	0.0969943	23520	ANP32C	processed_pseudogene
ENSG00000129128	322.471	-0.828324	0.319669	-2.5912	0.00956427	0.0974985	60559	SPCS3	protein_coding
ENSG00000104852	4759.49	1.6435	0.634351	2.59084	0.0095742	0.0975362	6625	SNRNP70	protein_coding
ENSG00000092929	62.0683	1.40478	0.542305	2.59039	0.00958668	0.0975709	201294	UNC13D	protein_coding
ENSG00000080608	442.414	0.952997	0.36794	2.59009	0.00959518	0.0976054	9933	PUM3	protein_coding
ENSG00000116147	6385.95	-1.31256	0.506959	-2.58908	0.00962323	0.0978387	7143	TNR	protein_coding
ENSG00000184486	308.271	-1.00613	0.388683	-2.58855	0.00963804	0.0979372	5454	POU3F2	protein_coding
ENSG00000196169	287.38	3.76856	1.45605	2.58821	0.00964769	0.0979832	124602	KIF19	protein_coding
ENSG00000056972	67.1531	-1.77806	0.687298	-2.58704	0.00968057	0.0981088	10758	TRAF3IP2	protein_coding
ENSG00000106100	48.1371	-1.67999	0.649343	-2.58722	0.00967548	0.0981088	10392	NOD1	protein_coding
ENSG00000148358	474.106	-0.538157	0.207994	-2.58737	0.0096712	0.0981088	57720	GPR107	protein_coding
ENSG00000188517	62.6823	1.47067	0.568452	2.58714	0.00967759	0.0981088	84570	COL25A1	protein_coding
ENSG00000079805	704.82	1.02735	0.397276	2.58598	0.00971015	0.0981485	1785	DNM2	protein_coding
ENSG00000080298	609.594	-1.16065	0.448768	-2.5863	0.00970126	0.0981485	5991	RFX3	protein_coding
ENSG00000108852	336.957	1.42953	0.552754	2.58619	0.00970438	0.0981485	4355	MPP2	protein_coding
ENSG00000273154	74.467	1.58086	0.611171	2.58661	0.00969258	0.0981485	NA		protein_coding
ENSG00000056487	164.428	-1.45292	0.562004	-2.58525	0.00973087	0.0982786	112885	PHF21B	protein_coding
ENSG00000243069	35.9133	-1.96168	0.758822	-2.58516	0.0097333	0.0982786	100507524	ARHGEF26-AS1	processed_transcript
ENSG00000162066	141.296	1.47883	0.572117	2.58484	0.0097425	0.0983094	51005	AMDHD2	protein_coding
ENSG00000138448	483.336	-1.11329	0.430799	-2.58425	0.00975919	0.0983842	3685	ITGAV	protein_coding
ENSG00000230606	1235.7	1.21813	0.471909	2.58129	0.00984323	0.0991268	NA		lincRNA
ENSG00000244405	243.405	-1.40111	0.542852	-2.58101	0.00985112	0.0991541	2119	ETV5	protein_coding
ENSG00000108352	438.683	1.09572	0.424579	2.58073	0.00985916	0.0991828	51195	RAPGEFL1	protein_coding
ENSG00000144395	39.2584	2.05012	0.794603	2.58006	0.0098784	0.0993241	284992	CCDC150	protein_coding
ENSG00000204248	311.426	2.1308	0.825935	2.57986	0.00988398	0.099328	1302	COL11A2	protein_coding
ENSG00000136908	66.0653	1.05534	0.409133	2.57945	0.00989565	0.0993453	8818	DPM2	protein_coding
ENSG00000137818	160.012	-1.1551	0.447905	-2.57889	0.00991196	0.0993453	6176	RPLP1	protein_coding
ENSG00000152894	655.803	1.12758	0.437185	2.57919	0.00990335	0.0993453	5796	PTPRK	protein_coding
ENSG00000171453	71.1218	0.973518	0.377513	2.57877	0.00991539	0.0993453	9533	POLR1C	protein_coding
ENSG00000172809	152.563	-1.1402	0.442158	-2.57871	0.00991686	0.0993453	6169	RPL38	protein_coding
ENSG00000198929	464.714	0.9673	0.375092	2.57884	0.00991336	0.0993453	9722	NOS1AP	protein_coding
ENSG00000183401	287.894	1.38821	0.538418	2.57832	0.00992824	0.0993551	126075	CCDC159	protein_coding
ENSG00000215018	84.2994	1.1433	0.443413	2.57841	0.00992568	0.0993551	340267	COL28A1	protein_coding
ENSG00000160767	83.3306	0.99146	0.384636	2.57766	0.00994728	0.0994936	10712	FAM189B	protein_coding
ENSG00000171475	367.272	-0.550225	0.213518	-2.57695	0.00996763	0.099645	147179	WIPF2	protein_coding
ENSG00000183722	111.727	-1.20068	0.465967	-2.57675	0.00997352	0.0996518	10186	LHFPL6	protein_coding
ENSG00000135069	91.4123	-1.44712	0.561957	-2.57514	0.01002	0.100012	29968	PSAT1	protein_coding
ENSG00000138785	47.8772	-1.39458	0.541806	-2.57395	0.0100544	0.10028	57117	INTS12	protein_coding
ENSG00000111653	123.132	1.08751	0.42256	2.57363	0.0100638	0.100292	51147	ING4	protein_coding
ENSG00000203876	78.0486	-1.54801	0.601538	-2.57341	0.0100702	0.100303	NA	ADD3-AS1	processed_transcript
ENSG00000100345	1132.55	1.25718	0.488693	2.57253	0.0100959	0.100449	4627	MYH9	protein_coding
ENSG00000106638	91.9703	0.687995	0.267475	2.57219	0.0101059	0.100449	26608	TBL2	protein_coding
ENSG00000130244	95.2247	0.983139	0.382211	2.57224	0.0101042	0.100449	147965	FAM98C	protein_coding
ENSG00000176463	302.329	1.59897	0.62185	2.57131	0.0101315	0.100652	28232	SLCO3A1	protein_coding
ENSG00000011405	863.028	-1.20228	0.46774	-2.57041	0.0101578	0.100688	5286	PIK3C2A	protein_coding
ENSG00000089280	1112.75	0.493059	0.191891	2.56947	0.0101854	0.100688	2521	FUS	protein_coding
ENSG00000133112	564.239	-1.04857	0.408061	-2.56965	0.0101802	0.100688	7178	TPT1	protein_coding
ENSG00000186416	172.433	-1.05278	0.409504	-2.57087	0.0101443	0.100688	55922	NKRF	protein_coding
ENSG00000186951	153.741	-1.29157	0.502622	-2.56967	0.0101796	0.100688	5465	PPARA	protein_coding
ENSG00000231584	119.262	1.59072	0.61896	2.56999	0.0101703	0.100688	729234	FAHD2CP	transcribed_unprocessed_pseudogene
ENSG00000235597	123.348	1.34054	0.52168	2.56965	0.0101801	0.100688	150568	LINC01102	lincRNA
ENSG00000168243	56.8793	-1.55412	0.604988	-2.56884	0.0102039	0.100795	2786	GNG4	protein_coding
ENSG00000004777	325.586	1.4977	0.583188	2.56813	0.0102249	0.100898	115703	ARHGAP33	protein_coding
ENSG00000156787	199.011	-1.0568	0.411508	-2.56811	0.0102256	0.100898	93594	TBC1D31	protein_coding
ENSG00000162378	328.284	-0.945036	0.368037	-2.56777	0.0102354	0.100898	79699	ZYG11B	protein_coding
ENSG00000275700	204.258	1.09817	0.427655	2.56788	0.0102322	0.100898	26574	AATF	protein_coding
ENSG00000174243	522.629	0.938979	0.366075	2.56499	0.0103179	0.101606	9416	DDX23	protein_coding
ENSG00000121671	534.864	-0.849951	0.331439	-2.56443	0.0103346	0.101639	1408	CRY2	protein_coding
ENSG00000127419	295.489	1.31227	0.511718	2.56444	0.0103343	0.101639	84286	TMEM175	protein_coding
ENSG00000129968	254.515	1.60003	0.623996	2.56417	0.0103424	0.101639	81926	ABHD17A	protein_coding
ENSG00000228203	54.1149	1.52144	0.593331	2.56424	0.0103403	0.101639	386597	RNF144A-AS1	processed_transcript
ENSG00000135821	2541.05	-1.34926	0.52643	-2.56304	0.0103759	0.101915	2752	GLUL	protein_coding
ENSG00000196535	2831.61	1.40599	0.548836	2.56176	0.0104144	0.102188	399687	MYO18A	protein_coding
ENSG00000276570	55.3417	1.53184	0.598049	2.56139	0.0104254	0.102243	NA		processed_transcript
ENSG00000010017	223.471	-0.890505	0.347737	-2.56086	0.0104414	0.102348	10048	RANBP9	protein_coding
ENSG00000103510	413.301	0.892027	0.348375	2.56054	0.0104509	0.102389	84148	KAT8	protein_coding
ENSG00000168309	629.376	-1.99809	0.780425	-2.56026	0.0104593	0.102418	11170	FAM107A	protein_coding
ENSG00000136156	804.765	-0.967436	0.377942	-2.55975	0.0104747	0.102465	9445	ITM2B	protein_coding
ENSG00000250571	75.7851	1.37491	0.537107	2.55985	0.0104717	0.102465	2738	GLI4	protein_coding
ENSG00000128833	331.992	1.34272	0.524802	2.55852	0.0105119	0.102723	55930	MYO5C	protein_coding
ENSG00000117525	309.166	-1.75019	0.68419	-2.55805	0.0105261	0.102748	2152	F3	protein_coding
ENSG00000078295	1076.54	-1.16134	0.45419	-2.55695	0.0105594	0.102872	108	ADCY2	protein_coding
ENSG00000132199	648.146	1.65188	0.646015	2.55703	0.010557	0.102872	55556	ENOSF1	protein_coding
ENSG00000058866	1048.85	-1.13903	0.445531	-2.55657	0.0105711	0.1029	1608	DGKG	protein_coding
ENSG00000180398	177.515	-0.7939	0.310541	-2.5565	0.0105731	0.1029	90411	MCFD2	protein_coding
ENSG00000163795	79.0329	1.09254	0.427572	2.55521	0.0106123	0.103229	130557	ZNF513	protein_coding
ENSG00000133056	578.782	1.55243	0.607669	2.55473	0.0106272	0.103322	5287	PIK3C2B	protein_coding
ENSG00000254726	40.1727	-1.85466	0.726188	-2.55397	0.0106503	0.103442	92312	MEX3A	protein_coding
ENSG00000146085	147.57	-0.716648	0.280654	-2.55349	0.0106649	0.103531	4594	MUT	protein_coding
ENSG00000158815	178.517	1.44103	0.564561	2.55248	0.010696	0.103675	8822	FGF17	protein_coding
ENSG00000072864	278.528	2.10606	0.82532	2.55181	0.0107164	0.103767	54820	NDE1	protein_coding
ENSG00000165502	54.9669	-1.29275	0.50659	-2.55187	0.0107148	0.103767	6166	RPL36AL	protein_coding
ENSG00000165434	455.979	-1.21963	0.477984	-2.55161	0.0107225	0.103774	283209	PGM2L1	protein_coding
ENSG00000224081	34.8533	-1.96342	0.769546	-2.55141	0.0107289	0.103784	101928079	SLC44A3-AS1	transcribed_processed_pseudogene
ENSG00000132005	54.23	1.19824	0.469745	2.55083	0.0107466	0.103902	5989	RFX1	protein_coding
ENSG00000166526	255.144	1.01664	0.398686	2.54998	0.0107728	0.104069	7551	ZNF3	protein_coding
ENSG00000165997	86.7439	-1.31065	0.514078	-2.54952	0.0107872	0.104084	221079	ARL5B	protein_coding
ENSG00000198399	1145.66	0.662655	0.259938	2.54928	0.0107945	0.104102	50618	ITSN2	protein_coding
ENSG00000110274	1133.07	1.22362	0.480099	2.54869	0.0108128	0.10413	22897	CEP164	protein_coding
ENSG00000135424	415.274	-1.27089	0.498652	-2.54866	0.0108138	0.10413	3679	ITGA7	protein_coding
ENSG00000255794	55.0226	-1.75499	0.688525	-2.54892	0.0108058	0.10413	196475	RMST	processed_transcript
ENSG00000110844	664.973	0.976841	0.383338	2.54825	0.0108265	0.104195	25766	PRPF40B	protein_coding
ENSG00000111816	39.0088	2.31034	0.906693	2.54809	0.0108314	0.104195	2444	FRK	protein_coding
ENSG00000172071	208.369	0.706773	0.277424	2.54762	0.010846	0.104283	9451	EIF2AK3	protein_coding
ENSG00000115459	204.507	0.683958	0.2686	2.54638	0.0108846	0.104339	84173	ELMOD3	protein_coding
ENSG00000131386	108.327	1.38065	0.542125	2.54673	0.0108737	0.104339	117248	GALNT15	protein_coding
ENSG00000152518	130.062	-1.27704	0.50151	-2.54638	0.0108846	0.104339	678	ZFP36L2	protein_coding
ENSG00000160404	55.8323	0.93089	0.365548	2.54656	0.0108791	0.104339	27433	TOR2A	protein_coding
ENSG00000107816	369.343	1.41571	0.556142	2.54559	0.0109092	0.104517	84445	LZTS2	protein_coding
ENSG00000136960	646.791	2.14695	0.843515	2.54524	0.0109202	0.104517	5168	ENPP2	protein_coding
ENSG00000188033	147.052	-0.604219	0.237389	-2.54527	0.0109194	0.104517	57474	ZNF490	protein_coding
ENSG00000204764	169.382	1.15766	0.454861	2.54509	0.010925	0.104517	64901	RANBP17	protein_coding
ENSG00000185651	114.151	-0.807091	0.317229	-2.54419	0.0109531	0.104682	7332	UBE2L3	protein_coding
ENSG00000187147	868.285	1.73192	0.680839	2.5438	0.0109654	0.104733	55182	RNF220	protein_coding
ENSG00000263142	115.257	1.6865	0.663018	2.54367	0.0109695	0.104733	NA	LRRC37A17P	transcribed_unprocessed_pseudogene
ENSG00000157766	59.6432	-2.14046	0.841589	-2.54335	0.0109794	0.104775	176	ACAN	protein_coding
ENSG00000204217	626.865	-0.877196	0.344998	-2.54261	0.0110027	0.104945	659	BMPR2	protein_coding
ENSG00000214076	91.0176	2.0083	0.789926	2.54239	0.0110098	0.104961	NA	CPSF1P1	processed_pseudogene
ENSG00000006611	37.5672	1.87069	0.735982	2.54176	0.0110297	0.105046	10083	USH1C	protein_coding
ENSG00000155792	139.677	1.46505	0.576386	2.54178	0.011029	0.105046	64798	DEPTOR	protein_coding
ENSG00000091436	56.8782	-1.38859	0.54655	-2.54065	0.0110647	0.105327	51776	MAP3K20	protein_coding
ENSG00000160007	1178.62	-0.709368	0.279374	-2.53913	0.0111128	0.105574	2909	ARHGAP35	protein_coding
ENSG00000160299	2884.13	0.929481	0.366042	2.53927	0.0111084	0.105574	5116	PCNT	protein_coding
ENSG00000176102	263.902	0.658704	0.259399	2.53934	0.0111061	0.105574	1479	CSTF3	protein_coding
ENSG00000127507	51.0487	1.87216	0.737466	2.53864	0.0111285	0.105626	30817	ADGRE2	protein_coding
ENSG00000133794	254.699	-1.05659	0.416235	-2.53844	0.0111348	0.105626	406	ARNTL	protein_coding
ENSG00000168872	517.451	0.592646	0.233466	2.53847	0.0111338	0.105626	55308	DDX19A	protein_coding
ENSG00000072952	479.61	-1.96631	0.775021	-2.5371	0.0111774	0.105978	10335	MRVI1	protein_coding
ENSG00000104774	109.5	0.99949	0.394215	2.53539	0.0112322	0.106286	4125	MAN2B1	protein_coding
ENSG00000167112	88.1151	1.06729	0.420891	2.53578	0.0112196	0.106286	26995	TRUB2	protein_coding
ENSG00000236670	78.6266	1.14744	0.452543	2.53555	0.0112271	0.106286	NA	KRT18P5	processed_pseudogene
ENSG00000261386	32.3189	1.60182	0.631734	2.5356	0.0112256	0.106286	NA		lincRNA
ENSG00000173548	213.8	-1.53108	0.603984	-2.53497	0.0112456	0.106308	257364	SNX33	protein_coding
ENSG00000043355	31.7671	-2.24185	0.884846	-2.53361	0.0112896	0.106566	7546	ZIC2	protein_coding
ENSG00000279358	71.3843	1.80066	0.71069	2.53368	0.0112871	0.106566	NA		TEC
ENSG00000144649	63.7904	-1.55726	0.614737	-2.53322	0.0113021	0.106631	729085	FAM198A	protein_coding
ENSG00000154917	658.595	-0.966945	0.381754	-2.5329	0.0113122	0.106674	51560	RAB6B	protein_coding
ENSG00000109846	616.055	-1.69277	0.668481	-2.53226	0.011333	0.106817	1410	CRYAB	protein_coding
ENSG00000134909	2030.16	-0.829829	0.327777	-2.53169	0.0113514	0.106938	9743	ARHGAP32	protein_coding
ENSG00000006744	323.327	0.830184	0.327978	2.53122	0.0113666	0.107029	60528	ELAC2	protein_coding
ENSG00000196569	190.495	1.73099	0.683958	2.53084	0.011379	0.107068	3908	LAMA2	protein_coding
ENSG00000186318	506.195	1.03483	0.40896	2.53039	0.0113937	0.107125	23621	BACE1	protein_coding
ENSG00000108231	337.63	-1.30198	0.514703	-2.52957	0.0114202	0.107293	9211	LGI1	protein_coding
ENSG00000159713	56.7801	1.6815	0.664756	2.52949	0.0114228	0.107293	51673	TPPP3	protein_coding
ENSG00000134121	1892.82	-0.927872	0.366896	-2.52898	0.0114395	0.107345	10752	CHL1	protein_coding
ENSG00000134917	100.669	2.11986	0.83817	2.52915	0.0114339	0.107345	11095	ADAMTS8	protein_coding
ENSG00000140848	466.293	1.67175	0.661736	2.52631	0.0115267	0.108057	221184	CPNE2	protein_coding
ENSG00000112210	40.621	-1.39538	0.552513	-2.52552	0.0115527	0.108248	51715	RAB23	protein_coding
ENSG00000091140	199.288	-0.795116	0.315019	-2.52403	0.0116019	0.108656	1738	DLD	protein_coding
ENSG00000075131	36.4605	-1.28338	0.508685	-2.52293	0.011638	0.108782	54962	TIPIN	protein_coding
ENSG00000119917	48.546	-1.66284	0.659011	-2.52323	0.0116282	0.108782	3437	IFIT3	protein_coding
ENSG00000121310	475.383	-1.2019	0.476399	-2.52288	0.0116399	0.108782	55268	ECHDC2	protein_coding
ENSG00000154319	81.696	-1.58143	0.626888	-2.52267	0.0116468	0.108782	83648	FAM167A	protein_coding
ENSG00000251429	370.62	2.34623	0.930091	2.52259	0.0116496	0.108782	NA		transcribed_processed_pseudogene
ENSG00000005075	56.0488	-1.39856	0.554508	-2.52217	0.0116634	0.108843	5439	POLR2J	protein_coding
ENSG00000181085	33.3065	3.32092	1.31688	2.5218	0.0116757	0.108867	225689	MAPK15	protein_coding
ENSG00000171843	216.026	-0.838933	0.332757	-2.52116	0.0116969	0.109011	4300	MLLT3	protein_coding
ENSG00000147872	43.7064	-1.56662	0.621801	-2.51949	0.0117526	0.109424	123	PLIN2	protein_coding
ENSG00000119125	308.094	-1.44906	0.575393	-2.51838	0.0117895	0.109679	9615	GDA	protein_coding
ENSG00000100596	419.262	1.15558	0.459249	2.51625	0.0118612	0.109776	9517	SPTLC2	protein_coding
ENSG00000108953	614.535	-0.919822	0.365484	-2.51672	0.0118452	0.109776	7531	YWHAE	protein_coding
ENSG00000115207	220.265	0.641207	0.25478	2.51671	0.0118455	0.109776	2976	GTF3C2	protein_coding
ENSG00000153885	148.884	-1.23331	0.490033	-2.51678	0.0118433	0.109776	79047	KCTD15	protein_coding
ENSG00000157985	1653.41	1.31516	0.522673	2.51621	0.0118624	0.109776	116987	AGAP1	protein_coding
ENSG00000162728	415.302	0.847324	0.336535	2.51779	0.0118095	0.109776	3765	KCNJ9	protein_coding
ENSG00000163166	892.684	0.965789	0.383839	2.51613	0.0118651	0.109776	55677	IWS1	protein_coding
ENSG00000167840	72.7307	1.04071	0.41348	2.51695	0.0118374	0.109776	7775	ZNF232	protein_coding
ENSG00000198408	2552.6	-0.674251	0.267954	-2.51629	0.0118598	0.109776	10724	OGA	protein_coding
ENSG00000277985	201.588	2.57497	1.02321	2.51656	0.0118506	0.109776	26781	SNORA67	snoRNA
ENSG00000148541	655.105	1.27361	0.506254	2.51576	0.0118775	0.109839	220965	FAM13C	protein_coding
ENSG00000073969	696.078	-0.910463	0.361976	-2.51526	0.0118945	0.109908	4905	NSF	protein_coding
ENSG00000148842	609.885	0.564819	0.224574	2.51506	0.0119011	0.109908	54805	CNNM2	protein_coding
ENSG00000153832	35.2694	-0.96253	0.382712	-2.51503	0.0119023	0.109908	130888	FBXO36	protein_coding
ENSG00000101882	139.402	0.636328	0.253073	2.51441	0.0119233	0.110048	79576	NKAP	protein_coding
ENSG00000145734	4424.53	0.760945	0.302688	2.51395	0.0119386	0.110084	55814	BDP1	protein_coding
ENSG00000187764	1686.33	1.5952	0.634518	2.51403	0.0119361	0.110084	10507	SEMA4D	protein_coding
ENSG00000131941	48.7557	-1.85063	0.736271	-2.51352	0.0119534	0.110167	85415	RHPN2	protein_coding
ENSG00000106538	38.1462	-2.22523	0.885927	-2.51175	0.0120133	0.110506	5919	RARRES2	protein_coding
ENSG00000186130	50.589	-1.15138	0.458392	-2.51178	0.0120125	0.110506	10773	ZBTB6	protein_coding
ENSG00000101463	117.569	1.22076	0.486094	2.51136	0.0120267	0.110523	79953	SYNDIG1	protein_coding
ENSG00000072364	1206.13	-0.733443	0.292115	-2.5108	0.0120458	0.110539	27125	AFF4	protein_coding
ENSG00000100095	793.613	-1.06445	0.423897	-2.51111	0.0120352	0.110539	23544	SEZ6L	protein_coding
ENSG00000103657	3534.83	0.488	0.194358	2.51083	0.0120448	0.110539	8925	HERC1	protein_coding
ENSG00000107863	6790.53	0.895667	0.356856	2.50988	0.0120771	0.110688	57584	ARHGAP21	protein_coding
ENSG00000162599	807.42	-0.940413	0.374672	-2.50996	0.0120744	0.110688	4774	NFIA	protein_coding
ENSG00000175772	133.663	1.97658	0.787543	2.5098	0.0120799	0.110688	NA	LINC01106	lincRNA
ENSG00000198804	6789.72	-1.61901	0.645113	-2.50965	0.0120852	0.110688	4512	MT-CO1	protein_coding
ENSG00000137809	32.1953	1.50597	0.600181	2.5092	0.0121004	0.110722	22801	ITGA11	protein_coding
ENSG00000230922	54.8187	-1.59159	0.634264	-2.50935	0.0120953	0.110722	NA		sense_intronic
ENSG00000121579	145.66	-0.901837	0.359517	-2.50847	0.0121256	0.110846	80218	NAA50	protein_coding
ENSG00000148154	86.6575	-1.06067	0.422825	-2.50853	0.0121235	0.110846	7357	UGCG	protein_coding
ENSG00000215717	58.7314	-1.23541	0.492563	-2.50813	0.0121371	0.110846	56900	TMEM167B	protein_coding
ENSG00000100836	2078	1.18585	0.472885	2.50769	0.0121522	0.11093	8106	PABPN1	protein_coding
ENSG00000059728	239.549	-1.45178	0.579013	-2.50733	0.0121648	0.110939	4084	MXD1	protein_coding
ENSG00000100058	158.01	1.88949	0.753824	2.50654	0.0121919	0.111133	1416	CRYBB2P1	transcribed_unprocessed_pseudogene
ENSG00000189171	35.4915	-1.81604	0.724721	-2.50584	0.012216	0.1113	6284	S100A13	protein_coding
ENSG00000153721	268.391	1.59033	0.634771	2.50536	0.0122326	0.111398	154043	CNKSR3	protein_coding
ENSG00000116809	211.859	1.61905	0.646333	2.50498	0.0122458	0.111465	7709	ZBTB17	protein_coding
ENSG00000147123	32.6676	-1.36577	0.54536	-2.50435	0.0122678	0.111612	54539	NDUFB11	protein_coding
ENSG00000255185	162.157	1.18479	0.473131	2.50415	0.0122747	0.111622	NA	PDXDC2P	transcribed_unprocessed_pseudogene
ENSG00000130005	49.533	1.4703	0.587224	2.50381	0.0122865	0.111623	2593	GAMT	protein_coding
ENSG00000160781	100.571	1.46979	0.587001	2.50391	0.0122831	0.111623	79957	PAQR6	protein_coding
ENSG00000112333	74.7075	-1.86009	0.743101	-2.50314	0.0123097	0.111781	7101	NR2E1	protein_coding
ENSG00000212464	53.2876	2.24027	0.895124	2.50275	0.0123234	0.111852	677800	SNORA12	snoRNA
ENSG00000166394	73.8419	2.36668	0.945862	2.50214	0.0123446	0.111948	51700	CYB5R2	protein_coding
ENSG00000166793	308.191	1.13839	0.454973	2.50211	0.0123456	0.111948	219539	YPEL4	protein_coding
ENSG00000112339	703.584	1.23351	0.493112	2.50148	0.0123675	0.112093	10767	HBS1L	protein_coding
ENSG00000148180	980.839	1.24866	0.499328	2.50069	0.0123953	0.112291	2934	GSN	protein_coding
ENSG00000027001	60.5425	1.31199	0.52487	2.49964	0.0124319	0.112324	4285	MIPEP	protein_coding
ENSG00000079819	2550.95	0.750387	0.300117	2.50031	0.0124085	0.112324	2037	EPB41L2	protein_coding
ENSG00000131238	129.12	-0.766512	0.306654	-2.4996	0.0124333	0.112324	5538	PPT1	protein_coding
ENSG00000160214	180.524	1.3364	0.53463	2.49967	0.0124308	0.112324	8568	RRP1	protein_coding
ENSG00000161835	131.817	1.7832	0.713301	2.49993	0.0124219	0.112324	160622	GRASP	protein_coding
ENSG00000174939	62.4554	1.79226	0.717024	2.49958	0.0124341	0.112324	253982	ASPHD1	protein_coding
ENSG00000204396	43.2152	2.33471	0.934564	2.49818	0.0124834	0.112572	80737	VWA7	protein_coding
ENSG00000259462	86.4568	1.59231	0.637403	2.49813	0.0124851	0.112572	283692	CPEB1-AS1	antisense
ENSG00000055163	1441.62	-0.830393	0.332476	-2.4976	0.0125037	0.112614	26999	CYFIP2	protein_coding
ENSG00000120907	162.802	-1.38713	0.555335	-2.49782	0.0124959	0.112614	148	ADRA1A	protein_coding
ENSG00000263603	126.837	1.78844	0.716092	2.4975	0.0125074	0.112614	NA		lincRNA
ENSG00000060656	173.866	0.975742	0.390717	2.49731	0.0125139	0.112619	10076	PTPRU	protein_coding
ENSG00000068650	684.502	1.05794	0.423803	2.49631	0.0125492	0.112725	23250	ATP11A	protein_coding
ENSG00000181135	48.9451	1.25177	0.501446	2.49632	0.0125488	0.112725	286075	ZNF707	protein_coding
ENSG00000135637	122.335	0.897959	0.359745	2.4961	0.0125567	0.112739	84865	CCDC142	protein_coding
ENSG00000117385	204.239	0.806211	0.323196	2.4945	0.0126136	0.113177	64175	P3H1	protein_coding
ENSG00000145833	1202.17	0.639485	0.256403	2.49406	0.0126292	0.113177	9879	DDX46	protein_coding
ENSG00000228971	35.8817	-2.48272	0.995431	-2.49412	0.012627	0.113177	100996635		lincRNA
ENSG00000279281	102.376	-1.03648	0.415528	-2.49437	0.012618	0.113177	NA		TEC
ENSG00000114646	376.633	-1.2924	0.518322	-2.49344	0.0126513	0.113207	10675	CSPG5	protein_coding
ENSG00000157259	771.109	1.00315	0.402541	2.49203	0.0127015	0.113531	57798	GATAD1	protein_coding
ENSG00000214946	35.9654	1.71715	0.689078	2.49196	0.0127042	0.113531	353149	TBC1D26	protein_coding
ENSG00000160298	34.5067	1.18931	0.477327	2.4916	0.0127168	0.11359	54058	C21orf58	protein_coding
ENSG00000125870	30.1145	-1.63505	0.656349	-2.49113	0.0127339	0.11369	6629	SNRPB2	protein_coding
ENSG00000154174	171.214	-0.751656	0.301778	-2.49076	0.0127472	0.113755	9868	TOMM70	protein_coding
ENSG00000180979	148.253	-0.828945	0.332998	-2.48934	0.0127981	0.114156	255252	LRRC57	protein_coding
ENSG00000143641	341.058	-0.731742	0.294039	-2.48859	0.0128252	0.114262	2590	GALNT2	protein_coding
ENSG00000173327	317.576	1.27371	0.511835	2.48851	0.0128279	0.114262	4296	MAP3K11	protein_coding
ENSG00000076641	312.185	-0.781441	0.31413	-2.48764	0.0128595	0.114441	55824	PAG1	protein_coding
ENSG00000117597	218.806	0.699805	0.281338	2.48742	0.0128675	0.114441	27042	UTP25	protein_coding
ENSG00000139644	425.805	-0.79774	0.320728	-2.48728	0.0128724	0.114441	7009	TMBIM6	protein_coding
ENSG00000162384	170.441	0.650669	0.261627	2.48701	0.0128822	0.114441	54987	C1orf123	protein_coding
ENSG00000263126	48.0157	1.07609	0.432582	2.48759	0.0128613	0.114441	NA		lincRNA
ENSG00000034713	210.822	-0.807403	0.324747	-2.48626	0.0129095	0.114562	11345	GABARAPL2	protein_coding
ENSG00000133624	429.389	0.654389	0.263188	2.48639	0.0129045	0.114562	79970	ZNF767P	transcribed_unprocessed_pseudogene
ENSG00000107758	472.67	-0.68237	0.274564	-2.48529	0.0129446	0.114712	5532	PPP3CB	protein_coding
ENSG00000131773	909.427	0.861558	0.346685	2.48513	0.0129503	0.114712	10656	KHDRBS3	protein_coding
ENSG00000132600	418.567	0.771541	0.310423	2.48545	0.0129387	0.114712	54496	PRMT7	protein_coding
ENSG00000167315	30.5277	-1.2493	0.502702	-2.48518	0.0129487	0.114712	10449	ACAA2	protein_coding
ENSG00000072609	733.194	0.967928	0.389875	2.48266	0.0130404	0.115456	55743	CHFR	protein_coding
ENSG00000151327	238.52	0.898496	0.361962	2.48229	0.013054	0.115523	283635	FAM177A1	protein_coding
ENSG00000164199	5286.02	-1.80124	0.725806	-2.48171	0.0130753	0.115618	84059	ADGRV1	protein_coding
ENSG00000230989	135.641	-0.724076	0.29177	-2.48167	0.0130768	0.115618	3281	HSBP1	protein_coding
ENSG00000119596	3083.32	0.653613	0.263407	2.48138	0.0130875	0.115659	56252	YLPM1	protein_coding
ENSG00000171310	386.747	-1.08055	0.435499	-2.48119	0.0130946	0.115668	50515	CHST11	protein_coding
ENSG00000165633	85.4016	-0.707115	0.285245	-2.47897	0.0131761	0.116334	196740	VSTM4	protein_coding
ENSG00000107719	100.578	1.4297	0.576921	2.47816	0.0132063	0.116547	27143	PALD1	protein_coding
ENSG00000101680	193.554	-1.82899	0.738149	-2.47781	0.0132192	0.116557	284217	LAMA1	protein_coding
ENSG00000162174	120.296	-1.13044	0.456229	-2.4778	0.0132197	0.116557	80150	ASRGL1	protein_coding
ENSG00000198382	222.522	1.0366	0.418462	2.47715	0.0132435	0.116713	7405	UVRAG	protein_coding
ENSG00000134152	311.134	-0.88716	0.358227	-2.47653	0.0132667	0.11681	79768	KATNBL1	protein_coding
ENSG00000008710	3836.46	1.2692	0.512657	2.47574	0.0132962	0.116985	5310	PKD1	protein_coding
ENSG00000215305	218.021	0.804047	0.32478	2.47567	0.0132988	0.116985	64601	VPS16	protein_coding
ENSG00000125629	94.318	-0.902942	0.364791	-2.47523	0.0133149	0.117019	51141	INSIG2	protein_coding
ENSG00000100823	207.999	0.809999	0.327338	2.4745	0.0133423	0.117153	328	APEX1	protein_coding
ENSG00000139428	128.51	1.13756	0.459769	2.47421	0.0133531	0.117194	326625	MMAB	protein_coding
ENSG00000102796	76.6116	1.24609	0.503813	2.47333	0.0133861	0.117321	79758	DHRS12	protein_coding
ENSG00000139629	99.5725	2.55102	1.03144	2.47327	0.0133882	0.117321	11226	GALNT6	protein_coding
ENSG00000164398	1214.29	-0.951068	0.384488	-2.47359	0.0133762	0.117321	23305	ACSL6	protein_coding
ENSG00000164403	150.686	1.68698	0.682199	2.47285	0.0134041	0.117372	134549	SHROOM1	protein_coding
ENSG00000106571	125.594	-1.9279	0.779817	-2.47225	0.0134266	0.117462	2737	GLI3	protein_coding
ENSG00000214575	206.794	0.913463	0.369478	2.47231	0.0134244	0.117462	64506	CPEB1	protein_coding
ENSG00000100842	282.291	1.98878	0.804583	2.47182	0.0134429	0.11755	10278	EFS	protein_coding
ENSG00000075426	223.825	-1.33667	0.540928	-2.47106	0.0134712	0.11769	2355	FOSL2	protein_coding
ENSG00000106460	291.328	-1.27984	0.518205	-2.46975	0.0135206	0.117853	54664	TMEM106B	protein_coding
ENSG00000198853	565.995	0.748024	0.302845	2.46999	0.0135118	0.117853	9853	RUSC2	protein_coding
ENSG00000242802	184.979	1.40624	0.569253	2.47033	0.0134989	0.117853	9907	AP5Z1	protein_coding
ENSG00000113356	94.4696	0.876206	0.354853	2.46921	0.0135412	0.117924	10622	POLR3G	protein_coding
ENSG00000104695	155.576	-0.704853	0.285578	-2.46817	0.0135807	0.118074	5516	PPP2CB	protein_coding
ENSG00000118257	129.449	-1.23656	0.501017	-2.4681	0.0135832	0.118074	8828	NRP2	protein_coding
ENSG00000145817	65.9582	-1.11143	0.450301	-2.4682	0.0135795	0.118074	81555	YIPF5	protein_coding
ENSG00000224728	58.8787	0.819712	0.332144	2.46794	0.0135893	0.118074	NA	IMPDH1P8	processed_pseudogene
ENSG00000109920	2104.36	0.697	0.282456	2.46764	0.0136008	0.118116	23360	FNBP4	protein_coding
ENSG00000145431	98.2463	-1.075	0.435664	-2.46749	0.0136064	0.118116	56034	PDGFC	protein_coding
ENSG00000126391	85.2475	1.31594	0.533442	2.46688	0.0136295	0.118209	83786	FRMD8	protein_coding
ENSG00000138185	109.686	-1.61928	0.656396	-2.46693	0.0136277	0.118209	953	ENTPD1	protein_coding
ENSG00000133687	236.078	-1.35311	0.548881	-2.46521	0.0136933	0.118605	83857	TMTC1	protein_coding
ENSG00000139352	99.0874	-2.06368	0.837067	-2.46537	0.0136871	0.118605	429	ASCL1	protein_coding
ENSG00000175224	374.488	1.18608	0.481223	2.46472	0.0137119	0.118708	9776	ATG13	protein_coding
ENSG00000111639	32.2385	-1.70911	0.693626	-2.46402	0.0137387	0.118832	51258	MRPL51	protein_coding
ENSG00000099326	410.522	0.892425	0.362331	2.46301	0.0137775	0.11906	7593	MZF1	protein_coding
ENSG00000145916	221.943	0.517366	0.210048	2.46309	0.0137747	0.11906	64777	RMND5B	protein_coding
ENSG00000167747	35.415	1.43547	0.582851	2.46284	0.013784	0.119063	84798	C19orf48	protein_coding
ENSG00000172830	96.0727	1.17163	0.475873	2.46207	0.0138136	0.119211	54961	SSH3	protein_coding
ENSG00000185432	143.814	-1.59355	0.647208	-2.4622	0.0138089	0.119211	25840	METTL7A	protein_coding
ENSG00000163362	40.0378	-2.49969	1.01569	-2.46108	0.0138519	0.119434	55765	INAVA	protein_coding
ENSG00000239779	126.968	0.991257	0.402809	2.46086	0.0138604	0.119453	23559	WBP1	protein_coding
ENSG00000127329	238.873	1.79854	0.731008	2.46036	0.0138798	0.11951	5787	PTPRB	protein_coding
ENSG00000240393	102.55	-1.04739	0.425732	-2.46021	0.0138858	0.11951	NA		processed_pseudogene
ENSG00000266028	1279.72	0.838512	0.34083	2.46021	0.0138856	0.11951	23380	SRGAP2	protein_coding
ENSG00000259295	977.962	1.31651	0.535199	2.45985	0.0138994	0.119574	NA	CSPG4P12	transcribed_unprocessed_pseudogene
ENSG00000189319	402.663	1.39377	0.566664	2.4596	0.0139093	0.119605	9679	FAM53B	protein_coding
ENSG00000147164	35.4237	-1.16331	0.473081	-2.45902	0.0139318	0.119745	29934	SNX12	protein_coding
ENSG00000141002	718.747	0.754479	0.306844	2.45883	0.0139389	0.119752	22980	TCF25	protein_coding
ENSG00000176809	484.163	1.12165	0.456261	2.45834	0.0139579	0.119862	374819	LRRC37A3	protein_coding
ENSG00000139826	149.844	-1.03138	0.41963	-2.45783	0.013978	0.11998	84945	ABHD13	protein_coding
ENSG00000112110	31.6522	-1.14751	0.46696	-2.45741	0.0139943	0.119985	29074	MRPL18	protein_coding
ENSG00000182484	226.535	1.17647	0.478758	2.45733	0.0139974	0.119985	NA	WASH6P	transcribed_unprocessed_pseudogene
ENSGR0000182484.15	226.535	1.17647	0.478758	2.45733	0.0139974	0.119985	NA	NA	NA
ENSG00000086300	95.1225	-1.20994	0.49259	-2.45628	0.0140384	0.119995	29887	SNX10	protein_coding
ENSG00000105290	1089.87	1.57971	0.643147	2.45621	0.014041	0.119995	333	APLP1	protein_coding
ENSG00000111110	390.574	1.01545	0.413454	2.45601	0.0140488	0.119995	57460	PPM1H	protein_coding
ENSG00000136877	162.973	1.26364	0.514443	2.45633	0.0140363	0.119995	2356	FPGS	protein_coding
ENSG00000148985	94.5143	1.08675	0.4424	2.45649	0.0140302	0.119995	27315	PGAP2	protein_coding
ENSG00000185053	69.7383	1.22499	0.498643	2.45665	0.0140241	0.119995	137868	SGCZ	protein_coding
ENSG00000185666	376.768	1.25667	0.511604	2.45634	0.0140359	0.119995	8224	SYN3	protein_coding
ENSG00000088367	1017.77	0.969242	0.394752	2.45532	0.014076	0.120174	2036	EPB41L1	protein_coding
ENSG00000137343	142.414	-0.807127	0.328812	-2.45468	0.0141011	0.12028	79969	ATAT1	protein_coding
ENSG00000261553	199.35	1.50284	0.612328	2.45431	0.0141155	0.12035	NA		processed_transcript
ENSG00000177302	228.772	0.898567	0.366191	2.45382	0.0141347	0.12046	7156	TOP3A	protein_coding
ENSG00000143190	845.68	-0.69751	0.28431	-2.45334	0.0141535	0.120512	5451	POU2F1	protein_coding
ENSG00000169490	67.3386	-1.04191	0.424674	-2.45344	0.0141498	0.120512	83877	TM2D2	protein_coding
ENSG00000125503	486.749	1.32933	0.541915	2.45302	0.0141662	0.120548	54776	PPP1R12C	protein_coding
ENSG00000136026	68.478	-1.16417	0.474606	-2.45292	0.0141702	0.120548	10970	CKAP4	protein_coding
ENSG00000119318	270.861	-0.784132	0.3197	-2.45271	0.0141784	0.120564	5887	RAD23B	protein_coding
ENSG00000272333	818.533	1.17475	0.479089	2.45205	0.0142046	0.120733	9757	KMT2B	protein_coding
ENSG00000103175	96.1136	-1.98919	0.811308	-2.45183	0.014213	0.12075	58189	WFDC1	protein_coding
ENSG00000243444	226.065	1.60079	0.653213	2.45064	0.0142601	0.120936	114299	PALM2	protein_coding
ENSG00000273792	52.114	-1.6142	0.658815	-2.45016	0.0142792	0.121044	NA		sense_intronic
ENSG00000146828	245.977	1.11388	0.454829	2.44901	0.0143248	0.121377	56996	SLC12A9	protein_coding
ENSG00000141934	80.7115	2.4513	1.00128	2.44818	0.0143582	0.121552	8612	PLPP2	protein_coding
ENSG00000069431	94.2228	-1.9859	0.811494	-2.44722	0.0143964	0.12166	10060	ABCC9	protein_coding
ENSG00000166165	695.356	-1.04126	0.425438	-2.44749	0.0143854	0.12166	1152	CKB	protein_coding
ENSG00000184056	164.532	0.773853	0.316253	2.44694	0.0144075	0.1217	26276	VPS33B	protein_coding
ENSG00000198590	40.4063	1.25663	0.513688	2.44629	0.0144336	0.121866	339883	C3orf35	processed_transcript
ENSG00000137497	4031.5	0.986282	0.403252	2.44582	0.0144524	0.121972	4926	NUMA1	protein_coding
ENSG00000102934	447.215	2.41959	0.989413	2.44549	0.0144657	0.121976	51090	PLLP	protein_coding
ENSG00000281708	171.254	1.4562	0.595451	2.44554	0.0144634	0.121976	711	ERC2-IT1	sense_intronic
ENSG00000165194	357.577	-1.11149	0.454951	-2.4431	0.0145616	0.122622	57526	PCDH19	protein_coding
ENSG00000187123	45.6339	-1.52254	0.623196	-2.44311	0.0145612	0.122622	130574	LYPD6	protein_coding
ENSG00000105401	947.667	1.29984	0.532193	2.44242	0.0145892	0.122717	11140	CDC37	protein_coding
ENSG00000166750	108.415	1.78	0.728836	2.44225	0.0145958	0.122717	162394	SLFN5	protein_coding
ENSG00000177301	1284.58	-1.31308	0.537666	-2.44219	0.0145984	0.122717	3737	KCNA2	protein_coding
ENSG00000221963	112.483	-2.08092	0.851958	-2.44251	0.0145855	0.122717	80830	APOL6	protein_coding
ENSG00000162711	70.5907	2.09677	0.858848	2.44138	0.0146313	0.122885	114548	NLRP3	protein_coding
ENSG00000243406	145.246	1.21638	0.498232	2.44139	0.0146308	0.122885	100887750	MRPS31P5	transcribed_unprocessed_pseudogene
ENSG00000079691	422.723	-1.36955	0.561067	-2.44098	0.0146476	0.122967	55604	CARMIL1	protein_coding
ENSG00000243244	38.9944	1.49539	0.612818	2.44019	0.0146795	0.123181	11037	STON1	protein_coding
ENSG00000003147	486.783	1.26422	0.518266	2.43933	0.0147145	0.123264	3382	ICA1	protein_coding
ENSG00000105854	344.101	-1.07081	0.439095	-2.43868	0.0147409	0.123264	5445	PON2	protein_coding
ENSG00000145545	90.7969	-0.966436	0.396294	-2.43868	0.0147409	0.123264	6715	SRD5A1	protein_coding
ENSG00000146090	32.0947	1.51356	0.620599	2.43888	0.014733	0.123264	255426	RASGEF1C	protein_coding
ENSG00000157224	213.447	-1.37922	0.565413	-2.43931	0.0147155	0.123264	9069	CLDN12	protein_coding
ENSG00000167962	160.606	0.978025	0.400904	2.43955	0.0147056	0.123264	90850	ZNF598	protein_coding
ENSG00000279917	35.4727	-1.59612	0.654384	-2.43912	0.014723	0.123264	NA		TEC
ENSG00000115520	38.4827	-1.13468	0.465431	-2.4379	0.0147727	0.123396	80219	COQ10B	protein_coding
ENSG00000147119	31.9497	-1.55675	0.638581	-2.43782	0.014776	0.123396	56548	CHST7	protein_coding
ENSG00000163630	214.71	-1.28327	0.526397	-2.43784	0.0147753	0.123396	132204	SYNPR	protein_coding
ENSG00000119328	32.4782	-1.4631	0.600273	-2.43739	0.0147937	0.12349	54942	FAM206A	protein_coding
ENSG00000166173	225.083	1.36631	0.560645	2.43702	0.0148087	0.123554	55323	LARP6	protein_coding
ENSG00000185716	156.056	-0.86466	0.354822	-2.43688	0.0148144	0.123554	730094	MOSMO	protein_coding
ENSG00000126067	79.4018	-0.763816	0.313533	-2.43615	0.0148444	0.123751	5690	PSMB2	protein_coding
ENSG00000151233	134.635	-0.994843	0.408456	-2.43562	0.0148665	0.123831	283464	GXYLT1	protein_coding
ENSG00000154553	76.9228	-1.60373	0.658452	-2.4356	0.014867	0.123831	27295	PDLIM3	protein_coding
ENSG00000090372	428.028	1.12873	0.463641	2.4345	0.0149126	0.124111	29888	STRN4	protein_coding
ENSG00000131467	138.966	-0.582619	0.23932	-2.43447	0.0149136	0.124111	10197	PSME3	protein_coding
ENSG00000245532	13508.6	-1.2312	0.50584	-2.43398	0.0149339	0.124226	283131	NEAT1	lincRNA
ENSG00000128191	531.011	0.89866	0.369318	2.4333	0.0149619	0.124307	54487	DGCR8	protein_coding
ENSG00000134107	261.724	-1.66826	0.685668	-2.43305	0.0149723	0.12433	8553	BHLHE40	protein_coding
ENSG00000101997	60.4498	1.2288	0.505394	2.43137	0.0150418	0.12467	28952	CCDC22	protein_coding
ENSG00000103381	63.1361	1.04671	0.430479	2.43151	0.015036	0.12467	55313	CPPED1	protein_coding
ENSG00000169554	3247.22	1.06975	0.440022	2.43113	0.015052	0.12467	9839	ZEB2	protein_coding
ENSG00000182175	133.323	-1.08726	0.447226	-2.43111	0.0150525	0.12467	56963	RGMA	protein_coding
ENSG00000277149	160.526	0.972861	0.400101	2.43154	0.0150349	0.12467	441250	TYW1B	protein_coding
ENSG00000048991	2063.37	1.05533	0.434178	2.43065	0.0150718	0.124722	23518	R3HDM1	protein_coding
ENSG00000140479	313.71	1.64526	0.676844	2.43078	0.0150665	0.124722	5046	PCSK6	protein_coding
ENSG00000001629	665.076	0.930837	0.383013	2.4303	0.0150862	0.124788	54467	ANKIB1	protein_coding
ENSG00000099139	190.421	-1.15032	0.473434	-2.42974	0.0151097	0.124874	5125	PCSK5	protein_coding
ENSG00000170581	904.697	1.14329	0.470537	2.42976	0.015109	0.124874	6773	STAT2	protein_coding
ENSG00000106123	461.843	1.54879	0.637813	2.42829	0.0151703	0.125158	2051	EPHB6	protein_coding
ENSG00000162614	43.2406	1.4912	0.614049	2.42847	0.0151626	0.125158	91624	NEXN	protein_coding
ENSG00000162931	287.269	1.83116	0.753971	2.42868	0.0151538	0.125158	51127	TRIM17	protein_coding
ENSG00000204682	80.637	-1.45322	0.598454	-2.42829	0.0151703	0.125158	399726	CASC10	protein_coding
ENSG00000154723	56.5756	-1.34758	0.555051	-2.42785	0.0151884	0.1252	522	ATP5PF	protein_coding
ENSG00000185989	452.452	1.23274	0.507723	2.42797	0.0151836	0.1252	22821	RASA3	protein_coding
ENSG00000106069	146.368	1.71856	0.707953	2.42751	0.0152028	0.125264	1124	CHN2	protein_coding
ENSG00000244165	68.5729	1.06153	0.437448	2.42665	0.0152388	0.125453	5032	P2RY11	protein_coding
ENSG00000077721	89.8318	-0.805685	0.332261	-2.42486	0.0153143	0.125858	7319	UBE2A	protein_coding
ENSG00000143248	81.27	-1.01307	0.417767	-2.42496	0.01531	0.125858	8490	RGS5	protein_coding
ENSG00000184232	77.5261	-1.03742	0.427808	-2.42497	0.0153096	0.125858	220323	OAF	protein_coding
ENSG00000178741	41.2971	-1.16065	0.478681	-2.42469	0.0153216	0.125864	9377	COX5A	protein_coding
ENSG00000139517	36.1774	-1.43638	0.592599	-2.42386	0.0153565	0.126096	222484	LNX2	protein_coding
ENSG00000163788	242.218	-0.824528	0.34026	-2.42323	0.0153833	0.126262	54861	SNRK	protein_coding
ENSG00000143374	180.204	0.708769	0.292541	2.4228	0.0154015	0.126303	80222	TARS2	protein_coding
ENSG00000161265	74.4781	1.15421	0.476386	2.42285	0.0153994	0.126303	199746	U2AF1L4	protein_coding
ENSG00000140396	533.48	-0.733786	0.302917	-2.4224	0.0154182	0.126386	10499	NCOA2	protein_coding
ENSG00000167964	92.4029	1.60986	0.664735	2.4218	0.0154437	0.126465	25837	RAB26	protein_coding
ENSG00000197150	449.779	1.0011	0.41334	2.42197	0.0154365	0.126465	11194	ABCB8	protein_coding
ENSG00000131885	48.7706	2.8837	1.19146	2.42031	0.0155072	0.126589	NA	KRT17P1	transcribed_unprocessed_pseudogene
ENSG00000163349	323.158	-0.595409	0.24599	-2.42046	0.0155009	0.126589	204851	HIPK1	protein_coding
ENSG00000172037	100.543	-1.7215	0.711309	-2.42019	0.0155124	0.126589	3913	LAMB2	protein_coding
ENSG00000186479	183.58	-0.783646	0.323759	-2.42046	0.0155007	0.126589	401190	RGS7BP	protein_coding
ENSG00000270923	43.2874	1.29957	0.536931	2.42037	0.0155047	0.126589	NA	TAS2R6P	processed_pseudogene
ENSG00000122877	50.4482	3.8416	1.588	2.41914	0.0155572	0.126625	1959	EGR2	protein_coding
ENSG00000156261	184.148	-0.819429	0.338736	-2.41908	0.01556	0.126625	10694	CCT8	protein_coding
ENSG00000171302	113.74	1.00995	0.417483	2.41915	0.015557	0.126625	124583	CANT1	protein_coding
ENSG00000173110	155.98	-4.14791	1.71419	-2.41974	0.0155315	0.126625	3310	HSPA6	protein_coding
ENSG00000261879	96.908	0.699709	0.289187	2.41957	0.0155388	0.126625	100130950		antisense
ENSG00000165417	262.924	-0.752726	0.311202	-2.41877	0.0155732	0.126679	2957	GTF2A1	protein_coding
ENSG00000211584	313.656	1.26125	0.521526	2.41838	0.0155899	0.126737	55652	SLC48A1	protein_coding
ENSG00000198276	237.538	1.00478	0.415628	2.4175	0.0156277	0.12696	54963	UCKL1	protein_coding
ENSG00000130024	234.165	-0.798073	0.330166	-2.41718	0.0156411	0.127015	55274	PHF10	protein_coding
ENSG00000089053	1300.69	0.816783	0.337956	2.41683	0.0156561	0.127074	51433	ANAPC5	protein_coding
ENSG00000178222	34.0918	2.48818	1.02958	2.41671	0.0156616	0.127074	285498	RNF212	protein_coding
ENSG00000139971	266.886	-0.950775	0.393447	-2.41652	0.0156695	0.127084	145407	ARMH4	protein_coding
ENSG00000187164	1429.82	1.46309	0.605526	2.41622	0.0156825	0.127135	57698	SHTN1	protein_coding
ENSG00000128563	371.711	0.941466	0.389682	2.41599	0.0156927	0.127164	79706	PRKRIP1	protein_coding
ENSG00000185414	71.1111	-1.02519	0.424399	-2.41564	0.0157076	0.127231	51263	MRPL30	protein_coding
ENSG00000161955	45.6018	-1.72209	0.712995	-2.41529	0.0157229	0.127301	8741	TNFSF13	protein_coding
ENSG00000116288	102.803	-1.04186	0.431549	-2.41422	0.0157688	0.127564	11315	PARK7	protein_coding
ENSG00000129055	30.8268	-1.18965	0.492838	-2.41388	0.0157839	0.127632	25847	ANAPC13	protein_coding
[truncated: 11,876 more rows]

## Sheet: PAX6+ UNIQUE DYS. GENES 
PAX6+ TLE vs TL log2FoldChange>1 padj.<0.1	OLIG2+ TLE vs TL log2FoldChange>1 padj.<0.1	NEUN+ TLE vs TL log2FoldChange>1 padj.<0.1	NOT IN OLIG2+	NOT IN NEUN+			PAX6+ TLE vs TL log2FoldChange<1 padj.<0.1	OLIG2+ TLE vs TL log2FoldChange<1 padj.<0.1	NEUN+ TLE vs TL log2FoldChange<1 padj.<0.1	NOT IN OLIG2+	NOT IN NEUN+
USP32P1	USP32P1	USP32P1	YES	YES			SLC1A2	HSPH1	PEG10	NO	YES
KCNK10	IK	CCDC142	NO	NO			SLC7A11	PEG10	SRP9	NO	NO
SRSF11		COL28A1	NO	NO			TSPAN7	CACYBP	TSPAN7	YES	YES
KRT8P42	ANGEL1	SCARNA12	YES	NO			CD59	NA	ARL6IP1	YES	YES
ABCA6		SUN1	NO	NO			CHRDL1	RPL9	RAB2A	NO	YES
DNMT3A		SNORA53	NO	YES			GPM6A	HSPE1	AP1S2	YES	YES
IQCN	AK9	MRI1	YES	NO			CRIM1	BAG3	OIP5-AS1	NO	YES
LUC7L2	SNORA40	MYO19	YES	YES			CPE	PGK1	SERINC1	NO	YES
TNNT2	IQCN		YES	NO			PDLIM5	SELENOT	RPL26	NO	NO
	LUC7L2		NO	NO			ANOS1	ATP6V1A	SKA2	NO	YES
TAGLN	USP6	CCDC61	YES	YES			PTAR1	ARL6IP1	VMA21	YES	YES
OXCT2P1	ZNF444	C1orf159	YES	YES			PPP1R3C	MTCO1P12	UBQLN2	NO	NO
UBAP1L	RBM17	SCARNA6	NO	NO			AK4	VMA21	PPP3R1	NO	YES
DPYSL5	KRI1	ZNF444	NO	NO			ARL6IP1	PRKG1	PRNP	YES	YES
		NPIPA8	NO	NO			HIGD1A	DNAJA1	CYP51A1	YES	YES
UPF3B	GPS2	SCARNA22	YES	NO			FGF2	MDH1	RAB3C	NO	YES
SGK1	TTLL6	SLC39A13	NO	NO			SOX9	PTP4A1	RAB14	YES	NO
IL1RAPL2		ABHD11	NO	NO			UQCRB	EEF1A1	RPL9	NO	YES
C1orf159	UPF3B	SNORA64	YES	YES			SERPINE2	HIGD1A	PPP1CB	NO	NO
KCNK12	TNK2	PRSS53	NO	NO			GJA1	RAB8B	ATXN7L3B	NO	NO
TEN1-CDK3	ANKZF1	STAG3L3	YES	YES			GPD2	RPL7	KIT	NO	YES
ACTN2	FAM71F2	CCDC78	NO	NO			DPYSL3	PGAM1	RAB1A	NO	YES
SNORA40	MBD6	SCARNA10	YES	YES			OIP5-AS1	MXD1	PKIA	YES	YES
PRCD	FAM156B	ZNF517	NO	NO			VMA21	SARAF	SLC6A1	YES	YES
RBM25	CCDC142	CCDC191	YES	YES			SPON1	YWHAZ	HIGD1A	NO	NO
SLC22A15		PLEKHM1P1	NO	NO			EDNRB	HSP90AA2P	ATP6AP2	NO	NO
ZDHHC11B	TTC34	SNORA74B	YES	NO			EIF4EBP2	MORF4L2	MOB4	NO	NO
IK	PRELID3A	TMEM8A	YES	NO			GRAMD1C	NDUFB10	EEF1A1	NO	NO
PRPF38B	KIF1C	RBM25	NO	NO			ANO6	HSPA1B	TOMM20	NO	NO
CPOX	MTERF4	NA	NO	NO			ATP5F1C	GUCY1B1	ATP6V1C1	YES	NO
LUC7L3	SFPQ	FAM98C	NO	NO			TMEM47	RPS27	TMEM30A	NO	YES
EPHB2	CNKSR1	SNORA40	NO	NO			SLC1A4	XRCC6	NAP1L3	NO	NO
THEMIS2	FBRSL1	ESYT1	NO	YES			FZD4	TRPC4	GMFB	NO	NO
SYCE1	SLC2A11	SCARNA2	NO	YES			RPL7	COX6A1	EEF1A1P5	YES	YES
ABHD11	DCAF8	SNORA59B	YES	YES			CLU	RPS3A	NAP1L5	YES	YES
TRIM54	RBM25	SNORD10	NO	NO			STK17B	MPC2	ERBB4	NO	NO
ZNF688	GSTZ1	ANKZF1	YES	NO			ABCD2	PEA15	NAPB	NO	NO
AGPAT4	SHANK3	LINC01341	NO	NO			OAT	H2AFZ	GNG2	YES	YES
GDF7			NO	NO			C1QL2	NDUFA4	NDUFA4	YES	YES
HAPLN2	NSUN5P2	IMPDH1P8	NO	NO			CSTB	ARHGAP29	RLIM	YES	NO
PLCH2	TAGLN	PCSK7	NO	YES			SDC2	HSPA13	RGS5	NO	NO
KCNH3	ZNF513	DNMT3A	NO	YES			TRIL	HSPA1A	EID1	NO	NO
	TNC	LIMD2	NO	NO			SRP9	FTL	MTPN	YES	YES
KIAA2012	C1orf159	RPS2	NO	NO			NTRK2	DNAJB4	H1F0	NO	NO
KIRREL3	ZNF500	IFITM10	NO	NO			TMEM35A	CCT8	PSD3	YES	YES
AKAP17A	ABCC3	TP53I13	YES	YES			SLC13A5	HELB	RPL7	NO	NO
LINC01341	TRIM16L	TRPV1	YES	YES			ZBTB33	ERH	NUDT21	NO	YES
NA	REXO1	GPC1	YES	YES			ASPH	DYNLT3	PNMA8A	NO	NO
HID1	GTF2IRD2	SNORA67	NO	NO			MMADHC	HSPA6	AP2B1	NO	YES
COL19A1	CCDC183-AS1	REXO1	NO	NO			NDUFAF4	HSP90AA1	HNRNPH2	NO	YES
GAPDHP27	UPF3A	HMBS	NO	NO			PEG10	PTGES3	MAP1LC3B	YES	YES
ERCC5	COL28A1	MTHFR	NO	NO			PRKCA	STAT4	RPL6	NO	YES
ZNF444	ZNF598	HAGHL	YES	YES			GNG2	ARL5B	GPM6A	YES	YES
RAB40B	PTOV1-AS2	SCRN2	NO	NO			RPL9	SERPINH1	TSPYL1	YES	YES
	POU6F1	NPIPA5	NO	NO			PRELP	TSPAN7	KRAS	NO	NO
CPT1B	KMT2B	LINC01310	NO	NO			FTL	GPM6A	ATP6V1A	YES	NO
	CBY1		NO	NO			NOTCH2	PFN1	UQCRB	NO	NO
LGR5	RAB11FIP3	XPC	NO	NO			UST	FAM234B	RAN	NO	NO
COL18A1	RAD54L2	FAAP100	NO	NO			GPAM	RPL35	MTCO1P12	NO	NO
STARD9	GIGYF1	ZNF707	NO	NO			PGK1	PDP1	TSPYL4	YES	YES
	VASH1	PKD1	NO	NO			SCG3	EIF1AX	SARAF	YES	YES
SHANK3	SPTBN5	AKAP8	YES	YES			SOD1	MLLT11	DYNLT3	YES	YES
ZFHX2-AS1	KANK4	SLC8B1	YES	NO			RPL31	CHN1	SCOC	NO	YES
	SLC13A5	IDUA	NO	NO			CPT1A	SPCS3	PGAM1	NO	NO
RSRP1		FAM160B2	YES	YES			CADM1	NEXMIF	NEXMIF	NO	NO
SH3PXD2A	FKRP	AACS	NO	NO			CNTN1	MAPK1	NUCKS1	NO	YES
	TMEM198B	ZDHHC8	NO	NO			CHN1	GLO1	RNF11	YES	YES
RYR2	SF3A3	PUS1	NO	NO			DDAH1	PRR13	SELENOT	YES	YES
CCDC122	STX18	TEPSIN	NO	NO			VIP	OIP5-AS1	UBE2V2	NO	YES
AZIN2	DMWD	SMG1P3	YES	NO			PITPNC1	CRKL	PJA2	NO	NO
NA		SNORA17B	YES	YES			RORA	COX7C	PNMA2	NO	YES
	IMPDH1P8	STK19	NO	NO			HIF1A	MYL12B	MAPK1	NO	NO
KANK4	NPIPA8	DPP7	YES	NO			CNN3	GMFB	SEL1L	NO	NO
FRG1HP		CDC25B	NO	NO			LDHA	BTBD1	AZIN1	YES	YES
COL22A1	RTP5		NO	YES			RPS24	MPP6	SLC25A4	YES	YES
LINC01164	FER1L5	FHAD1	NO	NO			MRAS	RFK	SUMO1	NO	NO
PKD2	BCR	MSTO1	NO	NO			CCK	AZIN1	NDUFAF4	NO	YES
CDC25B	DDX23	ANGEL1	YES	YES			LGR4	MT-CO2	TMEM35A	NO	NO
	EIF2B4		NO	NO			MTCO1P12	LDHA	AIDA	YES	YES
ELOVL1	WRAP53	PREB	NO	NO			TOB1	TSPYL1	DSTN	YES	YES
PRPF18	ZNF300P1	TECTA	NO	NO			ATP1B2	EEF1A1P5	SCRN1	NO	YES
DNAH2		SLC26A6	NO	NO			HS2ST1	HSPB1	BACH1	YES	YES
FLNB	FPGS	DBNL	NO	NO			STOM	MTATP6P1	FBXO45	NO	NO
CYP2G1P	TPCN2	TMEM198B	NO	YES			DAG1	AKAP5	RPL15	NO	NO
MPP1	NPIPA5		NO	NO			PALLD	EIF3L	EIF1AX	NO	NO
MED8		SNORA70	NO	NO			YAP1	GSTO1	SLC9A6	NO	NO
STRC	ZNF212	CHST12	NO	YES			GNG12	CCDC117	WDR82	YES	YES
	DBNL	SLC2A11	NO	NO			AHCYL1	NAP1L5	TMEM19	NO	NO
SLC4A8	CCDC78	SPPL2B	NO	NO			KCNN3	PLCH1	YPEL5	NO	NO
EIF4HP2	PIEZO1	MIRLET7BHG	NO	NO			TMEM56	SRP14	PHYHIPL	YES	YES
WDR54	C22orf46	CARS2	NO	NO			GABRG1	PPP3R1	HTATSF1	YES	YES
INTS13	MIRLET7BHG	SPTBN5	YES	YES			HSPD1P11	SELENOK	YWHAZ	NO	NO
PRSS53	NPEPL1	SNHG25	NO	YES			HSPA1B	SERINC1	PEBP1	YES	YES
TNC	ABHD11	ZNF500	YES	NO			ATP6V1A	MT-ND4L	CCNI	YES	YES
ARHGAP23	ALKBH2	CDAN1	NO	NO			FREM2	CD59	TOMM70	NO	NO
ROGDI	MAPK8IP1P2	TUBGCP6	NO	NO			VAC14-AS1	SOD1	RNF38	NO	NO
CCDC57	CCDC9B	RBFA	NO	YES			COX7C	GABARAPL2	NGRN	YES	YES
PKD2L1	HIRIP3	ZBTB48	NO	NO			CRKL	LIN7C	UBE2N	YES	NO
RHOBTB1	ZNF688	GTF2IRD1	NO	NO			MGST1	PAK5	PGRMC1	NO	NO
GSTO2	TEN1-CDK3	AMDHD2	NO	NO			FUT10	PNMA8A	CDV3	NO	NO
CCNQ	RAD51-AS1	PIGO	NO	NO			EEF1A1P5	SRP9	RAB8B	YES	YES
ANKZF1	TRAF3IP1	SNORA18	YES	YES			SELENOT	PEBP1	SOD1	YES	YES
PUS1	DHX16	MHENCR	NO	YES			NCEH1	MMGT1	TMEM56	YES	YES
MCF2L	MMP25-AS1	RECQL5	NO	YES			SPRED1	PPM1E	PEA15	NO	YES
FBN1	SNORA35B	PRKRIP1	NO	NO			PFDN4	ELOVL5	FAM168B	NO	YES
CAVIN4	VMAC	GMIP	NO	NO			SRP14	CDS1	COX7C	YES	YES
TRIM11	MTHFR	TAGLN	NO	NO			GAN	FOSL2	VTA1	NO	NO
MTCL1		TEN1-CDK3	NO	YES			NBPF19	MAGEF1	PFN2	NO	NO
NPIPA3		LUC7L2	NO	YES			RPS3A	MGAT2	ARL8B	YES	YES
RAB6C-AS1		ATAD3B	NO	NO			HACD3	MT-ND4	USP27X	NO	YES
ACTG1P4	RPL23	FTCD	NO	NO			CD109	NAP1L3	AASDHPPT	NO	NO
ITFG2		EIF4A1	NO	NO			LMO3	RPL26	LIN7C	NO	YES
MAN2A2	CHST12	MYL5	NO	NO			CACYBP	ARF1	NSG2	YES	YES
	MAPK7		NO	NO			PTPRZ1	ARL15	ACSL3	NO	NO
	SCARNA12		NO	NO			NEK6	SAMD8	KBTBD6	NO	NO
FHAD1	KIAA1614-AS1	ULK3	NO	YES			GLUD1	UBE2V2	RFK	NO	NO
CICP4	USH1C		NO	YES			NR2F1	SELENOF	CALM1	NO	YES
CSPG4P5	TNKS1BP1	CD151	NO	YES			LRIG1	MT-ND3	HSPA13	NO	NO
MIR4435-2HG	POLR2J4	FANCG	NO	NO			SPARCL1	HSPD1	RCAN2	YES	YES
	SRRT	PFKFB4	NO	NO			APOE	MOB4	RSL24D1	NO	NO
PDCD7	ZFHX2-AS1	NPHP4	NO	NO			CA8	DNAJB1	ANOS1	NO	NO
DMD		RPS6KA4	NO	NO			WFS1	MOSMO	NDRG3	NO	NO
SLC6A6	EXOC3	P4HTM	NO	NO			SLC6A11	FKBP4	PCNP	NO	NO
SCARNA10	ZNF696	CCS	NO	YES			NT5E	TMED7	COA7	NO	NO
AGPAT4-IT1			NO	NO			PGM1	SESN3	YWHAG	NO	NO
STMN4	SHC2	IFFO1	NO	NO			GNAL	WDR82	RAC1	YES	NO
RCBTB1	LINC01341	TEP1	NO	NO			MAPK1	TPMT	OCIAD1	YES	YES
AK9	PPCDC	FER1L4	YES	NO			CALB2	DAPK1	MORF4L1	NO	YES
IFITM10	SUPT6H	NEIL1	NO	YES			RPL26	SGTB	GNG3	YES	YES
GAL3ST1	OXCT2P1	CIAO3	NO	NO			TDRP	FAM118B	SNX10	NO	NO
ZRSR2	SHD	SCARNA13	YES	NO			SCOC	PPIAP22	TUBB	YES	YES
ARHGAP1	TUBGCP6	C18orf15	NO	NO			MRPS35	SLIRP	PCMT1	NO	YES
SRCIN1	NIT1	RTEL1-TNFRSF6B	NO	NO			RAB31	SNHG3	CREBL2	NO	NO
	ASMTL-AS1	CLCN2	NO	NO			LSAMP	SLC5A3	DNAJB9	NO	YES
ACTG1P12	GLI4	PIGQ	NO	NO			STOX1	DSTN	SYT11	NO	NO
LGI3	NA	FBF1	NO	NO			SOX21	SLC25A4	PGM2L1	NO	NO
	FBXW4P1		NO	NO			GSTM3	ADGRL2	NR2F2	NO	NO
AATK		UBE2Q2P1	NO	NO			ATP6AP2	HTR2A	INSIG2	NO	YES
SHARPIN	ADAMTSL4-AS1	SYCE1	YES	NO			NDUFA6	SUMO1	GNAS	NO	YES
CORO7	RSRP1	CAPN15	YES	NO			PCDHGC3	ATP6V1C1	ARF1	NO	NO
SLC30A3		MIIP	NO	NO			AMOT	KBTBD6	CBX5	NO	NO
LACC1	MAP2K7	IPO4	NO	NO			ARHGAP29	MAL2	SCG3	YES	NO
KCTD8	VASH1-AS1	ZBTB7B	NO	NO			RAB5A	DNAJB9	CLIP3	NO	NO
PRR18	APEX1	SFI1	NO	NO			MRPS6	OAT	MLLT11	YES	YES
SPAG8	KRT8P42	LMF2	YES	NO			GJB6	MYO1B	LEPROTL1	NO	NO
	PRPF40B	CHFR	NO	NO			DTNA	YPEL5	RAB5B	NO	NO
DYNC1I2	PILRB	RRP7BP	NO	NO			PLSCR4	PCMT1	NCEH1	NO	NO
RPL23	OBSL1	FBXL12	YES	YES			PYGO1	PPP1CB	YWHAE	NO	YES
RASGRF1	TAS2R6P	RPL27A	NO	NO			SLC1A3	OLA1	ARPP19	NO	NO
CFAP74		MIR3648-2	NO	YES			FAM171B	MT-ATP8	DMAC1	NO	YES
SLC36A1	ZRSR2	MIR3648-1	NO	NO			HILPDA	SOX9	COX6C	NO	NO
USP6	RASSF4	THEM6	YES	NO			FAS	PPP1R2	MAPRE2	NO	NO
TYW1	ZSCAN9	ZNF335	NO	NO			NEXMIF	CAB39	ETNK1	YES	YES
CNTNAP4	NCOR2	MFSD10	NO	NO			FGF11	UGCG	BEX2	NO	NO
CCDC175	CORO7	MLX	NO	NO			KLHL15	AHSA1	CALB2	NO	YES
SLC35F3	MLX	GPATCH3	NO	NO			LAPTM4B	ZNF540	MOAP1	YES	YES
ADAMTS19	NOP14	SNORA13	NO	NO			DNAH7	TMEM167B	GABARAPL2	NO	NO
NALCN	PPP1R12C	JMJD7-PLA2G4B	NO	NO			C3orf70	MAP1LC3B	VAMP2	NO	NO
DNAH1	AKAP17A	MICALL2	NO	YES			SLC5A3	HIST1H2BC	HMGB1P5	YES	YES
KLHL3	NA	CNKSR1	NO	NO			NUDT3	KRT8P50	MMGT1	NO	YES
NADSYN1	FBXL6	DUS1L	NO	NO				GOLT1B	BEX1	NO	NO
	TRPT1	CCDC183	NO	NO			PTP4A1	RGS7BP	SCAMP1	YES	YES
NPIPA8	SEC31B	RHOT2	YES	YES			NDUFA4	TMEM106B	SET	YES	YES
C1QTNF3	UROD	NPIPA2	NO	NO			PNMA2	TMEM19	ATP6V1E1	YES	YES
PPFIBP1	TRIOBP	PDZD7	NO	NO			SLC30A1	TSPYL5	NAP1L2	NO	YES
	NA	SBNO2	NO	NO			MYORG	RAB11A	PCDH20	NO	NO
HECW2	LIME1		NO	NO			OSBPL11	BCYRN1	OAT	NO	NO
OSBP2	KIF22	CHTF18	NO	NO			SARAF	SOAT1	CHIC1	YES	YES
PSEN1	ASPRV1	CABIN1	NO	NO			NKAIN3-IT1	EXPH5	SPARC	NO	YES
ENOX1	MRI1	CAPN10	NO	NO			HSPE1	LNX2	SESN3	YES	NO
CLDND1	PRKRIP1		NO	NO			PLIN5	SCOC	TCEAL8	NO	NO
SYTL2	SCRIB	MRPL41	NO	NO			TRPM3	B4GALT5	DUSP19	NO	NO
C9orf3	SPPL2B	WDR55	NO	YES			LDHB	WDR47	WASF3	YES	YES
ZNF652	AGAP9	RPL23	NO	NO			PTGES3	TPT1	CANX	YES	YES
TJAP1	ARL16	FSTL3	NO	NO			ARHGEF26	FOPNL	CHRDL1	NO	NO
FTCD		SLC2A4RG	NO	YES			ATP5MPL	GHITM	LDHA	YES	YES
CHADL	ZNF517	SRRM2-AS1	NO	NO			UGP2	PKIA	ITM2B	YES	YES
	ADTRP	AP5B1	NO	NO			RAB1A	PRNP	GHITM	YES	YES
NSUN5P2	SPSB3	COL23A1	YES	YES			OPHN1	PLEKHF2	UBE2K	NO	NO
TARSL2	GPR173	FPGS	NO	NO			SCARA3	ZFAND2A	ZNF770	NO	NO
	AGAP4	ABCB9	NO	NO			FGD6	FZD3	SPCS3	NO	NO
MVK		THEMIS2	NO	NO			NDUFB10	TUBA4A	ZBTB33	YES	YES
MDP1	LRRC29	HECTD3	NO	NO			C12orf49	LHX6	TGOLN2	NO	NO
ZNF157	TEN1	KRT18P5	NO	NO			ARHGAP5	PNMA2	MARCKS	NO	YES
SLC5A4-AS1		CCDC183-AS1	NO	NO			MSI2	PLCG2	VDAC1	NO	NO
MKRN5P	CACNA1A	AEN	NO	NO			PRXL2A	ZNF770	TIMP2	NO	NO
AMPD3	ZDHHC11B	RDH13	NO	NO			TPP1	CRYM	VAPB	YES	NO
PDZD7	ZNF205	INPP5D	NO	YES			PPP3R1	RAB3C	NR1D2	YES	YES
	FGFR3	SNORA11	NO	NO			GSTM5	ETNK1	PTP4A1	NO	NO
ZMIZ2		NOXA1	YES	NO			TXNL4B	TOMM70	SERTM1	NO	NO
ANKRD39	MCM7	PRMT7	NO	YES			EFEMP1	ST13	PCP4L1	NO	YES
MRI1	ZMIZ2	TLN1	YES	YES			HSPH1	CISD1	BEX4	YES	NO
FAM107B	AZIN2	PILRB	NO	NO			SERINC1	SDCBP	CMPK1	YES	YES
POLRMT	DPP7	COL5A1	NO	YES			GLDC	UBQLN2	MT-ND3	NO	NO
RNF144A	REC8	ZNF783	NO	NO			ZNF516	MT-ND5	KIAA1143	NO	NO
CTNNBL1	EXD3	KMT2B	NO	NO			LIN7C	C17orf97	MYL12B	YES	YES
CCDC183-AS1	AMDHD2	POLR3G	YES	YES			PID1	KCNT1	SRP14	NO	NO
SLC22A10	TPGS1	MAPK12	NO	NO			SESN3	SIAH2	GABRG1	YES	YES
ZC3H13	PIDD1	BDH1	NO	NO			GMFB	AASDHPPT	ACP1	YES	YES
GRB10	NEU4	POLM	NO	NO			RSL24D1	TMEM56	PROX1	YES	YES
KHDRBS2		DNAH1	NO	NO			HSPA5	NUDT21	FAM210B	YES	YES
SNORA40B	FBN3	UNC13B	NO	YES			RPL6	CCDC6	SAP18	NO	YES
SLC2A11	SFSWAP		YES	YES			NDUFB4	PLK2	MOCS2	NO	NO
MIR181A1HG	ZBTB47	PXN	NO	NO			ASAP1-IT2	HEXIM1	NECAP1	NO	NO
TEN1	RBM19	MZF1	YES	NO			HSPA13	TMEM30A	KLHL15	YES	YES
GPS2P2	ASTN2	FAM27E3	NO	YES			HIST2H2BF	KIAA1143	UHMK1	YES	NO
OCA2	TCHP	WASH6P	NO	NO			NOTCH2NLA	ITM2B	CNIH1	NO	NO
SNHG25	SAP30BP	NA	YES	YES			DNAJB4	TMEM14C	MAP4	YES	YES
CTNS	UBE2Q2P1	WDR90	NO	NO			RFK	RPS12	CD59	YES	YES
NKAIN2	LMF1	MYO1C	NO	NO			ZNRF3	COX7B	KCNH5	NO	NO
FCHO1	CEP131	POLRMT	NO	YES			TEAD1	NKRF	TMEM255A	NO	NO
SETP21	SNORA16A	SH3D21	NO	NO			HSPA1A	MT-ATP6	ATP2A2	YES	YES
ARHGAP22	GOLGA8A	DGCR8	NO	YES			FAM234B	MARCKSL1	HACD3	YES	YES
REXO1	RPAP1	TMEM234	YES	YES			WASF3	HSPA5	BAG4	NO	YES
TBC1D2	TCF7	DPH2	NO	NO			ABI1	RSL24D1	WDR47	NO	NO
ZEB2-AS1	KIAA0556	ARRDC1	NO	NO			FSTL1	NUDT4	VSNL1	NO	NO
RAPGEF5	CLK2	PDIA5	NO	NO			PNMA8A	CHORDC1	BNIP3L	YES	YES
LIPE	TMEM259	GCDH	NO	NO			CCNI	HINT3	RPS6	YES	YES
HEATR3	GPANK1	SHPK	NO	NO			ACSS3	CEMIP2	FAM169A	NO	NO
TFEB	QTRT1	ASMTL-AS1	NO	NO			ABHD2	UBQLN1	VCPIP1	NO	NO
AKR1A1	FBXW4	NA	NO	NO			SNX3	TMEM263	USP12	YES	YES
GPS2	PCDHB8	RABL6	YES	YES			ZFAND6	MAGEH1	YWHAB	NO	NO
	SH2B1	DALRD3	NO	NO			SERPINH1	RCAN2	EBAG9	YES	NO
ATG14	JRK	ZNF593	NO	NO			NAP1L2	XBP1	HACD2	NO	YES
RTN4IP1	AP5Z1	COMMD4	NO	NO			TCF7L2	SNX3	RPS3A	NO	NO
ADAMTS16		CHKA	NO	NO			CACHD1	MAP2K4	TMEM33	NO	NO
KCNQ1OT1	AMZ1	SNORD15B	NO	NO			ALDOC	PPM1L	CAPZA2	NO	YES
SIDT2	UAP1L1	SLC2A8	YES	NO			ANKDD1A	AP1S1		NO	NO
GAB2	HAUS7	GUSB	NO	NO			BAG3	BEX1	SGCB	YES	NO
CEP85	CEP164	SPSB3	NO	NO			FAM136A	TNPO1	PSMD12	NO	NO
PHLDB1	ADAMTS7	FRMD8	NO	NO			PKM	ELOB	IL6ST	NO	NO
TRIM46	NOP2	MTCL1	NO	YES			PPP1CB	ZCCHC12	GTF2A1	YES	YES
	CDC25B	SPG7	NO	NO			ATP1A2	GID4	CEBPZOS	NO	NO
SBF1	B3GALT4	ADAMTSL2	NO	NO			MAP1LC3B	RPL39	RAB27B	YES	YES
GRIA3	AGER	TCF25	NO	NO			ZFP36L1	DNAJC25	CUL3	NO	NO
LINC01484	BORCS8	IL17RC	NO	NO			MT-ND3	VDAC1	RGS7BP	YES	YES
MAP7D1	WDR46	UNC45A	NO	NO			TAPBP	BAIAP3	SNRPB2	NO	NO
TNRC18P1	TNRC18	COL6A2	NO	NO			PARD3	SOCS5	TMEM59	NO	NO
VASH1	MYH14	LRCH4	YES	NO			NADK2	JHY	TMED7	NO	NO
GPR153		ASL	NO	NO			ADH5	KIFAP3	YWHAH	NO	NO
ANKRD13B	FADS3	SHC2	NO	YES			NPAS3	CLIP3	RTN3	NO	NO
GMIP	IDUA	AP5Z1	NO	YES			LAPTM4A	BBS10	PAFAH1B2	NO	YES
SEMA6A	SNORA53	CERS4	NO	NO			ENO1	ANKRD37	ATP6V0C	YES	NO
USP43	NRBP2	TMCO6	NO	YES			PLPP3	IDS	CXXC4	NO	NO
SNORA16A	SIDT2	E4F1	YES	NO			ASAP2	SNAP25	ZYG11B	NO	NO
TMCO6	POLL	XRCC3	YES	YES			EIF1AX	NCEH1	DIRAS2	YES	YES
TFAP4	VARS2	UCKL1	NO	YES			MLLT11	CCNI	MRPS35	YES	YES
MNS1	BMP1	CYP2G1P	NO	NO			BBS10	SERPINI1	HIST1H1C	YES	YES
VIPR1	MIR497HG	RNU1-28P	NO	NO			UAP1	IGSF10	ARL2BP	NO	NO
PDE1C	GRID2IP	RNU1-27P	NO	NO			SLC4A4	RPS24	PPIAP22	NO	NO
TRIM16L	SLC39A13	RNU1-1	YES	NO			CAMLG	ATP5F1C	RAB10	NO	NO
OSBPL5	C21orf58	RNVU1-18	YES	YES			FUT9	DYNLL1	VAMP4	NO	YES
AGAP9	SNHG25	RNU1-2	YES	YES			SLC35F1	PSMD14	CDC42SE2	NO	YES
	OSBPL5	RNU1-4	NO	NO			TIMP3	TWSG1	CAB39	NO	NO
LINC00599	COL11A2	RNU1-3	NO	NO			AGT	RAP2A	GPD2	NO	NO
MYO9B	WDR81	MIR34AHG	NO	YES			ARHGAP42	ARL4A	CSRNP3	NO	YES
NEURL1B	SNORA19		NO	NO			PURG	ATP5PF	NUDT3	NO	NO
NSUN5	EGLN2		NO	YES			RFX2	CRYAB	RTN1	NO	NO
ARGLU1		TMEM205	NO	NO			C11orf95	DDAH1	SYN1	NO	NO
HR	TMEM175	SPIN2A	NO	YES			GFRA1	GTPBP8	CHMP4B	NO	NO
BIN1	EXOC7	ASPSCR1	NO	NO			B4GALT5	NFIL3	HIPK1	YES	YES
GRM2	CUL9	SCPEP1	NO	NO			KIAA1143	TOMM20	DDX6	YES	YES
CUEDC1		GLI4	NO	NO			CYCS	ARPC1A	RAB22A	NO	YES
CNKSR1	ITIH4	NOP2	YES	YES			EPAS1	TPI1	MDH1	NO	NO
ELMO1	NSRP1	ACAA1	NO	NO			ADGRA3	PREPL	NRBF2	NO	NO
	CABP7	SHANK3	NO	NO			NAP1L5	ABI3BP	RAP2A	YES	YES
LRRC37A2	DGCR8	GTPBP3	NO	NO			GRPEL2	GABRG1	PRKAR1A	NO	YES
DTX4	GGA1	CCDC57	NO	NO			TP53BP2	ZNF726	CLTC	NO	NO
EVA1C	LRRC75B	FAM157A	NO	NO			SLC7A2	STIP1	B3GALT2	NO	NO
MYL5		TRPT1	YES	YES			BMPR1B	ZNF24	REEP5	NO	NO
ZDHHC14	PLD2	P2RX6	NO	NO			GUCY1B1	PFN2	MDH2	YES	YES
	INTS13	COG1	NO	NO			UBE2D1	TENM3	B4GALT5	YES	NO
DNAH9	KAT8	MEG9	NO	NO			VGLL4	GNB4	MAP2K4	NO	NO
SRRM3	QARS	NAA40	NO	YES			ZCCHC12	RGS5	PRKACB	YES	YES
MICAL3	ZFPM1	MFSD13A	NO	NO			PTCH1	ENC1	LDHB	NO	NO
CHMP4BP1	TXNRD2	ELAC2	NO	NO			FAM199X	EID1	PPP3CB	NO	YES
RHBDL2	USF1	ZGPAT	NO	NO			PRDX6	TESPA1	GAD2	NO	NO
ADAMTSL3	CPSF1	SNORD15A	NO	NO			APC	MT-CO1	TMBIM6	NO	YES
ZNF536	DNAJC4	FBXL6	NO	NO			HIST1H1C	UBE2D1	TMEM47	NO	YES
SCARNA12	SNORA23	SHB	YES	YES			AHCYL2	PJA2	GDE1	NO	NO
KIAA1614-AS1	FAM69B	VPS16	YES	YES			THSD1	C2orf69	EIF5A	NO	NO
	RRP7BP	ACADVL	NO	NO			SPPL2A	FAM8A1	SMIM13	NO	NO
UNC50	DNAJC17	MORN1	NO	NO			HEBP2	RGS2	ZMAT3	NO	NO
TBC1D13	CORO1B	RHPN1	NO	NO			PKIA	TOB1	MAP1B	YES	YES
MBP	VPS9D1	MIR9-3HG	NO	NO			EHD2	SNURF	GPR85	NO	NO
TMEM165	GTF2H4	ZFAND2B	NO	NO			BNIP3	NUFIP2	ATP6V1G2	NO	NO
IP6K3		DNAAF5	NO	NO			PCGF5	SCAMP1	NDUFB5	YES	YES
SPOCK3	BAHCC1	GP1BB	NO	NO			GLIS3	RN7SL5P	ATP1B1	NO	NO
PSRC1	PAPPA2	EGLN2	NO	NO			PFN2	BRD3OS	PDP1	YES	YES
CUX2	CRIP3	PDXDC2P	NO	NO			LHX2	PCBP1	TRIQK	NO	NO
NACAD	WASH6P	CEP164	NO	NO			RDH10	CHMP2B	AK4	NO	NO
	NA	SLX1A	NO	NO			PDGFRB	RTN1	GCNT2	NO	NO
A1BG-AS1	DPH2	ST5	NO	NO			TUBB2B	GNAL	NDUFA6	NO	NO
PIP4K2A	TRMT2A	TTC7A	NO	NO			GPR17	SLC2A3	ATP5PB	NO	NO
ILKAP	GLUD1P3	APBB3	NO	NO			GNAS	ATP6V1H	HSPA4	NO	YES
AFMID	PDCL3P4	ARID3A	NO	NO			NFIB	ATP6V1G1	NA	NO	NO
RFFL	ZNF764	NRBP2	NO	NO			OSGIN2	HACD2	SNX3	NO	NO
	D2HGDH	IPO5P1	NO	NO			GDF11	PARD6G-AS1	DCK	NO	NO
DBNL	TMCO6	NPDC1	YES	YES			MDH1	GPR22	RPS4X	YES	YES
POMZP3	POLE	EIF2B4	NO	NO			ID4	UGP2	DDAH1	NO	NO
PAQR4	WWP2	MROH1	NO	NO			RPS27	PCGF5	COX17	YES	NO
LMO7	SNORD24	CDK10	NO	NO			TTC9	FAM173B	NSF	NO	YES
LINC02389	MYL5	OSBPL5	NO	NO			RPL30	EPHA6	NUDT11	NO	NO
TPGS1	FAM27E3	FAM156A	YES	NO			B3GNT7	HIST1H2AC	PURB	NO	NO
IPO13	COL5A3	HDAC7	NO	NO			GNB4	HSPA4L	H2AFV	YES	NO
DTNB	GATD1		NO	NO			SAMD4A		RNF2	NO	NO
MYRIP	GAS8	ITIH4	NO	NO			TROVE2	MPP7	CACYBP	YES	YES
	MICALL2	INTS11	NO	NO			CA12	RNF2	GLO1	NO	NO
MICALL1	PROCA1	CLEC18A	NO	NO			EFR3A	C1QL2	MTATP6P1	NO	YES
NOL4L	COG4	STRC	NO	NO			NA	LYSMD3	YWHAQ	YES	YES
DCC	GOLIM4	POMT1	NO	NO			DSTN	SUMO2	C1orf43	YES	YES
PDIA2	SHARPIN	SNAPC4	NO	YES			EEF1A1	PTAR1	SNCA	YES	YES
NCOR2	ZNF839		YES	YES			GLO1	SLC39A10	CHN1	YES	YES
NCBP3	SPAG8	SLC44A2	NO	NO			DNAJA1	STARD3NL		YES	YES
FAM131B	RHOT2	BMP1	NO	NO			DKK3	MT-CO3	DNAJA1	YES	YES
ZSCAN16	SLX1A	PLCH2	NO	NO			RNF11	HERPUD1	SPRED1	YES	YES
C9orf139	ZGPAT	USP36	NO	YES			SDC4	ZNF483	HS2ST1	NO	NO
SYNJ2	ZNF580	LRP5L	NO	NO			SOX9-AS1	MTMR6	B4GAT1	NO	NO
DNAJC2	NEIL1	NECAP2	NO	NO			NRP1	ASNSD1	SUB1	NO	NO
SFSWAP		DNM2	YES	NO			MAPK4	LRRC58	VAT1L	NO	NO
COLGALT2	CLUHP3		NO	NO			AQP4	BRMS1L	IMPAD1	NO	NO
DUS3L	WASH2P	DNM1P51	NO	NO				RAB39B	RAB39B	NO	NO
	ATAD3B	NAGPA	NO	NO			CCNG1	TPP1	HPRT1	YES	NO
OPCML-IT1		CYP2D7	NO	NO			SELENOF	LEPROTL1	ALDH5A1	YES	YES
ADAM15	SRCAP	CHPF2	NO	YES			SELENOK	SLF1	IFIT3	YES	YES
TC2N	UBA7	TASP1	NO	NO			PEX11A		TM9SF3	NO	NO
SNORA64	SNORA7B	GOLGA8A	NO	YES			MOB1B	GDE1	RRAGA	NO	YES
SNX29P1	SMARCD2	FBRSL1	NO	YES			FZD3	PRPS2	TRUB1	YES	YES
SHISA7	ZNF469	AGRN	NO	NO			KREMEN1	INSIG2	NDUFA5	NO	NO
C11orf74	FAM189B	LTBP4	NO	NO			USP27X	ALKBH5	RANBP6	NO	YES
ARHGEF2	SNRNP70	SNORA2C	NO	NO			ARHGAP31	KBTBD7	UBQLN1	NO	NO
IL1RAPL1	MTA1	FSD1	NO	NO			LINC00472	EIF5A	KBTBD7	NO	NO
GPR62	HGH1	WDR60	NO	NO			ABHD17C	CCNG1	DCP2	NO	NO
TECPR2	TNNT2	CC2D1A	NO	NO			ANGPTL4	HOOK1	SAMD8	YES	NO
LIME1	EXO5	SHD	YES	YES			MPZL1	RAB1A	RAB6A	NO	NO
MIRLET7BHG	MSH5	FAM50A	YES	YES			ATP13A5	PAICS	BMPR2	NO	NO
EFCAB5	TMEM101	TYK2	NO	NO			FABP5	EPM2AIP1	VPS26A	NO	YES
KIF13B	ZNF862	RNPEPL1	NO	NO			CDC14A	YWHAH	CAP2	NO	NO
CROCC	SIVA1	CSAD	NO	YES			BCL6	MDH2	SELENOF	NO	NO
UNC5C	CCDC159	VILL	NO	NO			RANBP3L	ARL1	SELENOI	NO	NO
	CRYBB2P1	TNKS1BP1	NO	NO			CLIP3	PIGH	CCT5	YES	YES
VWF	ARL6IP4	RPS6KL1	NO	NO			TSPYL1	PNRC1	SOCS5	YES	YES
	MYO15B	MCOLN1	NO	NO			SIRPA	NDFIP2	PFDN2	NO	NO
PLCXD1	SULT1A1	ANKS6	NO	NO			SOAT1	GNG2	DEK	YES	NO
NA	SARDH	KLHL17	YES	YES			USP46	STMN2	HEXIM1	NO	YES
B4GALNT3	FOXG1	ADCK5	NO	YES			MRO	RAB23	CSDE1	NO	NO
PIEZO2	PLEKHM1P1	RNF31	NO	NO			MT-ND4	RPL24	PROX1-AS1	YES	YES
	RECQL5	SNORA7B	NO	NO			MT-ND4L	NAA50	FAIM2	YES	YES
BRSK1	AKR1C1	CPNE7	NO	YES			AKAP12	ATP5MC3	PRDX1	NO	NO
PHACTR4	CLEC18A	GAS8	NO	NO				COL24A1	NAA50	NO	NO
VLDLR-AS1	TCHH	KRBA1	NO	NO			HSP90AA1	TMEM9B	ARF6	YES	YES
R3HCC1	ZNHIT1	ESRRA	NO	NO			FNDC3B	SOS1-IT1	ALG10B	NO	NO
TMEM63A		AP4M1	NO	NO			ADM	ARPP19	PPP2CA	NO	NO
HIRIP3		PLEC	YES	NO			GLRA2	CAMK4	C4orf3	YES	NO
B3GALT6		SZT2	NO	NO			NUDT21	GNG3	HSPA5	YES	YES
ADGRE5		DDX41	NO	NO			TGFB2	IMPAD1	SVIP	NO	NO
CHTF18		SIRT7	NO	YES			SLC25A4	TRIQK	PPP6C	YES	YES
NSMCE4A		CSNK1G2	NO	NO			PARVA	CDKN1A	TUBA1B	NO	NO
BUD13P1		SLC25A39	NO	NO			H1F0	PGRMC2	PPP2CB	NO	YES
SEC14L5		MAMSTR	NO	NO			MARCKS	OTOF	CRIM1	YES	YES
MAPK8IP1P2		CC2D1B	YES	YES			HSP90AA2P	FBXL5	TMED2	YES	NO
GPR26		CCDC130	NO	NO			MKLN1	B4GAT1	ARL1	NO	NO
IGSF8		NUDT22	NO	NO			ABCD3	RHOA	AKAP11	NO	NO
TMEM178A		SNORA37	NO	NO			NAP1L3	HSP90AB1	UBB	YES	YES
		SKIV2L	NO	NO			ATP6V1H	SBDS	TMEM106B	YES	NO
NOL6		PLSCR3	NO	YES			INTU	AIDA	ACOT13	NO	NO
FAM229A		LAMC3	NO	NO			ERH	ZNF614	ABHD13	YES	YES
SETD7		SEC31B	NO	NO			PRR13	NCKAP1	GABRA3	YES	YES
		CRELD2	NO	NO			MEF2C-AS1	CHMP4B	CNTN1	NO	NO
TRIM62		ANKS3	NO	NO			MTATP6P1	NDFIP1	LGALSL	YES	YES
KCNK6		RMRP	NO	YES			NDUFA5	UBB	ARPC1A	YES	YES
STAMBP		TFAP2E	NO	NO			VASN	FBXO33	IGBP1	NO	NO
OXCT2		ANKRD54	NO	NO			HSD17B12	CA4	PITPNB	NO	YES
TEPSIN		AGAP9	NO	YES			PCYOX1	GPR85	ARCN1	NO	YES
CCDC130		SNORA73B	NO	YES			TGFBR3	IQCA1	CAMK4	NO	NO
ZNF300P1		ATAD3A	YES	NO			MTPN	NDUFV2	UBE2L3	YES	YES
ADCY5		ATP13A1	NO	NO			OSMR	RANBP6	RALA	NO	NO
ZNF696		ANKRD23	YES	NO			MAP3K5	CSTB	PLEKHB2	NO	NO
		SEC14L2	NO	NO			NR2F2	ATP5MPL	SKP1	NO	YES
NAGPA		SNORD17	NO	YES			DYNLT3	SULF1	RAD23B	YES	YES
SNORA18		FAM66E	NO	YES			MT-ATP8	FAM49A	EPM2AIP1	YES	YES
		ATG101	NO	NO			MED12L	PDXP	COL4A3BP	NO	NO
CLASRP		CHKB-CPT1B	NO	YES			LINC00511	LINC00622	SNU13	NO	NO
TSGA10		ARHGAP22	NO	NO			WHAMMP2	GNG12	SFRP1	NO	NO
PLEKHM1P1		SOHLH1	YES	YES			DPY19L3	GABRB2	MPC2	NO	NO
NA		MAN2C1	YES	YES			FIGN	LRRTM2	FAM32A	NO	NO
		PDIA2	NO	NO			C5orf15	LDHB	LSM11	NO	YES
DCTN1		ASCC2	NO	NO			BCAN	TMEM35A	NXPH1	NO	NO
GLYCTK		CROCC	NO	YES			TMEM164	BAG4	FUT9	NO	NO
		DGKQ	NO	NO			RIMKLB	MRPS6	RTL8C	NO	NO
LMF1		PLXNA3	YES	NO			EPDR1	SLC12A5	MRPL35	NO	YES
MMP17		TRAPPC12	NO	YES			FMN2	TENM2	FAM234B	NO	NO
HERC2P4		ERICH1	NO	YES			FYN	FKBP1A	UBL3	NO	NO
DIP2A		WASHC1	NO	YES			GRPEL1	RIMS4	VAMP7	NO	YES
DISP3		PNPLA2	NO	YES			B4GAT1	TROVE2	TPMT	YES	YES
EPB41L3		TAF1C	NO	NO			CCDC6	TCP1	NA	YES	YES
GGT1		CYP2D6	NO	YES			ATP6V1E1	PURB	MAGEH1	YES	YES
FSD1		EME2	NO	YES			ETNPPL	FSTL5	LSAMP	NO	NO
ST3GAL4		TRPM4	NO	NO			HEXIM1	CTNNAL1	PIP4P2	YES	YES
SH3D21		ENTR1	NO	YES			STON2	ADGRF5	IPO7	NO	NO
ELOVL7		RIN1	NO	NO			ZNF98	CSRNP3	EFR3A	NO	NO
PPP1R14A		PLXNB2	NO	NO			ITPRIPL2	MTUS2	SUMO2	NO	NO
FAM27E3		MXD3	YES	YES			COX7B	SYN1	PLCXD3	YES	NO
SLAIN1		WDR97	NO	NO			TP53	CITED2	TMOD2	NO	NO
SLC25A45		ASTN2	NO	NO			MAOB	GAPDH	NDN	NO	NO
COL9A3		SNORA40B	NO	NO			VEGFA	CXADR	SYNPR	NO	NO
TFAP2E		CHRD	NO	YES			UBE2V2	TRPM2	USP1	YES	YES
		MMP17	NO	NO			S1PR1	UNC13C	SCG5	NO	NO
		CCDC159	NO	NO			HSPB1	CDH12	CNOT7	YES	NO
SGSM1		FADS3	NO	NO			SDCBP		PGK1	YES	YES
IGSF9B		SDF4	NO	YES			GAPDH	LAPTM4B	DAZAP2	YES	YES
CHD1L		JAG2	NO	NO			CABLES1	ALG6	FAM217B	NO	NO
ANO4		TOP1MT	NO	NO			KRAS	GDA	RAB3A	YES	YES
ABCA2		WDR81	NO	NO				HINT1	OTUD6B-AS1	NO	NO
JAM3		TSEN54	NO	NO			KBTBD2		GUCY1B1	NO	YES
SYNGR2		CAPS	NO	YES			UBE2K	AKIRIN2	SHOC2	NO	YES
CIP2A		HAUS7	NO	NO			KBTBD6	AMIGO1	ALCAM	YES	YES
ABCC3		EXD3	YES	NO			DDX58	ARL5A	LMO3	NO	NO
MSANTD2		RPS6KA1	NO	NO			FAM184A	ARL4C	HLF	NO	NO
ZNF488		CLK2	NO	NO			TPD52L1	LAMP5	ZCCHC12	NO	NO
EEF1DP3		CPNE9	NO	NO			TLR4	TMEM33	INPP5F	NO	NO
PCBP4		NCOR2	NO	NO			TMEM19		ZCCHC3	YES	YES
ATAD3C		POLR2J4	NO	NO			IL17RB	RPS18	RPL36AL	NO	NO
IPO8P1		PRPF40B	NO	NO			DCHS2	PRSS12	TPRG1L	NO	NO
RNASE1		ARHGAP39	NO	NO			DOCK7	DCP2	IFIT5	NO	NO
GLB1L3		CABP1	NO	YES			DCXR	DEGS1	TTC33	NO	NO
NPIPA5		SIN3B	YES	YES			SRI	ALG10B	ZBTB6	NO	NO
RAB6C		SNORA8	NO	NO			AKIRIN2	ZBED9	MT-ATP8	YES	YES
ZBTB16		CDK5RAP3	NO	NO			YWHAZ	ELAVL2	FAM3C2	YES	YES
GPR179		GORASP1	NO	NO			PDE5A	RPL34	PDXP	NO	NO
SPNS2		ATP8B2	NO	NO			NBL1	ARL8B	EIF3H	NO	NO
SMPD4		NPIPA3	NO	NO			SYT17	FAM92A	SPCS1	NO	NO
VWA5B2		ZYX	NO	YES				PGAP1	KIAA1191	NO	NO
CES4A		QTRT1	NO	NO			MFHAS1	HIST2H2BF	GNPNAT1	NO	NO
MIR4697HG		CRB2	NO	NO			NDN	HSF2	PPM1E	NO	YES
DLEU2		SELENOO	NO	NO			SNN	RPLP1	TCP1	NO	YES
CD27-AS1		GATD1	NO	NO			FAM160B1	SPINT2	CDKN1B	NO	YES
MYO15A		DENND6B	NO	NO			CSGALNACT1	COX5A	C2orf69	NO	NO
PLEKHH1		MTMR14	NO	NO			ATP6V1G2	SH3BGRL2	SERINC3	NO	YES
BCL2L1		GIGYF1	NO	NO			NR1D2	CASP3	TTBK2	NO	YES
CALD1		GGT7	NO	YES			SLC25A5	SLC26A4-AS1	FGD5-AS1	NO	NO
GPIHBP1		CKMT1A	NO	NO			NCKAP1	ENO1	PLEKHF2	YES	YES
FAM50A		HDAC10	NO	YES			RPL24	LRRC6	RNF219	YES	YES
AACS		RHBDF1	NO	YES			CTH	GLRA2	PTGES3	NO	NO
SESN1		SNORA24	NO	NO			CRB1	SMIM13	RPL24	NO	NO
RTKN		APEH	NO	NO			BCYRN1	PRKACB	ARL4A	YES	NO
		GRAMD4	NO	NO			MPC2	TUBB	RAB3IP	YES	YES
LINC02232		ABTB1	NO	NO			RBMS3	SLC26A4	CAMK2N1	NO	NO
SPATC1L		BEND3	NO	YES				SIDT1		NO	NO
COL9A2		TRMT2A	NO	NO			AKR1C3	MT-RNR2	FAM20B	NO	NO
KLF13		HR	NO	NO			SYDE2	HS2ST1	TPI1	NO	NO
EML2		MIB2	NO	NO			CYB5B	SIAH3	PCGF5	NO	NO
		GTF2IRD2	NO	NO			PHKA1	PGM2L1	NCKAP1	NO	NO
SCARNA6		SULT1A1	NO	YES			NEBL	NKIRAS1	TSN	NO	NO
PLXNB3		FLYWCH1	NO	NO			RPL34		SNAP25	YES	YES
SNRPA1		SLC27A1	NO	NO			SUMO1	MOAP1	PRR13	YES	YES
KIAA1324L		VKORC1	NO	NO			ALG2	BHLHE41	RPL31	NO	NO
GIGYF1		POLE	YES	YES			ATP13A4	ST8SIA3	NUFIP2	NO	NO
LIMA1		PSMG3-AS1	NO	NO			ANKRD37	ATP5PB	CCDC6	YES	NO
AKNA			NO	YES			BMP2K	SCN2B	TMED10	NO	NO
SH3GLB2		PSKH1	NO	NO			AFF1	KRAS	IFI44	NO	NO
GREM1		SLC2A6	NO	NO			RAVER2	MMD	HINT3	NO	NO
KLHL4		CBS	NO	NO				C11orf87	CFL1	NO	NO
2018-09-04		SDHAP3	NO	NO			VDAC1	NPIPB13	HNRNPUL2	YES	YES
TCOF1		SNORA79B	NO	NO			BEND7	SLC38A2	DPYSL2	NO	NO
TCHP		DOP1B	YES	NO			ARL1	GCNT4	LAPTM4A	YES	YES
LINC01145		SLC12A9	NO	NO			RAB3C	WNT10B	RAB7A	YES	YES
AGTPBP1		D2HGDH	NO	NO			RELL1	ATF3	CD200	NO	NO
TMEM151A		NPEPL1	NO	NO			C2orf69	DSP	MT-ND4	YES	YES
ARHGAP27		HSPG2	NO	NO			ETV1	P4HA1	MT-ND2	NO	YES
DPYD		MGAT4B	NO	NO			DYNLL1	WDSUB1	TRIM23	YES	YES
		JMJD4	NO	NO			STIP1	MTPN	CHP1	YES	YES
JAKMIP3		PROM2	NO	NO			TFRC	XK	OGFRL1	NO	NO
CFAP43		SHANK1	NO	NO			GOLPH3L	ATXN7L3B	GSK3A	NO	YES
ABHD6		SNHG7	NO	NO			KIAA1671	C4orf3	ATP6V1F	NO	NO
ANKRD19P		LIME1	NO	NO			SPRED2	HIST2H4A	PFDN4	NO	NO
POLA2		CUL9	NO	NO			RBMS2	COPS4	OCRL	NO	NO
DPP6		ZNF316	NO	NO			TPI1	HPRT1	GSPT2	YES	YES
MVB12B		NOL6	NO	NO			S100A1	MARCKS	GDI2	NO	NO
LMNA		ZFYVE28	NO	NO			PGAM1	SF3B4	RPL14	YES	YES
PHLDA3		SNORD94	NO	NO			KDELC2	GRIN1	FAM49A	NO	NO
DPP7		SPATC1L	YES	YES			ZNF770	LRRIQ1	FEM1B	YES	YES
TPPP		BRD1	NO	NO			RHOQ	SPTSSA	ATP5PF	NO	NO
TTLL11		RILPL1	NO	NO			ERRFI1	C5orf30	TERF2IP	NO	NO
LINC00940		RPS6P25	NO	NO			MLC1	LRRC8B	CEP41	NO	NO
DAAM2		DIP2A	NO	NO			SLC3A2	LIX1L	ARL6IP5	NO	NO
NECTIN1		CYBC1	NO	NO			HNRNPH2	ATP6V1E1	IDS	NO	YES
MTHFR		TMEM201	YES	YES			CMTM6	DNAJA4	SRP72	NO	NO
EGLN2		FBXW5	YES	YES			SPTSSA	PCDH20	IFI6	YES	NO
PPP1R16B		FGFRL1	NO	NO			PAICS	PNMA1	GAPDH	YES	NO
MAP7		SPHK2	NO	NO			MFAP3	DKK3	CTNNB1	NO	NO
		POLN	NO	NO			CAB39L	KCNJ3	ANKRD50	NO	YES
ABCA9		RNF123	NO	NO			PLOD2	SPRYD7	PLPPR4	NO	NO
ZNF876P		MAPK11	NO	NO			SLC35G2	TSPAN13	LYPD6	NO	NO
EVI5L		COL22A1	NO	NO			RNF19A	ZMAT4	STAT1	NO	NO
RASAL1		HES4	NO	YES			CYBRD1	SLC19A2	TSPYL5	NO	NO
ARHGEF1		SAT2	NO	NO			CEBPG	SCG3	FBXO28	NO	NO
C1orf35		CARD19	NO	YES			LRRN3	KITLG	SMAD9	NO	YES
ABCG1			NO	NO			SYN1	CLU	NFIL3	YES	YES
LURAP1		MAN1B1	NO	NO			NFE2L2	TM2D2	TMEM246	NO	NO
PACS2		FAM53B	NO	YES			PPTC7	YWHAQ	CETN2	NO	NO
CCDC144A		LRRC56	NO	NO			CDH2	TUBA1B	DNAL1	NO	NO
TRPV6		CENPT	NO	NO			MT-ND2	NEFM	MT-ND1	NO	YES
		UAP1L1	NO	NO			PCDHGA5	DGKE	LPIN2	NO	NO
CDH3		KLC4	NO	NO			PNPLA8	C8orf34	NDUFV2	NO	NO
CDR2L		OPLAH	NO	NO			CHDH	YOD1	PGRMC2	NO	NO
FAM222A		TYW1B	NO	NO			ATP5MG	TTN	LAPTM4B	NO	YES
LENG8		PYCR3	NO	YES			THBS4	P2RX5	FAM199X	NO	NO
		PROSER3	NO	NO			LRRN1	ELFN1	SLC30A1	NO	NO
LTBP4		TECPR1	NO	YES			CPNE8	HSPA8	CSNK1G3	NO	NO
MICAL2		DLG5	NO	NO			RIPK2	LINC00507	PKP2	NO	NO
		PTDSS2	NO	NO			NHSL1	HPCAL4	RAB6B	NO	NO
NA		ADGRB2	YES	YES			NDUFV2	ZNF749	SUMO3	YES	YES
ASPRV1		NECAB3	YES	NO			RCN1	HMGN4	PARK7	NO	YES
			NO	NO			WWC1	HGF	GNB1	NO	NO
FNIP2		RNF213	NO	NO			RHOBTB3	RNF11	PPT1	NO	NO
GPC6		IGSF9B	NO	NO			SLC39A12	CDH9	TSR2	NO	NO
NEK5		RHBDF2	NO	NO			MORC3	NT5C3A	KBTBD2	NO	NO
SNORA53		DGAT1	YES	YES			CHPT1	BNIP3L		NO	NO
HCN2		LIN37	NO	NO			PRCP	MANEAL	ANAPC13	NO	NO
FLNC		CRHR2	NO	NO			MOAP1	COX6C	RPS23	YES	YES
ERICH1		APBA3	NO	YES			PBXIP1	VTA1	OSTC	NO	NO
RABL6		ARFRP1	NO	YES			ALDH7A1	PTBP3	MRPS33	NO	NO
MOSPD2		ST6GALNAC4	NO	NO			BTF3	PYURF	SNN	NO	YES
SNORA59B		CICP4	NO	YES			CTNNA2	ANGPTL4	TMCO1	NO	NO
MATN1-AS1		ARMH1	NO	NO			ALDH5A1	AP5M1	RNF41	NO	YES
TBC1D10B		ROBO3	NO	NO			SSPN	STXBP6	PPM1L	NO	NO
FBXO32		RHBDD3	NO	NO			ID2	ELOVL4	MRPS27	NO	NO
GRM4		H6PD	NO	NO			ABCA1	PELO	SBDS	NO	NO
DAPK2		PSMD9	NO	NO			SLC30A10		SOD2	NO	NO
CTTNBP2		MVD	NO	NO			ZMAT3	BCL11A	LMBRD2	NO	YES
SIRT6		MAPK8IP1P2	NO	NO			MAOA	NDUFA5	RAB11A	NO	NO
CABP1			NO	YES			NUFIP2	SPARCL1	TAF9B	YES	YES
VWA1		TAZ	NO	NO			RPL15	TRAM1	COQ10B	NO	YES
TCHH			YES	NO			CST3	MGAT4A	BBS10	NO	NO
GTF3C5		SCARF1	NO	NO			MCC		ARHGAP42	NO	NO
RTEL1-TNFRSF6B			NO	YES			BLOC1S2		APOL6	NO	YES
ATP8B1		FAM173A	NO	NO			LRRC8A		PPP1R2	NO	NO
CERS2		WDR91	NO	NO			PAMR1		PREPL	NO	NO
XPO6		ADAMTS13	NO	NO			MSI1		BRI3BP	NO	NO
LRRC37A		RIC8A	NO	NO			OLFM2		RAB18	NO	NO
SLC6A9		COQ8A	NO	NO			PRKAA2		MRPL18	NO	NO
TMC6		REX1BD	NO	YES			ATP2B4		DYNLL1	NO	NO
NCAPD2			NO	YES			RAB3A		STMN2	NO	YES
GSTZ1		CEP131	YES	NO			FKBP1A		FOXO3	YES	YES
RECQL5		FAM189B	YES	YES			SLC39A14		RBM18	NO	NO
FBRSL1		RPS6KB2	YES	YES			AHSA1		EIF3E	YES	YES
PDE6B		CARMIL3	NO	NO			PDXP		MTMR9	YES	YES
LSS		SGSM2	NO	NO			PDP1		COX6A1	YES	YES
		C9orf3	NO	NO			LINC00839		SPIN1	NO	NO
SAP30BP		FAXDC2	YES	NO					AKIRIN2	NO	NO
		RTEL1	NO	NO			CREM		C6orf120	NO	NO
NASP		RNF112	NO	NO			CNTFR		BTBD1	NO	NO
ATRIP		NA	NO	NO			AXL		DACH2	NO	NO
GLIS1		KIFC2	NO	NO			SOD2		MT-CO2	NO	YES
		GPS2	NO	NO			DNAJB9		PYURF	YES	YES
		COL7A1	NO	NO			SPRY1		PCYOX1	NO	NO
NUDT18		KLHL22	NO	NO			SPRY4		MOSMO	NO	YES
HES6		SLC27A3	NO	YES			BCKDHB		VDAC2	NO	NO
SNX30		PKD1P6	NO	NO			SCAMP1		LYSMD2	YES	YES
SMIM5		RALGDS	NO	NO			DNAJC3		YOD1	NO	NO
IPO5P1			NO	YES			RALB		RPL34	NO	YES
AP1G2		DPP9	NO	YES			GPR75		MAPK1IP1L	NO	NO
SHB		CDH24	NO	YES			P2RY1		PAIP2B	NO	NO
RMRP		NOP14	NO	YES			ELOVL2		WASL	NO	NO
KNOP1P4		SNORA11D	NO	NO			E2F3		ISCA1	NO	NO
CREBZF		SNORA11E	NO	NO			BSG		CHMP5	NO	NO
CRHR2		STX10	NO	YES			UBQLN2		ST13	YES	YES
CNTN2		RNF126	NO	NO					LZIC	NO	NO
ZBTB47		PPP1R12C	YES	YES			TMX1		BASP1	NO	NO
FLII		SPIRE2	NO	YES			TUBB		SLC35F1	YES	YES
RFPL2		RAB11FIP3	NO	NO			GABRA3		ZBTB21	NO	YES
C1orf226		SSPO	NO	NO			COX7A2		PTP4A2	NO	YES
ABHD14B		GTF2H4	NO	NO			LYSMD2		CHMP2B	NO	YES
ACTBP7		ACOT8	NO	NO			COX6A1		RTRAF	YES	YES
PLEKHG5		SPEG	NO	NO			EPHX1		PCBP1	NO	NO
NSRP1P1		POLL	NO	NO			CCNG2		LDOC1	NO	YES
GTF2IRD2		RBM19	YES	YES			ACP6		MT-CO3	NO	NO
HNRNPA3P6		PACS2	NO	NO			MT-ND1		PYGO1	NO	YES
CMTM5		COLQ	NO	NO			NR1D1		INA	NO	NO
		NAA80	NO	NO			PIP4P2		ATP11C	NO	YES
		MED15	NO	NO			LINC01748		TFAM	NO	NO
GPR37		PTCH2	NO	NO			PRICKLE1		GNG4	NO	NO
B3GALT4		SNORA5A	YES	NO			CAP2		MT-CO1	NO	YES
STK10		TRMU	NO	YES			RIT1		HUS1	NO	NO
RASGRF2		CRTC2	NO	NO			SOX6		TCEAL2	NO	NO
TMEM266		SARS2	NO	NO			PEA15		RDH14	YES	YES
TSNARE1		RAP1GAP	NO	YES			SOX4		JAZF1	NO	NO
		SLC43A2	NO	NO			ATP5MC3		VCAN	YES	NO
		PLA2G4B	NO	NO			LRRC3B		ARHGAP19	NO	NO
ERF		CPSF1	NO	NO			IDH1		PAIP2	NO	NO
SNX29		SNORA35B	NO	NO			FGD4		VAPA	NO	NO
MYO1E		NA	NO	NO			TMEM33		FAM98B	YES	YES
SNORA35B		SIL1	YES	YES			MTM1		SMIM14	NO	NO
SNORA7B		GSE1	YES	YES			HIST1H2AC		NECTIN3	YES	YES
PRR26		GTPBP2	NO	NO			PMP2		FGF12	NO	NO
TRABD2A		GLYCTK	NO	NO			MT-ATP6		GPRIN3	YES	YES
RIMS2		CORO6	NO	NO			RORB		ATP5F1E	NO	YES
RPS6KB2		NSUN5P2	NO	YES			PARD6G-AS1		IFNAR1	YES	NO
TPRN		GGT1	NO	NO			RASSF8		UGCG	NO	YES
CLUHP3		TANGO2	YES	YES			ATXN7L3B		FAM8A1	YES	YES
RTEL1		PCDHB8	NO	YES			HSPD1		NDUFB10	YES	NO
MYH7B			NO	NO			KPNA5		DPYSL3	NO	NO
ASIC3		PNKP	NO	YES			NAT8L		ADO	NO	NO
TLNRD1		PPIP5K1	NO	NO			VTA1		TMX4	YES	YES
CACNA1G		MYO9B	NO	YES			RAB18		PRKCA	NO	YES
PRMT8		LY6G5B	NO	NO			RPL29		ARL5A	NO	NO
MYRF			NO	NO					RAB30	NO	NO
CIC		VPS9D1	NO	NO			BMP7		SLITRK4	NO	YES
ANKRD23		NUBP2	NO	YES			MID1		PANX1	NO	NO
SETD1A		ULK1	NO	YES			BMPR1A		DNAJC15	NO	YES
SEMA7A		PIDD1	NO	NO			CDS1		MORF4L2	YES	NO
CORO6		OXCT2P1	NO	YES			CGNL1		WSB2	NO	NO
DNAAF1		GOLGA8Q	NO	NO			DBI		TBPL1	NO	NO
SEMA3B		LINC02021	NO	NO			ZNF680		CHAMP1	NO	NO
ACTN4			NO	NO			MAR5		TSPAN13	NO	NO
SEMA4C		ANKRD24	NO	NO			PLEKHF2		GNG12	YES	YES
GOLGA8A		CSPG4P11	YES	YES			C18orf32		COX20	NO	YES
PTOV1-AS2		GPS2P2	YES	NO			MAML2		FZD3	NO	NO
DSCAML1		AKR1C1	NO	NO					RNF187	NO	NO
ANP32C		DMPK	NO	NO			RFX4		FABP5	NO	NO
SNRNP70		NSUN5	YES	YES			ATP5F1E		SNRK	NO	YES
UNC13D		ZNF598	NO	NO			ING1		FBXW11	NO	NO
KIF19		SNORA41	NO	NO			RAB11FIP2		TMEM230	NO	YES
COL25A1		KRI1	NO	NO			DIO2		SLU7	NO	NO
DNM2		ADGRB1	NO	YES			LMOD1		PPIA	NO	NO
MPP2		ANKRD35	NO	NO			TNFRSF1A		DNAJB4	NO	NO
		ACD	NO	NO			PPP1R1B		TAF7	NO	NO
AMDHD2		CRAMP1	YES	YES			GNA14		RPS27A	NO	NO
		AIMP2	NO	NO			ERV3-1		HSPA9	NO	NO
RAPGEFL1		TSNARE1	NO	YES			EZR		BTF3L4	NO	NO
CCDC150		STK11IP	NO	NO			SULT1C4		MTX3	NO	NO
COL11A2		DOT1L	YES	YES			TCEAL6		EIF4H	NO	YES
DPM2		SEMA6C	NO	NO			SMAD1		PITHD1	NO	NO
PTPRK		PALD1	NO	NO			HOPX		CTXND1	NO	YES
CCDC159		PLCD3	YES	YES			TMOD2		ARSB	NO	YES
COL28A1		EGFEM1P	YES	YES			VPS29		PNRC1	NO	NO
							RGS20		EEF1G	NO	NO
		ABCC10					PLCXD3		ELMOD1	NO	YES
		ANAPC2					MT-CO2		PLPPR5	YES	YES
		COQ8B					GABRQ		HSP90AB1	NO	NO
		MUTYH					SLC16A9		FEM1C	NO	NO
		KDM4B					STMN2		ERLEC1	YES	YES
		PUSL1					DCTN6		RCN1	NO	YES
							MTND1P23		CCDC15	NO	YES
		FLAD1					MORF4L1P1		APP	NO	YES
		SNORA63C					CDH10		FBXO33	NO	NO
		KCNH3					EPHB1		C5orf24	NO	NO
		CFAP74					GHITM		UBTD2	YES	YES
		CSPG4P5					RPL22P1		PRAF2	NO	NO
		SNORA31					DNAJB1		MED29	YES	NO
		POLG					PDE6D		CASD1	NO	NO
		TMEM179					ALDH9A1		XBP1	NO	NO
		HES6					STK32A		AP5M1	NO	NO
		IZUMO4					FEM1C		CCT8	NO	YES
		INTS1					PIGA		SYT4	NO	NO
		TNK2					NWD1		FAM126B	NO	NO
		PRR5					H2AFV		MAGEF1	NO	YES
		GAA					PCDH20		THAP2	YES	YES
		DHDDS					WLS		IMPACT	NO	NO
		PAGR1					TSPYL4		CALM3	NO	YES
		MAP3K14					FBXW11		MOB1B	NO	YES
		TRABD					ZC3H12C		EIF4E	NO	NO
		PPOX					FARP1		ARL15	NO	NO
		CFP					SERF1B		SCG2	NO	NO
									UBXN7	NO	NO
		SNORA19					ATP5PO		ARF4	NO	NO
							CASP7		RALBP1	NO	NO
		TSNAXIP1					SLC15A2		RAB21	NO	NO
		COL11A2					EYA2		CHST9	NO	NO
		SCARF2					PRDM16		HSPA6	NO	NO
		LENG8					E2F3P2		VKORC1L1	NO	NO
		TBCD					UBE2N		RSL1D1	NO	YES
		ZNF76					PAX6		FAM160B1	NO	NO
		BMS1P2					TMEM14C		C18orf32	YES	NO
		ANKRD13B					ALG10B		B3GAT2	YES	YES
		QARS					IL6ST		TCEAL1	NO	YES
		GNPTG					SEMA5A		SLC43A3	NO	NO
		KHNYN					LPP		CAB39L	NO	NO
		CLASRP					IL17D		MUM1L1	NO	NO
		PTK7					NPIPB13			YES	NO
		TMC6					SNHG3		MIR4458HG	YES	NO
		GPSM1					PCP4L1		PAIP1	NO	YES
		TRIM46					PDE7B		ETV1	NO	YES
		TXNRD2					TRPS1		PURA	NO	NO
		MSH5					STARD3NL		TMEM248	YES	YES
		ANKRD39							LINC00643	NO	NO
		SCART1					HSPB8		EIF2A	NO	NO
		SNHG22					BEND4		DYNLRB1	NO	NO
							HINT1		EEF1B2	YES	NO
		ATP2C2-AS1					MAST4		ATP5MG	NO	NO
		S1PR5					TMEM263		PTAR1	YES	YES
		CCL3					STIM1		MORF4L1P1	NO	NO
		SARDH					FABP7		ZCCHC10	NO	YES
		MCM7					ECT2		EPHA5	NO	NO
		WDR46					ZNF780A		ZNF608	NO	NO
		PLXNB1					SLC9A6		SLC35B4	NO	YES
							GNPNAT1		SLC5A3	NO	YES
		AKAP17A					RHEB		MRFAP1	NO	YES
		NA					GZF1		SMIM10L1	NO	NO
		FARP2					ZFAND2A		RPS17	YES	NO
		SLC25A29					LYSMD3		RAB5C	YES	NO
		PHYKPL					FICD		LANCL1	NO	NO
		CLTCL1					ATL2		FKBP1A	NO	NO
		NEURL4					SERP1		KPNA4	NO	NO
		PALM					ITPKB		COPS8	NO	NO
		MYBBP1A					FIBIN		DOK6	NO	NO
		ZNF890P					CREBL2		MPP6	NO	YES
		WRAP73					ELP4		IGF1	NO	NO
		GMPPA					DNAJB6		LMO4	NO	NO
		TBL3					MT-CO3		TOR1AIP1	YES	YES
		SNORA49					MRPS2		ZBTB8B	NO	NO
							SLC16A2		EPDR1	NO	NO
		SNORA10					PTCHD1		CLCN3	NO	NO
		MAP3K12					ME1		CLU	NO	NO
		ADAMTS10					EMX2OS			NO	NO
		VWA5B2					CADM3		TCEAL6	NO	NO
		RFNG					KCTD21		MAT2B	NO	NO
		ARHGEF10L					BZW1			NO	NO
		SNORA7A					SLCO1C1		ERH	NO	NO
		MYOF							GRPEL2	NO	NO
		TMEM175					MT3		SMIM19	NO	NO
		SNORA73A					A2ML1		TMEM167A	NO	NO
		RAB40C					ALDOA		ATL1	NO	YES
		ARHGDIG					PTPN14		RPS24	NO	NO
							LPIN1		FSTL5	NO	NO
		SH2B1					ZFAS1		DYNLL2	NO	NO
		NA					KPNA2		NEUROD6	NO	NO
		RSRP1					BOC		CBX1	NO	NO
		RECQL4					SPOCK2		MT-ND4L	NO	NO
		KIAA1614-AS1					TMED7		ATP5MPL	YES	YES
							ITM2C		NUDT16	NO	NO
		DDB2					BCAR3		MET	NO	NO
		HOOK2					C16orf87		KLRC4	NO	YES
		NCLN					FGFRL1		CPE	NO	NO
		ZNF764					HGF		PLEKHA3	YES	NO
		SNORA52					GLI2		PFN1	NO	NO
		RARG							SUGT1	NO	NO
		RAPGEFL1					LRP12			NO	NO
		ARSA					LRRC75A		BORCS7	NO	NO
		ANKMY1					C12orf29		SLC30A9	NO	NO
		FUK							SPRYD7	NO	NO
		SNORA63					ADGRG1		AP1AR	NO	NO
		AP1G2					ITGA6		PLD5	NO	NO
		LINC00106					PRNP		ARL4C	YES	YES
		NA					LPL		CXCL14	NO	YES
		HIP1R					JAM2		RPL38	NO	YES
		CCDC74B					DEPP1		FAM171B	NO	NO
		MCF2L					HIST1H4C		DHRS7	NO	YES
							NA		LNPEP	YES	YES
		PLXND1					YOD1		ATP6V1G1	YES	YES
		RHBDL1					TNR		RAB3B	NO	NO
		CHRNA4					POU3F2		ST8SIA3	NO	YES
							TRAF3IP2		GREM2	NO	NO
		UBXN11					NOD1		TOMM34	NO	NO
		TMEM120B					RFX3		STRAP	NO	NO
		UVSSA					PHF21B		UGP2	NO	NO
		CNNM3					ARHGEF26-AS1		RORB	NO	NO
		ADAM11					ITGAV		RAD21	NO	NO
		ACBD4					ETV5			NO	NO
		CAD					RPLP1		LRP11	YES	NO
		CORO1A					RPL38		TUBB4A	NO	YES
		DNAH12					LHFPL6		APPBP2	NO	NO
		TRAF3IP1							SDCBP
		VWCE							CDK5R1
		SNORA12							BMP7
		PGAP3							JRKL
		OGFR
		ACCS							RNF6
									USP22
		SUGP1							MT-ATP6
		SRRM3							TRMT10C
		CTDP1							RPS7
									DNER
									TROVE2
		SMO							ZNF829
									RMND5A
		DEF8							STMN1
		SSBP4							SLC38A2
		STAC3							RYBP
		ARVCF							LPL
		SCAMP2							RAB33B
		ING5							MTND1P23
		GYS1							CCDC117
		ACAP3							RALB
									PDIA3
		BOP1							CNBP
		FDXR							TTC9
		STK10							SYT16
		FLII							ZNF92
		TFAP4							RORA
		PFAS							POU3F2
		MUS81							SLC38A1
		NOC4L							BEX3
		AARS2							SELENOK
		PTP4A3							CFL2
		CDK9							HS6ST2
		DMWD							SALL2
		BRD9							PDIK1L
		GRIK5							CHGB
		RMRP							SGTB
									BEX5
		SCRIB							SRSF8
		LRRC37A3							CFAP97
		FAM234A							GMPS
		GAS6							ARL5B
		HERC2P4							FRRS1L
		CLUHP3							REPS2
		CTU2							SH3GL2
		DHX34							UBE2W
		HGH1							NDUFB11
		RCE1							INTS12
		HTRA2							DCTN6
		DGKZ							PTEN
		NCAPH2							PGAP1
		C1orf35							EGFR
		MYH9							BTN3A2
		OBSCN							C16orf45
		MYL6							XK
		DNAJC4							CSTF1
		NBEAL2							RTL8A
		TTC21A							COX5A
		CACNA1H							CHMP3
		POLG2							MAPK6
		KMT5C							DEGS1
		ADAM15							FABP7
		BICDL1							PRELID3B
									YIPF5
									SLC9A7
									TIPRL
		INO80B							C5orf15
		CFAP410							GOLPH3L
		NDOR1							NCALD
									RTN4
		VARS2							MFSD6
		SNORA23							PNMA1
		ZFYVE21							SERPINI1
		FHOD1							BHLHB9
		SEMA4A							SEC62
		ABCB8							PARM1
		DCAF15							ZXDB
		TNS2							C1QL2
		BOC							PRKAR2B
		PPT2-EGFL8							ANKRD46
		SYT12							UBE2R2
		NT5C							CISD1
		FAM193B							CLSTN1
		LZTR1							RAP1A
		CASKIN1							PSMA5
		USP43							ATP1B2
		CALD1							C5orf51
									STK17A
		CDH23							DNAJB14
		FGFR1							COPS4
		RCCD1
		MBD3							EIF1B
		BRSK1							NDFIP1
		GIPC1							ZFP91
		AKAP8L							STARD3NL
		CCHCR1							TPT1
		MELTF							VIP
		PTTG1IP							SMOC1
		ITGAX							GABRA1
									BTF3
		EVL
		TMEM161A							RASSF8
		POFUT2							KCTD12
		CTDSP1							AKAP5
		LINC02449							PHF13
		ZBTB47							CFAP20
		CHKB							GPR12
		SLC43A1							ABHD10
		PPP6R2							TMEM242
		DNAJC17							MGAT4A
		C7orf26							STXBP6
		LRRC27							NR2F1
		NRG2							CYCS
		DCHS1
		IFRD2							GUCY1A2
		FAM66A							NMNAT2
		HDHD5							DGUOK
		CLCN7							UFM1
		DOC2A							PLEKHA8
		GLB1L3							C3orf14
		KRT17P1							MTURN
		PIEZO1							STS
		ATG16L2							COX5B
		HDGFL2							RPL19
		B3GAT1							TMEM170B
		GSN							MAL2
		CACNA1G							IFIT2
		P2RY11							APC
		NMRAL1							IPCEF1
		FCHO1							HSP90AA1
		PTGES2							ATMIN
		B4GALNT3							CMSS1
									PNRC2
		DISP3							RWDD1
		RAB26							TMEM263
		CFAP46							MT-ND5
		SNORA14A							ARHGAP5
		KAT2A							SLBP
		MST1							LONRF2
		COMT							KCNIP1
		LINC00174							ALDOC
									POMP
		KIFC3							B4GALT6
		STH							AMIGO1
		RASAL1							TOMM22
		COL5A2							LAMTOR3
		SPATA20							LRRC58
		RBCK1							DLX6-AS1
		LOXHD1							SLC2A13
		B4GALNT4							CREG2
		AMT							TCEAL3
		PHLDB3							LRRN3
		ARC							MRPS6
		RNF215							LRRC8B
		SCNN1D							FLRT3
		FAHD2B							FOPNL
		SETD1A							FAM3C
		C9orf139							CPNE3
		STAG3L2							USP46
		METRN							SYF2
		PQLC2							TM2D2
		AKNA							NIF3L1
		SPNS1							RHOA
		INTS13							SCD5
		TTC34							GTF2IP4
		BRSK2							WBP4
		TTYH2							FAXC
		KIF1C							AHSA1
		TVP23C-CDRT4							HAT1
		CTSA							UBA52
		GOLGA2P7							PPP4R2
		GRIPAP1							HTR2A
		DHX37							BCAP31
		ASIC3							CCK
		CSKMT							CALM2
		MIR29B2CHG							PDGFRA
		RCOR2							MRPS30
		CIRBP							EPS8
									CACNA2D1
		WASH2P							C16orf87
		NELFA							RBM27
		IKBKG							NAMPT
		SGF29							ZNF365
		TARBP2							PIGP
		INO80E							LYPD1
		RGS11							ATP6V1D
		TTLL12							NUS1
		CDC37							ZHX1
		BRICD5							HPF1
		CNTROB							SEC22B
		TXNRD3							B3GALNT1
		LMTK3							LRRC59
		KDM6B							MRPL42
		MTG1
		DIRC3							RAB23
									RPL11
									ALDOA
		OBSL1							RGMB
		PARP3							NRIP1
		TMEM145							SRD5A1
		MPRIPP1							FXYD6
		TNXB							HSD17B12
		RAD9A							RAP2C
		ERVK13-1							CLVS1
		SNX29P1
		FANCA							SPOCK1
		FLNA							NKAIN3-IT1
		DGKZP1							ASNA1
		PRKAG2							LAMP5
		CPSF4							CXADR
		KCNK6							PPIL1
		FAAH							PCDH19
		PABPN1							GADD45GIP1
		GRIK4							SAR1A
		LCNL1
		ANO8							ELOVL6
		SYNGR2							RPL35
		GPR137							RHEB
		KIF21B							UCHL5
		SNRNP70							ZC3HAV1
		GRASP							UBLCP1
		NCKAP5L							MEGF9
		MFSD12							NORAD
		SLC35C2							RPL41
									SPRY4
		MYH3							TSHZ2
		NCAPD2							H1FX
		TSTA3							HECA
									NEFL
									EIF2AK1
									BLOC1S2
									RCAN1
									DNAJC12
									JAM2
									DKK3
									MRPS18C
									HIST1H4C
									TMEM50A
									RND3
									HSPA1B
									GRPEL1
									OPN3
									MRPL30
									LINC00641
									HIST1H2AE
									TOB1
									BTN2A2
									PPID
									MMADHC
									TMEM167B
									NSG1
									CCNG2
									ZNF483
									BRIX1
									RAB1B
									DPY19L1
									COMMD2
									CBLL1
									NDFIP2
									PAK1IP1
									SCN2B
									RNF141
									ZCRB1
									NA
									ARMT1
									NDUFB9
									UQCR11
									GNPDA2
									EXOC8
									HPCAL4
									UQCRH
									MRPL51
									NEGR1
									NT5C3A
									TCEAL7
									KCTD4
									CNR1
									HEY1
									ZBTB44
									MOB1A
									NUDCD1
									COPRS
									FAM50B
									COX7A2
									BCAS2
									TOX
									KRT222
									GABRA4
									RAB11FIP2
									ZNF845
									CXorf57
									DNM3
									ZDHHC2
									PIGK
									RHBDD2
									PRPS2
									GDA
									LIN7A
									ACSL4
									PDE7B
									HSPA1A
									AMD1
									FPGT
									AFF2
									SNAPC5
									SPARCL1
									KIAA1024
									C1QBP
									GUCY1A1
									KCNJ3
									FCF1
									RPL8
									GSTO1
									COPS2
									ZNF614
									SH3BGRL2
									UBASH3B
									BMPR1A
									ARID5B
									PSMA2
									FAM162A
									NETO2
									MANEA
									PELO
									GLRA3
									JAG1
									SOX2
									SLC1A2
									PARP9
									GPR180
									CMAS
									KLF3
									DCLRE1A
									MCUR1
									CGGBP1
									NDUFS5
									HOPX
									HIST1H2AC
									BEST3
									STIP1
									MGAT2
									LINC01563
									NTN4
									RGS17
									TMEM203
									PIP5K1B
									MT-RNR2
									EFEMP1
									EDIL3
									MEA1
									ZNF654
									ZNF385D
									SNX12
									OMG
									SOWAHA
									FGF2
									TCEAL5
									EIF2S1
									CPLX2

## Sheet: DE_OLIG2+ TLE vs TL
	baseMean	log2FoldChange	lfcSE	stat	pvalue	padj	entrez	hgnc_symbol	gene_biotype
ENSG00000120694	1454.18	-4.12131	0.621395	-6.63236	3.30371e-11	3.22339e-07	10808	HSPH1	protein_coding
ENSG00000242265	488.17	-2.06318	0.311797	-6.61708	3.66356e-11	3.22339e-07	23089	PEG10	protein_coding
ENSG00000188933	914.751	1.59913	0.254017	6.29539	3.06621e-10	1.79854e-06	162632	USP32P1	transcribed_unprocessed_pseudogene
ENSG00000116161	273.115	-3.07207	0.510615	-6.01642	1.7832e-09	6.27579e-06	27101	CACYBP	protein_coding
ENSG00000281508	1123.99	-3.16369	0.523966	-6.03797	1.56067e-09	6.27579e-06	NA	NA	NA
ENSG00000113141	647.155	1.46455	0.250086	5.85619	4.73604e-09	1.389e-05	3550	IK	protein_coding
ENSG00000163682	121.634	-1.53213	0.265952	-5.76091	8.36616e-09	2.10313e-05	6133	RPL9	protein_coding
ENSG00000115541	165.281	-4.64898	0.81551	-5.7007	1.19316e-08	2.62451e-05	3336	HSPE1	protein_coding
ENSG00000151929	317.361	-4.48963	0.792874	-5.66247	1.49208e-08	2.91734e-05	9531	BAG3	protein_coding
ENSG00000102144	310.764	-1.96436	0.361256	-5.43759	5.40051e-08	9.50328e-05	5230	PGK1	protein_coding
ENSG00000198843	153.494	-2.00672	0.37288	-5.38168	7.37926e-08	0.000111938	51714	SELENOT	protein_coding
ENSG00000280163	76.2291	2.27862	0.423884	5.37558	7.63347e-08	0.000111938	NA		TEC
ENSG00000114573	388.54	-1.58377	0.300125	-5.27702	1.313e-07	0.00017773	523	ATP6V1A	protein_coding
ENSG00000013523	740.087	1.47463	0.284526	5.18274	2.18649e-07	0.000274826	23357	ANGEL1	protein_coding
ENSG00000170540	293.775	-1.77008	0.343511	-5.1529	2.56487e-07	0.000300894	23204	ARL6IP1	protein_coding
ENSG00000237973	525.002	-4.851	0.946201	-5.12682	2.94676e-07	0.000324089	NA	MTCO1P12	unprocessed_pseudogene
ENSG00000160131	84.0599	-2.11553	0.418747	-5.05205	4.37082e-07	0.000422902	203547	VMA21	protein_coding
ENSG00000229119	49.7156	3.54488	0.702833	5.0437	4.56619e-07	0.000422902	NA		processed_pseudogene
ENSG00000272894	175.773	2.05734	0.409772	5.0207	5.14847e-07	0.000452988	NA		lincRNA
ENSG00000185532	135.877	-4.15547	0.843412	-4.92698	8.35117e-07	0.000699788	5592	PRKG1	protein_coding
ENSG00000086061	462.288	-2.68485	0.553146	-4.85377	1.21135e-06	0.000926788	3301	DNAJA1	protein_coding
ENSG00000014641	337.034	-1.82991	0.378952	-4.82887	1.37313e-06	0.000929342	4190	MDH1	protein_coding
ENSG00000112245	112.814	-2.09504	0.432721	-4.84154	1.28838e-06	0.000929342	7803	PTP4A1	protein_coding
ENSG00000156508	784.78	-1.47691	0.305386	-4.8362	1.32344e-06	0.000929342	1915	EEF1A1	protein_coding
ENSG00000181061	63.3033	-1.84612	0.386002	-4.78267	1.72982e-06	0.00112739	25994	HIGD1A	protein_coding
ENSG00000166128	129.019	-1.65388	0.34892	-4.73999	2.13733e-06	0.00134323	51762	RAB8B	protein_coding
ENSG00000147604	109.049	-2.15666	0.456594	-4.72337	2.3197e-06	0.00140758	6129	RPL7	protein_coding
ENSG00000171314	205.873	-1.98537	0.42275	-4.69633	2.6488e-06	0.00150358	5223	PGAM1	protein_coding
ENSG00000059728	239.549	-2.74649	0.589121	-4.66201	3.13133e-06	0.00158014	4084	MXD1	protein_coding
ENSG00000133872	485.977	-1.50677	0.323254	-4.66126	3.14285e-06	0.00158014	51669	SARAF	protein_coding
ENSG00000164924	975.448	-1.82944	0.392056	-4.66626	3.06729e-06	0.00158014	7534	YWHAZ	protein_coding
ENSG00000224411	37.1835	-4.5446	0.97392	-4.6663	3.06677e-06	0.00158014	NA	HSP90AA2P	processed_pseudogene
ENSG00000123562	284.208	-1.62347	0.349841	-4.64058	3.47425e-06	0.00169823	9643	MORF4L2	protein_coding
ENSG00000140990	48.851	-2.25907	0.489218	-4.61771	3.8799e-06	0.00175063	4716	NDUFB10	protein_coding
ENSG00000155085	209.906	1.53567	0.332318	4.62109	3.81735e-06	0.00175063	221264	AK9	protein_coding
ENSG00000204388	2571.85	-5.32975	1.15331	-4.62125	3.8144e-06	0.00175063	3304	HSPA1B	protein_coding
ENSG00000061918	327.287	-1.87199	0.409712	-4.56902	4.90004e-06	0.00215565	2983	GUCY1B1	protein_coding
ENSG00000210825	299.068	4.68863	1.0301	4.55162	5.32351e-06	0.00228483	677822	SNORA40	snoRNA
ENSG00000177954	74.4452	-2.37392	0.522273	-4.54537	5.4839e-06	0.00229762	6232	RPS27	protein_coding
ENSG00000130518	147.538	2.46705	0.544288	4.53261	5.82591e-06	0.00238415	80726	IQCN	protein_coding
ENSG00000196419	252.396	-1.1489	0.253921	-4.52462	6.05041e-06	0.00241975	2547	XRCC6	protein_coding
ENSG00000133107	50.885	-4.46055	0.987385	-4.51754	6.25628e-06	0.00244648	7223	TRPC4	protein_coding
ENSG00000111775	52.337	-2.4461	0.543635	-4.49952	6.81055e-06	0.0025843	1337	COX6A1	protein_coding
ENSG00000146963	2558.1	1.42692	0.317327	4.49668	6.90243e-06	0.0025843	51631	LUC7L2	protein_coding
ENSG00000145425	251.492	-1.46569	0.326314	-4.49164	7.06755e-06	0.00259099	6189	RPS3A	protein_coding
ENSG00000143158	52.3919	-1.83372	0.409515	-4.4778	7.54179e-06	0.00270843	25874	MPC2	protein_coding
ENSG00000129204	59.3311	4.23336	0.948642	4.46255	8.09897e-06	0.00273536	9098	USP6	protein_coding
ENSG00000162734	566.8	-1.68517	0.376882	-4.47134	7.77317e-06	0.00273536	8682	PEA15	protein_coding
ENSG00000164032	81.714	-2.26772	0.507944	-4.4645	8.0255e-06	0.00273536	3015	H2AFZ	protein_coding
ENSG00000167685	215.299	1.47246	0.33039	4.45674	8.32136e-06	0.00273536	55311	ZNF444	protein_coding
ENSG00000189043	110.407	-1.40813	0.316367	-4.45094	8.54946e-06	0.00273536	4697	NDUFA4	protein_coding
ENSG00000134453	522.681	1.06826	0.240392	4.44385	8.83647e-06	0.0027767	84991	RBM17	protein_coding
ENSG00000129347	231.154	1.8047	0.406722	4.43719	9.11416e-06	0.00281372	65095	KRI1	protein_coding
ENSG00000137962	150.869	-2.94264	0.665442	-4.42209	9.77493e-06	0.0028788	9411	ARHGAP29	protein_coding
ENSG00000155304	136.947	-1.7928	0.405502	-4.42119	9.81576e-06	0.0028788	6782	HSPA13	protein_coding
ENSG00000204389	3824.02	-5.49428	1.2414	-4.42588	9.60499e-06	0.0028788	3303	HSPA1A	protein_coding
ENSG00000087086	200.504	-2.18623	0.494907	-4.41747	9.98635e-06	0.00288082	2512	FTL	protein_coding
ENSG00000162616	298.491	-2.22227	0.504598	-4.40404	1.06252e-05	0.00296781	11080	DNAJB4	protein_coding
ENSG00000156261	184.148	-1.52794	0.347469	-4.39734	1.09583e-05	0.00301303	10694	CCT8	protein_coding
ENSG00000127311	80.9156	-2.17533	0.497067	-4.37633	1.20695e-05	0.00326749	92797	HELB	protein_coding
ENSG00000100632	34.4706	-2.5022	0.572664	-4.36941	1.24583e-05	0.00332164	2079	ERH	protein_coding
ENSG00000165169	38.9226	-2.75251	0.630924	-4.36267	1.28483e-05	0.00332488	6990	DYNLT3	protein_coding
ENSG00000173110	155.98	-8.26537	1.89346	-4.36523	1.26991e-05	0.00332488	3310	HSPA6	protein_coding
ENSG00000080824	12202.1	-3.52796	0.810347	-4.35363	1.339e-05	0.00334244	3320	HSP90AA1	protein_coding
ENSG00000110958	286.462	-1.9841	0.455898	-4.35207	1.3486e-05	0.00334244	10728	PTGES3	protein_coding
ENSG00000279608	370.8	1.14618	0.263014	4.35787	1.31335e-05	0.00334244	NA		TEC
ENSG00000138378	69.6179	-4.00892	0.922915	-4.34376	1.40062e-05	0.00342314	6775	STAT4	protein_coding
ENSG00000132522	606.343	1.61104	0.37209	4.32972	1.49298e-05	0.00355027	2874	GPS2	protein_coding
ENSG00000165997	86.7439	-2.27506	0.527043	-4.31665	1.58415e-05	0.00371685	221079	ARL5B	protein_coding
ENSG00000149257	207.279	-6.10139	1.41521	-4.31131	1.62293e-05	0.00375773	871	SERPINH1	protein_coding
ENSG00000170703	45.0053	3.03308	0.704582	4.30479	1.67146e-05	0.00381982	284076	TTLL6	protein_coding
ENSG00000156298	555.018	-1.15672	0.268888	-4.30187	1.69359e-05	0.00382079	7102	TSPAN7	protein_coding
ENSG00000150625	1426.38	-1.2623	0.293792	-4.29656	1.73472e-05	0.00383311	2823	GPM6A	protein_coding
ENSG00000273084	35.9512	2.50538	0.583251	4.29555	1.74262e-05	0.00383311	NA		lincRNA
ENSG00000125351	537.194	1.19334	0.27805	4.29183	1.7721e-05	0.00384984	65109	UPF3B	protein_coding
ENSG00000108518	58.9632	-1.57619	0.367625	-4.2875	1.80696e-05	0.00387769	5216	PFN1	protein_coding
ENSG00000084444	218.491	-1.28997	0.301137	-4.28367	1.83836e-05	0.00389754	57613	FAM234B	protein_coding
ENSG00000136942	58.9321	-1.78342	0.417301	-4.27369	1.92267e-05	0.00402775	11224	RPL35	protein_coding
ENSG00000061938	4124.43	2.41944	0.568083	4.25895	2.05392e-05	0.0041552	10188	TNK2	protein_coding
ENSG00000164951	336.105	-1.57384	0.369764	-4.25635	2.07795e-05	0.0041552	54704	PDP1	protein_coding
ENSG00000173674	143.748	-1.87109	0.439494	-4.25738	2.06835e-05	0.0041552	1964	EIF1AX	protein_coding
ENSG00000213190	171.003	-1.77464	0.416684	-4.25897	2.05374e-05	0.0041552	10962	MLLT11	protein_coding
ENSG00000128656	700.971	-1.62545	0.382745	-4.24682	2.16829e-05	0.00419289	1123	CHN1	protein_coding
ENSG00000163516	917.85	1.35217	0.318274	4.24844	2.15267e-05	0.00419289	55139	ANKZF1	protein_coding
ENSG00000205085	176.803	1.48509	0.350218	4.24048	2.2304e-05	0.00426613	346653	FAM71F2	protein_coding
ENSG00000166987	204.56	1.49517	0.354129	4.22212	2.42018e-05	0.00453062	114785	MBD6	protein_coding
ENSG00000179304	130.462	1.42287	0.336946	4.22286	2.41222e-05	0.00453062	29057	FAM156B	protein_coding
ENSG00000129128	322.471	-1.35462	0.321498	-4.21348	2.51464e-05	0.00460938	60559	SPCS3	protein_coding
ENSG00000050030	169.914	-1.15991	0.275506	-4.2101	2.55256e-05	0.00463066	340533	NEXMIF	protein_coding
ENSG00000242086	1642.41	0.966984	0.229879	4.20649	2.59372e-05	0.00465732	440993	MUC20-OT1	lincRNA
ENSG00000100030	814.407	-1.07835	0.256565	-4.20305	2.63345e-05	0.0046809	5594	MAPK1	protein_coding
ENSG00000182534	226.502	-0.955594	0.227875	-4.1935	2.7468e-05	0.00483354	439921	MXRA7	protein_coding
ENSG00000135637	122.335	1.55363	0.371339	4.18384	2.8662e-05	0.00494475	84865	CCDC142	protein_coding
ENSG00000261386	32.3189	2.73307	0.65302	4.18528	2.84821e-05	0.00494475	NA		lincRNA
ENSG00000215912	53.056	1.99461	0.477191	4.17989	2.91644e-05	0.00498258	100287898	TTC34	protein_coding
ENSG00000124767	53.8534	-2.25643	0.541974	-4.16337	3.1359e-05	0.00530202	2739	GLO1	protein_coding
ENSG00000141391	96.8982	1.47326	0.354034	4.16135	3.16367e-05	0.00530202	10650	PRELID3A	protein_coding
ENSG00000129250	769.028	2.17364	0.524104	4.14735	3.36351e-05	0.00558375	10749	KIF1C	protein_coding
ENSG00000205352	49.8216	-2.37972	0.575012	-4.13856	3.49488e-05	0.00574761	54458	PRR13	protein_coding
ENSG00000247556	754.484	-1.40637	0.340145	-4.13463	3.55531e-05	0.00579285	729082	OIP5-AS1	processed_transcript
ENSG00000099942	262.403	-1.21626	0.294334	-4.13224	3.59241e-05	0.00579959	1399	CRKL	protein_coding
ENSG00000122085	802.184	1.1644	0.281972	4.12948	3.63577e-05	0.00581624	130916	MTERF4	protein_coding
ENSG00000127184	133.164	-1.84787	0.450794	-4.09914	4.14686e-05	0.00645772	1350	COX7C	protein_coding
ENSG00000116560	6898.37	1.34557	0.329204	4.08733	4.3636e-05	0.00670048	6421	SFPQ	protein_coding
ENSG00000118680	104.814	-1.81017	0.443097	-4.08526	4.40268e-05	0.00670048	103910	MYL12B	protein_coding
ENSG00000197045	132.102	-1.70778	0.418111	-4.08451	4.41698e-05	0.00670048	2764	GMFB	protein_coding
ENSG00000064726	134.779	-1.35761	0.332852	-4.07872	4.52847e-05	0.00680247	53339	BTBD1	protein_coding
ENSG00000105926	308.362	-1.64449	0.403356	-4.07703	4.56152e-05	0.00680247	51678	MPP6	protein_coding
ENSG00000135002	47.5024	-2.43885	0.598806	-4.07285	4.64406e-05	0.00681013	55312	RFK	protein_coding
ENSG00000142675	55.7005	1.78075	0.437216	4.07294	4.64233e-05	0.00681013	10256	CNKSR1	protein_coding
ENSG00000155096	282.438	-1.21286	0.298295	-4.06597	4.78323e-05	0.00695623	51582	AZIN1	protein_coding
ENSG00000198712	580.234	-2.38836	0.587706	-4.06386	4.82671e-05	0.00696193	4513	MT-CO2	protein_coding
ENSG00000134333	183.457	-1.81374	0.447434	-4.05364	5.04271e-05	0.00721435	3939	LDHA	protein_coding
ENSG00000189241	470.187	-1.652	0.408341	-4.04564	5.218e-05	0.00739571	7259	TSPYL1	protein_coding
ENSG00000196205	66.5697	-2.25565	0.558028	-4.04218	5.29556e-05	0.00739571	NA	EEF1A1P5	processed_pseudogene
ENSG00000106211	407.121	-4.98252	1.2346	-4.03573	5.4433e-05	0.00754219	3315	HSPB1	protein_coding
ENSG00000248527	518.088	-2.41553	0.599369	-4.03012	5.57482e-05	0.00766408	NA	MTATP6P1	unprocessed_pseudogene
ENSG00000179841	171.13	-2.60713	0.647812	-4.02452	5.70928e-05	0.00778808	9495	AKAP5	protein_coding
ENSG00000100129	122.117	-1.2171	0.302936	-4.0177	5.877e-05	0.00789447	51386	EIF3L	protein_coding
ENSG00000148834	40.5221	-2.20099	0.547686	-4.0187	5.85204e-05	0.00789447	9446	GSTO1	protein_coding
ENSG00000159873	85.8782	-1.67231	0.41649	-4.01524	5.93863e-05	0.00791683	150275	CCDC117	protein_coding
ENSG00000112787	406.574	1.89766	0.473074	4.01134	6.03759e-05	0.00798823	57666	FBRSL1	protein_coding
ENSG00000177432	115.814	-1.9212	0.479432	-4.00724	6.14313e-05	0.00806721	266812	NAP1L5	protein_coding
ENSG00000114805	157.776	-2.49616	0.624161	-3.99923	6.35487e-05	0.00825671	23007	PLCH1	protein_coding
ENSG00000133460	1181.08	1.91256	0.478397	3.99785	6.39192e-05	0.00825671	66035	SLC2A11	protein_coding
ENSG00000140319	158.906	-1.61519	0.404465	-3.9934	6.51336e-05	0.00825671	6727	SRP14	protein_coding
ENSG00000221823	460.506	-1.63145	0.408472	-3.99404	6.49575e-05	0.00825671	5534	PPP3R1	protein_coding
ENSG00000113811	32.2764	-2.08412	0.522264	-3.99055	6.5919e-05	0.00828555	58515	SELENOK	protein_coding
ENSG00000111897	659.098	-1.58451	0.397831	-3.98288	6.80862e-05	0.00843888	57515	SERINC1	protein_coding
ENSG00000132716	1897.43	1.1109	0.278957	3.98235	6.82381e-05	0.00843888	50717	DCAF8	protein_coding
ENSG00000212907	119.842	-2.43171	0.610804	-3.98117	6.85776e-05	0.00843888	4539	MT-ND4L	protein_coding
ENSG00000085063	160.451	-1.40322	0.352654	-3.97901	6.92015e-05	0.00844047	966	CD59	protein_coding
ENSG00000119707	5872.61	1.0512	0.264266	3.97782	6.95498e-05	0.00844047	58517	RBM25	protein_coding
ENSG00000142168	240.584	-1.83595	0.462167	-3.97249	7.11255e-05	0.00857258	6647	SOD1	protein_coding
ENSG00000034713	210.822	-1.32641	0.335351	-3.95528	7.64441e-05	0.0090891	11345	GABARAPL2	protein_coding
ENSG00000148943	126.715	-1.81489	0.45871	-3.9565	7.60554e-05	0.0090891	55327	LIN7C	protein_coding
ENSG00000100577	108.354	1.80724	0.457305	3.95193	7.7525e-05	0.00915575	2954	GSTZ1	protein_coding
ENSG00000101349	128.641	-1.32286	0.335249	-3.9459	7.95021e-05	0.00922554	57144	PAK5	protein_coding
ENSG00000182013	332.306	-1.48909	0.37743	-3.94533	7.96887e-05	0.00922554	55228	PNMA8A	protein_coding
ENSG00000251322	900.414	1.92536	0.487759	3.94735	7.90201e-05	0.00922554	85358	SHANK3	protein_coding
ENSG00000143742	165.79	-1.611	0.408613	-3.94261	8.06012e-05	0.00927019	6726	SRP9	protein_coding
ENSG00000089220	370.401	-1.55715	0.395411	-3.93806	8.21429e-05	0.00938616	5037	PEBP1	protein_coding
ENSG00000169446	43.4143	-1.9056	0.484684	-3.93163	8.43712e-05	0.00957858	93380	MMGT1	protein_coding
ENSG00000260300	38.3079	1.79731	0.457555	3.92807	8.56289e-05	0.00965905	NA		protein_coding
ENSG00000175175	155.977	-1.21053	0.308467	-3.92435	8.69639e-05	0.00974715	22843	PPM1E	protein_coding
ENSG00000106133	216.282	1.50172	0.383326	3.91762	8.94285e-05	0.00995996	260294	NSUN5P2	transcribed_unprocessed_pseudogene
ENSG00000149591	116.673	1.65947	0.424142	3.91253	9.13361e-05	0.0101084	6876	TAGLN	protein_coding
ENSG00000012660	186.421	-1.53901	0.394006	-3.90604	9.38206e-05	0.0103185	60481	ELOVL5	protein_coding
ENSG00000163624	105.049	-2.35906	0.604217	-3.90432	9.44894e-05	0.0103275	1040	CDS1	protein_coding
ENSG00000075426	223.825	-2.24756	0.576252	-3.9003	9.60735e-05	0.0103718	2355	FOSL2	protein_coding
ENSG00000177383	80.2499	-1.48219	0.379942	-3.9011	9.5755e-05	0.0103718	64110	MAGEF1	protein_coding
ENSG00000168282	31.6393	-2.07771	0.533086	-3.89752	9.71836e-05	0.0104277	4247	MGAT2	protein_coding
ENSG00000163617	373.975	0.950519	0.24412	3.89365	9.87455e-05	0.0104745	57577	CCDC191	protein_coding
ENSG00000198886	2471.51	-2.42406	0.622591	-3.8935	9.88101e-05	0.0104745	4538	MT-ND4	protein_coding
ENSG00000163795	79.0329	1.69032	0.43467	3.88874	0.000100765	0.0106177	130557	ZNF513	protein_coding
ENSG00000041982	111.135	2.6708	0.689005	3.87632	0.00010605	0.0111081	3371	TNC	protein_coding
ENSG00000131591	107.541	1.78328	0.460369	3.87358	0.000107246	0.0111669	54991	C1orf159	protein_coding
ENSG00000103199	164.229	1.44293	0.372847	3.87003	0.000108821	0.0112642	26048	ZNF500	protein_coding
ENSG00000186310	255.431	-1.56788	0.406083	-3.86099	0.000112929	0.0116211	4675	NAP1L3	protein_coding
ENSG00000108846	30.7568	3.678	0.953548	3.85717	0.000114707	0.0117354	8714	ABCC3	protein_coding
ENSG00000108448	72.5689	1.63495	0.424454	3.8519	0.000117205	0.0119217	147166	TRIM16L	protein_coding
ENSG00000161970	217.176	-1.55368	0.40362	-3.84936	0.000118427	0.0119767	6154	RPL26	protein_coding
ENSG00000143761	283.588	-1.27035	0.331395	-3.83334	0.000126416	0.0126394	375	ARF1	protein_coding
ENSG00000185305	45.878	-1.53892	0.401342	-3.83442	0.00012586	0.0126394	54622	ARL15	protein_coding
ENSG00000079313	347.14	1.75769	0.458948	3.82984	0.000128228	0.0127138	57455	REXO1	protein_coding
ENSG00000196275	253.802	1.48982	0.389077	3.82912	0.000128604	0.0127138	84163	GTF2IRD2	protein_coding
ENSG00000156671	372.907	-1.21754	0.318434	-3.82352	0.000131559	0.0129332	142891	SAMD8	protein_coding
ENSG00000169139	121.694	-1.39279	0.36504	-3.81544	0.000135942	0.0131823	7336	UBE2V2	protein_coding
ENSG00000183291	54.9751	-1.37302	0.359928	-3.81471	0.00013634	0.0131823	9403	SELENOF	protein_coding
ENSG00000198840	112.713	-2.48733	0.652294	-3.8132	0.000137181	0.0131911	4537	MT-ND3	protein_coding
ENSG00000228544	42.2263	2.46275	0.646279	3.81067	0.000138591	0.0132542	100131193	CCDC183-AS1	antisense
ENSG00000144381	544.29	-2.36448	0.62166	-3.80349	0.000142669	0.0134976	3329	HSPD1	protein_coding
ENSG00000115540	75.1767	-1.31828	0.346875	-3.80044	0.000144438	0.0135919	25843	MOB4	protein_coding
ENSG00000132002	1585.67	-4.51566	1.19301	-3.78511	0.000153641	0.0143809	3337	DNAJB1	protein_coding
ENSG00000185716	156.056	-1.36792	0.3617	-3.78192	0.000155621	0.0144893	730094	MOSMO	protein_coding
ENSG00000004478	446.844	-1.94734	0.515567	-3.77709	0.000158674	0.0145878	2288	FKBP4	protein_coding
ENSG00000134970	128.98	-1.82168	0.482145	-3.77827	0.000157919	0.0145878	51014	TMED7	protein_coding
ENSG00000149212	575.633	-1.4128	0.374121	-3.77631	0.000159167	0.0145878	143686	SESN3	protein_coding
ENSG00000164091	251.43	-1.0031	0.265909	-3.77233	0.000161728	0.0147457	80335	WDR82	protein_coding
ENSG00000137364	40.0807	-1.59161	0.423137	-3.76146	0.000168926	0.015056	7172	TPMT	protein_coding
ENSG00000196730	713.711	-2.32763	0.618927	-3.76074	0.000169409	0.015056	1612	DAPK1	protein_coding
ENSG00000197860	190.314	-1.64121	0.436211	-3.76242	0.000168277	0.015056	54557	SGTB	protein_coding
ENSG00000197798	58.8443	-1.20851	0.321825	-3.75518	0.000173215	0.0153169	79607	FAM118B	protein_coding
ENSG00000198618	33.2804	-2.46863	0.658236	-3.75037	0.000176571	0.0155356	NA	PPIAP22	processed_pseudogene
ENSG00000169062	1885.41	1.26189	0.337032	3.74414	0.000181012	0.0158471	65110	UPF3A	protein_coding
ENSG00000119705	75.7902	-1.6579	0.443207	-3.7407	0.000183512	0.0158653	81892	SLIRP	protein_coding
ENSG00000215018	84.2994	1.76511	0.471931	3.74018	0.00018389	0.0158653	340267	COL28A1	protein_coding
ENSG00000242125	451.688	-1.79644	0.480314	-3.74013	0.000183925	0.0158653	8420	SNHG3	processed_transcript
ENSG00000167962	160.606	1.51353	0.405186	3.73539	0.000187425	0.0159907	90850	ZNF598	protein_coding
ENSG00000198743	738.238	-2.15759	0.57755	-3.73576	0.000187146	0.0159907	6526	SLC5A3	protein_coding
ENSG00000269352	31.6088	2.97938	0.797803	3.73448	0.000188105	0.0159907	101928378	PTOV1-AS2	antisense
ENSG00000006125	625.117	-0.878154	0.23555	-3.72811	0.000192924	0.0161661	163	AP2B1	protein_coding
ENSG00000125868	258.004	-1.6797	0.450452	-3.72892	0.000192302	0.0161661	11034	DSTN	protein_coding
ENSG00000151729	180.989	-1.23272	0.330507	-3.72978	0.000191647	0.0161661	291	SLC25A4	protein_coding
ENSG00000117114	460.048	-2.47375	0.664816	-3.72096	0.00019847	0.0163966	23266	ADGRL2	protein_coding
ENSG00000184271	239.855	1.05042	0.28224	3.72174	0.000197857	0.0163966	5463	POU6F1	protein_coding
ENSG00000272333	818.533	1.78616	0.47979	3.72279	0.000197033	0.0163966	9757	KMT2B	protein_coding
ENSG00000100211	70.4034	1.4688	0.395335	3.71532	0.000202947	0.0164228	25776	CBY1	protein_coding
ENSG00000102468	109.112	-2.29315	0.617147	-3.71573	0.000202619	0.0164228	3356	HTR2A	protein_coding
ENSG00000116030	80.9683	-1.48024	0.398167	-3.71764	0.000201093	0.0164228	7341	SUMO1	protein_coding
ENSG00000155097	389.331	-1.20683	0.324879	-3.71469	0.000203453	0.0164228	528	ATP6V1C1	protein_coding
ENSG00000165572	115.409	-1.41641	0.381118	-3.71647	0.000202022	0.0164228	89890	KBTBD6	protein_coding
ENSG00000147676	81.1271	-2.65442	0.714885	-3.71307	0.000204764	0.0164531	114569	MAL2	protein_coding
ENSG00000112078	192.059	-0.955147	0.25736	-3.71132	0.000206179	0.0164915	222658	KCTD20	protein_coding
ENSG00000128590	52.6764	-1.4685	0.396895	-3.69998	0.00021562	0.0170913	4189	DNAJB9	protein_coding
ENSG00000065154	133.791	-1.18303	0.319896	-3.69818	0.00021715	0.0171229	4942	OAT	protein_coding
ENSG00000128641	135.102	-2.63306	0.712171	-3.69723	0.000217965	0.0171229	4430	MYO1B	protein_coding
ENSG00000090565	824.178	1.99271	0.54098	3.68351	0.000230042	0.0179117	9727	RAB11FIP3	protein_coding
ENSG00000119801	219.792	-1.26595	0.343581	-3.68457	0.000229092	0.0179117	51646	YPEL5	protein_coding
ENSG00000120265	132.754	-1.45788	0.396668	-3.67531	0.000237558	0.0181753	5110	PCMT1	protein_coding
ENSG00000164080	700.099	1.10664	0.301046	3.67598	0.00023694	0.0181753	23132	RAD54L2	protein_coding
ENSG00000175161	1076.23	-0.940778	0.255905	-3.67628	0.000236663	0.0181753	253559	CADM2	protein_coding
ENSG00000213639	437.535	-1.17217	0.319092	-3.67345	0.000239302	0.0182294	5500	PPP1CB	protein_coding
ENSG00000138430	186.423	-1.07304	0.292418	-3.66954	0.000242986	0.0182728	29789	OLA1	protein_coding
ENSG00000228253	139.237	-2.29334	0.624798	-3.67053	0.000242046	0.0182728	4509	MT-ATP8	protein_coding
ENSG00000146830	785.525	1.88381	0.513582	3.66798	0.000244476	0.0183066	64599	GIGYF1	protein_coding
ENSG00000071246	548.537	1.70581	0.465873	3.66153	0.00025071	0.0184146	22846	VASH1	protein_coding
ENSG00000125398	249.671	-2.03172	0.554383	-3.66484	0.000247497	0.0184146	6662	SOX9	protein_coding
ENSG00000184203	149.149	-1.3908	0.379779	-3.66214	0.000250122	0.0184146	5504	PPP1R2	protein_coding
ENSG00000135932	240.232	-1.0905	0.298121	-3.6579	0.000254293	0.0185676	51719	CAB39	protein_coding
ENSG00000137877	167.6	2.45749	0.672401	3.6548	0.000257382	0.0186491	51332	SPTBN5	protein_coding
ENSG00000148154	86.6575	-1.61795	0.442711	-3.65465	0.000257529	0.0186491	7357	UGCG	protein_coding
ENSG00000100591	182.223	-2.0508	0.563136	-3.64176	0.000270785	0.0195287	10598	AHSA1	protein_coding
ENSG00000132854	43.9724	2.91062	0.799727	3.63951	0.000273153	0.0195498	163782	KANK4	protein_coding
ENSG00000141485	89.7144	1.78605	0.490758	3.63938	0.0002733	0.0195498	284111	SLC13A5	protein_coding
ENSG00000171817	174.81	-2.03718	0.560995	-3.63137	0.000281924	0.0200851	163255	ZNF540	protein_coding
ENSG00000104388	222.294	-0.950853	0.26209	-3.62796	0.000285671	0.0201886	5862	RAB2A	protein_coding
ENSG00000179889	547.248	0.832794	0.229538	3.62813	0.000285483	0.0201886	23042	PDXDC1	protein_coding
ENSG00000205746	1499.81	2.19883	0.60663	3.62466	0.000289337	0.0203659	NA		transcribed_unprocessed_pseudogene
ENSG00000181027	84.6909	1.65097	0.455826	3.62192	0.000292421	0.0204332	79147	FKRP	protein_coding
ENSG00000182796	122.533	1.22249	0.337636	3.62073	0.000293778	0.0204332	440104	TMEM198B	transcribed_unitary_pseudogene
ENSG00000183431	329.497	1.08081	0.298498	3.62083	0.00029366	0.0204332	10946	SF3A3	protein_coding
ENSG00000155827	430.877	0.92037	0.254686	3.61374	0.000301807	0.0207709	56254	RNF20	protein_coding
ENSG00000215717	58.7314	-1.92355	0.53206	-3.6153	0.000300001	0.0207709	56900	TMEM167B	protein_coding
ENSG00000140941	164.855	-1.51845	0.420441	-3.61156	0.000304361	0.0208398	81631	MAP1LC3B	protein_coding
ENSG00000180596	33.9175	-2.24257	0.621993	-3.60546	0.000311595	0.0211704	8347	HIST1H2BC	protein_coding
ENSG00000168818	335.65	1.07314	0.29786	3.60285	0.00031475	0.0213025	53407	STX18	protein_coding
ENSG00000260799	37.6429	-2.2636	0.628551	-3.60129	0.000316643	0.0213485	NA	KRT8P50	processed_pseudogene
ENSG00000185800	490.96	1.80767	0.502269	3.59901	0.000319429	0.0213862	1762	DMWD	protein_coding
ENSG00000268858	67.3806	1.54556	0.429459	3.59885	0.000319632	0.0213862	NA		antisense
ENSG00000118900	352.017	0.984424	0.273865	3.59456	0.000324937	0.0216587	29855	UBN1	protein_coding
ENSG00000111711	101.509	-2.03876	0.567616	-3.5918	0.000328398	0.0218069	51026	GOLT1B	protein_coding
ENSG00000186479	183.58	-1.16776	0.325427	-3.58838	0.000332745	0.0220125	401190	RGS7BP	protein_coding
ENSG00000224728	58.8787	1.13173	0.315584	3.58615	0.000335602	0.0221183	NA	IMPDH1P8	processed_pseudogene
ENSG00000214940	210.71	5.21492	1.45519	3.58367	0.000338801	0.0222459	101059938	NPIPA8	protein_coding
ENSG00000116754	4793.64	0.775362	0.216588	3.5799	0.000343728	0.0224418	9295	SRSF11	protein_coding
ENSG00000239268	593.886	1.77699	0.496443	3.57944	0.000344337	0.0224418	NA		lincRNA
ENSG00000106460	291.328	-1.86743	0.522213	-3.576	0.000348897	0.0225719	54664	TMEM106B	protein_coding
ENSG00000139291	58.7521	-1.28923	0.360516	-3.57608	0.000348791	0.0225719	55266	TMEM19	protein_coding
ENSG00000180543	123.357	-1.19455	0.334286	-3.57342	0.000352349	0.0226652	85453	TSPYL5	protein_coding
ENSG00000188011	184.374	2.49618	0.698714	3.57254	0.000353537	0.0226652	285093	RTP5	protein_coding
ENSG00000249715	51.048	2.00527	0.56138	3.57205	0.000354204	0.0226652	90342	FER1L5	protein_coding
ENSG00000103769	256.464	-1.27614	0.357498	-3.56965	0.000357458	0.0227082	8766	RAB11A	protein_coding
ENSG00000186716	882.549	1.95153	0.546678	3.56979	0.000357268	0.0227082	613	BCR	protein_coding
ENSG00000174243	522.629	1.31037	0.367513	3.56552	0.000363141	0.02291	9416	DDX23	protein_coding
ENSG00000236824	2286.34	-2.08177	0.583874	-3.56545	0.000363237	0.02291	618	BCYRN1	scRNA
ENSG00000057252	71.9503	-1.39157	0.391238	-3.55683	0.000375361	0.0229168	6646	SOAT1	protein_coding
ENSG00000110723	51.5659	-3.21462	0.902812	-3.56067	0.000369906	0.0229168	23086	EXPH5	protein_coding
ENSG00000115211	411.506	1.17784	0.330804	3.56053	0.000370103	0.0229168	8890	EIF2B4	protein_coding
ENSG00000139517	36.1774	-2.37386	0.66754	-3.55612	0.000376369	0.0229168	222484	LNX2	protein_coding
ENSG00000141499	33.908	1.62223	0.455784	3.5592	0.000371991	0.0229168	55135	WRAP53	protein_coding
ENSG00000153130	97.152	-1.37376	0.385764	-3.56114	0.000369247	0.0229168	60592	SCOC	protein_coding
ENSG00000158470	133.713	-1.07578	0.301954	-3.56272	0.000367031	0.0229168	9334	B4GALT5	protein_coding
ENSG00000197083	101.603	2.50917	0.705334	3.55742	0.000374519	0.0229168	NA	ZNF300P1	transcribed_unprocessed_pseudogene
ENSG00000266086	191.206	1.71327	0.481431	3.55869	0.000372704	0.0229168	NA		protein_coding
ENSG00000085433	331.772	-1.11109	0.313462	-3.54458	0.000393242	0.0230768	22911	WDR47	protein_coding
ENSG00000133112	564.239	-1.45748	0.410901	-3.54705	0.000389574	0.0230768	7178	TPT1	protein_coding
ENSG00000133393	48.8046	-1.77043	0.499114	-3.54715	0.000389427	0.0230768	123811	FOPNL	protein_coding
ENSG00000136877	162.973	1.84192	0.519569	3.54509	0.00039248	0.0230768	2356	FPGS	protein_coding
ENSG00000162341	540.615	2.4126	0.680668	3.54446	0.000393421	0.0230768	219931	TPCN2	protein_coding
ENSG00000165678	123.99	-1.78048	0.501401	-3.551	0.000383765	0.0230768	27069	GHITM	protein_coding
ENSG00000171033	165.153	-1.53051	0.431439	-3.54746	0.000388967	0.0230768	5569	PKIA	protein_coding
ENSG00000171867	1029.65	-1.56331	0.440279	-3.55074	0.000384157	0.0230768	5621	PRNP	protein_coding
ENSG00000175895	34.3398	-1.42843	0.402442	-3.54942	0.000386088	0.0230768	79666	PLEKHF2	protein_coding
ENSG00000178381	64.1717	-2.53176	0.712659	-3.55255	0.000381515	0.0230768	90637	ZFAND2A	protein_coding
ENSG00000183793	75.8551	2.40828	0.679796	3.54265	0.000396129	0.0231584	100288332	NPIPA5	protein_coding
ENSG00000279759	310.77	1.14677	0.324034	3.53903	0.0004016	0.0234005	NA		TEC
ENSG00000104290	445.747	-1.16773	0.330283	-3.53553	0.000406963	0.0235881	7976	FZD3	protein_coding
ENSG00000127824	154.137	-2.10009	0.594241	-3.53406	0.000409224	0.0236102	7277	TUBA4A	protein_coding
ENSG00000170260	67.1344	1.4908	0.422148	3.53146	0.000413275	0.023766	7988	ZNF212	protein_coding
ENSG00000106852	87.4076	-3.29664	0.934395	-3.5281	0.000418553	0.0239912	26468	LHX6	protein_coding
ENSG00000240694	929.417	-1.36664	0.38746	-3.52717	0.000420026	0.0239974	10687	PNMA2	protein_coding
ENSG00000197943	843.506	-1.83213	0.519687	-3.52545	0.000422759	0.0240312	5336	PLCG2	protein_coding
ENSG00000136279	825.709	1.22671	0.348087	3.52415	0.000424838	0.0240382	28988	DBNL	protein_coding
ENSG00000162004	55.6227	2.0402	0.579307	3.52179	0.000428644	0.0241758	124093	CCDC78	protein_coding
ENSG00000198146	204.043	-1.84792	0.525699	-3.51517	0.000439467	0.024707	54989	ZNF770	protein_coding
ENSG00000103316	102.403	-2.1859	0.622915	-3.50914	0.000449557	0.0251896	1428	CRYM	protein_coding
ENSG00000152932	415.938	-1.2568	0.358233	-3.50834	0.000450913	0.0251896	115827	RAB3C	protein_coding
ENSG00000139163	336.203	-1.13526	0.323714	-3.507	0.000453189	0.0252366	55500	ETNK1	protein_coding
ENSG00000103335	407.911	2.08315	0.59427	3.5054	0.000455928	0.025309	9780	PIEZO1	protein_coding
ENSG00000154174	171.214	-1.07959	0.30811	-3.50391	0.000458485	0.0253268	9868	TOMM70	protein_coding
ENSG00000184208	134.896	1.45292	0.414812	3.50259	0.00046076	0.0253268	79640	C22orf46	protein_coding
ENSG00000197182	295.624	2.19663	0.627272	3.50187	0.000462005	0.0253268	400931	MIRLET7BHG	lincRNA
ENSG00000215440	403.129	1.9465	0.55582	3.50203	0.000461724	0.0253268	79716	NPEPL1	protein_coding
ENSG00000106077	54.4232	1.58107	0.452246	3.49604	0.000472226	0.0258067	83451	ABHD11	protein_coding
ENSG00000189046	61.7451	1.96017	0.561451	3.49125	0.000480766	0.026192	121642	ALKBH2	protein_coding
ENSG00000100380	328.582	-1.20068	0.344139	-3.48893	0.000484953	0.0263386	6767	ST13	protein_coding
ENSG00000122873	50.5275	-1.98552	0.569306	-3.48762	0.000487348	0.0263873	55847	CISD1	protein_coding
ENSG00000137575	104.42	-1.68167	0.483156	-3.4806	0.000500293	0.0270051	6386	SDCBP	protein_coding
ENSG00000188021	160.521	-1.23509	0.355122	-3.47794	0.000505284	0.0270258	29978	UBQLN2	protein_coding
ENSG00000198786	1813.16	-2.19753	0.63174	-3.47854	0.000504149	0.0270258	4540	MT-ND5	protein_coding
ENSG00000263503	81.9972	10.2928	2.95932	3.4781	0.000504979	0.0270258	NA	MAPK8IP1P2	processed_pseudogene
ENSG00000187624	35.3651	-1.9732	0.568547	-3.47061	0.000519283	0.0276904	400566	C17orf97	protein_coding
ENSG00000188549	157.352	1.6837	0.48531	3.46932	0.000521771	0.027739	388115	CCDC9B	protein_coding
ENSG00000149929	80.5713	1.33812	0.386094	3.46578	0.000528694	0.0280224	8479	HIRIP3	protein_coding
ENSG00000107147	963.675	-2.82449	0.815584	-3.46315	0.000533887	0.0282005	57582	KCNT1	protein_coding
ENSG00000181788	50.3899	-1.72833	0.499385	-3.46092	0.000538335	0.0282779	6478	SIAH2	protein_coding
ENSG00000149313	196.423	-1.14893	0.332231	-3.45823	0.000543735	0.0284765	60496	AASDHPPT	protein_coding
ENSG00000152078	128.086	-1.63552	0.473375	-3.45502	0.000550261	0.0287328	148534	TMEM56	protein_coding
ENSG00000167005	228.885	-1.12149	0.324767	-3.45322	0.000553936	0.0288391	11051	NUDT21	protein_coding
ENSG00000229809	82.7546	1.55326	0.450368	3.44887	0.000562929	0.0292208	146542	ZNF688	protein_coding
ENSG00000108091	282.83	-1.19221	0.34591	-3.44658	0.000567721	0.0293399	8030	CCDC6	protein_coding
ENSG00000261408	47.84	1.81384	0.526333	3.44619	0.000568557	0.0293399	100529145	TEN1-CDK3	protein_coding
ENSG00000145632	343.526	-1.8086	0.525669	-3.44057	0.000580498	0.0297781	10769	PLK2	protein_coding
ENSG00000245849	143.052	1.24739	0.362634	3.43981	0.000582125	0.0297781	100505648	RAD51-AS1	processed_transcript
ENSG00000186834	50.3609	-1.56682	0.455611	-3.43895	0.000583979	0.0297863	10614	HEXIM1	protein_coding
ENSG00000204104	313.968	1.3706	0.399004	3.43505	0.000592454	0.0299148	26146	TRAF3IP1	protein_coding
ENSG00000204560	201.111	1.30664	0.380427	3.43466	0.000593298	0.0299148	8449	DHX16	protein_coding
ENSG00000261971	141.711	1.44663	0.420945	3.43663	0.000589003	0.0299148	NA	MMP25-AS1	antisense
ENSG00000271907	1332.64	4.06041	1.18209	3.43493	0.000592712	0.0299148	109617004	SNORA35B	snoRNA
ENSG00000112697	567.271	-1.03023	0.300044	-3.43359	0.000595648	0.0299475	55754	TMEM30A	protein_coding
ENSG00000147133	1233.84	0.706163	0.205869	3.43016	0.00060323	0.0302045	6872	TAF1	protein_coding
ENSG00000187650	62.5404	1.43667	0.419082	3.42814	0.000607728	0.0302952	400673	VMAC	protein_coding
ENSG00000163807	54.1008	-1.58663	0.463016	-3.42672	0.000610914	0.030368	57456	KIAA1143	protein_coding
ENSG00000049246	1014.61	0.865823	0.252946	3.42296	0.000619429	0.0307045	8863	PER3	protein_coding
ENSG00000136156	804.765	-1.30037	0.380034	-3.42171	0.000622286	0.0307595	9445	ITM2B	protein_coding
ENSG00000111843	40.191	-1.60833	0.470414	-3.41896	0.000628618	0.0308128	51522	TMEM14C	protein_coding
ENSG00000112306	36.7668	-2.3793	0.695857	-3.41924	0.000627965	0.0308128	6206	RPS12	protein_coding
ENSG00000131174	89.5997	-1.5483	0.452749	-3.41977	0.000626752	0.0308128	1349	COX7B	protein_coding
ENSG00000186416	172.433	-1.40955	0.412563	-3.41656	0.000634173	0.0309987	55922	NKRF	protein_coding
ENSG00000198899	1041.71	-2.16809	0.634801	-3.41539	0.000636899	0.0310457	4508	MT-ATP6	protein_coding
ENSG00000175130	294.624	-1.76664	0.517466	-3.41403	0.000640098	0.0311155	65108	MARCKSL1	protein_coding
ENSG00000044574	483.337	-1.63085	0.479158	-3.40357	0.000665104	0.0319777	3309	HSPA5	protein_coding
ENSG00000115042	329.077	0.927735	0.272566	3.40371	0.000664774	0.0319777	51011	FAHD2A	protein_coding
ENSG00000137876	51.0957	-1.59689	0.46915	-3.4038	0.000664555	0.0319777	51187	RSL24D1	protein_coding
ENSG00000173598	286.648	-1.26993	0.372885	-3.40569	0.000659965	0.0319777	11163	NUDT4	protein_coding
ENSG00000110172	727.803	-1.9036	0.559641	-3.40148	0.000670232	0.0321365	26973	CHORDC1	protein_coding
ENSG00000111911	116.935	-1.34664	0.396165	-3.3992	0.000675837	0.0323171	135114	HINT3	protein_coding
ENSG00000135048	231.926	-1.5412	0.455169	-3.38599	0.00070923	0.0337306	23670	CEMIP2	protein_coding
ENSG00000177000	311.161	1.35216	0.399712	3.38283	0.000717441	0.0340291	4524	MTHFR	protein_coding
ENSG00000089022	709.126	0.803254	0.23777	3.37828	0.000729401	0.0344666	8550	MAPKAPK5	protein_coding
ENSG00000239763	204.303	1.88931	0.559448	3.3771	0.000732541	0.0344666	NA		processed_pseudogene
ENSG00000282278	67.1653	2.84734	0.842954	3.37781	0.000730661	0.0344666	NA		protein_coding
ENSG00000135018	459.4	-1.05523	0.312759	-3.37394	0.000741001	0.0346792	29979	UBQLN1	protein_coding
ENSG00000279474	42.3377	1.79674	0.532432	3.37458	0.000739275	0.0346792	NA		TEC
ENSG00000151135	98.6516	-1.54923	0.459603	-3.3708	0.000749515	0.0349508	90488	TMEM263	protein_coding
ENSG00000187601	76.6621	-1.35314	0.401485	-3.37033	0.000750776	0.0349508	28986	MAGEH1	protein_coding
ENSG00000172348	207.114	-1.27042	0.377204	-3.368	0.000757157	0.0351548	10231	RCAN2	protein_coding
ENSG00000125691	1334.53	2.3965	0.711801	3.36681	0.000760437	0.0352142	9349	RPL23	protein_coding
ENSG00000100219	74.0065	-1.56573	0.465262	-3.36526	0.000764702	0.0352263	7494	XBP1	protein_coding
ENSG00000112335	169.4	-1.56848	0.465997	-3.36586	0.000763064	0.0352263	8724	SNX3	protein_coding
ENSG00000065559	255.22	-1.01768	0.302561	-3.36355	0.000769462	0.0353531	6416	MAP2K4	protein_coding
ENSG00000279792	47.1671	1.64531	0.489596	3.36054	0.000777892	0.0356473	NA		TEC
ENSG00000136213	565.219	1.16154	0.345894	3.35807	0.00078488	0.0358459	55501	CHST12	protein_coding
ENSG00000166484	100.025	1.49903	0.446463	3.35757	0.0007863	0.0358459	5598	MAPK7	protein_coding
ENSG00000163590	430.482	-1.13343	0.337676	-3.35655	0.000789213	0.0358857	151742	PPM1L	protein_coding
ENSG00000164466	295.4	-0.664494	0.198101	-3.35432	0.000795601	0.036083	94081	SFXN1	protein_coding
ENSG00000106367	51.0359	-2.64379	0.788787	-3.35171	0.000803141	0.0361454	1174	AP1S1	protein_coding
ENSG00000133169	313.287	-1.6711	0.498489	-3.35233	0.000801335	0.0361454	55859	BEX1	protein_coding
ENSG00000083312	492.631	-1.02613	0.306513	-3.34774	0.000814737	0.0365699	3842	TNPO1	protein_coding
ENSG00000103363	41.4495	-1.80936	0.540696	-3.34636	0.000818807	0.0365699	6923	ELOB	protein_coding
ENSG00000238795	370.021	1.83888	0.549406	3.34704	0.000816794	0.0365699	677777	SCARNA12	snoRNA
ENSG00000174460	54.8395	-1.83433	0.548581	-3.34377	0.000826468	0.0367257	170261	ZCCHC12	protein_coding
ENSG00000232586	32.7473	1.74455	0.521703	3.34395	0.000825934	0.0367257	NA	KIAA1614-AS1	antisense
ENSG00000006611	37.5672	3.39355	1.01579	3.3408	0.00083537	0.0369137	10083	USH1C	protein_coding
ENSG00000141034	44.1561	-1.22982	0.368179	-3.34026	0.000836993	0.0369137	79018	GID4	protein_coding
ENSG00000198918	31.6879	-2.09968	0.628579	-3.34036	0.000836706	0.0369137	6170	RPL39	protein_coding
ENSG00000059769	84.0705	-1.09754	0.328906	-3.33693	0.000847094	0.0372612	548645	DNAJC25	protein_coding
ENSG00000213585	217.679	-1.20044	0.359816	-3.33627	0.000849108	0.0372612	7416	VDAC1	protein_coding
ENSG00000149115	632.357	1.51208	0.453366	3.33522	0.000852326	0.0373094	85456	TNKS1BP1	protein_coding
ENSG00000272655	214.708	1.43686	0.431005	3.33375	0.000856851	0.0374144	NA	POLR2J4	transcribed_unprocessed_pseudogene
ENSG00000007516	397.9	-2.37526	0.714195	-3.32578	0.000881711	0.0380334	8938	BAIAP3	protein_coding
ENSG00000087087	786.996	1.64485	0.494643	3.32533	0.000883154	0.0380334	51593	SRRT	protein_coding
ENSG00000171150	135.147	-1.02747	0.309008	-3.32506	0.000883996	0.0380334	9655	SOCS5	protein_coding
ENSG00000109944	42.4188	-2.90102	0.872736	-3.32405	0.000887195	0.038078	79864	JHY	protein_coding
ENSG00000075945	318.189	-1.04528	0.314862	-3.31979	0.000900842	0.0382901	22920	KIFAP3	protein_coding
ENSG00000157306	237.242	1.36388	0.410674	3.32107	0.000896735	0.0382901	79178	ZFHX2-AS1	processed_transcript
ENSG00000230454	47.3761	1.76156	0.530444	3.32091	0.000897237	0.0382901	NA		lincRNA
ENSG00000105270	674.676	-1.0208	0.307559	-3.31903	0.000903291	0.0383017	25999	CLIP3	protein_coding
ENSG00000180104	705.315	1.17063	0.352859	3.31756	0.000908083	0.0384124	11336	EXOC3	protein_coding
ENSG00000179941	48.0865	-1.93547	0.583715	-3.31578	0.000913884	0.038565	79738	BBS10	protein_coding
ENSG00000186352	30.8989	-2.83632	0.855634	-3.31487	0.000916847	0.0385975	353322	ANKRD37	protein_coding
ENSG00000010404	1066.75	-1.32065	0.398596	-3.31324	0.000922209	0.0387306	3423	IDS	protein_coding
ENSG00000185730	61.4214	1.44048	0.435016	3.31132	0.000928569	0.0389048	79943	ZNF696	protein_coding
ENSG00000132639	1718.49	-1.51039	0.456595	-3.30795	0.000939829	0.0390973	6616	SNAP25	protein_coding
ENSG00000144959	140.255	-1.56752	0.473702	-3.30908	0.000936033	0.0390973	57552	NCEH1	protein_coding
ENSG00000276570	55.3417	2.02329	0.611602	3.30818	0.000939055	0.0390973	NA		processed_transcript
ENSG00000129946	479.175	1.87228	0.566161	3.30697	0.000943103	0.039141	25759	SHC2	protein_coding
ENSG00000115216	398.284	0.701195	0.212195	3.30448	0.000951525	0.0393051	29959	NRBP1	protein_coding
ENSG00000118816	282.738	-1.21156	0.36672	-3.30379	0.000953882	0.0393102	10983	CCNI	protein_coding
ENSG00000163536	274.428	-1.5216	0.460668	-3.30303	0.000956455	0.0393242	5274	SERPINI1	protein_coding
ENSG00000152580	40.497	-2.76019	0.83652	-3.29961	0.000968187	0.0397137	285313	IGSF10	protein_coding
ENSG00000138326	179.743	-1.21459	0.368249	-3.29828	0.000972786	0.0398096	6229	RPS24	protein_coding
ENSG00000227953	120.899	1.43686	0.435889	3.29639	0.000979365	0.0399858	NA	LINC01341	processed_transcript
ENSG00000165629	112.678	-1.10614	0.335685	-3.29516	0.000983649	0.0400678	509	ATP5F1C	protein_coding
ENSG00000088986	240.311	-1.4522	0.441358	-3.2903	0.0010008	0.0406444	8655	DYNLL1	protein_coding
ENSG00000115233	142.348	-1.00532	0.305681	-3.2888	0.00100616	0.0406444	10213	PSMD14	protein_coding
ENSG00000128791	59.8972	-1.11361	0.338577	-3.28908	0.00100517	0.0406444	57045	TWSG1	protein_coding
ENSG00000138621	50.42	1.52262	0.463008	3.28855	0.00100704	0.0406444	60490	PPCDC	protein_coding
ENSG00000109111	1220.26	1.00526	0.305931	3.2859	0.00101658	0.0408331	6830	SUPT6H	protein_coding
ENSG00000125249	238.111	-1.21217	0.368954	-3.28541	0.00101834	0.0408331	5911	RAP2A	protein_coding
ENSG00000237624	54.3464	1.90252	0.579099	3.28532	0.00101868	0.0408331	192217	OXCT2P1	unprocessed_pseudogene
ENSG00000105251	57.3686	1.65091	0.50329	3.28023	0.00103721	0.0409233	56961	SHD	protein_coding
ENSG00000122644	106.049	-1.43417	0.436955	-3.2822	0.00103001	0.0409233	10124	ARL4A	protein_coding
ENSG00000128159	1089.26	1.57977	0.481595	3.28028	0.00103704	0.0409233	85378	TUBGCP6	protein_coding
ENSG00000158793	118.108	1.07031	0.326105	3.2821	0.00103036	0.0409233	4817	NIT1	protein_coding
ENSG00000236017	77.7504	2.34559	0.715041	3.28036	0.00103674	0.0409233	NA	ASMTL-AS1	antisense
ENSG00000250571	75.7851	1.79624	0.547502	3.28079	0.00103516	0.0409233	2738	GLI4	protein_coding
ENSGR0000236017.8	77.7504	2.34559	0.715041	3.28036	0.00103674	0.0409233	NA	NA	NA
ENSG00000230701	91.9923	2.32321	0.708771	3.2778	0.00104618	0.041185	26226	FBXW4P1	processed_pseudogene
ENSG00000154723	56.5756	-1.92942	0.58877	-3.27703	0.00104904	0.0412052	522	ATP5PF	protein_coding
ENSG00000271344	54.7866	1.35467	0.413629	3.27509	0.00105628	0.0413974	NA		lincRNA
ENSG00000203804	99.1369	2.62097	0.800445	3.27439	0.00105891	0.0414082	574406	ADAMTSL4-AS1	processed_transcript
ENSG00000109846	616.055	-2.20296	0.673887	-3.26903	0.00107916	0.0421065	1410	CRYAB	protein_coding
ENSG00000153904	153.105	-1.83498	0.561851	-3.26596	0.00109092	0.0423774	23576	DDAH1	protein_coding
ENSG00000117616	1927.86	1.39155	0.426186	3.26513	0.00109414	0.0424087	57035	RSRP1	protein_coding
ENSG00000163607	45.0772	-1.38783	0.425645	-3.26054	0.00111199	0.0426313	29083	GTPBP8	protein_coding
ENSG00000165030	50.2065	-1.48489	0.455144	-3.26246	0.0011045	0.0426313	4783	NFIL3	protein_coding
ENSG00000173726	235.179	-1.34064	0.41116	-3.26063	0.00111164	0.0426313	9804	TOMM20	protein_coding
ENSG00000241685	116.487	-1.12866	0.346125	-3.26085	0.00111077	0.0426313	10552	ARPC1A	protein_coding
ENSG00000259244	39.7676	2.27905	0.698783	3.26145	0.00110843	0.0426313	NA		processed_transcript
ENSG00000111669	263.305	-1.33933	0.411076	-3.25812	0.00112153	0.0427927	7167	TPI1	protein_coding
ENSG00000138078	1156.24	-1.36692	0.419514	-3.25834	0.00112067	0.0427927	9581	PREPL	protein_coding
ENSG00000154175	43.2408	-3.05521	0.937864	-3.25762	0.0011235	0.0427927	25890	ABI3BP	protein_coding
ENSG00000076984	173.099	1.24315	0.382107	3.25341	0.00114029	0.0431459	5609	MAP2K7	protein_coding
ENSG00000163285	111.829	-1.93465	0.594793	-3.25264	0.00114338	0.0431459	2565	GABRG1	protein_coding
ENSG00000213967	33.7694	-2.0304	0.624311	-3.25223	0.00114503	0.0431459	730087	ZNF726	protein_coding
ENSG00000258301	89.6138	1.59012	0.488692	3.25383	0.00113859	0.0431459	100506603	VASH1-AS1	lincRNA
ENSG00000100823	207.999	1.06609	0.328015	3.25013	0.00115352	0.0432804	328	APEX1	protein_coding
ENSG00000220378	126.92	2.29026	0.704578	3.25054	0.00115185	0.0432804	NA	KRT8P42	processed_pseudogene
ENSG00000110844	664.973	1.24792	0.384342	3.2469	0.00116671	0.043327	25766	PRPF40B	protein_coding
ENSG00000121716	546.563	1.37027	0.421877	3.24804	0.00116202	0.043327	29990	PILRB	protein_coding
ENSG00000168439	257.084	-1.95584	0.602388	-3.24681	0.00116707	0.043327	10963	STIP1	protein_coding
ENSG00000172466	372.17	-1.20875	0.372058	-3.24881	0.00115888	0.043327	7572	ZNF24	protein_coding
ENSG00000070087	315.197	-1.11482	0.343524	-3.24523	0.00117355	0.0434756	5217	PFN2	protein_coding
ENSG00000124006	719.393	1.80862	0.557492	3.24421	0.00117777	0.0435404	23363	OBSL1	protein_coding
ENSG00000218336	340.919	-1.75402	0.541264	-3.2406	0.00119279	0.0439483	55714	TENM3	protein_coding
ENSG00000270923	43.2874	1.78729	0.551571	3.24036	0.0011938	0.0439483	NA	TAS2R6P	processed_pseudogene
ENSG00000132912	230.73	-0.742803	0.229564	-3.23571	0.0012134	0.0444838	51164	DCTN4	protein_coding
ENSG00000114450	64.5864	-1.53954	0.476036	-3.23407	0.00122039	0.0446469	59345	GNB4	protein_coding
ENSG00000228436	36.0587	1.29654	0.40112	3.23231	0.00122793	0.0448296	105378663		antisense
ENSG00000119396	180.486	-0.693267	0.214615	-3.23028	0.0012367	0.0448828	51552	RAB14	protein_coding
ENSG00000143248	81.27	-1.44853	0.448432	-3.2302	0.00123704	0.0448828	8490	RGS5	protein_coding
ENSG00000171617	1223.13	-1.6271	0.503682	-3.23041	0.00123614	0.0448828	8507	ENC1	protein_coding
ENSG00000255302	234.411	-1.2813	0.396879	-3.22845	0.00124463	0.0450653	23741	EID1	protein_coding
ENSG00000135426	357.364	-1.94719	0.603527	-3.22635	0.00125378	0.0451182	9840	TESPA1	protein_coding
ENSG00000162231	437.284	0.755217	0.234026	3.22707	0.00125067	0.0451182	10482	NXF1	protein_coding
ENSG00000198804	6789.72	-2.08276	0.645465	-3.22676	0.00125199	0.0451182	4512	MT-CO1	protein_coding
ENSG00000072401	38.7585	-1.56644	0.485656	-3.2254	0.00125797	0.0451328	7321	UBE2D1	protein_coding
ENSG00000198961	1108.47	-1.14005	0.353495	-3.22509	0.00125932	0.0451328	9867	PJA2	protein_coding
ENSG00000169249	394.454	1.42932	0.443564	3.22235	0.00127144	0.0454182	8233	ZRSR2	protein_coding
ENSG00000178074	108.687	-1.31392	0.407782	-3.22212	0.00127244	0.0454182	205327	C2orf69	protein_coding
ENSG00000107551	1413.58	1.87404	0.582214	3.21882	0.00128718	0.0457577	83937	RASSF4	protein_coding
ENSG00000137185	76.5081	1.09339	0.339746	3.21825	0.00128976	0.0457577	7746	ZSCAN9	protein_coding
ENSG00000196498	2252.93	1.42112	0.441527	3.21865	0.00128796	0.0457577	9612	NCOR2	protein_coding
ENSG00000262246	233.734	2.4564	0.763626	3.21675	0.0012965	0.0459046	79585	CORO7	protein_coding
ENSG00000108788	169.498	1.06535	0.331412	3.21457	0.0013064	0.0460695	6945	MLX	protein_coding
ENSG00000137414	144.794	-1.2694	0.394834	-3.21502	0.00130434	0.0460695	51439	FAM8A1	protein_coding
ENSG00000087269	347.301	1.16232	0.361941	3.21134	0.00132117	0.0463109	8602	NOP14	protein_coding
ENSG00000116741	63.7883	-2.73722	0.852568	-3.21056	0.00132478	0.0463109	5997	RGS2	protein_coding
ENSG00000125503	486.749	1.74176	0.5424	3.2112	0.0013218	0.0463109	54776	PPP1R12C	protein_coding
ENSG00000141232	149.686	-1.35635	0.422511	-3.21021	0.0013264	0.0463109	10140	TOB1	protein_coding
ENSG00000273173	52.7374	-1.96892	0.613238	-3.21069	0.00132415	0.0463109	8926	SNURF	protein_coding
ENSG00000108256	719.65	-1.30679	0.407224	-3.20902	0.0013319	0.0464108	57532	NUFIP2	protein_coding
ENSG00000085365	210.778	-1.38905	0.433055	-3.20756	0.00133868	0.0465548	9522	SCAMP1	protein_coding
ENSG00000132718	1669.91	-0.921763	0.287855	-3.20218	0.00136394	0.0471537	23208	SYT11	protein_coding
ENSG00000197976	231.445	1.68532	0.526574	3.20053	0.00137173	0.0471895	8227	AKAP17A	protein_coding
ENSG00000265735	43.0919	-2.84423	0.888749	-3.20026	0.00137302	0.0471895	NA	RN7SL5P	misc_RNA
ENSGR0000197976.11	231.445	1.68532	0.526574	3.20053	0.00137173	0.0471895	NA	NA	NA
ENSG00000235106	65.5736	-1.30338	0.407643	-3.19737	0.00138689	0.0475732	266655	BRD3OS	protein_coding
ENSG00000182325	90.7819	2.20847	0.690898	3.19652	0.00139097	0.0476203	26233	FBXL6	protein_coding
ENSG00000169564	111.508	-1.10521	0.345944	-3.19478	0.00139937	0.047815	5093	PCBP1	protein_coding
ENSG00000083937	48.5569	-1.32616	0.415305	-3.19321	0.00140701	0.0478734	25978	CHMP2B	protein_coding
ENSG00000139970	878.105	-1.1072	0.346683	-3.19369	0.00140466	0.0478734	6252	RTN1	protein_coding
ENSG00000141404	237.991	-1.15019	0.360251	-3.19275	0.00140924	0.0478734	2774	GNAL	protein_coding
ENSG00000149743	61.5414	1.27253	0.39882	3.19075	0.00141904	0.0481134	83707	TRPT1	protein_coding
ENSG00000059804	242.911	-1.83044	0.574178	-3.18794	0.00143292	0.04828	6515	SLC2A3	protein_coding
ENSG00000075826	723.859	1.06794	0.335037	3.18753	0.00143493	0.04828	25956	SEC31B	protein_coding
ENSG00000121390	943.564	0.586665	0.184008	3.18825	0.00143136	0.04828	55269	PSPC1	protein_coding
ENSG00000126088	97.1241	1.19417	0.374605	3.18782	0.0014335	0.04828	7389	UROD	protein_coding
ENSG00000047249	233.841	-1.14553	0.359871	-3.18318	0.00145668	0.0485724	51606	ATP6V1H	protein_coding
ENSG00000136888	66.088	-1.38771	0.435989	-3.1829	0.00145809	0.0485724	9550	ATP6V1G1	protein_coding
ENSG00000206527	121.503	-1.14619	0.360039	-3.18351	0.00145501	0.0485724	201562	HACD2	protein_coding
ENSG00000230124	365.853	0.956367	0.300428	3.18335	0.0014558	0.0485724	84320	ACBD6	protein_coding
ENSG00000267270	112.282	-2.32674	0.730777	-3.18393	0.0014529	0.0485724	100130522	PARD6G-AS1	antisense
ENSG00000172209	79.8706	-2.17311	0.683235	-3.18062	0.00146959	0.0487933	2845	GPR22	protein_coding
ENSG00000169764	266.752	-1.14081	0.35879	-3.17962	0.0014747	0.0488195	7360	UGP2	protein_coding
ENSG00000180628	252.243	-1.20614	0.379407	-3.17901	0.00147778	0.0488195	84333	PCGF5	protein_coding
ENSG00000100106	281.031	1.4796	0.465746	3.17684	0.00148887	0.0490599	11078	TRIOBP	protein_coding
ENSG00000150756	62.0884	-1.11108	0.349802	-3.17632	0.00149156	0.0490599	134145	FAM173B	protein_coding
ENSG00000267896	30.0289	2.61001	0.822191	3.17446	0.00150117	0.0492837	NA	NA	NA
ENSG00000080224	333.123	-2.35069	0.740805	-3.17316	0.00150789	0.0494121	285220	EPHA6	protein_coding
ENSG00000203896	90.9656	1.96465	0.619328	3.17222	0.00151277	0.04948	54923	LIME1	protein_coding
ENSG00000079616	158.554	1.17128	0.369869	3.16673	0.00154162	0.0503301	3835	KIF22	protein_coding
ENSG00000244617	104.607	1.6213	0.512427	3.16397	0.00155634	0.0507164	151516	ASPRV1	protein_coding
ENSG00000037757	161.798	1.07051	0.338417	3.1633	0.00155992	0.0507368	84245	MRI1	protein_coding
ENSG00000180573	78.8794	-1.63864	0.518103	-3.16278	0.00156273	0.0507368	8334	HIST1H2AC	protein_coding
ENSG00000164070	564.347	-1.37706	0.435732	-3.16034	0.00157583	0.0510681	22824	HSPA4L	protein_coding
ENSG00000215146	100.203	-2.13115	0.675022	-3.15716	0.00159316	0.0514402	441666		transcribed_unprocessed_pseudogene
ENSG00000128563	371.711	1.23548	0.391513	3.15566	0.00160136	0.0516102	79706	PRKRIP1	protein_coding
ENSG00000075415	332.799	-0.79914	0.25335	-3.15429	0.00160888	0.0517512	5250	SLC25A3	protein_coding
ENSG00000180900	383.165	2.27259	0.720588	3.1538	0.00161162	0.0517512	23513	SCRIB	protein_coding
ENSG00000150054	59.7533	-2.22237	0.70496	-3.15248	0.0016189	0.0518902	143098	MPP7	protein_coding
ENSG00000005206	478.029	1.7163	0.545468	3.14647	0.00165255	0.0519447	56928	SPPL2B	protein_coding
ENSG00000121481	63.5895	-1.23472	0.392405	-3.14655	0.00165209	0.0519447	6045	RNF2	protein_coding
ENSG00000144119	74.956	-1.6936	0.538227	-3.14662	0.00165168	0.0519447	165257	C1QL2	protein_coding
ENSG00000145916	221.943	0.680148	0.215855	3.15095	0.00162743	0.0519447	64777	RMND5B	protein_coding
ENSG00000176018	72.6191	-1.88837	0.599843	-3.1481	0.00164334	0.0519447	116068	LYSMD3	protein_coding
ENSG00000188612	110.788	-1.29916	0.412796	-3.14723	0.00164825	0.0519447	6613	SUMO2	protein_coding
ENSG00000188647	484.726	-1.14794	0.364744	-3.14725	0.00164812	0.0519447	375743	PTAR1	protein_coding
ENSG00000196950	475.573	-1.23708	0.392752	-3.14978	0.00163395	0.0519447	57181	SLC39A10	protein_coding
ENSG00000204172	357.264	1.43582	0.45634	3.14638	0.00165307	0.0519447	642517	AGAP9	protein_coding
ENSG00000214087	104.768	1.49144	0.473564	3.1494	0.00163607	0.0519447	339231	ARL16	protein_coding
ENSG00000229180	275.146	1.15151	0.365662	3.14912	0.00163766	0.0519447	NA		transcribed_unprocessed_pseudogene
ENSG00000197363	68.423	1.34257	0.426905	3.1449	0.00166142	0.0521143	340385	ZNF517	protein_coding
ENSG00000010270	87.3813	-1.19743	0.381456	-3.13911	0.0016946	0.0527339	83930	STARD3NL	protein_coding
ENSG00000111863	41.3449	3.57179	1.13868	3.13678	0.00170815	0.0527339	84830	ADTRP	protein_coding
ENSG00000162032	113.048	1.1993	0.382278	3.13725	0.00170538	0.0527339	90864	SPSB3	protein_coding
ENSG00000184194	193.626	1.12564	0.358844	3.13685	0.00170773	0.0527339	54328	GPR173	protein_coding
ENSG00000188234	280.16	1.00909	0.32143	3.13938	0.00169307	0.0527339	119016	AGAP4	protein_coding
ENSG00000198938	771.597	-1.86709	0.595217	-3.13683	0.00170787	0.0527339	4514	MT-CO3	protein_coding
ENSG00000280388	58.5751	1.61352	0.513882	3.13986	0.00169031	0.0527339	NA		TEC
ENSG00000051108	168.175	-1.2259	0.39094	-3.13577	0.00171402	0.0528225	9709	HERPUD1	protein_coding
ENSG00000173258	1230.53	-1.2833	0.40956	-3.13336	0.00172819	0.053166	158399	ZNF483	protein_coding
ENSG00000139505	132.793	-1.19832	0.382599	-3.13206	0.00173583	0.0533079	9107	MTMR6	protein_coding
ENSG00000125122	40.2516	1.97699	0.631689	3.12969	0.00174989	0.0533671	26231	LRRC29	protein_coding
ENSG00000138381	91.9164	-1.02173	0.326359	-3.13069	0.00174395	0.0533671	54529	ASNSD1	protein_coding
ENSG00000163428	171.576	-1.63587	0.522682	-3.12976	0.00174949	0.0533671	116064	LRRC58	protein_coding
ENSG00000257949	32.4886	1.99375	0.637489	3.12751	0.00176293	0.0536716	100134934	TEN1	protein_coding
ENSG00000100916	80.3382	-1.24113	0.397589	-3.12163	0.00179853	0.0543794	84312	BRMS1L	protein_coding
ENSG00000235316	83.579	0.994361	0.318469	3.12232	0.00179435	0.0543794	NA	DUSP8P5	processed_pseudogene
ENSG00000139651	277.106	0.678552	0.217535	3.11928	0.00181291	0.05472	283337	ZNF740	protein_coding
ENSG00000276462	121.77	3.28582	1.05391	3.11775	0.0018224	0.0549122	NA		lincRNA
ENSG00000141837	2074.8	1.55483	0.498934	3.1163	0.00183137	0.0549977	773	CACNA1A	protein_coding
ENSG00000119772	1265.45	0.889251	0.28561	3.11352	0.00184871	0.0552558	1788	DNMT3A	protein_coding
ENSG00000155961	74.8006	-1.55684	0.499898	-3.11432	0.00184372	0.0552558	116442	RAB39B	protein_coding
ENSG00000166340	236.472	-1.19002	0.382226	-3.11339	0.0018495	0.0552558	1200	TPP1	protein_coding
ENSG00000104660	85.0326	-1.26705	0.407107	-3.11233	0.00185616	0.0552672	23484	LEPROTL1	protein_coding
ENSG00000133302	235.824	-1.44299	0.463571	-3.11278	0.00185333	0.0552672	84250	SLF1	protein_coding
ENSG00000260578	76.1386	-1.75179	0.562959	-3.11176	0.00185978	0.0552814	NA		lincRNA
ENSG00000006007	82.3073	-1.21117	0.389951	-3.10596	0.0018966	0.0562808	51573	GDE1	protein_coding
ENSG00000101911	46.5204	-1.57724	0.508166	-3.10378	0.00191065	0.0564268	5634	PRPS2	protein_coding
ENSG00000125629	94.318	-1.14888	0.370223	-3.10321	0.00191435	0.0564268	51141	INSIG2	protein_coding
ENSG00000156467	253.617	-0.988131	0.318421	-3.10322	0.00191428	0.0564268	7381	UQCRB	protein_coding
ENSG00000206077	2159.46	1.40798	0.453515	3.10459	0.00190544	0.0564268	653082	ZDHHC11B	protein_coding
ENSG00000091542	164.544	-1.10266	0.355402	-3.10258	0.00191842	0.0564504	54890	ALKBH5	protein_coding
ENSG00000120696	64.8688	-1.45479	0.469003	-3.10188	0.00192294	0.0564504	84078	KBTBD7	protein_coding
ENSG00000132507	97.4297	-1.49577	0.482258	-3.1016	0.00192478	0.0564504	1984	EIF5A	protein_coding
ENSG00000113328	51.4976	-1.49075	0.481067	-3.09883	0.00194286	0.0568084	900	CCNG1	protein_coding
ENSG00000122386	50.5435	1.59592	0.515021	3.09874	0.00194344	0.0568084	7755	ZNF205	protein_coding
ENSG00000068078	769.658	1.77561	0.573648	3.0953	0.00196616	0.0572823	2261	FGFR3	protein_coding
ENSG00000134709	198.356	-2.11606	0.683545	-3.09571	0.00196344	0.0572823	51361	HOOK1	protein_coding
ENSG00000131051	3051.87	0.829658	0.268154	3.09396	0.00197507	0.057306	9584	RBM39	protein_coding
ENSG00000185619	346.413	0.944778	0.305383	3.09375	0.00197645	0.057306	10336	PCGF3	protein_coding
ENSG00000278001	37.7624	2.13073	0.68873	3.0937	0.00197674	0.057306	NA		processed_pseudogene
ENSG00000138069	137.478	-1.0314	0.33351	-3.09255	0.00198442	0.0574339	5861	RAB1A	protein_coding
ENSG00000128050	94.6571	-1.27908	0.413819	-3.09091	0.00199542	0.057563	10606	PAICS	protein_coding
ENSG00000166508	154.105	1.59492	0.515921	3.0914	0.00199216	0.057563	4176	MCM7	protein_coding
ENSG00000178567	516.256	-1.10264	0.357045	-3.08823	0.00201353	0.0579903	9852	EPM2AIP1	protein_coding
ENSG00000117640	313.994	0.782035	0.253285	3.08757	0.00201803	0.058025	56181	MTFR1L	protein_coding
ENSG00000001630	165.486	-0.895964	0.290459	-3.08465	0.00203795	0.0582626	1595	CYP51A1	protein_coding
ENSG00000128245	1164.59	-1.6582	0.53769	-3.08393	0.00204285	0.0582626	7533	YWHAH	protein_coding
ENSG00000146701	106.128	-1.31354	0.425909	-3.08408	0.00204181	0.0582626	4191	MDH2	protein_coding
ENSG00000198874	274.732	0.973772	0.315722	3.08427	0.0020405	0.0582626	55253	TYW1	protein_coding
ENSG00000120805	116.832	-1.11051	0.36024	-3.08269	0.00205141	0.0584122	400	ARL1	protein_coding
ENSG00000122515	697.255	1.14645	0.372061	3.08136	0.00206058	0.0585432	83637	ZMIZ2	protein_coding
ENSG00000142920	327.439	1.39519	0.452836	3.081	0.00206305	0.0585432	113451	AZIN2	protein_coding
ENSG00000176978	254.835	1.46239	0.474714	3.08058	0.002066	0.0585432	29952	DPP7	protein_coding
ENSG00000100564	31.7734	-1.58677	0.515265	-3.07952	0.00207338	0.0585637	5283	PIGH	protein_coding
ENSG00000146278	206.255	-1.24854	0.405411	-3.07969	0.00207219	0.0585637	10957	PNRC1	protein_coding
ENSG00000102471	216.05	-1.3742	0.446631	-3.07681	0.00209227	0.0587204	54602	NDFIP2	protein_coding
ENSG00000114735	236.749	0.859394	0.279192	3.07815	0.00208292	0.0587204	51409	HEMK1	protein_coding
ENSG00000165417	262.924	-0.970931	0.315544	-3.077	0.00209092	0.0587204	2957	GTF2A1	protein_coding
ENSG00000186469	201.096	-1.18012	0.3835	-3.07723	0.00208935	0.0587204	54331	GNG2	protein_coding
ENSG00000119844	252.659	-0.934794	0.304108	-3.07389	0.00211288	0.0588677	54812	AFTPH	protein_coding
ENSG00000100918	183.381	1.43003	0.466235	3.06719	0.00216081	0.059021	9985	REC8	protein_coding
ENSG00000104435	228.523	-1.69027	0.550675	-3.06945	0.00214456	0.059021	11075	STMN2	protein_coding
ENSG00000112210	40.621	-1.78914	0.582331	-3.07237	0.00212364	0.059021	51715	RAB23	protein_coding
ENSG00000114391	104.618	-1.15106	0.375141	-3.06833	0.00215259	0.059021	6152	RPL24	protein_coding
ENSG00000121579	145.66	-1.13114	0.368674	-3.06812	0.00215407	0.059021	80218	NAA50	protein_coding
ENSG00000154518	77.7024	-1.29162	0.421138	-3.06698	0.00216233	0.059021	518	ATP5MC3	protein_coding
ENSG00000171502	376.002	-2.58665	0.843259	-3.06745	0.00215897	0.059021	255631	COL24A1	protein_coding
ENSG00000175348	78.3532	-1.24107	0.404672	-3.06684	0.00216336	0.059021	56674	TMEM9B	protein_coding
ENSG00000187609	227.785	1.79444	0.584799	3.06847	0.00215156	0.059021	54932	EXD3	protein_coding
ENSG00000229692	30.5764	-2.17803	0.709837	-3.06836	0.00215238	0.059021	NA	SOS1-IT1	sense_intronic
ENSG00000244687	401.214	-0.66013	0.215206	-3.06744	0.00215903	0.059021	7335	UBE2V1	protein_coding
ENSG00000162066	141.296	1.79173	0.584466	3.06559	0.00217241	0.0591763	51005	AMDHD2	protein_coding
ENSG00000141933	65.9009	1.86961	0.610137	3.06425	0.00218218	0.0593507	91978	TPGS1	protein_coding
ENSG00000128989	570.159	-1.09551	0.357635	-3.06322	0.0021897	0.0594633	10776	ARPP19	protein_coding
ENSG00000152495	427.744	-1.20853	0.394825	-3.06093	0.00220652	0.0595523	814	CAMK4	protein_coding
ENSG00000162188	73.9814	-1.43311	0.468119	-3.06143	0.00220284	0.0595523	2785	GNG3	protein_coding
ENSG00000164615	70.411	-0.978366	0.319603	-3.06119	0.00220462	0.0595523	819	CAMLG	protein_coding
ENSG00000104331	284.2	-1.15735	0.378296	-3.05939	0.00221787	0.0597669	54928	IMPAD1	protein_coding
ENSG00000143390	196.841	0.966576	0.316174	3.0571	0.00223488	0.0601332	5993	RFX5	protein_coding
ENSG00000177595	197.351	2.05804	0.674332	3.05196	0.00227349	0.0606488	55367	PIDD1	protein_coding
ENSG00000197756	271.286	-0.903818	0.295979	-3.05366	0.00226071	0.0606488	6168	RPL37A	protein_coding
ENSG00000204099	109.325	2.56423	0.840235	3.0518	0.00227472	0.0606488	129807	NEU4	protein_coding
ENSG00000205133	59.0523	-1.23716	0.405381	-3.05184	0.00227447	0.0606488	286144	TRIQK	protein_coding
ENSG00000273270	104.523	1.26837	0.415532	3.05241	0.00227011	0.0606488	NA		lincRNA
ENSG00000087460	969.677	-0.928113	0.304277	-3.05023	0.00228668	0.0607337	2778	GNAS	protein_coding
ENSG00000124762	33.8417	-2.60545	0.854367	-3.04957	0.00229171	0.0607337	1026	CDKN1A	protein_coding
ENSG00000142449	108.161	2.876	0.942979	3.04991	0.00228912	0.0607337	84467	FBN3	protein_coding
ENSG00000164040	90.9628	-1.13973	0.373624	-3.05049	0.00228471	0.0607337	10424	PGRMC2	protein_coding
ENSG00000061936	1636.21	1.04852	0.344218	3.04608	0.00231846	0.0609741	6433	SFSWAP	protein_coding
ENSG00000114853	344.373	1.54461	0.507152	3.04565	0.00232178	0.0609741	92999	ZBTB47	protein_coding
ENSG00000115155	74.5359	-3.27602	1.07624	-3.04394	0.00233499	0.0609741	9381	OTOF	protein_coding
ENSG00000118564	494.611	-1.39968	0.459505	-3.04607	0.00231852	0.0609741	26234	FBXL5	protein_coding
ENSG00000122965	948.09	1.08179	0.355272	3.04497	0.00232706	0.0609741	9904	RBM19	protein_coding
ENSG00000148219	918.277	1.38703	0.455381	3.04586	0.00232014	0.0609741	23245	ASTN2	protein_coding
ENSG00000174010	77.3098	-0.997517	0.327693	-3.04406	0.00233411	0.0609741	80311	KLHL15	protein_coding
ENSG00000174684	196.214	-1.30747	0.429341	-3.04529	0.00232454	0.0609741	11041	B4GAT1	protein_coding
ENSG00000067560	179.481	-1.1262	0.370611	-3.03877	0.00237544	0.0614074	387	RHOA	protein_coding
ENSG00000096384	3222.38	-1.67016	0.549421	-3.03986	0.0023669	0.0614074	3326	HSP90AB1	protein_coding
ENSG00000110583	285.369	0.968784	0.318673	3.04005	0.00236538	0.0614074	79829	NAA40	protein_coding
ENSG00000126524	171.369	-1.29037	0.424606	-3.03898	0.00237381	0.0614074	51119	SBDS	protein_coding
ENSG00000186063	56.9581	-1.12996	0.371717	-3.03983	0.00236709	0.0614074	64853	AIDA	protein_coding
ENSG00000138279	202.908	-0.878313	0.289163	-3.03743	0.00238604	0.0614239	310	ANXA7	protein_coding
ENSG00000139437	561.136	1.39119	0.458061	3.03714	0.00238837	0.0614239	84260	TCHP	protein_coding
ENSG00000142556	103.651	-1.44013	0.474065	-3.03783	0.00238287	0.0614239	80110	ZNF614	protein_coding
ENSG00000161526	510.75	1.42265	0.468471	3.0368	0.00239105	0.0614239	29115	SAP30BP	protein_coding
ENSG00000189136	287.223	1.33073	0.438275	3.0363	0.00239502	0.0614361	388165	UBE2Q2P1	transcribed_unprocessed_pseudogene
ENSG00000061676	1121.71	-1.01507	0.334509	-3.0345	0.00240936	0.061714	10787	NCKAP1	protein_coding
ENSG00000128951	122.254	-0.883101	0.291187	-3.03277	0.00242323	0.061979	1854	DUT	protein_coding
ENSG00000054983	180.955	-0.983693	0.324515	-3.03127	0.00243529	0.0621069	2581	GALC	protein_coding
ENSG00000089818	257.853	-0.922733	0.304541	-3.02991	0.00244627	0.0621221	25977	NECAP1	protein_coding
ENSG00000101421	123.75	-1.49225	0.492597	-3.02935	0.00245078	0.0621221	128866	CHMP4B	protein_coding
ENSG00000103227	248.745	1.563	0.516067	3.02868	0.00245625	0.0621221	64788	LMF1	protein_coding
ENSG00000131507	794.848	-1.13892	0.375922	-3.02968	0.00244815	0.0621221	80762	NDFIP1	protein_coding
ENSG00000137075	141.851	-0.91095	0.300728	-3.02915	0.00245244	0.0621221	152006	RNF38	protein_coding
ENSG00000141577	140.123	1.79898	0.594001	3.02858	0.00245707	0.0621221	22994	CEP131	protein_coding
ENSG00000170315	847.684	-1.63438	0.539796	-3.02778	0.0024636	0.0621979	7314	UBB	protein_coding
ENSG00000165355	100.402	-1.0294	0.340077	-3.02695	0.00247034	0.0622788	254170	FBXO33	protein_coding
ENSG00000134884	5184.36	0.974428	0.322003	3.02614	0.00247695	0.0622857	55082	ARGLU1	protein_coding
ENSG00000167434	61.9153	-2.80531	0.927052	-3.02605	0.0024777	0.0622857	762	CA4	protein_coding
ENSG00000164604	62.7474	-1.49003	0.492531	-3.02525	0.00248427	0.0623618	54329	GPR85	protein_coding
ENSG00000132321	366.904	-2.09229	0.691848	-3.02421	0.00249282	0.0624873	79781	IQCA1	protein_coding
ENSG00000280498	63.0597	10.1689	3.36304	3.02373	0.00249681	0.0624984	692073	SNORA16A	snoRNA
ENSG00000175265	8907.49	1.57404	0.520739	3.02271	0.00250525	0.0625951	23015	GOLGA8A	protein_coding
ENSG00000178127	116.919	-1.07932	0.357159	-3.02197	0.00251135	0.0625951	4729	NDUFV2	protein_coding
ENSG00000103932	192.824	1.15812	0.383464	3.02015	0.00252649	0.0627948	26015	RPAP1	protein_coding
ENSG00000137040	161.314	-1.05476	0.349461	-3.01825	0.00254236	0.0629225	26953	RANBP6	protein_coding
ENSG00000160213	30.1814	-1.65272	0.547523	-3.01855	0.00253991	0.0629225	1476	CSTB	protein_coding
ENSG00000198198	992.95	0.958671	0.317555	3.01891	0.00253685	0.0629225	23334	SZT2	protein_coding
ENSG00000156411	75.9231	-1.28435	0.425716	-3.01693	0.00255352	0.0630214	9556	ATP5MPL	protein_coding
ENSG00000137573	49.663	-2.41401	0.800499	-3.01563	0.00256447	0.0631148	23213	SULF1	protein_coding
ENSG00000081059	34.6338	1.34246	0.445343	3.01443	0.00257464	0.0631881	6932	TCF7	protein_coding
ENSG00000115459	204.507	0.819362	0.271792	3.01467	0.00257261	0.0631881	84173	ELMOD3	protein_coding
ENSG00000047578	456.829	1.00983	0.335539	3.00957	0.00261616	0.0634655	23247	KIAA0556	protein_coding
ENSG00000146457	238.204	-0.991132	0.329242	-3.01034	0.00260952	0.0634655	9589	WTAP	protein_coding
ENSG00000176444	372.488	1.06562	0.354105	3.00934	0.00261817	0.0634655	1196	CLK2	protein_coding
ENSG00000182087	1000.13	1.55881	0.518066	3.00889	0.002622	0.0634655	91304	TMEM259	protein_coding
ENSG00000197872	336.32	-1.12574	0.37373	-3.01218	0.0025938	0.0634655	81553	FAM49A	protein_coding
ENSG00000204438	87.6824	1.16148	0.385964	3.0093	0.00261847	0.0634655	7918	GPANK1	protein_coding
ENSG00000213339	374.258	1.70442	0.566048	3.01108	0.00260317	0.0634655	81890	QTRT1	protein_coding
ENSG00000241360	52.6614	-1.90775	0.634013	-3.00902	0.00262095	0.0634655	57026	PDXP	protein_coding
ENSG00000260941	33.6113	-2.28635	0.759173	-3.01164	0.00259844	0.0634655	644242	LINC00622	sense_overlapping
ENSG00000198642	183.484	-0.8913	0.296443	-3.00665	0.00264142	0.0638476	55958	KLHL9	protein_coding
ENSG00000172380	34.0541	-2.34351	0.779559	-3.0062	0.00264538	0.0638557	55970	GNG12	protein_coding
ENSG00000145864	786.014	-1.67038	0.555878	-3.00495	0.00265626	0.0640304	2561	GABRB2	protein_coding
ENSG00000120733	693.044	0.574484	0.191207	3.00452	0.00266005	0.064034	51780	KDM3B	protein_coding
ENSG00000146006	703.338	-1.36713	0.455092	-3.00407	0.00266398	0.0640411	26045	LRRTM2	protein_coding
ENSG00000103150	1082.78	0.990762	0.330507	2.9977	0.00272026	0.0645466	23417	MLYCD	protein_coding
ENSG00000107829	152.09	1.36628	0.45589	2.99696	0.00272689	0.0645466	6468	FBXW4	protein_coding
ENSG00000111716	281.563	-1.15729	0.386216	-2.99648	0.00273115	0.0645466	3945	LDHB	protein_coding
ENSG00000120322	103.045	1.79753	0.599217	2.9998	0.0027016	0.0645466	56128	PCDHB8	protein_coding
ENSG00000126950	50.6773	-1.47122	0.49053	-2.99924	0.00270652	0.0645466	59353	TMEM35A	protein_coding
ENSG00000156735	196.633	-1.35267	0.451484	-2.99605	0.00273504	0.0645466	9530	BAG4	protein_coding
ENSG00000178188	393.83	1.27927	0.427007	2.9959	0.00273636	0.0645466	25970	SH2B1	protein_coding
ENSG00000234616	370.013	1.11183	0.370957	2.9972	0.0027247	0.0645466	8629	JRK	protein_coding
ENSG00000242802	184.979	1.72124	0.574312	2.99705	0.00272602	0.0645466	9907	AP5Z1	protein_coding
ENSG00000243927	144.614	-1.50638	0.502204	-2.99954	0.00270386	0.0645466	64968	MRPS6	protein_coding
ENSG00000278949	104.522	1.09618	0.365327	3.00053	0.00269508	0.0645466	NA		TEC
ENSG00000124140	792.436	-1.84554	0.616237	-2.99485	0.00274578	0.0645955	57468	SLC12A5	protein_coding
ENSG00000145934	467.262	-1.9756	0.65961	-2.99511	0.00274347	0.0645955	57451	TENM2	protein_coding
ENSG00000088832	113.185	-1.25467	0.419409	-2.99151	0.00277604	0.064643	2280	FKBP1A	protein_coding
ENSG00000101098	81.5919	-1.71365	0.572753	-2.99194	0.00277207	0.064643	140730	RIMS4	protein_coding
ENSG00000116747	303.445	-1.00245	0.335054	-2.99192	0.00277232	0.064643	6738	TROVE2	protein_coding
ENSG00000120438	249.972	-1.0357	0.346052	-2.99289	0.00276348	0.064643	6950	TCP1	protein_coding
ENSG00000146676	354.275	-1.37896	0.461028	-2.99105	0.00278021	0.064643	5814	PURB	protein_coding
ENSG00000168843	135.047	-1.82016	0.608146	-2.99296	0.00276285	0.064643	56884	FSTL5	protein_coding
ENSG00000174945	433.042	1.63618	0.546918	2.99164	0.0027748	0.064643	155185	AMZ1	protein_coding
ENSG00000197355	306.531	1.94372	0.649862	2.99098	0.00278086	0.064643	91373	UAP1L1	protein_coding
ENSG00000213397	210.445	2.0077	0.671082	2.99173	0.00277402	0.064643	55559	HAUS7	protein_coding
ENSG00000110274	1133.07	1.43709	0.480702	2.98956	0.00279381	0.0647261	22897	CEP164	protein_coding
ENSG00000119326	168.999	-1.83322	0.613245	-2.98938	0.00279547	0.0647261	8727	CTNNAL1	protein_coding
ENSG00000198668	2869.81	-0.987047	0.330101	-2.99013	0.00278856	0.0647261	801	CALM1	protein_coding
ENSG00000069122	39.4284	-2.44131	0.81696	-2.98828	0.00280551	0.0648734	221395	ADGRF5	protein_coding
ENSG00000136378	63.8688	2.02671	0.678623	2.98651	0.00282183	0.0650796	11173	ADAMTS7	protein_coding
ENSG00000111641	174.003	1.18571	0.397141	2.98561	0.00283014	0.0651006	4839	NOP2	protein_coding
ENSG00000178662	745.02	-1.19423	0.399945	-2.98598	0.00282674	0.0651006	80034	CSRNP3	protein_coding
ENSG00000132938	830.55	-2.11632	0.708984	-2.985	0.0028358	0.0651457	23281	MTUS2	protein_coding
ENSG00000132600	418.567	0.930107	0.311696	2.98402	0.00284488	0.065269	54496	PRMT7	protein_coding
ENSG00000008056	567.652	-1.32005	0.442626	-2.98232	0.00286073	0.0655473	6853	SYN1	protein_coding
ENSG00000164442	64.5456	-1.79774	0.603254	-2.98007	0.00288187	0.0659457	10370	CITED2	protein_coding
ENSG00000111640	877.301	-1.1442	0.38408	-2.97907	0.00289121	0.0660735	2597	GAPDH	protein_coding
ENSG00000101224	377.944	1.07982	0.362545	2.97845	0.0028971	0.0661223	994	CDC25B	protein_coding
ENSG00000154639	183.565	-1.34552	0.451827	-2.97796	0.00290177	0.0661431	1525	CXADR	protein_coding
ENSG00000142185	430.868	-2.11061	0.70898	-2.97696	0.00291119	0.0662719	7226	TRPM2	protein_coding
ENSG00000235863	31.4826	1.84678	0.620529	2.97614	0.00291898	0.0663635	8705	B3GALT4	protein_coding
ENSG00000204305	62.961	2.37856	0.799513	2.97501	0.00292978	0.0665231	177	AGER	protein_coding
ENSG00000254901	123.782	1.31818	0.443289	2.97363	0.00294295	0.066736	729991	BORCS8	protein_coding
ENSG00000137766	302.264	-2.24931	0.756854	-2.97193	0.00295939	0.0668047	440279	UNC13C	protein_coding
ENSG00000154162	167.404	-2.24118	0.753996	-2.97241	0.00295475	0.0668047	1010	CDH12	protein_coding
ENSG00000227057	153.901	1.52431	0.513041	2.97112	0.00296718	0.0668047	9277	WDR46	protein_coding
ENSG00000272163	41.5045	-1.46883	0.494077	-2.97288	0.00295019	0.0668047	NA		antisense
ENSG00000104341	36.438	-1.41758	0.477292	-2.97004	0.0029776	0.0668328	55353	LAPTM4B	protein_coding
ENSG00000088035	48.5931	-1.59782	0.538357	-2.96797	0.00299778	0.0669971	29929	ALG6	protein_coding
ENSG00000119125	308.094	-1.73794	0.585767	-2.96694	0.00300777	0.0669971	9615	GDA	protein_coding
ENSG00000169567	112.058	-1.4395	0.485163	-2.96704	0.00300686	0.0669971	3094	HINT1	protein_coding
ENSG00000280234	537.398	-2.15957	0.727745	-2.96748	0.00300256	0.0669971	NA		TEC
ENSG00000135334	77.5452	-1.35276	0.456246	-2.96499	0.00302698	0.0672652	55122	AKIRIN2	protein_coding
ENSG00000185379	177.424	0.929261	0.313417	2.96494	0.00302745	0.0672652	5892	RAD51D	protein_coding
ENSG00000197818	166.875	0.980345	0.33089	2.96275	0.00304902	0.067659	23315	SLC9A8	protein_coding
ENSG00000063322	112.555	-0.956054	0.322999	-2.95993	0.00307705	0.06812	55588	MED29	protein_coding
ENSG00000181754	147.491	-1.46705	0.495683	-2.95966	0.00307975	0.06812	57463	AMIGO1	protein_coding
ENSG00000182095	1006.19	1.50978	0.510147	2.9595	0.00308141	0.06812	84629	TNRC18	protein_coding
ENSG00000105357	487.959	1.68637	0.57059	2.95549	0.00312173	0.0688385	79784	MYH14	protein_coding
ENSG00000015479	2256.8	-0.911189	0.308537	-2.95326	0.00314436	0.0690777	9782	MATR3	protein_coding
ENSG00000162980	164.655	-1.29062	0.437006	-2.95333	0.0031437	0.0690777	26225	ARL5A	protein_coding
ENSG00000188042	153.762	-1.5465	0.523801	-2.95246	0.00315249	0.0690839	10123	ARL4C	protein_coding
ENSG00000125869	120.107	-1.85579	0.628757	-2.95153	0.00316207	0.0692076	24141	LAMP5	protein_coding
ENSG00000216809	42.7392	1.95075	0.661324	2.94977	0.0031801	0.0693436	NA		processed_pseudogene
ENSG00000244560	179.561	0.964167	0.326781	2.9505	0.00317264	0.0693436	155060		transcribed_unprocessed_pseudogene
ENSG00000166855	192.163	-0.784463	0.266065	-2.94839	0.00319438	0.069557	10845	CLPX	protein_coding
ENSG00000221968	687.402	1.51395	0.513542	2.94806	0.0031978	0.069557	3995	FADS3	protein_coding
ENSG00000109133	168.042	-1.32	0.447872	-2.94728	0.00320585	0.0696127	55161	TMEM33	protein_coding
ENSG00000121274	185.779	-0.787915	0.267578	-2.94462	0.00323352	0.0698384	64282	TENT4B	protein_coding
ENSG00000127415	231.617	1.5929	0.540966	2.94455	0.0032342	0.0698384	3425	IDUA	protein_coding
ENSG00000212443	240.679	2.60789	0.885674	2.94452	0.00323455	0.0698384	677832	SNORA53	snoRNA
ENSG00000185189	1352.11	1.54166	0.523638	2.94413	0.00323863	0.069841	340371	NRBP2	protein_coding
ENSG00000149577	386.817	1.03106	0.35028	2.94352	0.00324504	0.0698849	51092	SIDT2	protein_coding
ENSG00000166169	145.826	1.11499	0.378837	2.94318	0.00324861	0.0698849	27343	POLL	protein_coding
ENSG00000137411	737.358	1.70408	0.579075	2.94276	0.00325297	0.0698932	57176	VARS2	protein_coding
ENSG00000168487	182.44	1.55145	0.527548	2.94087	0.00327293	0.0701507	649	BMP1	protein_coding
ENSG00000267532	82.7373	1.35224	0.459797	2.94096	0.003272	0.0701507	100506755	MIR497HG	antisense
ENSG00000228446	35.7285	-1.14367	0.389057	-2.9396	0.00328635	0.0703208	NA		processed_pseudogene
ENSG00000231500	67.8501	-1.77736	0.604675	-2.93936	0.00328886	0.0703208	6222	RPS18	protein_coding
ENSG00000215045	44.4516	1.77621	0.604454	2.93854	0.00329767	0.0704237	392862	GRID2IP	protein_coding
ENSG00000153914	2451.94	0.49202	0.167497	2.93748	0.00330892	0.0705782	140890	SREK1	protein_coding
ENSG00000164099	36.2459	-3.67622	1.2518	-2.93675	0.00331673	0.0705906	8492	PRSS12	protein_coding
ENSG00000165915	195.998	1.00531	0.342475	2.93542	0.00333095	0.0707908	91252	SLC39A13	protein_coding
ENSG00000212694	210.417	0.84082	0.286574	2.93404	0.00334583	0.0710211	338799	LINC01089	lincRNA
ENSG00000172795	227.223	-1.17788	0.401549	-2.93333	0.00335346	0.0710973	167227	DCP2	protein_coding
ENSG00000160298	34.5067	1.46176	0.498424	2.93277	0.00335956	0.0711411	54058	C21orf58	protein_coding
ENSG00000143753	61.3513	-1.36799	0.467015	-2.92921	0.0033982	0.0714434	8560	DEGS1	protein_coding
ENSG00000175548	77.7722	-1.66609	0.568597	-2.93017	0.00338775	0.0714434	144245	ALG10B	protein_coding
ENSG00000198707	1164.37	-0.893255	0.304838	-2.93026	0.00338677	0.0714434	80184	CEP290	protein_coding
ENSG00000232040	34.2423	-2.9337	1.00136	-2.92971	0.00339275	0.0714434	114821	ZBED9	protein_coding
ENSG00000266402	113.226	2.24864	0.767582	2.92951	0.00339496	0.0714434	105376843	SNHG25	lincRNA
ENSG00000021762	249.767	1.50462	0.514007	2.92723	0.00341996	0.0714831	114879	OSBPL5	protein_coding
ENSG00000085733	1698.16	0.910772	0.311149	2.92712	0.00342112	0.0714831	2017	CTTN	protein_coding
ENSG00000107105	124.616	-2.06537	0.705371	-2.92806	0.00341087	0.0714831	1993	ELAVL2	protein_coding
ENSG00000109475	84.4357	-1.12733	0.385269	-2.92608	0.00343259	0.0714831	6164	RPL34	protein_coding
ENSG00000134108	205.86	-1.12864	0.385671	-2.92644	0.00342864	0.0714831	55207	ARL8B	protein_coding
ENSG00000188343	125.123	-1.27777	0.436512	-2.92723	0.00341996	0.0714831	137392	FAM92A	protein_coding
ENSG00000197121	491.378	-1.11953	0.382554	-2.92646	0.00342839	0.0714831	80055	PGAP1	protein_coding
ENSG00000124160	139.8	0.915424	0.312985	2.92481	0.00344661	0.0715213	57727	NCOA5	protein_coding
ENSG00000203814	76.3735	-1.69905	0.580863	-2.92505	0.00344399	0.0715213	440689	HIST2H2BF	protein_coding
ENSG00000204248	311.426	2.41385	0.825208	2.92515	0.00344295	0.0715213	1302	COL11A2	protein_coding
ENSG00000025156	93.715	-1.1705	0.400505	-2.92256	0.00347165	0.0718143	3298	HSF2	protein_coding
ENSG00000137818	160.012	-1.32612	0.454058	-2.9206	0.00349357	0.0718143	6176	RPLP1	protein_coding
ENSG00000139644	425.805	-0.943978	0.323373	-2.91916	0.0035097	0.0718143	7009	TMBIM6	protein_coding
ENSG00000167642	85.3164	-1.57372	0.539084	-2.91924	0.00350881	0.0718143	10653	SPINT2	protein_coding
ENSG00000167716	155.976	1.38382	0.473622	2.92177	0.00348046	0.0718143	124997	WDR81	protein_coding
ENSG00000173276	155.467	-0.990716	0.339098	-2.92162	0.00348214	0.0718143	49854	ZBTB21	protein_coding
ENSG00000178741	41.2971	-1.52706	0.523006	-2.91976	0.00350297	0.0718143	9377	COX5A	protein_coding
ENSG00000198478	222.63	-1.2526	0.428953	-2.92014	0.00349873	0.0718143	83699	SH3BGRL2	protein_coding
ENSG00000207468	54.2334	3.4027	1.16555	2.91939	0.00350717	0.0718143	641451	SNORA19	snoRNA
ENSG00000269858	594.684	1.37824	0.471612	2.92239	0.00347352	0.0718143	112398	EGLN2	protein_coding
ENSG00000279954	41.6528	1.80381	0.61772	2.92012	0.00349902	0.0718143	NA		antisense
ENSG00000127419	295.489	1.5004	0.514198	2.91793	0.00352358	0.0720144	84286	TMEM175	protein_coding
ENSG00000182473	1775.03	1.38016	0.473095	2.9173	0.00353077	0.0720778	23265	EXOC7	protein_coding
ENSG00000112763	268.645	0.794907	0.272672	2.91525	0.00355405	0.0724688	11120	BTN2A1	protein_coding
ENSG00000111642	1410.75	0.803144	0.275642	2.91372	0.00357146	0.0725715	1108	CHD4	protein_coding
ENSG00000112659	904.558	1.23409	0.42351	2.91397	0.00356863	0.0725715	23113	CUL9	protein_coding
ENSG00000251600	30.1255	2.18082	0.748308	2.91433	0.00356449	0.0725715	101927636		processed_transcript
ENSG00000055955	90.5331	1.31582	0.451674	2.91322	0.00357723	0.072605	3700	ITIH4	protein_coding
ENSG00000153558	138.613	-0.805799	0.276727	-2.91189	0.00359251	0.0727473	25827	FBXL2	protein_coding
ENSG00000164305	52.7823	-1.56879	0.538746	-2.91193	0.00359206	0.0727473	836	CASP3	protein_coding
ENSG00000233705	59.2405	-1.98446	0.681777	-2.91072	0.00360592	0.0729349	NA	SLC26A4-AS1	antisense
ENSG00000126653	620.847	1.10618	0.380106	2.91018	0.00361216	0.0729772	84081	NSRP1	protein_coding
ENSG00000074800	468.501	-1.1562	0.397481	-2.90883	0.00362786	0.0732103	2023	ENO1	protein_coding
ENSG00000129295	216.286	-1.41048	0.485075	-2.90775	0.00364034	0.0733782	23639	LRRC6	protein_coding
ENSG00000101958	32.4278	-2.1919	0.754023	-2.90694	0.00364981	0.0734848	2742	GLRA2	protein_coding
ENSG00000100314	40.9941	1.99764	0.687376	2.90618	0.00365867	0.0735601	164633	CABP7	protein_coding
ENSG00000109332	595.829	-0.720582	0.247972	-2.90591	0.00366191	0.0735601	7323	UBE2D3	protein_coding
ENSG00000224531	103.585	-1.63213	0.561827	-2.90504	0.00367202	0.073679	221710	SMIM13	protein_coding
ENSG00000128191	531.011	1.07621	0.37064	2.90366	0.00368829	0.073837	54487	DGCR8	protein_coding
ENSG00000168036	448.007	-0.820516	0.28256	-2.90386	0.00368591	0.073837	1499	CTNNB1	protein_coding
ENSG00000142875	963.476	-1.10786	0.381857	-2.90124	0.00371686	0.0742402	5567	PRKACB	protein_coding
ENSG00000196230	266.652	-1.1661	0.401908	-2.90142	0.00371475	0.0742402	203068	TUBB	protein_coding
ENSG00000091137	63.2793	-2.68714	0.926348	-2.90079	0.00372218	0.0742622	5172	SLC26A4	protein_coding
ENSG00000072858	179.819	-2.35002	0.810341	-2.90004	0.0037312	0.0742736	54847	SIDT1	protein_coding
ENSG00000100083	349.875	1.29731	0.4473	2.90031	0.00372798	0.0742736	26088	GGA1	protein_coding
ENSG00000178026	61.5262	1.73135	0.597336	2.89845	0.00375017	0.0745669	388886	LRRC75B	protein_coding
ENSG00000100023	330.637	0.826258	0.285203	2.89709	0.00376647	0.0747388	23759	PPIL2	protein_coding
ENSG00000210082	12038.6	-1.95957	0.676408	-2.89702	0.00376731	0.0747388	NA	MT-RNR2	Mt_rRNA
ENSG00000153936	156.867	-1.09434	0.377804	-2.89659	0.00377241	0.0747558	9653	HS2ST1	protein_coding
ENSG00000215475	47.8547	-2.34148	0.808808	-2.89498	0.0037918	0.0749712	283514	SIAH3	protein_coding
ENSG00000214776	110.592	1.45605	0.503326	2.89286	0.00381754	0.0753107	NA		transcribed_unprocessed_pseudogene
ENSG00000129219	122.271	1.44356	0.499262	2.89139	0.00383543	0.0755789	5338	PLD2	protein_coding
ENSG00000116406	353.661	-0.900705	0.311638	-2.89023	0.00384962	0.0756892	80267	EDEM3	protein_coding
ENSG00000165434	455.979	-1.3921	0.481649	-2.89029	0.00384889	0.0756892	283209	PGM2L1	protein_coding
ENSG00000197885	123.257	-1.04028	0.359986	-2.88979	0.003855	0.0757102	28512	NKIRAS1	protein_coding
ENSG00000064102	201.889	1.22663	0.424683	2.88835	0.00387275	0.0758364	55726	INTS13	protein_coding
ENSG00000137200	435.141	0.927887	0.321197	2.88884	0.00386661	0.0758364	23070	CMTR1	protein_coding
ENSG00000204116	196.37	-0.987427	0.341882	-2.88822	0.00387435	0.0758364	53344	CHIC1	protein_coding
ENSG00000198492	126.398	-0.775662	0.268652	-2.88724	0.00388642	0.0759882	51441	YTHDF2	protein_coding
ENSG00000103510	413.301	1.01247	0.350715	2.88686	0.00389102	0.0759937	84148	KAT8	protein_coding
ENSG00000172053	221.01	1.24884	0.432729	2.88596	0.00390223	0.0760437	5859	QARS	protein_coding
ENSG00000269951	34.4453	-1.47895	0.512425	-2.88617	0.00389965	0.0760437	NA		sense_intronic
ENSG00000165943	250.028	-1.04626	0.36284	-2.88353	0.00393242	0.0765257	64112	MOAP1	protein_coding
ENSG00000179588	38.828	1.69273	0.587157	2.88293	0.00394001	0.0765257	161882	ZFPM1	protein_coding
ENSG00000123095	258.826	-1.19059	0.413306	-2.88065	0.00396856	0.0769105	79365	BHLHE41	protein_coding
ENSG00000177511	629.499	-1.46831	0.509897	-2.87961	0.00398162	0.0770788	51046	ST8SIA3	protein_coding
ENSG00000129351	1123.84	0.951127	0.33043	2.87845	0.00399635	0.0772788	3609	ILF3	protein_coding
ENSG00000116459	105.725	-1.06114	0.368764	-2.87755	0.0040077	0.0773922	515	ATP5PB	protein_coding
ENSG00000149575	176.043	-1.48953	0.517683	-2.87729	0.004011	0.0773922	6327	SCN2B	protein_coding
ENSG00000133703	115.267	-1.21224	0.421581	-2.87546	0.00403441	0.0776734	3845	KRAS	protein_coding
ENSG00000184470	104.268	1.2685	0.441276	2.87462	0.00404515	0.0777951	10587	TXNRD2	protein_coding
ENSG00000108848	10097.5	0.69614	0.242243	2.87372	0.00405667	0.0779061	51747	LUC7L3	protein_coding
ENSG00000108960	52.1379	-1.88913	0.657522	-2.8731	0.00406462	0.0779077	23531	MMD	protein_coding
ENSG00000185742	310.552	-1.81115	0.630449	-2.87278	0.00406871	0.0779077	399947	C11orf87	protein_coding
ENSG00000158773	185.185	1.25023	0.435419	2.87132	0.00408761	0.0781844	7391	USF1	protein_coding
ENSG00000071894	592.453	1.65778	0.577776	2.86924	0.00411461	0.0783922	29894	CPSF1	protein_coding
ENSG00000110011	55.5721	1.37325	0.478632	2.86911	0.00411629	0.0783922	3338	DNAJC4	protein_coding
ENSG00000126581	261.404	0.738052	0.257216	2.86938	0.00411273	0.0783922	8678	BECN1	protein_coding
ENSG00000201998	560.956	2.8731	1.00107	2.87002	0.00410448	0.0783922	677808	SNORA23	snoRNA
ENSG00000198064	83.5701	-1.78298	0.621716	-2.86783	0.00413296	0.0786246	613037	NPIPB13	protein_coding
ENSG00000165716	111.936	1.6459	0.574816	2.86334	0.00419194	0.0796604	138311	FAM69B	protein_coding
ENSG00000182841	597.835	1.02529	0.358137	2.86284	0.00419865	0.0797019	91695	RRP7BP	transcribed_unprocessed_pseudogene
ENSG00000104129	431.29	1.39548	0.48755	2.86223	0.00420675	0.0797696	55192	DNAJC17	protein_coding
ENSG00000134294	293.919	-1.23982	0.433462	-2.86026	0.00423288	0.0801786	54407	SLC38A2	protein_coding
ENSG00000154889	188.727	0.821576	0.287299	2.85965	0.00424105	0.0802471	65258	MPPE1	protein_coding
ENSG00000176928	67.0719	-1.6878	0.590299	-2.85923	0.00424677	0.0802689	51301	GCNT4	protein_coding
ENSG00000172725	97.0378	1.36019	0.476069	2.85712	0.00427501	0.0806296	57175	CORO1B	protein_coding
ENSG00000075399	330.682	1.80483	0.632136	2.85512	0.00430202	0.0810521	9605	VPS9D1	protein_coding
ENSG00000213780	201.227	1.48441	0.520293	2.85302	0.00433056	0.081329	2968	GTF2H4	protein_coding
ENSG00000268069	31.9887	2.17139	0.761085	2.85302	0.00433058	0.081329	NA		antisense
ENSG00000169884	64.7599	-3.29	1.15351	-2.85217	0.00434219	0.08146	7480	WNT10B	protein_coding
ENSG00000162772	71.6507	-2.67232	0.937752	-2.8497	0.004376	0.0817457	467	ATF3	protein_coding
ENSG00000096696	51.8527	-2.62609	0.921754	-2.84902	0.00438548	0.0817492	1832	DSP	protein_coding
ENSG00000266074	509.793	1.63432	0.573816	2.84816	0.00439731	0.081883	57597	BAHCC1	protein_coding
ENSG00000122884	148.824	-1.75775	0.617279	-2.84758	0.00440528	0.0819448	5033	P4HA1	protein_coding
ENSG00000196151	38.7575	-1.4974	0.525941	-2.84708	0.00441221	0.0819869	151525	WDSUB1	protein_coding
ENSG00000105887	180.186	-1.16646	0.409794	-2.84645	0.00442101	0.0820638	136319	MTPN	protein_coding
ENSG00000047597	43.088	-1.91726	0.67406	-2.84434	0.00445028	0.0824882	7504	XK	protein_coding
ENSG00000116183	33.7582	1.67344	0.588465	2.84373	0.00445881	0.0824882	60676	PAPPA2	protein_coding
ENSG00000197037	217.431	0.691769	0.243237	2.84402	0.00445489	0.0824882	221785	ZSCAN25	protein_coding
ENSG00000253719	298.779	-1.02338	0.36	-2.84272	0.00447303	0.0825939	552889	ATXN7L3B	protein_coding
ENSG00000164096	64.7967	-1.68723	0.593859	-2.84113	0.00449543	0.0829204	401152	C4orf3	protein_coding
ENSG00000076242	257.833	0.682746	0.240346	2.84067	0.00450183	0.0829267	4292	MLH1	protein_coding
ENSG00000166548	432.693	0.882455	0.310676	2.84044	0.0045052	0.0829267	7084	TK2	protein_coding
ENSG00000223705	746.564	0.803678	0.28306	2.83925	0.0045219	0.0831473	155400	NSUN5P1	transcribed_unprocessed_pseudogene
ENSG00000146215	61.1801	1.26925	0.447093	2.83889	0.00452712	0.0831562	401262	CRIP3	protein_coding
ENSG00000270882	44.5836	-2.40317	0.846853	-2.83777	0.00454301	0.0833612	8370	HIST2H4A	protein_coding
ENSG00000138663	113.035	-1.00212	0.353348	-2.83606	0.00456739	0.0836341	51138	COPS4	protein_coding
ENSG00000165704	99.3517	-1.13142	0.3989	-2.83634	0.00456338	0.0836341	3251	HPRT1	protein_coding
ENSG00000182484	226.535	1.36536	0.481833	2.83367	0.00460166	0.0839458	NA	WASH6P	transcribed_unprocessed_pseudogene
ENSG00000277443	465.477	-1.2129	0.42805	-2.83354	0.0046035	0.0839458	4082	MARCKS	protein_coding
ENSGR0000182484.15	226.535	1.36536	0.481833	2.83367	0.00460166	0.0839458	NA	NA	NA
ENSG00000131626	992.336	0.836543	0.295265	2.83319	0.00460857	0.0839513	8500	PPFIA1	protein_coding
ENSG00000132768	77.3603	1.03489	0.365442	2.83187	0.00462762	0.0842112	1802	DPH2	protein_coding
ENSG00000099899	194.186	1.43839	0.508239	2.83014	0.00465279	0.0845817	27037	TRMT2A	protein_coding
ENSG00000250959	50.9918	1.25114	0.442282	2.82883	0.0046719	0.084806	2749	GLUD1P3	transcribed_unprocessed_pseudogene
ENSG00000085760	124.656	0.786634	0.278333	2.82623	0.00470999	0.0852693	4528	MTIF2	protein_coding
ENSG00000204634	158.165	0.959148	0.339495	2.82522	0.00472477	0.0853718	11138	TBC1D8	protein_coding
ENSG00000244119	38.9136	1.60953	0.569775	2.82485	0.00473021	0.0853718	285359	PDCL3P4	processed_pseudogene
ENSG00000169951	67.7923	1.13963	0.403697	2.82297	0.00475809	0.0856116	92595	ZNF764	protein_coding
ENSG00000180902	209.316	1.90161	0.673568	2.82319	0.00475481	0.0856116	728294	D2HGDH	protein_coding
ENSG00000143368	46.6896	-1.01428	0.359499	-2.82138	0.00478174	0.0859491	10262	SF3B4	protein_coding
ENSG00000101752	381.88	-0.613128	0.217344	-2.821	0.00478739	0.085963	57534	MIB1	protein_coding
ENSG00000176884	2940.49	-2.00843	0.712041	-2.82067	0.00479242	0.0859656	2902	GRIN1	protein_coding
ENSG00000113119	52.3234	1.07713	0.382324	2.81732	0.00484259	0.0865497	55374	TMCO6	protein_coding
ENSG00000133640	46.0125	-2.87304	1.02083	-2.81442	0.00488654	0.0865497	84125	LRRIQ1	protein_coding
ENSG00000141098	153.305	0.917529	0.325924	2.81516	0.00487522	0.0865497	81577	GFOD2	protein_coding
ENSG00000165389	34.4548	-1.66373	0.590399	-2.81797	0.00483281	0.0865497	171546	SPTSSA	protein_coding
ENSG00000177084	582.73	1.86905	0.664133	2.81426	0.00488892	0.0865497	5426	POLE	protein_coding
ENSG00000181751	109.588	-1.27946	0.454603	-2.81446	0.00488599	0.0865497	90355	C5orf30	protein_coding
ENSG00000197147	474.93	-1.31809	0.467986	-2.81651	0.00485486	0.0865497	23507	LRRC8B	protein_coding
ENSG00000198373	624.155	1.4254	0.506107	2.81639	0.00485667	0.0865497	11060	WWP2	protein_coding
ENSG00000206611	213.432	4.7261	1.6778	2.81684	0.00484979	0.0865497	26820	SNORD24	snoRNA
ENSG00000215375	92.2694	2.04644	0.727046	2.81474	0.00488174	0.0865497	4636	MYL5	protein_coding
ENSG00000271601	51.9262	-1.36026	0.483308	-2.81448	0.00488565	0.0865497	128077	LIX1L	protein_coding
ENSG00000274026	146.358	1.83665	0.652451	2.815	0.00487776	0.0865497	100131997	FAM27E3	transcribed_processed_pseudogene
ENSG00000131100	175.397	-1.14783	0.407954	-2.81363	0.00489854	0.0866123	529	ATP6V1E1	protein_coding
ENSG00000140403	827.57	-1.86867	0.664206	-2.81338	0.00490231	0.0866123	55466	DNAJA4	protein_coding
ENSG00000134186	1057.79	0.842431	0.299483	2.81295	0.00490896	0.0866429	55119	PRPF38B	protein_coding
ENSG00000080573	898.16	2.45034	0.871253	2.81244	0.00491679	0.0866942	50509	COL5A3	protein_coding
ENSG00000280165	105.451	-1.26268	0.449057	-2.81185	0.00492575	0.0867652	64881	PCDH20	protein_coding
ENSG00000070476	443.636	0.83683	0.297729	2.81072	0.00494314	0.0869844	79364	ZXDC	protein_coding
ENSG00000176903	346.802	-1.0529	0.37466	-2.81028	0.00494986	0.0870157	9240	PNMA1	protein_coding
ENSG00000050165	748.254	-1.35619	0.482867	-2.80861	0.00497552	0.0873127	27122	DKK3	protein_coding
ENSG00000162989	205.251	-1.43433	0.510904	-2.80744	0.00499369	0.0875239	3760	KCNJ3	protein_coding
ENSG00000177225	311.32	1.45543	0.518593	2.8065	0.00500823	0.0876914	347862	GATD1	protein_coding
ENSG00000141013	609.108	1.42713	0.508703	2.80543	0.00502499	0.0878974	2622	GAS8	protein_coding
ENSG00000156521	163.074	0.946566	0.337654	2.80336	0.00505732	0.0883751	219743	TYSND1	protein_coding
ENSG00000123178	63.5841	-1.15075	0.410539	-2.80302	0.00506261	0.0883773	57213	SPRYD7	protein_coding
ENSG00000106537	93.2706	-1.22993	0.439052	-2.80133	0.00508922	0.088493	27075	TSPAN13	protein_coding
ENSG00000165061	110.1	-2.0601	0.735248	-2.80191	0.00508003	0.088493	79698	ZMAT4	protein_coding
ENSG00000144028	1045.71	0.623373	0.222578	2.80069	0.00509928	0.0885805	23020	SNRNP200	protein_coding
ENSG00000117479	62.9812	-1.24949	0.446362	-2.79927	0.00512184	0.0888515	10560	SLC19A2	protein_coding
ENSG00000164877	838.958	1.76066	0.629088	2.79875	0.00513003	0.0888515	79778	MICALL2	protein_coding
ENSG00000167525	53.2624	1.32451	0.473232	2.79886	0.00512837	0.0888515	147011	PROCA1	protein_coding
ENSG00000103051	327.833	1.27335	0.455242	2.79708	0.00515668	0.0891715	25839	COG4	protein_coding
ENSG00000116580	1242.72	0.693009	0.247772	2.79696	0.00515864	0.0891715	54856	GON4L	protein_coding
ENSG00000104112	385.276	-1.1876	0.42479	-2.79572	0.00517837	0.0892495	29106	SCG3	protein_coding
ENSG00000173905	604.694	1.02792	0.3676	2.79632	0.00516888	0.0892495	27333	GOLIM4	protein_coding
ENSG00000179526	63.2778	1.03211	0.369145	2.79596	0.00517461	0.0892495	81858	SHARPIN	protein_coding
ENSG00000049130	79.6214	-2.00558	0.717507	-2.79521	0.00518657	0.0893034	4254	KITLG	protein_coding
ENSG00000022976	144.963	1.22588	0.438697	2.79436	0.00520018	0.0894502	55778	ZNF839	protein_coding
ENSG00000064607	2292.45	0.838785	0.300245	2.79367	0.00521136	0.089509	10147	SUGP2	protein_coding
ENSG00000112290	535.038	-0.892226	0.319391	-2.79352	0.00521377	0.089509	8936	WASF1	protein_coding
ENSG00000120885	2527.13	-1.58725	0.568436	-2.79231	0.00523331	0.0895823	1191	CLU	protein_coding
ENSG00000260267	121.568	0.908621	0.325401	2.79231	0.0052333	0.0895823	NA		antisense
ENSG00000137098	49.1131	1.2463	0.446565	2.79085	0.00525701	0.0897326	26206	SPAG8	protein_coding
ENSG00000169490	67.3386	-1.22004	0.437159	-2.79082	0.00525739	0.0897326	83877	TM2D2	protein_coding
ENSG00000134308	202.311	-1.22759	0.439975	-2.79013	0.00526867	0.0897856	10971	YWHAQ	protein_coding
ENSG00000115159	198.29	-0.884499	0.317105	-2.7893	0.00528226	0.0898269	2820	GPD2	protein_coding
ENSG00000140983	397.597	1.65402	0.593003	2.78923	0.00528334	0.0898269	89941	RHOT2	protein_coding
ENSG00000106484	250.916	-0.760752	0.272857	-2.7881	0.00530185	0.0899679	4232	MEST	protein_coding
ENSG00000132207	105.345	1.79046	0.642491	2.78675	0.00532389	0.0902548	548593	SLX1A	protein_coding
ENSG00000123416	821.237	-1.37718	0.494333	-2.78594	0.00533732	0.0903954	10376	TUBA1B	protein_coding
ENSG00000104722	910.652	-1.57479	0.565366	-2.78544	0.00534555	0.0904478	4741	NEFM	protein_coding
ENSG00000197114	366.697	1.57313	0.564857	2.78501	0.00535268	0.0904813	84619	ZGPAT	protein_coding
ENSG00000100325	207.329	0.967541	0.347515	2.78417	0.00536651	0.0905066	84164	ASCC2	protein_coding
ENSG00000116350	739.278	0.657455	0.23615	2.78406	0.00536838	0.0905066	6429	SRSF4	protein_coding
ENSG00000162409	346.326	-0.963492	0.346084	-2.78398	0.0053696	0.0905066	5563	PRKAA2	protein_coding
ENSG00000132478	228.401	0.937733	0.336901	2.7834	0.0053792	0.0905418	85451	UNK	protein_coding
ENSG00000178974	219.25	-0.984362	0.353676	-2.78323	0.00538198	0.0905418	55030	FBXO34	protein_coding
ENSG00000096717	151.67	-0.871736	0.313361	-2.78189	0.00540426	0.0906906	23411	SIRT1	protein_coding
ENSG00000153933	326.623	-1.05206	0.378164	-2.78204	0.00540191	0.0906906	8526	DGKE	protein_coding
ENSG00000165084	78.4593	-2.10814	0.757882	-2.78162	0.00540886	0.0906906	116328	C8orf34	protein_coding
ENSG00000180667	117.109	-1.33507	0.479987	-2.78146	0.00541144	0.0906906	55432	YOD1	protein_coding
ENSG00000213015	99.156	1.36634	0.491539	2.77973	0.00544048	0.0910905	51157	ZNF580	protein_coding
ENSG00000144566	201.869	-0.775061	0.278876	-2.77923	0.00544872	0.0911417	5868	RAB5A	protein_coding
ENSG00000155657	772.941	-2.23555	0.804534	-2.77868	0.00545797	0.0912098	7273	TTN	protein_coding
ENSG00000083454	50.7767	-2.15494	0.775889	-2.77738	0.00547982	0.091438	5026	P2RX5	protein_coding
ENSG00000141367	1482.22	-0.712475	0.256539	-2.77725	0.00548202	0.091438	1213	CLTC	protein_coding
ENSG00000140398	285.512	1.16714	0.420535	2.77538	0.00551373	0.0917929	79661	NEIL1	protein_coding
ENSG00000215154	232.445	1.23169	0.443848	2.77503	0.00551969	0.0918053	652276		transcribed_unprocessed_pseudogene
ENSG00000131797	301.292	1.23756	0.446773	2.76999	0.00560579	0.0928861	100132341	CLUHP3	transcribed_unprocessed_pseudogene
ENSG00000146556	269.09	1.15353	0.41637	2.77046	0.00559775	0.0928861	375260	WASH2P	transcribed_unprocessed_pseudogene
ENSG00000160072	371.394	1.35078	0.487595	2.77028	0.00560076	0.0928861	83858	ATAD3B	protein_coding
ENSG00000162714	530.357	0.597204	0.215576	2.77027	0.00560092	0.0928861	84838	ZNF496	protein_coding
ENSG00000167113	238.312	0.997962	0.360504	2.76824	0.00563592	0.0932099	51117	COQ4	protein_coding
ENSG00000274471	91.7281	1.73781	0.627733	2.76838	0.00563349	0.0932099	NA		transcribed_unprocessed_pseudogene
ENSG00000225968	52.1602	-2.97092	1.07346	-2.76762	0.00564679	0.0932144	392617	ELFN1	protein_coding
ENSG00000275740	175.769	0.891202	0.321988	2.76781	0.00564347	0.0932144	NA		protein_coding
ENSG00000080603	1122.83	1.08092	0.390898	2.76521	0.00568858	0.0934168	10847	SRCAP	protein_coding
ENSG00000152332	373.526	-0.884409	0.319825	-2.76529	0.00568726	0.0934168	127933	UHMK1	protein_coding
ENSG00000182179	162.261	1.7066	0.61695	2.76618	0.00567165	0.0934168	7318	UBA7	protein_coding
ENSG00000207088	274.668	2.53504	0.916806	2.76508	0.0056909	0.0934168	677797	SNORA7B	snoRNA
ENSG00000279738	172.415	0.744739	0.269304	2.76542	0.00568497	0.0934168	NA		sense_overlapping
ENSG00000109971	2916.5	-1.88119	0.680447	-2.76464	0.0056985	0.0934543	3312	HSPA8	protein_coding
ENSG00000108604	224.806	1.57716	0.570645	2.76382	0.00571287	0.0935441	6603	SMARCD2	protein_coding
ENSG00000225614	400.159	2.05731	0.744582	2.76304	0.0057266	0.0936534	84627	ZNF469	protein_coding
ENSG00000256193	36.4065	-2.6482	0.958865	-2.7618	0.00574831	0.0939211	100862680	LINC00507	lincRNA
ENSG00000116983	470.908	-1.6023	0.580399	-2.76069	0.00576796	0.0939803	51440	HPCAL4	protein_coding
ENSG00000185787	388.148	-0.837583	0.303372	-2.76091	0.00576398	0.0939803	10933	MORF4L1	protein_coding
ENSG00000137337	648.402	0.854619	0.309816	2.75847	0.00580721	0.0943062	9656	MDC1	protein_coding
ENSG00000186230	50.863	-1.46779	0.53202	-2.7589	0.00579954	0.0943062	388567	ZNF749	protein_coding
ENSG00000160767	83.3306	1.07845	0.391281	2.75621	0.00584747	0.0948368	10712	FAM189B	protein_coding
ENSG00000182952	61.7555	-1.1562	0.419573	-2.75566	0.00585732	0.094909	10473	HMGN4	protein_coding
ENSG00000104852	4759.49	1.74698	0.634394	2.75377	0.00589125	0.0953096	6625	SNRNP70	protein_coding
ENSG00000133624	429.389	0.731497	0.265643	2.75368	0.00589287	0.0953096	79970	ZNF767P	transcribed_unprocessed_pseudogene
ENSG00000019991	33.2899	-3.10899	1.12981	-2.75179	0.00592713	0.0954351	3082	HGF	protein_coding
ENSG00000123091	222.377	-1.02164	0.371194	-2.7523	0.0059179	0.0954351	26994	RNF11	protein_coding
ENSG00000132792	202.349	0.867914	0.315288	2.75277	0.00590942	0.0954351	56259	CTNNBL1	protein_coding
ENSG00000182979	553.239	1.44341	0.524427	2.75236	0.00591681	0.0954351	9112	MTA1	protein_coding
ENSG00000235173	52.2468	1.39232	0.505975	2.75175	0.00592775	0.0954351	51236	HGH1	protein_coding
ENSG00000198513	301.783	-0.973605	0.353993	-2.75035	0.00595314	0.0957562	51062	ATL1	protein_coding
ENSG00000025293	242.257	-0.784339	0.285402	-2.74819	0.00599247	0.0960248	51230	PHF20	protein_coding
ENSG00000113100	279.951	-2.13937	0.778622	-2.74764	0.00600257	0.0960248	1007	CDH9	protein_coding
ENSG00000118194	205.853	2.83769	1.03268	2.7479	0.00599783	0.0960248	7139	TNNT2	protein_coding
ENSG00000122643	54.1519	-1.12991	0.411022	-2.74903	0.00597715	0.0960248	51251	NT5C3A	protein_coding
ENSG00000164002	66.7453	1.20367	0.438037	2.74787	0.0059984	0.0960248	64789	EXO5	protein_coding
ENSG00000204410	81.4071	1.31097	0.477097	2.7478	0.00599966	0.0960248	4439	MSH5	protein_coding
ENSG00000104765	265.072	-1.19447	0.434909	-2.74648	0.00602388	0.0962782	665	BNIP3L	protein_coding
ENSG00000072364	1206.13	-0.804241	0.292987	-2.74497	0.00605164	0.0964144	27125	AFF4	protein_coding
ENSG00000091947	58.4976	1.39358	0.507651	2.74515	0.00604829	0.0964144	84336	TMEM101	protein_coding
ENSG00000106479	428.679	1.02024	0.371589	2.74562	0.00603974	0.0964144	643641	ZNF862	protein_coding
ENSG00000185090	42.2079	-1.07549	0.391824	-2.74482	0.00605432	0.0964144	149175	MANEAL	protein_coding
ENSG00000113558	640.851	-0.805691	0.293607	-2.74411	0.00606745	0.0964217	6500	SKP1	protein_coding
ENSG00000164919	119.752	-1.01087	0.368414	-2.74384	0.00607244	0.0964217	1345	COX6C	protein_coding
ENSG00000165282	196.555	0.958089	0.349095	2.7445	0.00606035	0.0964217	84720	PIGO	protein_coding
ENSG00000184990	80.7711	1.39948	0.510087	2.74361	0.0060767	0.0964217	10572	SIVA1	protein_coding
ENSG00000009844	79.7425	-1.00883	0.367899	-2.74215	0.00610388	0.0966791	51534	VTA1	protein_coding
ENSG00000183401	287.894	1.4858	0.541839	2.74215	0.00610391	0.0966791	126075	CCDC159	protein_coding
ENSG00000100058	158.01	2.07169	0.755772	2.74116	0.00612218	0.0968814	1416	CRYBB2P1	transcribed_unprocessed_pseudogene
ENSG00000135372	589.368	0.850645	0.310405	2.74044	0.00613574	0.0970087	55226	NAT10	protein_coding
ENSG00000119314	201.934	-1.45971	0.532724	-2.74009	0.00614232	0.0970255	9991	PTBP3	protein_coding
ENSG00000145337	58.779	-1.43681	0.524673	-2.73849	0.00617229	0.0973242	100996939	PYURF	protein_coding
ENSG00000182196	381.504	1.48233	0.541422	2.73785	0.0061843	0.0974262	51329	ARL6IP4	protein_coding
ENSG00000266714	985.876	1.96599	0.718167	2.73751	0.00619066	0.0974392	80022	MYO15B	protein_coding
ENSG00000167772	84.9875	-3.19296	1.16749	-2.73489	0.00624015	0.0981303	51129	ANGPTL4	protein_coding
ENSG00000196502	483.807	1.31146	0.479676	2.73407	0.00625577	0.0982882	6817	SULT1A1	protein_coding
ENSG00000131238	129.12	-0.859059	0.314276	-2.73345	0.00626746	0.098384	5538	PPT1	protein_coding
ENSG00000123453	30.3431	1.8525	0.677946	2.73253	0.00628507	0.0984848	1757	SARDH	protein_coding
ENSG00000053770	231.559	-1.29552	0.4743	-2.73145	0.00630568	0.0985577	55745	AP5M1	protein_coding
ENSG00000176165	763.088	1.14276	0.418377	2.7314	0.00630653	0.0985577	2290	FOXG1	protein_coding
ENSG00000214176	539.996	1.00263	0.367037	2.7317	0.00630089	0.0985577	440456	PLEKHM1P1	transcribed_unprocessed_pseudogene
ENSG00000108469	252.599	1.13306	0.415114	2.72951	0.00634285	0.0987744	9400	RECQL5	protein_coding
ENSG00000168952	147.182	-1.20502	0.441428	-2.72983	0.00633674	0.0987744	29091	STXBP6	protein_coding
ENSG00000169783	308.342	-0.937562	0.343487	-2.72954	0.00634231	0.0987744	84894	LINGO1	protein_coding
ENSG00000118402	74.3586	-1.55112	0.568461	-2.72863	0.00635985	0.0988194	6785	ELOVL4	protein_coding
ENSG00000152684	33.3375	-1.27018	0.465445	-2.72896	0.00635346	0.0988194	53918	PELO	protein_coding
ENSG00000280432	36.5377	-1.60612	0.588651	-2.72849	0.00636259	0.0988194	NA		TEC
ENSG00000119866	206.455	-1.65855	0.608089	-2.72748	0.00638208	0.0989475	53335	BCL11A	protein_coding
ENSG00000187134	134.656	1.33646	0.489961	2.72769	0.00637788	0.0989475	1645	AKR1C1	protein_coding
ENSG00000157322	62.3254	1.72561	0.632999	2.72609	0.00640898	0.0992771	348174	CLEC18A	protein_coding
ENSG00000075856	668.148	0.853583	0.313213	2.72525	0.00642535	0.0994125	9733	SART3	protein_coding
ENSG00000163704	114.397	0.912352	0.334801	2.72506	0.00642902	0.0994125	285368	PRRT3	protein_coding
ENSG00000159450	51.2676	2.02341	0.742698	2.72441	0.00644165	0.0995205	7062	TCHH	protein_coding
ENSG00000128609	171.591	-1.01517	0.372752	-2.72343	0.00646072	0.0997275	4698	NDUFA5	protein_coding
ENSG00000106400	104.813	1.17609	0.431916	2.72297	0.00646987	0.0997812	10467	ZNHIT1	protein_coding
ENSG00000148248	174.154	-0.847443	0.311363	-2.72172	0.00649429	0.0998951	6836	SURF4	protein_coding
ENSG00000152583	3026.16	-1.37599	0.50553	-2.72188	0.00649125	0.0998951	8404	SPARCL1	protein_coding
ENSG00000165219	674.091	-0.713551	0.262147	-2.72195	0.0064897	0.0998951	26130	GAPVD1	protein_coding
ENSG00000067167	97.5459	-1.0676	0.392294	-2.72142	0.00650025	0.0998994	23471	TRAM1	protein_coding
ENSG00000071073	253.992	-1.01853	0.374348	-2.7208	0.00651251	0.099924	11320	MGAT4A	protein_coding
ENSG00000148719	237.368	0.763076	0.280474	2.72067	0.006515	0.099924	54788	DNAJB12	protein_coding
ENSG00000204128	373.211	0.936698	0.344315	2.72047	0.00651888	0.099924	257407	C2orf72	protein_coding
ENSG00000057663	115.421	-0.821358	0.302293	-2.71709	0.00658583	0.100862	9474	ATG5	protein_coding
ENSG00000105835	132.26	-1.42469	0.524417	-2.71672	0.00659323	0.100888	10135	NAMPT	protein_coding
ENSG00000104885	469.376	1.63289	0.601542	2.7145	0.0066375	0.101038	84444	DOT1L	protein_coding
ENSG00000105401	947.667	1.447	0.532904	2.71532	0.00662119	0.101038	11140	CDC37	protein_coding
ENSG00000108349	1198.28	0.697482	0.256938	2.71459	0.00663578	0.101038	22794	CASC3	protein_coding
ENSG00000118596	172.509	-1.69237	0.623425	-2.71463	0.00663501	0.101038	9194	SLC16A7	protein_coding
ENSG00000178115	94.7822	1.71943	0.633311	2.71498	0.00662802	0.101038	727909	GOLGA8Q	protein_coding
ENSG00000225725	39.5801	1.51272	0.557207	2.71482	0.00663119	0.101038	100132103	FAM66E	lincRNA
ENSG00000162572	157.693	1.57285	0.57985	2.71252	0.00667735	0.101294	6339	SCNN1D	protein_coding
ENSG00000169436	63.7097	3.31971	1.22381	2.7126	0.00667582	0.101294	169044	COL22A1	protein_coding
ENSG00000262879	146.159	0.875146	0.322592	2.71286	0.00667061	0.101294	NA		processed_transcript
ENSG00000123815	128.057	1.24203	0.458196	2.71069	0.0067144	0.101681	79934	COQ8B	protein_coding
ENSG00000144485	35.1429	1.46291	0.539892	2.70964	0.00673571	0.101916	55502	HES6	protein_coding
ENSG00000137817	669.416	0.560585	0.206913	2.70927	0.00674309	0.10194	56965	PARP6	protein_coding
ENSG00000186462	162.269	-1.13131	0.41769	-2.70848	0.00675914	0.102095	4674	NAP1L2	protein_coding
ENSG00000165630	339.901	0.807585	0.298233	2.7079	0.00677106	0.102187	8559	PRPF18	protein_coding
ENSG00000109113	70.3853	1.73234	0.640206	2.70592	0.0068116	0.102711	83871	RAB34	protein_coding
ENSG00000134013	53.0275	1.3597	0.502756	2.70449	0.00684094	0.102828	4017	LOXL2	protein_coding
ENSG00000137218	73.3293	1.27519	0.471485	2.70463	0.00683804	0.102828	10817	FRS3	protein_coding
ENSG00000159256	443.531	-0.929857	0.34387	-2.7041	0.00684907	0.102828	23515	MORC3	protein_coding
ENSG00000168056	949.001	1.18359	0.437659	2.70437	0.00684343	0.102828	4054	LTBP3	protein_coding
ENSG00000238083	991.131	1.77358	0.655781	2.70453	0.00684001	0.102828	474170	LRRC37A2	protein_coding
ENSG00000072121	629.68	0.791878	0.293	2.70265	0.00687884	0.102948	23503	ZFYVE26	protein_coding
ENSG00000086300	95.1225	-1.39227	0.515192	-2.70243	0.00688337	0.102948	29887	SNX10	protein_coding
ENSG00000119048	100.069	-0.990627	0.366584	-2.70232	0.00688582	0.102948	7320	UBE2B	protein_coding
ENSG00000141994	100.78	1.80387	0.667447	2.70264	0.00687904	0.102948	56931	DUS3L	protein_coding
ENSG00000111261	53.4275	-1.41635	0.524283	-2.7015	0.00690278	0.103053	54682	MANSC1	protein_coding
ENSG00000111725	138.54	0.729497	0.270062	2.70122	0.00690847	0.103053	5564	PRKAB1	protein_coding
ENSG00000197619	128.173	-0.937097	0.346975	-2.70076	0.00691803	0.103079	284370	ZNF615	protein_coding
ENSG00000144504	195.326	1.12462	0.416456	2.70045	0.00692465	0.103091	51281	ANKMY1	protein_coding
ENSG00000172273	210.94	0.706969	0.26185	2.6999	0.00693609	0.103174	25988	HINFP	protein_coding
ENSG00000099326	410.522	0.988779	0.366404	2.6986	0.00696313	0.103488	7593	MZF1	protein_coding
ENSG00000006744	323.327	0.888289	0.32931	2.69743	0.00698773	0.103577	60528	ELAC2	protein_coding
ENSG00000070047	750.853	1.31817	0.488718	2.69719	0.00699265	0.103577	57661	PHRF1	protein_coding
ENSG00000110721	1119.84	1.15958	0.429833	2.69774	0.00698124	0.103577	1119	CHKA	protein_coding
ENSG00000187094	127.157	-1.47485	0.546792	-2.69728	0.00699074	0.103577	885	CCK	protein_coding
ENSG00000059122	330.994	1.03269	0.383023	2.69615	0.00701468	0.103816	84256	FLYWCH1	protein_coding
ENSG00000167703	161.032	1.13304	0.420378	2.69528	0.00703286	0.10391	124935	SLC43A2	protein_coding
ENSG00000224430	493.62	1.09518	0.406327	2.69532	0.00703203	0.10391	NA	MKRN5P	processed_pseudogene
ENSG00000214331	393.598	0.97347	0.361326	2.69416	0.00705656	0.104173	283922		transcribed_unprocessed_pseudogene
ENSG00000099381	308.009	1.19937	0.445254	2.69369	0.00706665	0.104235	9739	SETD1A	protein_coding
ENSG00000125848	87.4418	-1.17526	0.436457	-2.69272	0.00708717	0.10445	23767	FLRT3	protein_coding
ENSG00000163032	997.15	-1.36683	0.507816	-2.69158	0.0071114	0.104719	7447	VSNL1	protein_coding
ENSG00000196715	105.615	-1.15257	0.428271	-2.69121	0.00711935	0.104748	154807	VKORC1L1	protein_coding
ENSG00000133275	167.017	0.985478	0.366298	2.69037	0.00713727	0.104837	1455	CSNK1G2	protein_coding
ENSG00000154222	226.619	1.07435	0.399319	2.69046	0.00713542	0.104837	200014	CC2D1B	protein_coding
ENSG00000076716	31.9258	-2.33517	0.868838	-2.68769	0.00719484	0.105506	2239	GPC4	protein_coding
ENSG00000116750	178.427	-1.22498	0.455891	-2.687	0.00720965	0.105548	51377	UCHL5	protein_coding
ENSG00000279877	43.0263	2.2578	0.840202	2.68721	0.00720518	0.105548	NA	NA	NA
ENSG00000203618	83.8337	2.20005	0.81943	2.68485	0.00725629	0.106142	2812	GP1BB	protein_coding
ENSG00000169718	248.428	1.36177	0.507266	2.68452	0.00726331	0.106157	64118	DUS1L	protein_coding
ENSG00000198034	114.514	-1.00127	0.373025	-2.68421	0.00727023	0.10617	6191	RPS4X	protein_coding
ENSG00000138785	47.8772	-1.40387	0.523084	-2.68384	0.0072782	0.106198	57117	INTS12	protein_coding
ENSG00000069712	670.719	-1.09561	0.408419	-2.68256	0.00730621	0.106264	NA	NA	NA
ENSG00000115762	180.524	-1.05482	0.393144	-2.68305	0.00729537	0.106264	55041	PLEKHB2	protein_coding
ENSG00000174669	66.1943	1.3449	0.501365	2.68248	0.00730788	0.106264	3177	SLC29A2	protein_coding
ENSG00000177576	79.3777	-1.21067	0.451385	-2.68213	0.00731545	0.106264	497661	C18orf32	protein_coding
ENSG00000275367	496.48	0.90833	0.338677	2.68199	0.00731849	0.106264	NA		lincRNA
ENSG00000143149	59.4619	-1.20537	0.449606	-2.68095	0.00734137	0.106501	223	ALDH9A1	protein_coding
ENSG00000122958	68.4877	-1.00514	0.375236	-2.6787	0.0073909	0.107029	9559	VPS26A	protein_coding
ENSG00000138190	207.739	-0.890764	0.332512	-2.67889	0.00738663	0.107029	54536	EXOC6	protein_coding
ENSG00000163069	197.739	-0.905979	0.338245	-2.67847	0.00739602	0.107029	6443	SGCB	protein_coding
ENSG00000131788	245.716	0.823719	0.307785	2.67628	0.00744442	0.107465	10401	PIAS3	protein_coding
ENSG00000153406	135.501	1.13098	0.422555	2.67653	0.00743899	0.107465	57407	NMRAL1	protein_coding
ENSG00000132613	1703.64	1.44971	0.541963	2.67492	0.00747476	0.107581	92154	MTSS1L	protein_coding
ENSG00000150991	3222.07	-1.65851	0.619954	-2.67521	0.00746816	0.107581	7316	UBC	protein_coding
ENSG00000169299	51.3547	-1.39674	0.522211	-2.67466	0.00748051	0.107581	55276	PGM2	protein_coding
ENSG00000196141	210.857	-0.804155	0.300597	-2.67519	0.00746868	0.107581	26010	SPATS2L	protein_coding
ENSG00000243696	167.9	1.26684	0.47371	2.67429	0.00748866	0.107581	NA		protein_coding
ENSG00000106571	125.594	-2.73112	1.02159	-2.6734	0.00750873	0.107593	2737	GLI3	protein_coding
ENSG00000117600	522.232	-0.913513	0.341639	-2.67391	0.00749722	0.107593	9890	PLPPR4	protein_coding
ENSG00000149782	76.3578	1.45249	0.543518	2.67239	0.0075314	0.107593	5331	PLCB3	protein_coding
ENSG00000244627	95.8631	1.04009	0.389174	2.67255	0.00752777	0.107593	400927	TPTEP2	transcribed_unprocessed_pseudogene
ENSG00000111276	117.71	-1.22176	0.457309	-2.67162	0.0075486	0.107731	1027	CDKN1B	protein_coding
ENSG00000070729	97.925	-3.13364	1.17366	-2.66998	0.00758559	0.108084	1258	CNGB1	protein_coding
ENSG00000103168	490.551	1.39769	0.523433	2.67024	0.00757969	0.108084	9013	TAF1C	protein_coding
ENSG00000134253	77.1184	1.09671	0.41086	2.6693	0.00760101	0.108096	80263	TRIM45	protein_coding
ENSG00000261635	36.9126	1.54365	0.578334	2.66913	0.00760484	0.108096	NA		processed_pseudogene
ENSG00000037042	403.544	1.12713	0.422497	2.66778	0.00763549	0.10835	27175	TUBG2	protein_coding
ENSG00000104219	131.504	-1.42569	0.534378	-2.66794	0.00763187	0.10835	51201	ZDHHC2	protein_coding
ENSG00000164828	1046.71	0.549339	0.205936	2.66753	0.00764119	0.10835	23353	SUN1	protein_coding
ENSG00000198026	297.117	0.931366	0.349246	2.66679	0.00765789	0.108499	63925	ZNF335	protein_coding
ENSG00000203761	48.5519	2.61168	0.979463	2.66645	0.00766581	0.108524	100129405	MSTO2P	unprocessed_pseudogene
ENSG00000140829	568.385	1.33124	0.499325	2.66608	0.00767424	0.108556	9785	DHX38	protein_coding
ENSG00000040341	278.644	-0.970067	0.364045	-2.66469	0.00770592	0.108655	27067	STAU2	protein_coding
ENSG00000125846	243.098	0.694955	0.260801	2.66469	0.00770594	0.108655	7692	ZNF133	protein_coding
ENSG00000137154	172.622	-0.782303	0.293504	-2.66539	0.0076898	0.108655	6194	RPS6	protein_coding
ENSG00000141314	263.172	1.71245	0.642853	2.66383	0.0077257	0.10877	162494	RHBDL3	protein_coding
ENSG00000174672	714.984	1.57144	0.589999	2.66347	0.00773402	0.10877	9024	BRSK2	protein_coding
ENSG00000136205	830.049	1.61069	0.604951	2.66251	0.00775597	0.108855	64759	TNS3	protein_coding
ENSG00000161791	1160.85	1.68801	0.634004	2.66246	0.00775725	0.108855	91010	FMNL3	protein_coding
ENSG00000117152	345.197	-1.58329	0.59522	-2.66001	0.00781394	0.109563	5999	RGS4	protein_coding
ENSG00000167994	38.7374	1.78537	0.671328	2.65947	0.00782648	0.109652	5866	RAB3IL1	protein_coding
ENSG00000079101	30.6241	-3.10122	1.1668	-2.65788	0.0078633	0.109731	27098	CLUL1	protein_coding
ENSG00000104872	102.624	1.31496	0.49473	2.65792	0.00786237	0.109731	55011	PIH1D1	protein_coding
ENSG00000136750	189.531	-1.65845	0.623945	-2.65801	0.0078603	0.109731	2572	GAD2	protein_coding
ENSG00000162378	328.284	-0.985776	0.370843	-2.6582	0.00785594	0.109731	79699	ZYG11B	protein_coding
ENSG00000152484	196.89	-0.730837	0.275047	-2.65714	0.00788078	0.109857	219333	USP12	protein_coding
ENSG00000166206	566.293	-1.00793	0.379356	-2.65696	0.00788482	0.109857	2562	GABRB3	protein_coding
ENSG00000161265	74.4781	1.29528	0.487569	2.65662	0.00789287	0.109872	199746	U2AF1L4	protein_coding
ENSG00000176155	1135.62	1.18265	0.445209	2.65638	0.00789838	0.109872	284001	CCDC57	protein_coding
ENSG00000110328	184.584	-1.44399	0.544074	-2.65403	0.00795374	0.11018	374378	GALNT18	protein_coding
ENSG00000112695	39.4256	-1.15737	0.435916	-2.65503	0.00793005	0.11018	1347	COX7A2	protein_coding
ENSG00000116106	416.983	-1.50763	0.567984	-2.65436	0.00794598	0.11018	2043	EPHA4	protein_coding
ENSG00000156398	120.332	1.02987	0.388069	2.65384	0.00795812	0.11018	118980	SFXN2	protein_coding
ENSG00000277586	876.865	-1.72799	0.651035	-2.65422	0.00794932	0.11018	4747	NEFL	protein_coding
ENSG00000160360	237.925	1.61711	0.609512	2.65312	0.00797513	0.110329	26086	GPSM1	protein_coding
ENSG00000101132	31.4497	-1.30203	0.490816	-2.65279	0.00798302	0.110351	5203	PFDN4	protein_coding
ENSG00000172115	266.166	-1.33743	0.50428	-2.65216	0.00799778	0.110403	54205	CYCS	protein_coding
ENSG00000103248	103.26	0.88203	0.332683	2.65126	0.00801924	0.110591	64779	MTHFSD	protein_coding
ENSG00000144791	361.763	1.02022	0.385031	2.6497	0.00805629	0.111015	8994	LIMD1	protein_coding
ENSG00000080371	322.792	-1.11592	0.421454	-2.64779	0.00810209	0.111016	23011	RAB21	protein_coding
ENSG00000113384	100.269	-0.8678	0.327558	-2.6493	0.00806592	0.111016	64083	GOLPH3	protein_coding
ENSG00000162433	120.421	-1.2391	0.467829	-2.64862	0.00808222	0.111016	205	AK4	protein_coding
ENSG00000277985	201.588	2.71079	1.02361	2.64826	0.00809081	0.111016	26781	SNORA67	snoRNA
ENSG00000105650	74.2412	-2.73888	1.03478	-2.64682	0.00812535	0.111183	5143	PDE4C	protein_coding
ENSG00000176422	269.718	1.08107	0.40849	2.6465	0.00813288	0.1112	283377	SPRYD4	protein_coding
ENSG00000167747	35.415	1.55785	0.588729	2.64613	0.00814197	0.111238	84798	C19orf48	protein_coding
ENSG00000242193	68.5751	1.15871	0.437933	2.64586	0.00814838	0.111239	730102	CRYZL2P	transcribed_unitary_pseudogene
ENSG00000160469	753.063	1.49034	0.56333	2.64559	0.00815486	0.111241	84446	BRSK1	protein_coding
ENSG00000168067	160.204	0.731676	0.276653	2.64474	0.00817532	0.111434	5871	MAP4K2	protein_coding
ENSG00000106588	62.3356	-1.2514	0.473692	-2.64179	0.00824693	0.11192	5683	PSMA2	protein_coding
ENSG00000116473	99.5431	-0.988079	0.37388	-2.64277	0.00822318	0.11192	5906	RAP1A	protein_coding
ENSG00000118363	73.4914	-0.997131	0.377495	-2.64144	0.00825548	0.11192	9789	SPCS2	protein_coding
ENSG00000135502	55.4971	1.79853	0.680876	2.6415	0.00825409	0.11192	65012	SLC26A10	protein_coding
ENSG00000151748	62.1514	-1.15819	0.438355	-2.64214	0.00823848	0.11192	60485	SAV1	protein_coding
ENSG00000178922	238.498	1.57189	0.594826	2.64261	0.00822694	0.11192	81888	HYI	protein_coding
ENSG00000181894	77.2598	-0.928879	0.35163	-2.64163	0.0082507	0.11192	79673	ZNF329	protein_coding
ENSG00000119414	95.0719	-0.894818	0.338947	-2.63999	0.00829078	0.112225	5537	PPP6C	protein_coding
ENSG00000143379	385.957	0.700844	0.265468	2.64003	0.00828977	0.112225	9869	SETDB1	protein_coding
ENSG00000148925	182.76	-0.785131	0.297499	-2.63911	0.00831239	0.112431	84280	BTBD10	protein_coding
ENSG00000276334	73.7355	-1.41494	0.536282	-2.63843	0.00832897	0.112569	NA		sense_intronic
ENSG00000196850	70.3905	-0.907279	0.343995	-2.63748	0.00835256	0.112801	160760	PPTC7	protein_coding
ENSG00000176853	197.583	-0.774123	0.293593	-2.63672	0.00837117	0.112966	157769	FAM91A1	protein_coding
ENSG00000119698	194.386	-1.5919	0.60388	-2.63612	0.00838604	0.11308	57718	PPP4R4	protein_coding
ENSG00000123545	43.2358	-1.11615	0.423503	-2.63553	0.00840068	0.113191	29078	NDUFAF4	protein_coding
ENSG00000074696	382.976	-0.890257	0.337932	-2.63443	0.00842787	0.11321	51495	HACD3	protein_coding
ENSG00000160613	963.914	0.789865	0.299809	2.63456	0.0084247	0.11321	9159	PCSK7	protein_coding
ENSG00000277027	614.939	13.1278	4.98313	2.63445	0.00842745	0.11321	NA	RMRP	ribozyme
ENSG00000147041	52.7106	-2.5473	0.967146	-2.63384	0.00844259	0.113321	94122	SYTL5	protein_coding
ENSG00000106615	90.7837	-1.08914	0.413733	-2.63247	0.00847671	0.113514	6009	RHEB	protein_coding
ENSG00000176102	263.902	0.685139	0.260289	2.63223	0.00848275	0.113514	1479	CSTF3	protein_coding
ENSG00000120963	453.395	-1.07741	0.409384	-2.63179	0.00849357	0.113572	51123	ZNF706	protein_coding
ENSG00000104231	182.263	-1.43435	0.545109	-2.63132	0.0085055	0.113646	79752	ZFAND1	protein_coding
ENSG00000166922	211.017	-0.95979	0.365051	-2.62919	0.00855881	0.114184	6447	SCG5	protein_coding
ENSG00000116752	45.2451	-1.66544	0.633547	-2.62876	0.00856971	0.1142	10286	BCAS2	protein_coding
ENSG00000116903	114.086	-1.19768	0.455628	-2.62863	0.00857294	0.1142	149371	EXOC8	protein_coding
ENSG00000243708	129.664	1.72048	0.65535	2.62528	0.00865778	0.114895	100137049	PLA2G4B	protein_coding
ENSG00000172292	311.433	-0.833697	0.3176	-2.62499	0.00866517	0.114907	253782	CERS6	protein_coding
ENSG00000113658	155	-1.26922	0.483778	-2.62357	0.00870143	0.11513	4090	SMAD5	protein_coding
ENSG00000153531	47.4357	1.46271	0.557592	2.62327	0.00870908	0.11513	113622	ADPRHL1	protein_coding
ENSG00000221869	69.448	-1.52014	0.579449	-2.62343	0.00870493	0.11513	1052	CEBPD	protein_coding
ENSG00000258366	452.836	1.39832	0.53309	2.62305	0.00871471	0.11513	51750	RTEL1	protein_coding
ENSG00000158856	396.81	-1.64142	0.62631	-2.62078	0.00877298	0.115813	2039	DMTN	protein_coding
ENSG00000161996	125.208	1.27314	0.485836	2.62051	0.0087798	0.115816	197335	WDR90	protein_coding
ENSG00000114023	62.0057	-1.22641	0.46816	-2.61964	0.00880214	0.115937	26355	FAM162A	protein_coding
ENSG00000159840	343.732	1.29878	0.49574	2.61989	0.00879589	0.115937	7791	ZYX	protein_coding
ENSG00000114354	189.599	-0.846388	0.323188	-2.61888	0.008822	0.116024	10342	TFG	protein_coding
ENSG00000174574	177.221	-0.851755	0.325235	-2.61889	0.00882163	0.116024	79647	AKIRIN1	protein_coding
ENSG00000119523	63.8948	-0.876689	0.334922	-2.61759	0.00885519	0.116204	85365	ALG2	protein_coding
ENSG00000265690	70.2083	-1.41561	0.540807	-2.61759	0.00885543	0.116204	NA		protein_coding
ENSG00000198380	319.792	-0.741686	0.283427	-2.61685	0.00887456	0.116368	2673	GFPT1	protein_coding
ENSG00000001497	949.586	0.936198	0.358013	2.61499	0.0089231	0.116723	81887	LAS1L	protein_coding
ENSG00000006756	79.2679	0.836664	0.319981	2.61473	0.00892989	0.116723	414	ARSD	protein_coding
ENSG00000106052	389.744	-0.862306	0.329753	-2.61501	0.00892258	0.116723	8887	TAX1BP1	protein_coding
ENSG00000128482	420.23	1.60818	0.614924	2.61525	0.00891609	0.116723	7732	RNF112	protein_coding
ENSG00000133318	1778.19	-0.782009	0.299129	-2.61428	0.00894146	0.116723	10313	RTN3	protein_coding
ENSG00000142330	171.008	1.35381	0.517839	2.61435	0.00893969	0.116723	11132	CAPN10	protein_coding
ENSG00000177646	349.592	0.963351	0.368667	2.61306	0.00897348	0.117054	28976	ACAD9	protein_coding
ENSG00000184602	133.439	-1.19186	0.456178	-2.61271	0.00898265	0.117087	8303	SNN	protein_coding
ENSG00000125633	964.24	0.650705	0.249189	2.61129	0.00902019	0.117316	54520	CCDC93	protein_coding
ENSG00000197558	308.113	2.05062	0.78523	2.61149	0.00901481	0.117316	23145	SSPO	protein_coding
ENSG00000204344	126.404	0.898652	0.344097	2.61163	0.00901128	0.117316	8859	STK19	protein_coding
ENSG00000134452	287.859	0.746556	0.28617	2.60879	0.00908641	0.117997	84893	FBH1	protein_coding
ENSG00000145451	87.8026	-1.85016	0.7093	-2.60844	0.00909567	0.117997	8001	GLRA3	protein_coding
ENSG00000174353	659.79	0.931048	0.356956	2.6083	0.00909938	0.117997	378108	STAG3L3	transcribed_unprocessed_pseudogene
ENSG00000129925	74.0705	1.15849	0.444214	2.60797	0.00910818	0.118024	58986	TMEM8A	protein_coding
ENSG00000149809	107.473	1.14913	0.440726	2.60736	0.0091244	0.118147	7108	TM7SF2	protein_coding
ENSG00000171824	1157.99	0.701686	0.269195	2.60661	0.00914438	0.118281	5394	EXOSC10	protein_coding
ENSG00000225151	352.407	1.43192	0.549371	2.60647	0.00914816	0.118281	388152	GOLGA2P7	transcribed_unprocessed_pseudogene
ENSG00000136628	437.34	-0.716457	0.275086	-2.60448	0.00920138	0.118581	2058	EPRS	protein_coding
ENSG00000138018	261.524	-0.944484	0.362658	-2.60434	0.00920511	0.118581	85465	SELENOI	protein_coding
ENSG00000182310	119.029	1.47015	0.56447	2.60448	0.0092015	0.118581	147650	SPACA6	protein_coding
ENSG00000279789	80.1381	1.16799	0.44834	2.60515	0.00918329	0.118581	NA		TEC
ENSG00000116044	308.793	-0.993303	0.381442	-2.60407	0.0092123	0.118587	4780	NFE2L2	protein_coding
ENSG00000071082	168.584	-1.00583	0.386415	-2.60297	0.00924212	0.118797	6160	RPL31	protein_coding
ENSG00000171045	181.435	1.63381	0.627659	2.60303	0.00924043	0.118797	203062	TSNARE1	protein_coding
ENSG00000140688	426.004	0.907385	0.348649	2.60258	0.00925265	0.118845	64755	C16orf58	protein_coding
ENSG00000224223	84.2227	-2.23155	0.857521	-2.60233	0.00925936	0.118845	285878	VSTM2A-OT1	sense_overlapping
ENSG00000100150	215.697	0.777138	0.298677	2.60194	0.00926991	0.118894	9681	DEPDC5	protein_coding
ENSG00000083812	256.437	0.737782	0.283603	2.60146	0.0092828	0.118973	25799	ZNF324	protein_coding
ENSG00000156535	47.7295	-1.82694	0.702452	-2.60081	0.00930037	0.119024	135228	CD109	protein_coding
ENSG00000164675	59.3733	-1.34137	0.515741	-2.60086	0.00929901	0.119024	154865	IQUB	protein_coding
ENSG00000183283	119.227	-0.791104	0.304469	-2.5983	0.00936855	0.119636	9802	DAZAP2	protein_coding
ENSG00000183458	908.483	1.69454	0.65214	2.59843	0.00936502	0.119636	NA		transcribed_unprocessed_pseudogene
ENSG00000140400	959.406	1.33123	0.512503	2.5975	0.00939064	0.119744	4123	MAN2C1	protein_coding
ENSG00000118971	698.64	-1.03424	0.398351	-2.5963	0.00942345	0.119989	894	CCND2	protein_coding
ENSG00000151834	419.25	-1.67855	0.646763	-2.5953	0.00945075	0.120162	2555	GABRA2	protein_coding
ENSG00000182871	334.28	2.01798	0.777494	2.59549	0.00944552	0.120162	80781	COL18A1	protein_coding
ENSG00000103042	160.452	1.01362	0.390701	2.59437	0.00947648	0.120403	55238	SLC38A7	protein_coding
ENSG00000055044	466.836	-0.685291	0.264388	-2.59199	0.00954223	0.120889	51602	NOP58	protein_coding
ENSG00000260230	490.205	-1.17432	0.453026	-2.59217	0.00953727	0.120889	23732	FRRS1L	protein_coding
ENSG00000163945	344.737	1.49579	0.577231	2.59132	0.00956078	0.12095	57654	UVSSA	protein_coding
ENSG00000277476	123.498	1.08917	0.420304	2.59139	0.00955883	0.12095	NA		lincRNA
ENSG00000185477	172.355	-1.56589	0.604433	-2.59067	0.0095788	0.121091	285513	GPRIN3	protein_coding
ENSG00000125458	55.1338	1.4167	0.547224	2.58888	0.00962892	0.121462	30833	NT5C	protein_coding
ENSG00000138071	263.405	-1.08942	0.420751	-2.58922	0.00961938	0.121462	10097	ACTR2	protein_coding
ENSG00000175874	437.049	-1.40361	0.542339	-2.58806	0.00965169	0.121663	200407	CREG2	protein_coding
ENSG00000011243	813.633	1.10167	0.426065	2.58569	0.00971856	0.121713	26993	AKAP8L	protein_coding
ENSG00000100003	217.262	1.03301	0.399277	2.58721	0.0096757	0.121713	23541	SEC14L2	protein_coding
ENSG00000125851	279.748	-1.39133	0.537914	-2.58652	0.00969502	0.121713	5126	PCSK2	protein_coding
ENSG00000161202	427.264	1.003	0.387937	2.58546	0.00972488	0.121713	1857	DVL3	protein_coding
ENSG00000181790	1186.91	1.6282	0.629743	2.5855	0.00972383	0.121713	575	ADGRB1	protein_coding
ENSG00000196123	747.096	1.14012	0.440619	2.58755	0.00966612	0.121713	653319	KIAA0895L	protein_coding
ENSG00000198053	872.34	-0.897317	0.346984	-2.58605	0.00970833	0.121713	140885	SIRPA	protein_coding
ENSG00000232422	87.503	1.8571	0.717947	2.58667	0.00969074	0.121713	NA	KNOP1P4	processed_pseudogene
ENSG00000244242	138.527	1.16249	0.449577	2.58573	0.00971719	0.121713	402778	IFITM10	protein_coding
ENSG00000147164	35.4237	-1.29931	0.502629	-2.58503	0.00973703	0.121779	29934	SNX12	protein_coding
ENSG00000138629	44.742	-1.20369	0.466532	-2.58008	0.00987784	0.123277	84993	UBL7	protein_coding
ENSG00000107862	639.666	0.741019	0.287337	2.57893	0.00991082	0.123352	8729	GBF1	protein_coding
ENSG00000115738	101.661	-1.44725	0.561402	-2.57792	0.00993983	0.123352	3398	ID2	protein_coding
ENSG00000136100	336.621	-0.605605	0.234965	-2.57742	0.00995395	0.123352	51028	VPS36	protein_coding
ENSG00000140265	228.225	0.674143	0.261401	2.57896	0.00990979	0.123352	146050	ZSCAN29	protein_coding
ENSG00000160695	254.037	0.594286	0.230482	2.57844	0.00992467	0.123352	55823	VPS11	protein_coding
ENSG00000163328	443.227	-1.04566	0.405697	-2.57743	0.00995391	0.123352	151556	GPR155	protein_coding
ENSG00000163463	68.7508	0.959021	0.37205	2.57767	0.00994702	0.123352	200185	KRTCAP2	protein_coding
ENSG00000173542	194.533	-1.3163	0.510476	-2.57858	0.00992073	0.123352	92597	MOB1B	protein_coding
ENSG00000198763	1365.87	-1.53661	0.595905	-2.57861	0.00991986	0.123352	4536	MT-ND2	protein_coding
ENSG00000185000	109.57	1.42548	0.553173	2.57691	0.00996883	0.123449	8694	DGAT1	protein_coding
ENSG00000110367	642.363	-0.69381	0.269461	-2.57481	0.0100295	0.123553	1656	DDX6	protein_coding
ENSG00000115816	170.985	-0.749388	0.291061	-2.57468	0.0100334	0.123553	10153	CEBPZ	protein_coding
ENSG00000187838	53.1062	1.40388	0.545046	2.57571	0.0100036	0.123553	57048	PLSCR3	protein_coding
ENSG00000197530	487.577	1.46634	0.569478	2.57488	0.0100275	0.123553	142678	MIB2	protein_coding
ENSG00000198780	369.079	-0.841785	0.32687	-2.57529	0.0100156	0.123553	26049	FAM169A	protein_coding
ENSG00000208308	197.667	2.45378	0.95275	2.57547	0.0100103	0.123553	NA	SNORA40B	snoRNA
ENSG00000260807	1591.62	1.9035	0.739235	2.57496	0.0100253	0.123553	64788		lincRNA
ENSG00000052723	104.879	-1.27067	0.493668	-2.57395	0.0100546	0.123555	80143	SIKE1	protein_coding
ENSG00000108771	71.5678	1.42733	0.554457	2.57428	0.010045	0.123555	79132	DHX58	protein_coding
ENSG00000165802	522.716	1.32299	0.513958	2.57413	0.0100492	0.123555	26012	NSMF	protein_coding
ENSG00000203993	64.646	1.20383	0.467906	2.5728	0.0100881	0.12388	85026	ARRDC1-AS1	antisense
ENSG00000104859	638.42	1.63456	0.63545	2.57229	0.0101028	0.123974	11129	CLASRP	protein_coding
ENSG00000106948	600.08	1.08928	0.423916	2.56958	0.0101823	0.124644	80709	AKNA	protein_coding
ENSG00000114346	30.7945	-1.2805	0.498237	-2.57005	0.0101682	0.124644	1894	ECT2	protein_coding
ENSG00000143153	911.625	-1.17699	0.45807	-2.56946	0.0101857	0.124644	481	ATP1B1	protein_coding
ENSG00000172461	1321.8	-1.34611	0.523853	-2.56963	0.0101807	0.124644	10690	FUT9	protein_coding
ENSG00000145833	1202.17	0.658939	0.256556	2.5684	0.0102169	0.124938	9879	DDX46	protein_coding
ENSG00000155850	66.667	-1.24894	0.486337	-2.56805	0.0102272	0.124978	1836	SLC26A2	protein_coding
ENSG00000100836	2078	1.21485	0.473135	2.56766	0.0102387	0.125025	8106	PABPN1	protein_coding
ENSG00000118873	307.822	-0.605033	0.235674	-2.56724	0.0102511	0.125025	25782	RAB3GAP2	protein_coding
ENSG00000238961	141.719	2.74001	1.06732	2.5672	0.0102524	0.125025	677828	SNORA47	snoRNA
ENSG00000101363	35.3577	-0.904619	0.352541	-2.566	0.010288	0.125372	63905	MANBAL	protein_coding
ENSG00000142208	337.215	1.34943	0.525993	2.56549	0.0103029	0.125405	207	AKT1	protein_coding
ENSG00000272780	48.0425	-1.61244	0.628586	-2.56519	0.010312	0.125405	NA	NA	NA
ENSG00000070814	452.576	1.13672	0.443698	2.56193	0.0104091	0.125733	6949	TCOF1	protein_coding
ENSG00000076928	765.874	1.66226	0.648776	2.56214	0.0104028	0.125733	9138	ARHGEF1	protein_coding
ENSG00000105698	319.239	1.12456	0.438754	2.56307	0.0103751	0.125733	7392	USF2	protein_coding
ENSG00000116005	233.531	-1.19642	0.466791	-2.56307	0.0103753	0.125733	51449	PCYOX1	protein_coding
ENSG00000130787	3663.45	1.79347	0.699593	2.56359	0.0103597	0.125733	9026	HIP1R	protein_coding
ENSG00000138029	85.0309	-0.89245	0.348196	-2.56307	0.0103751	0.125733	3032	HADHB	protein_coding
ENSG00000139826	149.844	-1.06443	0.415301	-2.56302	0.0103765	0.125733	84945	ABHD13	protein_coding
ENSG00000148303	978.955	2.49171	0.972479	2.56222	0.0104006	0.125733	6130	RPL7A	protein_coding
ENSG00000157873	94.4253	1.62659	0.634916	2.56189	0.0104105	0.125733	8764	TNFRSF14	protein_coding
ENSG00000074317	208.139	-1.38855	0.542138	-2.56124	0.0104299	0.125779	6620	SNCB	protein_coding
ENSG00000232112	76.8574	-1.51933	0.593228	-2.56112	0.0104336	0.125779	51372	TMA7	protein_coding
ENSG00000136807	492.319	1.21221	0.473457	2.56034	0.0104571	0.125881	1025	CDK9	protein_coding
ENSG00000165684	296.711	1.23763	0.48344	2.56005	0.0104656	0.125881	6621	SNAPC4	protein_coding
ENSG00000087077	65.9279	1.50505	0.588134	2.55902	0.0104967	0.126003	7205	TRIP6	protein_coding
ENSG00000099246	168.189	-0.988168	0.386231	-2.55849	0.0105127	0.126003	22931	RAB18	protein_coding
ENSG00000113205	61.1238	0.839881	0.328264	2.55855	0.0105109	0.126003	56132	PCDHB3	protein_coding
ENSG00000143793	291.5	1.43801	0.562066	2.55843	0.0105145	0.126003	79169	C1orf35	protein_coding
ENSG00000170500	1329.92	-1.01843	0.398022	-2.55872	0.0105059	0.126003	164832	LONRF2	protein_coding
ENSG00000196091	55.233	-2.20311	0.861165	-2.55829	0.0105188	0.126003	4604	MYBPC1	protein_coding
ENSG00000108551	248.993	2.17366	0.849889	2.55758	0.0105403	0.126176	51655	RASD1	protein_coding
ENSG00000074855	324.871	1.31793	0.515512	2.55654	0.0105719	0.126296	57719	ANO8	protein_coding
ENSG00000144369	773.502	-1.14256	0.446889	-2.55669	0.0105674	0.126296	165215	FAM171B	protein_coding
ENSG00000177034	264.074	-0.938738	0.367168	-2.5567	0.0105669	0.126296	345778	MTX3	protein_coding
ENSG00000158863	390.044	1.0581	0.413945	2.55613	0.0105844	0.126359	64760	FAM160B2	protein_coding
ENSG00000101391	419.494	0.696458	0.272619	2.55469	0.0106281	0.126625	51654	CDK5RAP1	protein_coding
ENSG00000167395	199.251	0.799872	0.313099	2.55469	0.0106282	0.126625	9726	ZNF646	protein_coding
ENSG00000092929	62.0683	1.42215	0.557194	2.55234	0.0107003	0.127115	201294	UNC13D	protein_coding
ENSG00000136699	396.814	1.01254	0.396731	2.55221	0.0107043	0.127115	55627	SMPD4	protein_coding
ENSG00000144821	92.1726	1.1066	0.433526	2.55255	0.0106937	0.127115	22989	MYH15	protein_coding
ENSG00000204071	101.445	-1.23501	0.48395	-2.55193	0.0107127	0.127115	158931	TCEAL6	protein_coding
ENSG00000241852	41.772	1.26762	0.496727	2.55195	0.0107123	0.127115	541565	C8orf58	protein_coding
ENSG00000276255	32.1554	1.45779	0.571319	2.55163	0.010722	0.12714	NA		lincRNA
ENSG00000180777	179.994	-2.38277	0.934494	-2.54979	0.0107787	0.127726	374860	ANKRD30B	protein_coding
ENSG00000213563	60.5844	0.911967	0.357773	2.54901	0.0108029	0.127927	414919	C8orf82	protein_coding
ENSG00000279457	130.9	1.91652	0.751939	2.54877	0.0108104	0.127929	102723897		unprocessed_pseudogene
ENSG00000262728	36.7234	1.56483	0.614114	2.5481	0.0108311	0.128088	NA		antisense
ENSG00000134152	311.134	-0.919758	0.361086	-2.5472	0.0108592	0.128334	79768	KATNBL1	protein_coding
ENSG00000163749	65.0378	1.0695	0.419973	2.54659	0.0108782	0.128386	339965	CCDC158	protein_coding
ENSG00000273154	74.467	1.57495	0.618435	2.54668	0.0108754	0.128386	NA		protein_coding
ENSG00000164303	44.5287	2.34596	0.921546	2.54568	0.0109064	0.128567	133121	ENPP6	protein_coding
ENSG00000166200	208.461	-1.28631	0.505349	-2.54539	0.0109155	0.128567	9318	COPS2	protein_coding
ENSG00000185986	65.8552	1.06155	0.417019	2.54557	0.0109101	0.128567	NA	SDHAP3	transcribed_unprocessed_pseudogene
ENSG00000150753	181.328	-0.815122	0.320391	-2.54414	0.0109546	0.128942	22948	CCT5	protein_coding
ENSG00000038382	3930.76	1.13139	0.444755	2.54385	0.0109639	0.128965	7204	TRIO	protein_coding
ENSG00000198626	3150.5	-1.20267	0.47284	-2.54351	0.0109744	0.128986	6262	RYR2	protein_coding
ENSG00000215041	372.99	1.3616	0.535364	2.54332	0.0109804	0.128986	84461	NEURL4	protein_coding
ENSG00000159214	82.8294	1.52386	0.599326	2.54262	0.0110025	0.129138	149473	CCDC24	protein_coding
ENSG00000147679	174.133	-1.24641	0.49044	-2.54141	0.0110407	0.129436	84294	UTP23	protein_coding
ENSG00000137814	35.6739	-1.27614	0.502241	-2.54088	0.0110572	0.129543	55142	HAUS2	protein_coding
ENSG00000105976	124.486	-1.71746	0.676013	-2.54057	0.0110671	0.129561	4233	MET	protein_coding
ENSG00000089280	1112.75	0.487336	0.191916	2.53931	0.011107	0.129618	2521	FUS	protein_coding
ENSG00000115461	350.316	1.30794	0.515084	2.53927	0.0111085	0.129618	3488	IGFBP5	protein_coding
ENSG00000197119	820.67	1.04596	0.411995	2.53878	0.011124	0.129618	123096	SLC25A29	protein_coding
ENSG00000270055	53.0199	-1.42428	0.560955	-2.53902	0.0111162	0.129618	NA		sense_intronic
ENSG00000275700	204.258	1.0902	0.42962	2.5376	0.0111617	0.129816	26574	AATF	protein_coding
ENSG00000071537	410.942	-0.628723	0.247891	-2.53629	0.0112035	0.130131	6400	SEL1L	protein_coding
ENSG00000100221	135.085	-0.768178	0.302863	-2.53639	0.0112002	0.130131	9929	JOSD1	protein_coding
ENSG00000275056	31.5608	1.13332	0.447188	2.53432	0.0112667	0.130778	NA		sense_intronic
ENSG00000020129	828.857	-1.13182	0.446675	-2.53388	0.0112807	0.130797	23154	NCDN	protein_coding
ENSG00000064932	134.148	1.47613	0.582646	2.5335	0.0112929	0.130797	22904	SBNO2	protein_coding
ENSG00000134352	621.141	-1.12299	0.443325	-2.53311	0.0113055	0.130797	3572	IL6ST	protein_coding
ENSG00000174780	240.949	-0.812547	0.320768	-2.53313	0.0113049	0.130797	6731	SRP72	protein_coding
ENSG00000176915	637.185	0.623346	0.246071	2.53319	0.0113028	0.130797	23141	ANKLE2	protein_coding
ENSG00000102796	76.6116	1.23854	0.489175	2.53191	0.0113444	0.130864	79758	DHRS12	protein_coding
ENSG00000134899	981.776	0.705057	0.278408	2.53246	0.0113265	0.130864	2073	ERCC5	protein_coding
ENSG00000175634	233.596	1.22809	0.484911	2.5326	0.011322	0.130864	6199	RPS6KB2	protein_coding
ENSG00000185504	144.684	1.06899	0.422229	2.53178	0.0113485	0.130864	80233	FAAP100	protein_coding
ENSG00000254929	450.856	1.55222	0.613029	2.53205	0.0113399	0.130864	NA		processed_transcript
ENSG00000155034	89.9334	1.38689	0.547938	2.53111	0.0113701	0.130974	80028	FBXL18	protein_coding
ENSG00000091527	149.197	-0.695046	0.274837	-2.52894	0.0114407	0.131402	55573	CDV3	protein_coding
ENSG00000170419	498.783	-1.23602	0.488824	-2.52856	0.0114532	0.131402	222008	VSTM2A	protein_coding
ENSG00000178498	469.634	1.02407	0.404927	2.52903	0.0114379	0.131402	196403	DTX3	protein_coding
ENSG00000199785	58.5363	2.87285	1.13597	2.52899	0.0114391	0.131402	619565	SNORA52	snoRNA
ENSG00000207405	71.6915	2.59136	1.02486	2.52851	0.0114548	0.131402	26784	SNORA64	snoRNA
ENSG00000263603	126.837	1.8137	0.717072	2.52931	0.0114286	0.131402	NA		lincRNA
ENSG00000156162	108.845	-1.05298	0.416623	-2.52741	0.0114907	0.131642	286148	DPY19L4	protein_coding
ENSG00000082153	218.003	-0.962901	0.381077	-2.52679	0.0115112	0.131735	9689	BZW1	protein_coding
ENSG00000110455	105.388	1.19438	0.472955	2.52536	0.011558	0.132029	84680	ACCS	protein_coding
ENSG00000111788	76.1514	1.66119	0.657834	2.52524	0.011562	0.132029	NA		unprocessed_pseudogene
ENSG00000141258	1065.66	1.32566	0.52494	2.52536	0.0115579	0.132029	9905	SGSM2	protein_coding
ENSG00000182272	522.192	1.61775	0.640737	2.52483	0.0115754	0.132097	338707	B4GALNT4	protein_coding
ENSG00000161267	421.381	0.843678	0.334264	2.52399	0.0116032	0.132242	622	BDH1	protein_coding
ENSG00000166136	181.929	-0.697872	0.27677	-2.52149	0.011686	0.132927	4714	NDUFB8	protein_coding
ENSG00000101181	133.857	0.854724	0.339049	2.52095	0.011704	0.133029	26164	MTG2	protein_coding
ENSG00000151292	147.509	-0.73754	0.292586	-2.52076	0.0117101	0.133029	1456	CSNK1G3	protein_coding
ENSG00000140488	201.678	1.15762	0.459353	2.52012	0.0117316	0.133102	60677	CELF6	protein_coding
ENSG00000178814	59.2953	1.98731	0.788527	2.52028	0.011726	0.133102	26873	OPLAH	protein_coding
ENSG00000160551	1690.87	-0.53276	0.211487	-2.51911	0.0117651	0.133306	57551	TAOK1	protein_coding
ENSG00000213593	130.116	-0.759734	0.301571	-2.51926	0.0117603	0.133306	51075	TMX2	protein_coding
ENSG00000270704	127.123	-1.69574	0.673252	-2.51873	0.0117777	0.133306	NA		sense_intronic
ENSG00000085721	191.161	-0.731352	0.290551	-2.51712	0.0118319	0.133391	54700	RRN3	protein_coding
ENSG00000123575	387.26	-1.12374	0.446278	-2.51802	0.0118018	0.133391	139231	FAM199X	protein_coding
ENSG00000181513	92.4562	1.20899	0.480399	2.51664	0.0118481	0.133391	79777	ACBD4	protein_coding
ENSG00000197061	35.2951	-2.10792	0.837297	-2.51753	0.0118182	0.133391	8364	HIST1H4C	protein_coding
ENSG00000207031	40.6755	4.55095	1.8082	2.51685	0.011841	0.133391	26789	SNORD59A	snoRNA
ENSG00000247516	31.2917	-1.69023	0.671443	-2.51731	0.0118254	0.133391	100505738	MIR4458HG	lincRNA
ENSG00000268205	275.432	-1.0568	0.419857	-2.51704	0.0118346	0.133391	NA		lincRNA
ENSG00000213689	36.808	1.74146	0.692225	2.51574	0.0118784	0.133488	11277	TREX1	protein_coding
ENSG00000225217	44.0014	-4.73598	1.88257	-2.51571	0.0118795	0.133488	3311	HSPA7	unprocessed_pseudogene
ENSG00000272419	203.043	1.20514	0.479312	2.51431	0.0119265	0.133932	103091866	LINC01145	transcribed_unprocessed_pseudogene
ENSG00000010295	389.132	0.975434	0.388352	2.51173	0.0120142	0.134745	25900	IFFO1	protein_coding
ENSG00000067715	2917.71	-1.42945	0.569315	-2.51081	0.0120453	0.134909	6857	SYT1	protein_coding
ENSG00000142687	522.601	0.535445	0.213474	2.50825	0.0121331	0.135474	79932	KIAA0319L	protein_coding
ENSG00000104671	43.0647	-0.997216	0.397682	-2.50757	0.0121564	0.135648	10671	DCTN6	protein_coding
ENSG00000109906	1473.6	1.83095	0.730616	2.50604	0.0122091	0.1357	7704	ZBTB16	protein_coding
ENSG00000114745	174.415	0.940426	0.375145	2.50683	0.0121818	0.1357	64689	GORASP1	protein_coding
ENSG00000134318	935.419	-0.884538	0.353077	-2.50523	0.0122372	0.1357	9475	ROCK2	protein_coding
ENSG00000160294	1254.58	0.78623	0.313839	2.5052	0.0122382	0.1357	8888	MCM3AP	protein_coding
ENSG00000199968	92.9673	-4.13498	1.65015	-2.50582	0.0122167	0.1357	100033458	SNORD115-19	snoRNA
ENSG00000200163	92.9673	-4.13498	1.65015	-2.50582	0.0122167	0.1357	100033456	SNORD115-18	snoRNA
ENSG00000201482	92.9673	-4.13498	1.65015	-2.50582	0.0122167	0.1357	100033455	SNORD115-17	snoRNA
ENSG00000261221	95.2774	1.21245	0.483616	2.50705	0.0121744	0.1357	100507290	ZNF865	protein_coding
ENSG00000277632	35.1713	4.95593	1.97804	2.50548	0.0122287	0.1357	6348	CCL3	protein_coding
ENSG00000138600	125.297	-0.82588	0.32977	-2.50441	0.0122656	0.135918	84888	SPPL2A	protein_coding
ENSG00000105053	178.068	0.868485	0.346818	2.50415	0.0122745	0.135931	51231	VRK3	protein_coding
ENSG00000112983	726.805	0.550323	0.219795	2.5038	0.0122867	0.13598	10902	BRD8	protein_coding
ENSG00000260565	865.883	1.17068	0.467635	2.50341	0.0123003	0.136046	100507321	ERVK13-1	processed_transcript
ENSG00000174437	1647.17	-0.59522	0.237814	-2.50288	0.0123188	0.136121	488	ATP2A2	protein_coding
ENSG00000204713	240.303	-0.772909	0.308822	-2.50277	0.0123226	0.136121	5987	TRIM27	protein_coding
ENSG00000064419	199.396	-0.631838	0.252507	-2.50226	0.0123402	0.136145	23534	TNPO3	protein_coding
ENSG00000102241	215.469	-0.814947	0.325785	-2.50149	0.0123673	0.136339	27336	HTATSF1	protein_coding
ENSG00000139496	346.593	-0.776373	0.310444	-2.50085	0.0123897	0.136339	9818	NUP58	protein_coding
ENSG00000149403	257.085	1.03085	0.41225	2.50055	0.0124001	0.136339	2900	GRIK4	protein_coding
ENSG00000167863	132.131	-0.886413	0.354498	-2.50047	0.0124028	0.136339	10476	ATP5PD	protein_coding
ENSG00000140365	125.38	0.82829	0.331312	2.50003	0.0124183	0.136408	54939	COMMD4	protein_coding
ENSG00000152595	34.613	-2.74196	1.09735	-2.4987	0.012465	0.13675	56955	MEPE	protein_coding
ENSG00000124702	120.079	-0.915508	0.366597	-2.49731	0.0125139	0.13703	116138	KLHDC3	protein_coding
ENSG00000113140	137.36	-0.779696	0.312244	-2.49707	0.0125225	0.137037	6678	SPARC	protein_coding
ENSG00000261292	41.1585	-2.14551	0.859286	-2.49685	0.0125301	0.137037	NA		lincRNA
ENSG00000135447	53.626	-1.55569	0.623153	-2.49649	0.0125431	0.137094	5502	PPP1R1A	protein_coding
ENSG00000068697	31.5146	-1.24108	0.497248	-2.4959	0.0125637	0.137234	9741	LAPTM4A	protein_coding
ENSG00000269609	108.628	1.00573	0.403013	2.49552	0.0125773	0.137297	100505761	RPARP-AS1	processed_transcript
ENSG00000066135	457.723	0.848147	0.339936	2.49502	0.012595	0.13732	9682	KDM4A	protein_coding
ENSG00000196998	112.182	1.095	0.438857	2.49512	0.0125913	0.13732	11152	WDR45	protein_coding
ENSG00000105968	227.143	-1.19801	0.480241	-2.49459	0.0126102	0.1374	94239	H2AFV	protein_coding
ENSG00000129625	565.537	-1.08254	0.43408	-2.49388	0.0126355	0.137545	7905	REEP5	protein_coding
ENSG00000163161	569.585	0.524618	0.210371	2.49378	0.0126391	0.137545	2071	ERCC3	protein_coding
ENSG00000088881	149.498	1.72947	0.693706	2.49308	0.0126639	0.137729	57593	EBF4	protein_coding
ENSG00000100441	212.77	1.02173	0.409913	2.49255	0.0126828	0.137765	23351	KHNYN	protein_coding
ENSG00000109184	402.803	-1.01191	0.405939	-2.49277	0.012675	0.137765	23142	DCUN1D4	protein_coding
ENSG00000132952	141.38	-0.987645	0.396319	-2.49205	0.0127009	0.137792	10208	USPL1	protein_coding
ENSG00000187189	434.104	-0.923877	0.370712	-2.49217	0.0126965	0.137792	23270	TSPYL4	protein_coding
ENSG00000155275	350.688	0.809898	0.325089	2.49131	0.0127271	0.13785	152992	TRMT44	protein_coding
ENSG00000160271	1529.88	1.13108	0.45399	2.49142	0.0127232	0.13785	5900	RALGDS	protein_coding
ENSG00000204138	425.54	0.967652	0.388422	2.49124	0.0127298	0.13785	65979	PHACTR4	protein_coding
ENSG00000145741	65.3229	-1.11268	0.446852	-2.49005	0.0127725	0.138228	689	BTF3	protein_coding
ENSG00000132821	77.2816	-1.68	0.674784	-2.48968	0.0127859	0.138287	128434	VSTM2L	protein_coding
ENSG00000198746	85.9296	0.82886	0.333125	2.48814	0.0128414	0.138802	63906	GPATCH3	protein_coding
ENSG00000133422	242.125	0.777615	0.312565	2.48785	0.0128518	0.13883	22880	MORC2	protein_coding
ENSG00000137656	113.903	0.809005	0.325227	2.48751	0.0128642	0.138878	84811	BUD13	protein_coding
ENSG00000165023	338.418	-1.06057	0.426445	-2.48701	0.0128821	0.138986	54769	DIRAS2	protein_coding
ENSG00000181404	54.6758	1.7839	0.717353	2.48679	0.0128903	0.138989	100287171	WASHC1	protein_coding
ENSG00000176809	484.163	1.13595	0.456861	2.48643	0.0129034	0.139045	374819	LRRC37A3	protein_coding
ENSG00000169696	262.029	1.44498	0.58142	2.48526	0.0129455	0.139414	79058	ASPSCR1	protein_coding
ENSG00000101191	1034.48	0.609574	0.245447	2.48353	0.0130088	0.139932	11083	DIDO1	protein_coding
ENSG00000136928	792.352	-1.22779	0.494379	-2.48351	0.0130096	0.139932	9568	GABBR2	protein_coding
ENSG00000161904	279.282	0.976452	0.393296	2.48274	0.0130377	0.140063	221496	LEMD2	protein_coding
ENSG00000260236	58.9708	0.955081	0.384676	2.48282	0.0130347	0.140063	NA		antisense
ENSG00000255769	146.013	1.66185	0.669457	2.48239	0.0130505	0.140116	80154	GOLGA2P10	transcribed_unprocessed_pseudogene
ENSG00000126217	1811.94	1.14742	0.462321	2.48187	0.0130696	0.140235	23263	MCF2L	protein_coding
ENSG00000067225	1003.73	-0.873187	0.352106	-2.4799	0.013142	0.140782	5315	PKM	protein_coding
ENSG00000176248	349.775	1.46678	0.591483	2.47983	0.0131445	0.140782	29882	ANAPC2	protein_coding
ENSG00000227533	56.2338	1.34713	0.543159	2.48018	0.0131317	0.140782	440584	SLC2A1-AS1	lincRNA
ENSG00000081052	99.9127	1.56686	0.632269	2.47816	0.0132064	0.141195	1286	COL4A4	protein_coding
ENSG00000136381	344.427	-0.954754	0.3853	-2.47795	0.0132141	0.141195	3658	IREB2	protein_coding
ENSG00000143889	205.893	-0.658986	0.265967	-2.4777	0.0132233	0.141195	92906	HNRNPLL	protein_coding
ENSG00000214820	38.1157	1.34801	0.544034	2.47781	0.0132191	0.141195	NA	MPRIPP1	processed_pseudogene
ENSG00000145945	35.6622	-1.6249	0.655967	-2.4771	0.0132453	0.141345	26240	FAM50B	protein_coding
ENSG00000139725	136.321	0.628318	0.253697	2.47665	0.0132622	0.141362	54509	RHOF	protein_coding
ENSG00000234127	191.345	0.890659	0.359625	2.47663	0.0132629	0.141362	7726	TRIM26	protein_coding
ENSG00000110429	565.306	-0.594909	0.240308	-2.47561	0.013301	0.141424	26273	FBXO3	protein_coding
ENSG00000158545	371.691	1.16215	0.469418	2.47573	0.0132966	0.141424	124245	ZC3H18	protein_coding
ENSG00000180530	294.287	-1.04729	0.423005	-2.47583	0.0132928	0.141424	8204	NRIP1	protein_coding
ENSG00000157216	146.428	-0.90193	0.364422	-2.47496	0.0133252	0.141511	23648	SSBP3	protein_coding
ENSG00000104343	146.245	-1.0986	0.443981	-2.47442	0.0133452	0.141574	55284	UBE2W	protein_coding
ENSG00000141295	128.706	0.891161	0.360157	2.47437	0.0133472	0.141574	90507	SCRN2	protein_coding
ENSG00000168010	261.187	1.36637	0.552407	2.47348	0.0133803	0.141839	89849	ATG16L2	protein_coding
ENSG00000205189	223.132	-0.889635	0.359721	-2.47312	0.0133939	0.141897	65986	ZBTB10	protein_coding
ENSG00000104643	257.779	-1.00882	0.408012	-2.47252	0.0134164	0.141965	66036	MTMR9	protein_coding
ENSG00000260917	102.981	0.745859	0.301637	2.4727	0.0134096	0.141965	103344931		sense_overlapping
ENSG00000023734	118.352	-0.945462	0.382486	-2.47189	0.0134401	0.142091	11171	STRAP	protein_coding
ENSG00000115091	252.104	-0.771727	0.312243	-2.47156	0.0134525	0.142091	10096	ACTR3	protein_coding
ENSG00000148396	737.935	0.517211	0.209257	2.47165	0.0134491	0.142091	9919	SEC16A	protein_coding
ENSG00000182685	92.3758	1.3889	0.56209	2.47096	0.0134749	0.142243	283870	BRICD5	protein_coding
ENSG00000125945	111.242	-0.821587	0.332731	-2.46922	0.0135406	0.142679	80818	ZNF436	protein_coding
ENSG00000167615	4861.57	1.06445	0.431013	2.46964	0.0135249	0.142679	114823	LENG8	protein_coding
ENSG00000224078	10554.6	-1.04801	0.424426	-2.46924	0.01354	0.142679	3653	SNHG14	processed_transcript
ENSG00000115282	144.674	0.829367	0.335965	2.46861	0.0135638	0.14272	64427	TTC31	protein_coding
ENSG00000154832	375.169	1.28337	0.51988	2.46859	0.0135648	0.14272	30827	CXXC1	protein_coding
ENSG00000177192	162.77	0.955152	0.38694	2.46848	0.0135689	0.14272	80324	PUS1	protein_coding
ENSG00000123154	58.5483	1.42666	0.578129	2.46772	0.0135976	0.142852	84292	WDR83	protein_coding
ENSG00000135070	102.796	-1.46705	0.594474	-2.46781	0.0135941	0.142852	81689	ISCA1	protein_coding
ENSG00000106638	91.9703	0.676482	0.274195	2.46716	0.013619	0.142991	26608	TBL2	protein_coding
ENSG00000160194	417.891	0.689264	0.279429	2.46669	0.0136368	0.143093	4731	NDUFV3	protein_coding
ENSG00000136144	446.315	1.15996	0.470316	2.46633	0.0136505	0.143095	55213	RCBTB1	protein_coding
ENSG00000138463	74.9546	-1.16359	0.471802	-2.46626	0.0136533	0.143095	84925	DIRC2	protein_coding
ENSG00000049540	72.4656	1.33427	0.541496	2.46404	0.0137382	0.143187	2006	ELN	protein_coding
ENSG00000068400	1396.96	1.13034	0.458539	2.46508	0.0136983	0.143187	56850	GRIPAP1	protein_coding
ENSG00000076108	1529.37	0.825192	0.334942	2.46369	0.0137516	0.143187	11176	BAZ2A	protein_coding
ENSG00000102901	938.602	1.17209	0.475492	2.46501	0.0137008	0.143187	80152	CENPT	protein_coding
ENSG00000148334	150.393	1.09286	0.443579	2.46374	0.0137498	0.143187	80142	PTGES2	protein_coding
ENSG00000148482	36.9694	-2.88783	1.17141	-2.46525	0.0136917	0.143187	221074	SLC39A12	protein_coding
ENSG00000161533	186.156	-0.790996	0.320818	-2.46556	0.01368	0.143187	51	ACOX1	protein_coding
ENSG00000198730	203.096	-0.794976	0.322627	-2.46407	0.0137368	0.143187	9646	CTR9	protein_coding
ENSG00000211459	7171.46	-2.06119	0.836448	-2.46422	0.013731	0.143187	NA	MT-RNR1	Mt_rRNA
ENSG00000237862	43.4552	1.98779	0.806495	2.46473	0.0137117	0.143187	100506271		sense_intronic
ENSG00000247708	148.638	0.685664	0.278208	2.46457	0.0137177	0.143187	100507266	STX18-AS1	antisense
ENSG00000113966	56.5426	-1.34369	0.545528	-2.46309	0.0137745	0.143341	84100	ARL6	protein_coding
ENSG00000126945	144.386	-1.02211	0.41502	-2.46279	0.0137861	0.143341	3188	HNRNPH2	protein_coding
ENSG00000198888	1069.62	-1.35924	0.551937	-2.46267	0.0137908	0.143341	4535	MT-ND1	protein_coding
ENSG00000128602	54.0801	1.73094	0.703003	2.46221	0.0138083	0.143354	6608	SMO	protein_coding
ENSG00000115806	101.795	-0.710586	0.288644	-2.46181	0.0138238	0.143381	26003	GORASP2	protein_coding
ENSG00000146067	510.28	1.20282	0.488609	2.46172	0.0138272	0.143381	54540	FAM193B	protein_coding
ENSG00000112511	286.888	1.08482	0.440722	2.46147	0.013837	0.143398	5252	PHF1	protein_coding
ENSG00000121644	73.1232	-1.02764	0.417609	-2.46078	0.0138636	0.143504	51029	DESI2	protein_coding
ENSG00000143457	42.7863	-0.942499	0.382999	-2.46084	0.0138611	0.143504	55204	GOLPH3L	protein_coding
ENSG00000109736	105.031	1.60964	0.654204	2.46046	0.0138758	0.143547	10227	MFSD10	protein_coding
ENSG00000110171	380.658	0.630222	0.256201	2.45987	0.0138988	0.1437	10612	TRIM3	protein_coding
ENSG00000132382	382.086	1.08449	0.441108	2.45856	0.0139494	0.143954	10514	MYBBP1A	protein_coding
ENSG00000168772	144.113	-1.05402	0.428728	-2.45848	0.0139527	0.143954	80319	CXXC4	protein_coding
ENSG00000172987	31.6221	-3.4962	1.42215	-2.45839	0.0139561	0.143954	60495	HPSE2	protein_coding
ENSG00000071205	343.984	0.924747	0.376301	2.45747	0.0139921	0.143978	79658	ARHGAP10	protein_coding
ENSG00000086758	2646.28	0.466776	0.190042	2.45618	0.0140424	0.143978	10075	HUWE1	protein_coding
ENSG00000106459	225.757	0.817101	0.332591	2.45678	0.014019	0.143978	4899	NRF1	protein_coding
ENSG00000135912	336.364	0.872311	0.354959	2.45749	0.013991	0.143978	9654	TTLL4	protein_coding
ENSG00000167971	370.692	1.45392	0.591705	2.45718	0.0140034	0.143978	57524	CASKIN1	protein_coding
ENSG00000170836	66.7465	-0.859142	0.34965	-2.45715	0.0140045	0.143978	8493	PPM1D	protein_coding
ENSG00000204217	626.865	-0.850739	0.346121	-2.45792	0.0139744	0.143978	659	BMPR2	protein_coding
ENSG00000205592	107.729	-2.77078	1.12803	-2.45631	0.0140374	0.143978	283463	MUC19	protein_coding
ENSG00000213064	169.152	-1.05111	0.427972	-2.45602	0.0140484	0.143978	375035	SFT2D2	protein_coding
ENSG00000272491	33.1905	1.76905	0.720271	2.45609	0.0140457	0.143978	NA		antisense
ENSG00000120727	235.295	-0.9347	0.380622	-2.45572	0.0140604	0.143999	51247	PAIP2	protein_coding
ENSG00000147100	70.0987	-1.06539	0.433881	-2.45549	0.0140693	0.143999	6567	SLC16A2	protein_coding
ENSG00000176749	272.276	-1.1184	0.455496	-2.45534	0.0140751	0.143999	8851	CDK5R1	protein_coding
ENSG00000261286	54.3553	1.23876	0.504591	2.45498	0.0140892	0.14406	105371374	ATP2C2-AS1	antisense
ENSG00000120324	112.145	1.09481	0.446177	2.45376	0.0141369	0.144135	56126	PCDHB10	protein_coding
ENSG00000130305	67.2819	0.894396	0.364484	2.45387	0.014133	0.144135	55695	NSUN5	protein_coding
ENSG00000145687	280.604	-0.918321	0.374267	-2.45365	0.0141413	0.144135	23635	SSBP2	protein_coding
ENSG00000148362	53.5099	1.43764	0.585824	2.45405	0.0141258	0.144135	286257	PAXX	protein_coding
ENSG00000158615	341.854	-0.652285	0.265854	-2.45354	0.0141456	0.144135	84919	PPP1R15B	protein_coding
ENSG00000196497	88.4291	1.0219	0.416375	2.45427	0.014117	0.144135	79711	IPO4	protein_coding
ENSG00000005156	393.583	0.529101	0.215807	2.45173	0.0142171	0.144148	3980	LIG3	protein_coding
ENSG00000072803	163.914	-0.971137	0.395851	-2.45329	0.0141557	0.144148	23291	FBXW11	protein_coding
ENSG00000078061	82.8553	1.15466	0.471066	2.45116	0.0142395	0.144148	369	ARAF	protein_coding
ENSG00000108509	482.605	1.08325	0.441847	2.45165	0.0142202	0.144148	23125	CAMTA2	protein_coding
ENSG00000111412	143.783	-0.817093	0.333369	-2.45102	0.0142452	0.144148	79794	C12orf49	protein_coding
ENSG00000165097	138.645	-0.724974	0.295743	-2.45137	0.0142314	0.144148	221656	KDM1B	protein_coding
ENSG00000171497	108.256	-1.14521	0.466984	-2.45235	0.0141925	0.144148	5481	PPID	protein_coding
ENSG00000196132	1824.54	1.5806	0.64469	2.45172	0.0142175	0.144148	4661	MYT1	protein_coding
ENSG00000196581	660.748	0.91166	0.371669	2.45289	0.0141716	0.144148	55966	AJAP1	protein_coding
ENSG00000230373	405.13	1.41015	0.574848	2.45309	0.0141636	0.144148	374650	GOLGA6L5P	transcribed_unprocessed_pseudogene
ENSG00000261609	379.947	-0.935943	0.381756	-2.45168	0.0142191	0.144148	8139	GAN	protein_coding
ENSG00000169744	252.241	-1.1197	0.456908	-2.45061	0.0142616	0.14423	9079	LDB2	protein_coding
ENSG00000114904	208.743	-0.672477	0.274443	-2.45034	0.0142723	0.144256	6787	NEK4	protein_coding
ENSG00000148824	338.851	1.27431	0.52019	2.44969	0.0142978	0.144314	92170	MTG1	protein_coding
ENSG00000160570	38.2351	-1.57101	0.641339	-2.44957	0.0143026	0.144314	162989	DEDD2	protein_coding
ENSG00000252542	59.7922	3.90927	1.59585	2.44965	0.0142997	0.144314	26813	SNORD36C	snoRNA
ENSG00000184515	49.496	-1.63067	0.665763	-2.44933	0.0143123	0.144329	340542	BEX5	protein_coding
ENSG00000167094	50.9061	1.70933	0.698308	2.44782	0.0143725	0.144759	158248	TTC16	protein_coding
ENSG00000169371	99.4172	0.96029	0.392393	2.44727	0.0143943	0.144759	10073	SNUPN	protein_coding
ENSG00000171858	31.1896	-1.67532	0.684428	-2.44777	0.0143743	0.144759	6227	RPS21	protein_coding
ENSG00000173531	91.403	1.28816	0.526378	2.44722	0.0143961	0.144759	4485	MST1	protein_coding
ENSG00000198431	156.521	-0.832195	0.340047	-2.44729	0.0143935	0.144759	7296	TXNRD1	protein_coding
ENSG00000100897	299.703	0.562048	0.229721	2.44665	0.0144191	0.144825	80344	DCAF11	protein_coding
ENSG00000048540	544.639	-0.993305	0.406171	-2.44553	0.0144638	0.145025	55885	LMO3	protein_coding
ENSG00000139865	34.3198	-2.30879	0.944059	-2.4456	0.014461	0.145025	319089	TTC6	protein_coding
ENSG00000155876	94.8888	-0.958761	0.392001	-2.44581	0.0144527	0.145025	10670	RRAGA	protein_coding
ENSG00000163126	193.644	1.57671	0.644825	2.44518	0.0144782	0.145085	200539	ANKRD23	protein_coding
ENSG00000149100	209.435	-0.745093	0.304776	-2.44473	0.0144962	0.145102	10480	EIF3M	protein_coding
ENSG00000100302	84.3393	-1.33621	0.546637	-2.44441	0.0145089	0.145147	23551	RASD2	protein_coding
ENSG00000114942	68.2578	-0.926252	0.37914	-2.44304	0.0145643	0.145536	1933	EEF1B2	protein_coding
ENSG00000198742	294.37	0.771979	0.31599	2.44305	0.0145637	0.145536	57154	SMURF1	protein_coding
ENSG00000112110	31.6522	-1.21435	0.497143	-2.44265	0.0145799	0.145609	29074	MRPL18	protein_coding
ENSG00000143554	164.892	1.26455	0.517751	2.44239	0.0145902	0.145629	11000	SLC27A3	protein_coding
ENSG00000204103	65.9627	-1.54081	0.631	-2.44186	0.0146118	0.145692	9935	MAFB	protein_coding
ENSG00000169118	191.555	-0.693252	0.284016	-2.44089	0.0146509	0.145822	53944	CSNK1G1	protein_coding
ENSG00000138650	602.696	-0.748287	0.306629	-2.44037	0.0146722	0.145892	57575	PCDH10	protein_coding
ENSG00000186082	34.6307	2.52544	1.03488	2.44031	0.0146746	0.145892	NA	KRT18P14	processed_pseudogene
ENSG00000102931	70.2555	-1.18963	0.487711	-2.43921	0.0147196	0.14613	23568	ARL2BP	protein_coding
ENSG00000157429	50.9371	1.23522	0.506422	2.43911	0.0147234	0.14613	7567	ZNF19	protein_coding
ENSG00000171262	148.554	-1.11592	0.457568	-2.43882	0.0147354	0.146166	283742	FAM98B	protein_coding
ENSG00000142892	73.7994	-1.1626	0.476926	-2.4377	0.0147811	0.146396	10026	PIGK	protein_coding
ENSG00000160284	83.5562	2.06833	0.848539	2.43751	0.0147886	0.146396	84221	SPATC1L	protein_coding
ENSG00000008018	115.619	-0.819711	0.336489	-2.43607	0.0148478	0.146431	5689	PSMB1	protein_coding
ENSG00000064545	42.2711	1.51292	0.621089	2.43591	0.0148544	0.146431	54929	TMEM161A	protein_coding
ENSG00000113108	286.053	1.09068	0.447705	2.43615	0.0148446	0.146431	10307	APBB3	protein_coding
ENSG00000113369	315.564	-1.07363	0.440763	-2.43585	0.0148567	0.146431	57561	ARRDC3	protein_coding
ENSG00000126522	90.806	0.981199	0.40276	2.43619	0.014843	0.146431	435	ASL	protein_coding
ENSG00000140474	427.929	1.19598	0.490986	2.43588	0.0148556	0.146431	25989	ULK3	protein_coding
ENSG00000188827	433.492	0.831288	0.341241	2.43607	0.0148477	0.146431	84464	SLX4	protein_coding
ENSG00000204599	100.218	0.824045	0.338316	2.43572	0.014862	0.146431	56658	TRIM39	protein_coding
ENSG00000119862	57.6276	-1.18369	0.486036	-2.4354	0.0148755	0.146483	29094	LGALSL	protein_coding
ENSG00000109180	381.859	-0.630569	0.258982	-2.4348	0.0148999	0.146641	54940	OCIAD1	protein_coding
ENSG00000198894	269.75	-0.856222	0.351741	-2.43424	0.0149231	0.146787	85457	CIPC	protein_coding
ENSG00000144320	198.135	-0.804311	0.330542	-2.43331	0.0149614	0.146975	80856	LNPK	protein_coding
ENSG00000183055	33.8254	-1.51818	0.623944	-2.4332	0.014966	0.146975	NA	FAM133CP	processed_pseudogene
ENSG00000275437	31.8946	1.56344	0.642554	2.43317	0.0149672	0.146975	NA		sense_intronic
ENSG00000008382	90.8765	1.55316	0.638465	2.43264	0.0149891	0.147107	84954	MPND	protein_coding
ENSG00000170265	145.189	1.13604	0.467334	2.4309	0.0150615	0.147571	8427	ZNF282	protein_coding
ENSG00000108953	614.535	-0.893762	0.367746	-2.43038	0.0150832	0.147701	7531	YWHAE	protein_coding
ENSG00000183454	1045.23	-1.27287	0.52379	-2.43011	0.0150943	0.147728	2903	GRIN2A	protein_coding
ENSG00000197894	106.243	-0.717678	0.295411	-2.42942	0.0151229	0.147925	128	ADH5	protein_coding
ENSG00000105649	226.221	-1.21176	0.499242	-2.4272	0.0152157	0.14875	5864	RAB3A	protein_coding
ENSG00000033327	561.512	0.967509	0.398792	2.4261	0.0152621	0.149121	9846	GAB2	protein_coding
ENSG00000102024	108.165	-1.19618	0.493149	-2.4256	0.0152832	0.149244	5358	PLS3	protein_coding
ENSG00000135930	284.191	0.676582	0.27899	2.42511	0.0153037	0.149262	9470	EIF4E2	protein_coding
ENSG00000185621	187.647	-0.951471	0.392367	-2.42495	0.0153104	0.149262	89782	LMLN	protein_coding
ENSG00000204569	526.856	0.787839	0.324852	2.42522	0.0152989	0.149262	5514	PPP1R10	protein_coding
ENSG00000100324	311.47	1.11051	0.458217	2.42354	0.0153703	0.149679	10454	TAB1	protein_coding
ENSG00000108176	35.3029	-1.36137	0.561825	-2.42313	0.0153874	0.149764	56521	DNAJC12	protein_coding
ENSG00000114026	195.32	0.747873	0.30873	2.42242	0.0154176	0.149891	4968	OGG1	protein_coding
ENSG00000066422	330.023	-0.91618	0.378264	-2.42207	0.0154325	0.149953	27107	ZBTB11	protein_coding
ENSG00000135472	889.82	-0.798303	0.329747	-2.42096	0.0154796	0.150245	23017	FAIM2	protein_coding
ENSG00000166405	595.32	0.559982	0.231294	2.42109	0.0154742	0.150245	79608	RIC3	protein_coding
ENSG00000128595	198.246	-0.845023	0.349165	-2.42013	0.0155151	0.150319	813	CALU	protein_coding
ENSG00000165806	33.7266	-3.00061	1.23968	-2.42047	0.0155005	0.150319	840	CASP7	protein_coding
ENSG00000203668	168.834	-1.38227	0.571115	-2.4203	0.0155076	0.150319	1122	CHML	protein_coding
ENSG00000179029	137.2	-1.93888	0.801527	-2.41899	0.0155637	0.150398	84314	TMEM107	protein_coding
ENSG00000185482	31.684	2.00792	0.830053	2.41903	0.015562	0.150398	246329	STAC3	protein_coding
ENSG00000241127	47.1132	-1.00401	0.414999	-2.41932	0.0155496	0.150398	57002	YAE1	protein_coding
ENSG00000196642	469.225	1.11624	0.461493	2.41875	0.0155738	0.150412	55684	RABL6	protein_coding
ENSG00000164116	125.746	-1.24001	0.512724	-2.41848	0.0155857	0.150425	2982	GUCY1A1	protein_coding
ENSG00000172667	400.139	-1.07429	0.444229	-2.41833	0.0155921	0.150425	64393	ZMAT3	protein_coding
ENSG00000013573	139.514	1.39349	0.576401	2.41757	0.0156247	0.150454	1663	DDX11	protein_coding
ENSG00000176700	562.395	0.594668	0.246009	2.41726	0.0156379	0.150454	54581	SCAND2P	transcribed_unprocessed_pseudogene
ENSG00000196081	34.1211	-1.19019	0.492276	-2.41773	0.0156178	0.150454	440519	ZNF724	protein_coding
ENSG00000236670	78.6266	1.11482	0.461103	2.41772	0.0156182	0.150454	NA	KRT18P5	processed_pseudogene
ENSG00000108924	335.332	-0.8415	0.348221	-2.41657	0.0156676	0.150523	3131	HLF	protein_coding
ENSG00000101856	270.173	-0.917018	0.379717	-2.415	0.0157351	0.150851	10857	PGRMC1	protein_coding
ENSG00000164172	100.695	-1.06741	0.441971	-2.41511	0.0157304	0.150851	4338	MOCS2	protein_coding
ENSG00000180440	52.9985	-1.64021	0.67926	-2.41471	0.0157477	0.150851	400120	SERTM1	protein_coding
ENSG00000233369	501.724	-1.14466	0.474014	-2.41483	0.0157426	0.150851	100093631	GTF2IP4	transcribed_processed_pseudogene
ENSG00000113441	608.164	-0.846003	0.350471	-2.4139	0.0157828	0.151022	4012	LNPEP	protein_coding
ENSG00000211460	117.649	-0.805035	0.33349	-2.41397	0.0157797	0.151022	7247	TSN	protein_coding
ENSG00000122034	80.4927	-0.925519	0.383481	-2.41347	0.0158015	0.151119	2971	GTF3A	protein_coding
ENSG00000143674	88.3766	-1.7047	0.706658	-2.41234	0.0158505	0.151225	84451	MAP3K21	protein_coding
ENSG00000165233	188.659	1.18342	0.49045	2.41292	0.0158253	0.151225	84270	CARD19	protein_coding
ENSG00000187531	170.486	1.01937	0.42258	2.41225	0.0158544	0.151225	51547	SIRT7	protein_coding
ENSG00000204348	108.051	1.05014	0.435246	2.41274	0.0158331	0.151225	1797	DXO	protein_coding
ENSG00000280047	32.2694	-1.65877	0.687651	-2.41222	0.0158556	0.151225	NA		TEC
ENSG00000231365	153.606	0.836356	0.34696	2.41053	0.0159295	0.151601	101929147		antisense
ENSG00000259291	62.4645	0.907376	0.376541	2.40977	0.0159627	0.151836	109729181	ZNF710-AS1	antisense
ENSG00000176945	181.794	1.09164	0.453049	2.40955	0.0159723	0.151844	200958	MUC20	protein_coding
[truncated: 12,256 more rows]

## Sheet: OLIG2+ UNIQUE DYS. GENES
PAX6+ TLE vs TL log2FoldChange>1 padj.<0.1	OLIG2+ TLE vs TL log2FoldChange>1 padj.<0.1	NEUN+ TLE vs TL log2FoldChange>1 padj.<0.1	NOT IN PAX6+	NOT IN NEUN+			PAX6+ TLE vs TL log2FoldChange<1 padj.<0.1	OLIG2+ TLE vs TL log2FoldChange<1 padj.<0.1	NEUN+ TLE vs TL log2FoldChange<1 padj.<0.1	NOT IN PAX6+	NOT IN NEUN+
[truncated: 1,123 more rows]

[truncated: 2 more sheets: DE_NEUN+ TLE vs TL, NEUN+ UNIQUE DYS. GENES]
