# Supplementary material for: High-resolution transcriptomics informs glial pathology in human temporal lobe epilepsy
Source: Acta Neuropathol Commun. 2022 Oct 23;10:149. doi: 10.1186/s40478-022-01453-1 (PMC9590125; doi:10.1186/s40478-022-01453-1)
Supplement: Supplementary file 5 — Additional file 5: Table S4. Functional enrichment analyses of differentially expressed genes for each nuclei cell type, TLE vs. TL, generated using HOMER. [file 40478_2022_1453_MOESM5_ESM.xlsx]

## Sheet: ASTROS BP UP LFC>1 padj.<0.1
TermID	Term	Enrichment	lnP	-logP	Genes in Term	Target Genes in Term	Fraction of Targets in Term	Total Target Genes	Total Genes	Entrez Gene IDs	Gene Symbols
GO:1902017	regulation of cilium assembly	0.000387546	-7.85567	3.41168	56	9	0.021028	428	10522	8.42601e+44	TCHP,EVI5L,DNM2,CROCC,TBC1D13,MNS1,TBC1D2,ADAMTS16,TBC1D10B
GO:0050982	detection of mechanical stimulus	0.000935874	-6.97403	3.02878	29	6	0.0140187	428	10522	5.31116e+27	PKD2,STRC,ASIC3,PKD2L1,PDZD7,PIEZO2
GO:0060075	regulation of resting membrane potential	0.00121936	-6.70943	2.91387	6	3	0.00700935	428	10522	25923256639424	NALCN,PSEN1,KCNK6
GO:0030322	stabilization of membrane potential	0.00121936	-6.70943	2.91387	6	3	0.00700935	428	10522	56660542079424	KCNK12,KCNK10,KCNK6
GO:0010968	regulation of microtubule nucleation	0.00165088	-6.40644	2.78228	2	2	0.0046729	428	10522	241391639	EML2,DCTN1
GO:0048468	cell development	0.0016901	-6.38297	2.77209	949	57	0.133178	428	10522	8549,5365,91978,54910,1756,51092,80781,8482,80725,28988,88,598,85358,5414,26051,5663,3371,5305,57556,4000,2317,23136,2048,79955,84446,84570,5818,1785,5205,6446,4643,994,6900,118738,84623,60484,5796,7869,2318,56896,5923,8633,85377,7704,23762,4948,1630,51548,161497,22932,83700,81551,57159,65979,745,57453,151449	LGR5,PLXNB3,TPGS1,SEMA4C,DMD,SIDT2,COL18A1,SEMA7A,SRCIN1,DBNL,ACTN2,BCL2L1,SHANK3,SEPT4,PPP1R16B,PSEN1,TNC,PIP4K2A,SEMA6A,LMNA,FLNB,EPB41L3,EPHB2,PDZD7,BRSK1,COL25A1,NECTIN1,DNM2,ATP8B1,SGK1,MYO1E,CDC25B,CNTN2,ZNF488,KIRREL3,HAPLN2,PTPRK,SEMA3B,FLNC,DPYSL5,RASGRF1,UNC5C,MICALL1,ZBTB16,OSBP2,OCA2,DCC,SIRT6,STRC,POMZP3,JAM3,STMN4,TRIM54,PHACTR4,MYRF,DSCAML1,GDF7
GO:0032411	positive regulation of transporter activity	0.00179363	-6.32351	2.74627	56	8	0.0186916	428	10522	6446,6262,81,5311,88,1756,85358,1785	SGK1,RYR2,ACTN4,PKD2,ACTN2,DMD,SHANK3,DNM2
GO:0030048	actin filament-based movement	0.00181958	-6.30915	2.74003	69	9	0.021028	428	10522	1756,8913,81,6262,7139,4643,88,4650,25924	DMD,CACNA1G,ACTN4,RYR2,TNNT2,MYO1E,ACTN2,MYO9B,MYRIP
GO:0031345	negative regulation of cell projection organization	0.00195077	-6.23953	2.70979	127	13	0.0303738	428	10522	5.36584e+57	PLXNB3,TCHP,EPHB2,SEMA4C,EVI5L,DCC,ARHGEF1,DNM2,SEMA7A,PSEN1,SEMA6A,SEMA3B,CERS2
GO:0050771	negative regulation of axonogenesis	0.00201398	-6.20764	2.69594	57	8	0.0186916	428	10522	5.49102e+33	SEMA4C,EPHB2,DCC,ARHGEF1,SEMA7A,PSEN1,SEMA6A,SEMA3B
GO:0001578	microtubule bundle formation	0.00269549	-5.91618	2.56936	47	7	0.0163551	428	10522	8.54521e+35	CFAP74,DNAAF1,TPGS1,PSRC1,DNAH1,MTCL1,TPPP
GO:1902018	negative regulation of cilium assembly	0.00321184	-5.74091	2.49325	8	3	0.00700935	428	10522	842601157041785	TCHP,EVI5L,DNM2
GO:0031424	keratinization	0.00321184	-5.74091	2.49325	8	3	0.00700935	428	10522	1001818587062	CDH3,SHARPIN,TCHH
GO:0032414	positive regulation of ion transmembrane transporter activity	0.003434	-5.67403	2.4642	49	7	0.0163551	428	10522	6262,81,5311,88,1756,85358,1785	RYR2,ACTN4,PKD2,ACTN2,DMD,SHANK3,DNM2
GO:0050954	sensory perception of mechanical stimulus	0.00348198	-5.66015	2.45817	90	10	0.0233645	428	10522	2.86262e+47	TPRN,MBP,ASIC3,COL11A2,PDZD7,ATP8B1,STRC,EML2,MYO15A,PIEZO2
GO:0050974	detection of mechanical stimulus involved in sensory perception	0.00421258	-5.46968	2.37545	17	4	0.00934579	428	10522	1.61498e+19	STRC,ASIC3,PDZD7,PIEZO2
GO:0007266	Rho protein signal transduction	0.00456223	-5.38994	2.34082	39	6	0.0140187	428	10522	6.59794e+24	PHACTR4,ARHGAP1,CNKSR1,MYO9B,ARHGEF1,RTKN
GO:0031110	regulation of microtubule polymerization or depolymerization	0.00456223	-5.38994	2.34082	39	6	0.0140187	428	10522	8.15519e+27	STMN4,ARHGEF2,TRIM54,PSRC1,EML2,DCTN1
GO:0010771	negative regulation of cell morphogenesis involved in differentiation	0.00462698	-5.37585	2.3347	79	9	0.021028	428	10522	2048,54910,1630,9138,81,8482,5663,57556,7869	EPHB2,SEMA4C,DCC,ARHGEF1,ACTN4,SEMA7A,PSEN1,SEMA6A,SEMA3B
GO:0046189	phenol-containing compound biosynthetic process	0.00467327	-5.3659	2.33038	9	3	0.00700935	428	10522	286114974948	GPR37,CTNS,OCA2
GO:0030198	extracellular matrix organization	0.00477344	-5.34469	2.32117	157	14	0.0327103	428	10522	1.29927e+60	COL9A3,GREM1,COL11A2,FBN1,VWF,COL18A1,COL19A1,VWA1,ADAM15,MYO1E,TNC,COL9A2,JAM3,HAPLN2
GO:0043062	extracellular structure organization	0.00477344	-5.34469	2.32117	157	14	0.0327103	428	10522	1.29927e+60	COL9A3,GREM1,COL11A2,FBN1,VWF,COL18A1,COL19A1,VWA1,ADAM15,MYO1E,TNC,COL9A2,JAM3,HAPLN2
GO:1903011	negative regulation of bone development	0.00481895	-5.3352	2.31705	3	2	0.0046729	428	10522	265852200	GREM1,FBN1
GO:0046066	dGDP metabolic process	0.00481895	-5.3352	2.31705	3	2	0.0046729	428	10522	22126479873	AK9,NUDT18
GO:0009726	detection of endogenous stimulus	0.00481895	-5.3352	2.31705	3	2	0.0046729	428	10522	53119619	PKD2,ABCG1
GO:0046056	dADP metabolic process	0.00481895	-5.3352	2.31705	3	2	0.0046729	428	10522	22126479873	AK9,NUDT18
GO:0070294	renal sodium ion absorption	0.00481895	-5.3352	2.31705	3	2	0.0046729	428	10522	644626249	SGK1,KLHL3
GO:0009612	response to mechanical stimulus	0.00517466	-5.26398	2.28612	126	12	0.0280374	428	10522	9.31118e+55	ASIC3,DMD,PDZD7,RYR2,STRC,PKD2,PKD2L1,SHANK3,DNAH1,ANKRD23,TNC,PIEZO2
GO:0010769	regulation of cell morphogenesis involved in differentiation	0.00522693	-5.25393	2.28175	227	18	0.0420561	428	10522	201294,5365,54910,1630,8482,80725,85358,5663,57556,2048,23316,23303,9138,1785,81,11141,6900,7869	UNC13D,PLXNB3,SEMA4C,DCC,SEMA7A,SRCIN1,SHANK3,PSEN1,SEMA6A,EPHB2,CUX2,KIF13B,ARHGEF1,DNM2,ACTN4,IL1RAPL1,CNTN2,SEMA3B
GO:0007283	spermatogenesis	0.00603002	-5.111	2.21968	248	19	0.0443925	428	10522	2.67891e+83	GGT1,FAM50A,TPGS1,DNMT3A,OSBP2,ZBTB16,OCA2,TSGA10,DNM2,SPAG8,BCL2L1,SBF1,SEPT4,GAL3ST1,DNAH9,MNS1,JAM3,KIAA1524,AZIN2
GO:0048232	male gamete generation	0.00629038	-5.06873	2.20132	249	19	0.0443925	428	10522	2.67891e+83	GGT1,FAM50A,TPGS1,DNMT3A,OSBP2,ZBTB16,OCA2,TSGA10,DNM2,SPAG8,BCL2L1,SBF1,SEPT4,GAL3ST1,DNAH9,MNS1,JAM3,KIAA1524,AZIN2
GO:0010721	negative regulation of cell development	0.00643339	-5.04625	2.19156	214	17	0.0397196	428	10522	6461,54910,1630,81559,9745,8482,5663,57556,57540,2048,2200,9138,9181,81,6900,7869,29956	SHB,SEMA4C,DCC,TRIM11,ZNF536,SEMA7A,PSEN1,SEMA6A,DISP3,EPHB2,FBN1,ARHGEF1,ARHGEF2,ACTN4,CNTN2,SEMA3B,CERS2
GO:0090022	regulation of neutrophil chemotaxis	0.00647628	-5.03961	2.18867	10	3	0.00700935	428	10522	23604435483700	DAPK2,MPP1,JAM3
GO:1902622	regulation of neutrophil migration	0.00647628	-5.03961	2.18867	10	3	0.00700935	428	10522	23604435483700	DAPK2,MPP1,JAM3
GO:0009581	detection of external stimulus	0.00727155	-4.92379	2.13837	56	7	0.0163551	428	10522	5.31116e+31	PKD2,STRC,ASIC3,PKD2L1,PDE6B,PDZD7,PIEZO2
GO:0051261	protein depolymerization	0.0077874	-4.85525	2.10861	20	4	0.00934579	428	10522	8.1552e+19	STMN4,MICAL2,KIF19,MICAL3
GO:0060491	regulation of cell projection assembly	0.00791111	-4.83949	2.10176	133	12	0.0280374	428	10522	5.36584e+57	PLXNB3,TCHP,EVI5L,DNM2,ATP8B1,TBC1D13,CROCC,PPP1R16B,MNS1,TBC1D2,ADAMTS16,TBC1D10B
GO:0009582	detection of abiotic stimulus	0.00800761	-4.82736	2.0965	57	7	0.0163551	428	10522	5.31116e+31	PKD2,STRC,ASIC3,PKD2L1,PDE6B,PDZD7,PIEZO2
GO:0001755	neural crest cell migration	0.00883782	-4.72871	2.05365	32	5	0.0116822	428	10522	8.48266e+22	SEMA7A,PHACTR4,SEMA4C,SEMA6A,SEMA3B
GO:0015816	glycine transport	0.00937859	-4.66933	2.02786	4	2	0.0046729	428	10522	6536206358	SLC6A9,SLC36A1
GO:0051599	response to hydrostatic pressure	0.00937859	-4.66933	2.02786	4	2	0.0046729	428	10522	807815311	COL18A1,PKD2
GO:0071800	podosome assembly	0.00937859	-4.66933	2.02786	4	2	0.0046729	428	10522	289889644	DBNL,SH3PXD2A
GO:0009182	purine deoxyribonucleoside diphosphate metabolic process	0.00937859	-4.66933	2.02786	4	2	0.0046729	428	10522	22126479873	AK9,NUDT18
GO:0071205	protein localization to juxtaparanode region of axon	0.00937859	-4.66933	2.02786	4	2	0.0046729	428	10522	231366900	EPB41L3,CNTN2
GO:0009186	deoxyribonucleoside diphosphate metabolic process	0.00937859	-4.66933	2.02786	4	2	0.0046729	428	10522	22126479873	AK9,NUDT18
GO:0071910	determination of liver left/right asymmetry	0.00937859	-4.66933	2.02786	4	2	0.0046729	428	10522	5311123872	PKD2,DNAAF1
GO:0003096	renal sodium ion transport	0.00937859	-4.66933	2.02786	4	2	0.0046729	428	10522	644626249	SGK1,KLHL3
GO:0006869	lipid transport	0.00938434	-4.66871	2.0276	136	12	0.0280374	428	10522	124976,23762,114879,20,5205,8714,1375,121601,23460,9619,338328,10350	SPNS2,OSBP2,OSBPL5,ABCA2,ATP8B1,ABCC3,CPT1B,ANO4,ABCA6,ABCG1,GPIHBP1,ABCA9
GO:0007276	gamete generation	0.00984544	-4.62075	2.00676	316	22	0.0514019	428	10522	2.67885e+95	GGT1,LGR5,TPGS1,DNMT3A,OSBP2,ZBTB16,OCA2,TSGA10,SPAG8,BCL2L1,SBF1,SEPT4,GAL3ST1,POMZP3,MNS1,JAM3,KIAA1524,FAM50A,DNM2,CDC25B,DNAH9,AZIN2
GO:0061333	renal tubule morphogenesis	0.0100764	-4.59756	1.99669	33	5	0.0116822	428	10522	8.54927e+23	LGR5,GREM1,PKD2,KLHL3,ADAMTS16
GO:0030574	collagen catabolic process	0.0100764	-4.59756	1.99669	33	5	0.0116822	428	10522	8.75113e+21	ADAM15,COL19A1,COL18A1,COL11A2,COL25A1
GO:0048843	negative regulation of axon extension involved in axon guidance	0.0110282	-4.5073	1.9575	22	4	0.00934579	428	10522	8.48255e+17	SEMA7A,SEMA4C,SEMA6A,SEMA3B
GO:0046710	GDP metabolic process	0.0111753	-4.49405	1.95174	12	3	0.00700935	428	10522	7987343544355	NUDT18,MPP1,MPP2
GO:0031344	regulation of cell projection organization	0.0113195	-4.48122	1.94617	476	30	0.0700935	428	10522	5.36555e+138	PLXNB3,SEMA4C,EVI5L,DCC,RASAL1,SEMA7A,TBC1D13,CROCC,SRCIN1,SHANK3,PPP1R16B,PSEN1,MNS1,SEMA6A,TBC1D2,TCHP,EPHB2,CUX2,KIF13B,ARHGEF1,DNM2,ATP8B1,IL1RAPL1,CNTN2,RTN4IP1,RIMS2,TBC1D10B,ADAMTS16,SEMA3B,CERS2
GO:0071526	semaphorin-plexin signaling pathway	0.011429	-4.4716	1.94199	34	5	0.0116822	428	10522	5.36585e+21	PLXNB3,SEMA7A,SEMA4C,SEMA6A,SEMA3B
GO:0000226	microtubule cytoskeleton organization	0.0120067	-4.42229	1.92058	284	20	0.046729	428	10522	8.54521e+94	CFAP74,DNAAF1,TPGS1,PSRC1,INTS13,CROCC,MAP7D1,DNAH1,LMNA,STMN4,STARD9,BRSK1,MTCL1,MAP7,ARHGEF2,PKD2,KIF19,CNTN2,TPPP,DCTN1
GO:0048562	embryonic organ morphogenesis	0.0123042	-4.39781	1.90995	141	12	0.0280374	428	10522	6.598e+55	PHACTR4,MICAL2,DNAAF1,EPHB2,PDZD7,FBN1,RYR2,STRC,PKD2,DSCAML1,MYO15A,PSEN1
GO:0034764	positive regulation of transmembrane transport	0.0126997	-4.36617	1.8962	77	8	0.0186916	428	10522	6262,81,5311,88,1756,85358,113451,1785	RYR2,ACTN4,PKD2,ACTN2,DMD,SHANK3,AZIN2,DNM2
GO:0044243	multicellular organismal catabolic process	0.0129001	-4.35052	1.88941	35	5	0.0116822	428	10522	8.75113e+21	ADAM15,COL19A1,COL18A1,COL11A2,COL25A1
GO:0006928	movement of cell or subcellular component	0.013769	-4.28534	1.8611	835	47	0.109813	428	10522	5365,1781,541468,91978,54910,1756,8482,88,4650,5663,25981,57556,23604,124976,57449,57519,2048,800,23303,5818,4643,6900,25924,84623,1770,1639,5796,7869,56896,8633,123872,26585,1630,8913,55726,6262,93185,83700,10082,65979,9844,81,976,146754,7139,124602,151449	PLXNB3,DYNC1I2,LURAP1,TPGS1,SEMA4C,DMD,SEMA7A,ACTN2,MYO9B,PSEN1,DNAH1,SEMA6A,DAPK2,SPNS2,PLEKHG5,STARD9,EPHB2,CALD1,KIF13B,NECTIN1,MYO1E,CNTN2,MYRIP,KIRREL3,DNAH9,DCTN1,PTPRK,SEMA3B,DPYSL5,UNC5C,DNAAF1,GREM1,DCC,CACNA1G,INTS13,RYR2,IGSF8,JAM3,GPC6,PHACTR4,ELMO1,ACTN4,ADGRE5,DNAH2,TNNT2,KIF19,GDF7
GO:2000651	positive regulation of sodium ion transmembrane transporter activity	0.0140958	-4.26188	1.85091	13	3	0.00700935	428	10522	8117561785	ACTN4,DMD,DNM2
GO:0071622	regulation of granulocyte chemotaxis	0.0140958	-4.26188	1.85091	13	3	0.00700935	428	10522	23604435483700	DAPK2,MPP1,JAM3
GO:0050877	neurological system process	0.0144407	-4.2377	1.84041	465	29	0.067757	428	10522	2.86263e+132	TPRN,RASGRF1,MBP,COL11A2,KCNK10,PRCD,COL18A1,STRC,GPR179,EML2,SHANK3,PSEN1,MYO15A,JAM3,PIEZO2,ST3GAL4,ASIC3,EPHB2,CTNS,PDZD7,ADCY5,CUX2,AGTPBP1,SGK1,ATP8B1,CDH3,CNTN2,PKD2L1,PDE6B
GO:0003143	embryonic heart tube morphogenesis	0.014494	-4.23402	1.83881	36	5	0.0116822	428	10522	6.26253e+21	RYR2,PKD2,MICAL2,DNAAF1,PSEN1
GO:0007605	sensory perception of sound	0.0146841	-4.22099	1.83315	79	8	0.0186916	428	10522	2.86262e+38	TPRN,MBP,COL11A2,PDZD7,ATP8B1,STRC,EML2,MYO15A
GO:0070507	regulation of microtubule cytoskeleton organization	0.0149925	-4.20021	1.82413	95	9	0.021028	428	10522	8.15518e+42	STMN4,RAB6C,TRIM54,PSRC1,CEP85,ARHGEF2,EML2,PHLDB1,DCTN1
GO:1902668	negative regulation of axon guidance	0.0150293	-4.19776	1.82306	24	4	0.00934579	428	10522	8.48255e+17	SEMA7A,SEMA4C,SEMA6A,SEMA3B
GO:0038007	netrin-activated signaling pathway	0.0152119	-4.18568	1.81782	5	2	0.0046729	428	10522	86331630	UNC5C,DCC
GO:0050915	sensory perception of sour taste	0.0152119	-4.18568	1.81782	5	2	0.0046729	428	10522	93119033	ASIC3,PKD2L1
GO:0051006	positive regulation of lipoprotein lipase activity	0.0152119	-4.18568	1.81782	5	2	0.0046729	428	10522	64788338328	LMF1,GPIHBP1
GO:0048170	positive regulation of long-term neuronal synaptic plasticity	0.0152119	-4.18568	1.81782	5	2	0.0046729	428	10522	204885358	EPHB2,SHANK3
GO:0033700	phospholipid efflux	0.0152119	-4.18568	1.81782	5	2	0.0046729	428	10522	9619,20	ABCG1,ABCA2
GO:0042438	melanin biosynthetic process	0.0152119	-4.18568	1.81782	5	2	0.0046729	428	10522	14974948	CTNS,OCA2
GO:0061365	positive regulation of triglyceride lipase activity	0.0152119	-4.18568	1.81782	5	2	0.0046729	428	10522	64788338328	LMF1,GPIHBP1
GO:0033564	anterior/posterior axon guidance	0.0152119	-4.18568	1.81782	5	2	0.0046729	428	10522	86331630	UNC5C,DCC
GO:0050922	negative regulation of chemotaxis	0.0162148	-4.12183	1.79009	37	5	0.0116822	428	10522	8.48227e+22	SEMA7A,GREM1,SEMA4C,SEMA6A,SEMA3B
GO:0045596	negative regulation of cell differentiation	0.0163708	-4.11225	1.78593	390	25	0.0584112	428	10522	6461,26585,7704,54910,1630,81559,9745,8482,51621,150356,5663,57556,130733,116173,57540,2048,2200,9138,81,9181,6900,55223,9619,7869,29956	SHB,GREM1,ZBTB16,SEMA4C,DCC,TRIM11,ZNF536,SEMA7A,KLF13,CHADL,PSEN1,SEMA6A,TMEM178A,CMTM5,DISP3,EPHB2,FBN1,ARHGEF1,ACTN4,ARHGEF2,CNTN2,TRIM62,ABCG1,SEMA3B,CERS2
GO:0000902	cell morphogenesis	0.0169702	-4.0763	1.77031	451	28	0.0654206	428	10522	5.36557e+129	PLXNB3,DPYSL5,GREM1,UNC5C,DCC,SIDT2,COL18A1,SEMA7A,STRC,SRCIN1,DBNL,SHANK3,SEMA6A,FLNB,EPB41L3,EPHB2,PDZD7,BRSK1,COL25A1,NECTIN1,DNM2,ARHGEF2,SGK1,CNTN2,DSCAML1,KIRREL3,GDF7,SEMA3B
GO:0003008	system process	0.0171077	-4.06822	1.76681	740	42	0.0981308	428	10522	7433,286262,1756,768206,80781,88,440435,85358,5663,63895,6484,9311,2048,79955,23316,800,6446,5205,1001,4643,6900,9033,4636,5923,4155,4524,1302,26249,8913,54207,6262,161497,24139,51168,83700,1497,23287,111,7139,5158,9424,170690	VIPR1,TPRN,DMD,PRCD,COL18A1,ACTN2,GPR179,SHANK3,PSEN1,PIEZO2,ST3GAL4,ASIC3,EPHB2,PDZD7,CUX2,CALD1,SGK1,ATP8B1,CDH3,MYO1E,CNTN2,PKD2L1,MYL5,RASGRF1,MBP,MTHFR,COL11A2,KLHL3,CACNA1G,KCNK10,RYR2,STRC,EML2,MYO15A,JAM3,CTNS,AGTPBP1,ADCY5,TNNT2,PDE6B,KCNK6,ADAMTS16
GO:1902116	negative regulation of organelle assembly	0.0173312	-4.05524	1.76117	25	4	0.00934579	428	10522	9.18184e+18	ARHGEF2,TCHP,EVI5L,DNM2
GO:1901685	glutathione derivative metabolic process	0.0174078	-4.05084	1.75926	14	3	0.00700935	428	10522	295411939110327	GSTZ1,GSTO2,AKR1A1
GO:1901687	glutathione derivative biosynthetic process	0.0174078	-4.05084	1.75926	14	3	0.00700935	428	10522	295411939110327	GSTZ1,GSTO2,AKR1A1
GO:0050770	regulation of axonogenesis	0.0175055	-4.04524	1.75682	148	12	0.0280374	428	10522	5.36555e+50	PLXNB3,SEMA4C,EPHB2,DCC,KIF13B,ARHGEF1,DNM2,SEMA7A,CNTN2,PSEN1,SEMA6A,SEMA3B
GO:0032886	regulation of microtubule-based process	0.0175821	-4.04087	1.75493	114	10	0.0233645	428	10522	8.15518e+48	STMN4,RAB6C,TRIM54,DNAAF1,PSRC1,CEP85,ARHGEF2,EML2,PHLDB1,DCTN1
GO:0007281	germ cell development	0.0185851	-3.9854	1.73084	115	10	0.0233645	428	10522	8.54992e+41	LGR5,TPGS1,OSBP2,ZBTB16,OCA2,BCL2L1,CDC25B,SEPT4,POMZP3,JAM3
GO:1904064	positive regulation of cation transmembrane transport	0.0186616	-3.98129	1.72905	67	7	0.0163551	428	10522	6262,81,5311,88,1756,85358,1785	RYR2,ACTN4,PKD2,ACTN2,DMD,SHANK3,DNM2
GO:0015711	organic anion transport	0.0198159	-3.92127	1.70299	223	16	0.0373832	428	10522	6536,9498,4948,206358,387775,1375,5663,9311,6533,1497,114879,20,5205,8714,2912,9619	SLC6A9,SLC4A8,OCA2,SLC36A1,SLC22A10,CPT1B,PSEN1,ASIC3,SLC6A6,CTNS,OSBPL5,ABCA2,ATP8B1,ABCC3,GRM2,ABCG1
GO:0030030	cell projection organization	0.0206041	-3.88226	1.68605	728	41	0.0957944	428	10522	5365,85452,91978,8482,28988,88,85358,3371,25981,57556,55329,84260,23136,2048,79955,84570,84446,5818,1785,6446,6900,84623,1770,1639,5796,7869,56896,5923,8633,123872,85377,51474,1630,80705,9696,161497,83700,81551,124602,57453,151449	PLXNB3,CFAP74,TPGS1,SEMA7A,DBNL,ACTN2,SHANK3,TNC,DNAH1,SEMA6A,MNS1,TCHP,EPB41L3,EPHB2,PDZD7,COL25A1,BRSK1,NECTIN1,DNM2,SGK1,CNTN2,KIRREL3,DNAH9,DCTN1,PTPRK,SEMA3B,DPYSL5,RASGRF1,UNC5C,DNAAF1,MICALL1,LIMA1,DCC,TSGA10,CROCC,STRC,JAM3,STMN4,KIF19,DSCAML1,GDF7
GO:0010876	lipid localization	0.0211382	-3.85668	1.67493	152	12	0.0280374	428	10522	124976,23762,114879,20,5205,8714,1375,121601,23460,9619,338328,10350	SPNS2,OSBP2,OSBPL5,ABCA2,ATP8B1,ABCC3,CPT1B,ANO4,ABCA6,ABCG1,GPIHBP1,ABCA9
GO:0032989	cellular component morphogenesis	0.0215772	-3.83612	1.666	501	30	0.0700935	428	10522	5365,56896,26585,8633,1630,51092,80781,8482,161497,80725,28988,88,598,85358,57556,2317,23136,2048,79955,84446,84570,5818,1785,9181,6446,6900,57453,84623,151449,7869	PLXNB3,DPYSL5,GREM1,UNC5C,DCC,SIDT2,COL18A1,SEMA7A,STRC,SRCIN1,DBNL,ACTN2,BCL2L1,SHANK3,SEMA6A,FLNB,EPB41L3,EPHB2,PDZD7,BRSK1,COL25A1,NECTIN1,DNM2,ARHGEF2,SGK1,CNTN2,DSCAML1,KIRREL3,GDF7,SEMA3B
GO:1901068	guanosine-containing compound metabolic process	0.0221758	-3.80875	1.65412	40	5	0.0116822	428	10522	2.72516e+19	AMPD3,PDE6B,NUDT18,MPP1,MPP2
GO:0050906	detection of stimulus involved in sensory perception	0.0221758	-3.80875	1.65412	40	5	0.0116822	428	10522	1.61498e+23	STRC,ASIC3,PKD2L1,PDZD7,PIEZO2
GO:0006582	melanin metabolic process	0.0222081	-3.8073	1.65349	6	2	0.0046729	428	10522	14974948	CTNS,OCA2
GO:0034626	fatty acid elongation, polyunsaturated fatty acid	0.0222081	-3.8073	1.65349	6	2	0.0046729	428	10522	6483479993	ELOVL1,ELOVL7
GO:0019367	fatty acid elongation, saturated fatty acid	0.0222081	-3.8073	1.65349	6	2	0.0046729	428	10522	6483479993	ELOVL1,ELOVL7
GO:0007196	adenylate cyclase-inhibiting G-protein coupled glutamate receptor signaling pathway	0.0222081	-3.8073	1.65349	6	2	0.0046729	428	10522	29142912	GRM4,GRM2
GO:0097151	positive regulation of inhibitory postsynaptic potential	0.0222081	-3.8073	1.65349	6	2	0.0046729	428	10522	229979699	IGSF9B,RIMS2
GO:0098828	modulation of inhibitory postsynaptic potential	0.0222081	-3.8073	1.65349	6	2	0.0046729	428	10522	229979699	IGSF9B,RIMS2
GO:0019368	fatty acid elongation, unsaturated fatty acid	0.0222081	-3.8073	1.65349	6	2	0.0046729	428	10522	6483479993	ELOVL1,ELOVL7
GO:0099612	protein localization to axon	0.0222081	-3.8073	1.65349	6	2	0.0046729	428	10522	231366900	EPB41L3,CNTN2
GO:0030050	vesicle transport along actin filament	0.0222081	-3.8073	1.65349	6	2	0.0046729	428	10522	8125924	ACTN4,MYRIP
GO:0034625	fatty acid elongation, monounsaturated fatty acid	0.0222081	-3.8073	1.65349	6	2	0.0046729	428	10522	6483479993	ELOVL1,ELOVL7
GO:1900118	negative regulation of execution phase of apoptosis	0.0222081	-3.8073	1.65349	6	2	0.0046729	428	10522	117584598	RFFL,BCL2L1
GO:0035082	axoneme assembly	0.0225645	-3.79138	1.64657	27	4	0.00934579	428	10522	8.54521e+20	CFAP74,DNAAF1,TPGS1,DNAH1
GO:0051271	negative regulation of cellular component movement	0.0232278	-3.7624	1.63399	172	13	0.0303738	428	10522	5365,26585,54910,8751,8482,81,22846,57406,50859,57556,7869,5796,29956	PLXNB3,GREM1,SEMA4C,ADAM15,SEMA7A,ACTN4,VASH1,ABHD6,SPOCK3,SEMA6A,SEMA3B,PTPRK,CERS2
GO:0045665	negative regulation of neuron differentiation	0.0242095	-3.72101	1.61601	155	12	0.0280374	428	10522	5.75405e+51	DISP3,SEMA4C,EPHB2,DCC,ARHGEF1,ZNF536,SEMA7A,CNTN2,PSEN1,SEMA6A,SEMA3B,CERS2
GO:0061326	renal tubule development	0.0244401	-3.71153	1.6119	41	5	0.0116822	428	10522	8.54953e+23	LGR5,PKD2,GREM1,KLHL3,ADAMTS16
GO:0035050	embryonic heart tube development	0.0244401	-3.71153	1.6119	41	5	0.0116822	428	10522	6.26253e+21	RYR2,PKD2,MICAL2,DNAAF1,PSEN1
GO:0007600	sensory perception	0.024699	-3.70099	1.60732	229	16	0.0373832	428	10522	2.86262e+76	TPRN,MBP,COL11A2,PRCD,COL18A1,STRC,GPR179,EML2,MYO15A,PIEZO2,ASIC3,PDZD7,CDH3,ATP8B1,PDE6B,PKD2L1
GO:0034767	positive regulation of ion transmembrane transport	0.0248823	-3.6936	1.60411	71	7	0.0163551	428	10522	6262,81,5311,88,1756,85358,1785	RYR2,ACTN4,PKD2,ACTN2,DMD,SHANK3,DNM2
GO:1902115	regulation of organelle assembly	0.0250051	-3.68868	1.60197	138	11	0.0257009	428	10522	8.42601e+52	TCHP,EVI5L,DNM2,ARHGEF2,TBC1D13,CROCC,MNS1,PIP4K2A,TBC1D10B,TBC1D2,ADAMTS16
GO:0030049	muscle filament sliding	0.0252205	-3.6801	1.59825	16	3	0.00700935	428	10522	7139,88,1756	TNNT2,ACTN2,DMD
GO:0033275	actin-myosin filament sliding	0.0252205	-3.6801	1.59825	16	3	0.00700935	428	10522	7139,88,1756	TNNT2,ACTN2,DMD
GO:0032897	negative regulation of viral transcription	0.0252205	-3.6801	1.59825	16	3	0.00700935	428	10522	70235522381559	TFAP4,TRIM62,TRIM11
GO:0010569	regulation of double-strand break repair via homologous recombination	0.0252205	-3.6801	1.59825	16	3	0.00700935	428	10522	94005154851750	RECQL5,SIRT6,RTEL1
GO:0015850	organic hydroxy compound transport	0.0255265	-3.66804	1.59301	56	6	0.0140187	428	10522	5205,8714,9311,114879,9619,20	ATP8B1,ABCC3,ASIC3,OSBPL5,ABCG1,ABCA2
GO:0050768	negative regulation of neurogenesis	0.0259424	-3.65188	1.58599	193	14	0.0327103	428	10522	5.75405e+60	DISP3,SEMA4C,EPHB2,DCC,TRIM11,ARHGEF1,ZNF536,ARHGEF2,SEMA7A,CNTN2,PSEN1,SEMA6A,SEMA3B,CERS2
GO:0007017	microtubule-based process	0.0259537	-3.65144	1.5858	427	26	0.0607477	428	10522	8.54522e+124	CFAP74,DYNC1I2,DNAAF1,TPGS1,PSRC1,INTS13,CROCC,MAP7D1,DNAH1,LMNA,TTLL11,STMN4,TRIM54,STARD9,BRSK1,MTCL1,KIF13B,MAP7,ARHGEF2,DNAH2,PKD2,KIF19,CNTN2,DNAH9,TPPP,DCTN1
GO:0014032	neural crest cell development	0.026848	-3.61757	1.57109	42	5	0.0116822	428	10522	8.48266e+22	SEMA7A,PHACTR4,SEMA4C,SEMA6A,SEMA3B
GO:0032963	collagen metabolic process	0.026848	-3.61757	1.57109	42	5	0.0116822	428	10522	8.75113e+21	ADAM15,COL19A1,COL18A1,COL11A2,COL25A1
GO:0072078	nephron tubule morphogenesis	0.0286635	-3.55213	1.54267	29	4	0.00934579	428	10522	5.31127e+19	PKD2,GREM1,KLHL3,ADAMTS16
GO:0042391	regulation of membrane potential	0.0292725	-3.53111	1.53354	253	17	0.0397196	428	10522	1756,54207,8913,6262,56660,259232,88,610,23416,598,85358,5663,23316,5311,22997,9699,9424	DMD,KCNK10,CACNA1G,RYR2,KCNK12,NALCN,ACTN2,HCN2,KCNH3,BCL2L1,SHANK3,PSEN1,CUX2,PKD2,IGSF9B,RIMS2,KCNK6
GO:0051056	regulation of small GTPase mediated signal transduction	0.0294177	-3.52616	1.53139	234	16	0.0373832	428	10522	5.92399e+70	RASGRF1,RHOBTB1,STAMBP,ARHGAP22,RASAL1,MYO9B,PLEKHG5,GMIP,MCF2L,RASGRF2,ARHGEF1,DNM2,ARHGEF2,ARHGAP1,MURC,ARHGAP23
GO:1902307	positive regulation of sodium ion transmembrane transport	0.0297222	-3.51586	1.52692	17	3	0.00700935	428	10522	8117561785	ACTN4,DMD,DNM2
GO:0090630	activation of GTPase activity	0.0297557	-3.51473	1.52643	58	6	0.0140187	428	10522	5.46621e+30	TBC1D13,SGSM1,RASGRF1,EVI5L,TBC1D10B,TBC1D2
GO:0035023	regulation of Rho protein signal transduction	0.0297707	-3.51423	1.52621	90	8	0.0186916	428	10522	5.74496e+35	PLEKHG5,RASGRF1,RASGRF2,MCF2L,ARHGEF1,ARHGEF2,MYO9B,MURC
GO:0006814	sodium ion transport	0.0297707	-3.51423	1.52621	90	8	0.0186916	428	10522	9.31195e+33	ASIC3,SLC4A8,KLHL3,SGK1,NALCN,PKD2,HCN2,PKD2L1
GO:0050910	detection of mechanical stimulus involved in sensory perception of sound	0.0302636	-3.49781	1.51908	7	2	0.0046729	428	10522	16149779955	STRC,PDZD7
GO:0051004	regulation of lipoprotein lipase activity	0.0302636	-3.49781	1.51908	7	2	0.0046729	428	10522	64788338328	LMF1,GPIHBP1
GO:0010457	centriole-centriole cohesion	0.0302636	-3.49781	1.51908	7	2	0.0046729	428	10522	96961639	CROCC,DCTN1
GO:0030042	actin filament depolymerization	0.0302636	-3.49781	1.51908	7	2	0.0046729	428	10522	964557553	MICAL2,MICAL3
GO:0007019	microtubule depolymerization	0.0302636	-3.49781	1.51908	7	2	0.0046729	428	10522	81551124602	STMN4,KIF19
GO:0036159	inner dynein arm assembly	0.0302636	-3.49781	1.51908	7	2	0.0046729	428	10522	12387225981	DNAAF1,DNAH1
GO:0070293	renal absorption	0.0302636	-3.49781	1.51908	7	2	0.0046729	428	10522	644626249	SGK1,KLHL3
GO:0080154	regulation of fertilization	0.0302636	-3.49781	1.51908	7	2	0.0046729	428	10522	2293255726	POMZP3,INTS13
GO:0044550	secondary metabolite biosynthetic process	0.0302636	-3.49781	1.51908	7	2	0.0046729	428	10522	14974948	CTNS,OCA2
GO:1902414	protein localization to cell junction	0.0302636	-3.49781	1.51908	7	2	0.0046729	428	10522	815818	ACTN4,NECTIN1
GO:0009074	aromatic amino acid family catabolic process	0.0302636	-3.49781	1.51908	7	2	0.0046729	428	10522	2954125061	GSTZ1,AFMID
GO:0072017	distal tubule development	0.0302636	-3.49781	1.51908	7	2	0.0046729	428	10522	531126249	PKD2,KLHL3
GO:0009913	epidermal cell differentiation	0.0320327	-3.441	1.49441	59	6	0.0140187	428	10522	1.00116e+27	CDH3,STRC,PDZD7,FLNB,SHARPIN,TCHH
GO:0072088	nephron epithelium morphogenesis	0.032045	-3.44061	1.49424	30	4	0.00934579	428	10522	5.31127e+19	PKD2,GREM1,KLHL3,ADAMTS16
GO:0042632	cholesterol homeostasis	0.032045	-3.44061	1.49424	30	4	0.00934579	428	10522	57540,9619,338328,20	DISP3,ABCG1,GPIHBP1,ABCA2
GO:0010765	positive regulation of sodium ion transport	0.032045	-3.44061	1.49424	30	4	0.00934579	428	10522	6446,81,1756,1785	SGK1,ACTN4,DMD,DNM2
GO:0055092	sterol homeostasis	0.032045	-3.44061	1.49424	30	4	0.00934579	428	10522	57540,9619,338328,20	DISP3,ABCG1,GPIHBP1,ABCA2
GO:0014031	mesenchymal cell development	0.032104	-3.43878	1.49344	44	5	0.0116822	428	10522	8.48266e+22	SEMA7A,PHACTR4,SEMA4C,SEMA6A,SEMA3B
GO:0009135	purine nucleoside diphosphate metabolic process	0.032104	-3.43878	1.49344	44	5	0.0116822	428	10522	2.72221e+21	AMPD3,AK9,NUDT18,MPP1,MPP2
GO:0009179	purine ribonucleoside diphosphate metabolic process	0.032104	-3.43878	1.49344	44	5	0.0116822	428	10522	2.72221e+21	AMPD3,AK9,NUDT18,MPP1,MPP2
GO:0060562	epithelial tube morphogenesis	0.0321121	-3.43852	1.49333	180	13	0.0303738	428	10522	8.54966e+61	LGR5,PHACTR4,GREM1,MICAL2,DNAAF1,SEMA4C,KLHL3,RYR2,PKD2,PSEN1,TNC,GDF7,ADAMTS16
GO:0019953	sexual reproduction	0.0324559	-3.42787	1.48871	375	23	0.0537383	428	10522	2.67885e+100	GGT1,LGR5,TPGS1,DNMT3A,OSBP2,ZBTB16,OCA2,TSGA10,SPAG8,IGSF8,BCL2L1,SBF1,SEPT4,GAL3ST1,POMZP3,MNS1,JAM3,KIAA1524,FAM50A,DNM2,CDC25B,DNAH9,AZIN2
GO:0030029	actin filament-based process	0.0334498	-3.39771	1.47561	356	22	0.0514019	428	10522	9645,541468,79585,1756,8913,51474,23500,6262,88,4650,84940,2317,2314,23136,65979,9844,81,9181,4643,7139,25924,57553	MICAL2,LURAP1,CORO7,DMD,CACNA1G,LIMA1,DAAM2,RYR2,ACTN2,MYO9B,CORO6,FLNB,FLII,EPB41L3,PHACTR4,ELMO1,ACTN4,ARHGEF2,MYO1E,TNNT2,MYRIP,MICAL3
GO:1904019	epithelial cell apoptotic process	0.0346178	-3.36339	1.4607	18	3	0.00700935	428	10522	62625981788	RYR2,BCL2L1,DNMT3A
GO:0046037	GMP metabolic process	0.0346178	-3.36339	1.4607	18	3	0.00700935	428	10522	515843544355	PDE6B,MPP1,MPP2
GO:0040013	negative regulation of locomotion	0.0346723	-3.36181	1.46002	182	13	0.0303738	428	10522	5.36527e+59	PLXNB3,GREM1,SEMA4C,TRIM11,ADAM15,SEMA7A,VASH1,ABHD6,SPOCK3,SEMA6A,CERS2,SEMA3B,PTPRK
GO:0007010	cytoskeleton organization	0.034784	-3.3586	1.45862	691	38	0.088785	428	10522	85452,541468,91978,79585,1756,23500,88,84940,25981,57556,2317,4000,23136,57519,2314,10841,84446,9053,9181,6900,11076,57553,1639,9645,123872,84722,51474,55726,9696,55700,81551,65979,9844,23255,81,5311,7139,124602	CFAP74,LURAP1,TPGS1,CORO7,DMD,DAAM2,ACTN2,CORO6,DNAH1,SEMA6A,FLNB,LMNA,EPB41L3,STARD9,FLII,FTCD,BRSK1,MAP7,ARHGEF2,CNTN2,TPPP,MICAL3,DCTN1,MICAL2,DNAAF1,PSRC1,LIMA1,INTS13,CROCC,MAP7D1,STMN4,PHACTR4,ELMO1,MTCL1,ACTN4,PKD2,TNNT2,KIF19
GO:0044259	multicellular organismal macromolecule metabolic process	0.0349563	-3.35366	1.45647	45	5	0.0116822	428	10522	8.75113e+21	ADAM15,COL19A1,COL18A1,COL11A2,COL25A1
GO:0043462	regulation of ATPase activity	0.0349563	-3.35366	1.45647	45	5	0.0116822	428	10522	6.26227e+20	RYR2,DNAJC2,TNNT2,SNRNP70,DNM2
GO:0010977	negative regulation of neuron projection development	0.0350009	-3.35238	1.45592	110	9	0.021028	428	10522	5.49102e+38	SEMA4C,EPHB2,DCC,ARHGEF1,SEMA7A,PSEN1,SEMA6A,SEMA3B,CERS2
GO:0001947	heart looping	0.0356504	-3.33399	1.44794	31	4	0.00934579	428	10522	5.31196e+17	PKD2,MICAL2,DNAAF1,PSEN1
GO:0009593	detection of chemical stimulus	0.0356504	-3.33399	1.44794	31	4	0.00934579	428	10522	6262931190339610	RYR2,ASIC3,PKD2L1,ABCG1
GO:0072028	nephron morphogenesis	0.0356504	-3.33399	1.44794	31	4	0.00934579	428	10522	5.31127e+19	PKD2,GREM1,KLHL3,ADAMTS16
GO:0031175	neuron projection development	0.0356996	-3.33261	1.44734	440	26	0.0607477	428	10522	5.36557e+117	PLXNB3,DPYSL5,RASGRF1,UNC5C,MICALL1,DCC,SEMA7A,DBNL,SHANK3,JAM3,TNC,SEMA6A,STMN4,EPB41L3,EPHB2,BRSK1,COL25A1,NECTIN1,DNM2,SGK1,CNTN2,DSCAML1,KIRREL3,PTPRK,SEMA3B,GDF7
GO:0030148	sphingolipid biosynthetic process	0.0369196	-3.29901	1.43274	61	6	0.0140187	428	10522	6.48456e+27	ST3GAL4,SMPD4,ELOVL1,GAL3ST1,ELOVL7,CERS2
GO:0014033	neural crest cell differentiation	0.0379606	-3.27121	1.42067	46	5	0.0116822	428	10522	8.48266e+22	SEMA7A,PHACTR4,SEMA4C,SEMA6A,SEMA3B
GO:0048864	stem cell development	0.0379606	-3.27121	1.42067	46	5	0.0116822	428	10522	8.48266e+22	SEMA7A,PHACTR4,SEMA4C,SEMA6A,SEMA3B
GO:0009185	ribonucleoside diphosphate metabolic process	0.0379606	-3.27121	1.42067	46	5	0.0116822	428	10522	2.72221e+21	AMPD3,AK9,NUDT18,MPP1,MPP2
GO:0048168	regulation of neuronal synaptic plasticity	0.0379606	-3.27121	1.42067	46	5	0.0116822	428	10522	5.92369e+22	RASGRF1,CNTN2,EPHB2,SHISA7,SHANK3
GO:0007613	memory	0.0389307	-3.24597	1.40971	78	7	0.0163551	428	10522	6.44659e+30	SGK1,RASGRF1,CTNS,SHANK3,KCNK10,PSEN1,CUX2
GO:1903305	regulation of regulated secretory pathway	0.0389307	-3.24597	1.40971	78	7	0.0163551	428	10522	5.55032e+33	TRPV6,UNC13D,CACNA1G,TC2N,RIMS2,SYTL2,GAB2
GO:0071804	cellular potassium ion transport	0.0392768	-3.23712	1.40586	95	8	0.0186916	428	10522	5.42076e+35	KCNK10,KCNK12,NALCN,PKD2,KCNH3,HCN2,PKD2L1,KCNK6
GO:0071805	potassium ion transmembrane transport	0.0392768	-3.23712	1.40586	95	8	0.0186916	428	10522	5.42076e+35	KCNK10,KCNK12,NALCN,PKD2,KCNH3,HCN2,PKD2L1,KCNK6
GO:0060088	auditory receptor cell stereocilium organization	0.0392808	-3.23702	1.40582	8	2	0.0046729	428	10522	16149779955	STRC,PDZD7
GO:0009151	purine deoxyribonucleotide metabolic process	0.0392808	-3.23702	1.40582	8	2	0.0046729	428	10522	22126479873	AK9,NUDT18
GO:0035999	tetrahydrofolate interconversion	0.0392808	-3.23702	1.40582	8	2	0.0046729	428	10522	108414524	FTCD,MTHFR
GO:0099515	actin filament-based transport	0.0392808	-3.23702	1.40582	8	2	0.0046729	428	10522	8125924	ACTN4,MYRIP
GO:0048841	regulation of axon extension involved in axon guidance	0.0394808	-3.23194	1.40361	32	4	0.00934579	428	10522	8.48255e+17	SEMA7A,SEMA4C,SEMA6A,SEMA3B
GO:0061371	determination of heart left/right asymmetry	0.0394808	-3.23194	1.40361	32	4	0.00934579	428	10522	5.31196e+17	PKD2,MICAL2,DNAAF1,PSEN1
GO:2000273	positive regulation of receptor activity	0.0394808	-3.23194	1.40361	32	4	0.00934579	428	10522	26585,5311,88,85358	GREM1,PKD2,ACTN2,SHANK3
GO:0030517	negative regulation of axon extension	0.0394808	-3.23194	1.40361	32	4	0.00934579	428	10522	8.48255e+17	SEMA7A,SEMA4C,SEMA6A,SEMA3B
GO:0071312	cellular response to alkaloid	0.0399024	-3.22132	1.399	19	3	0.00700935	428	10522	62629400598	RYR2,RECQL5,BCL2L1
GO:0018200	peptidyl-glutamic acid modification	0.0399024	-3.22132	1.399	19	3	0.00700935	428	10522	1581359197823280	TTLL11,TPGS1,AGTPBP1
GO:1905045	negative regulation of Schwann cell proliferation involved in axon regeneration	0.0406767	-3.2021	1.39065	1	1	0.00233645	428	10522	29956	CERS2
GO:0070902	mitochondrial tRNA pseudouridine synthesis	0.0406767	-3.2021	1.39065	1	1	0.00233645	428	10522	80324	PUS1
GO:1905562	regulation of vascular endothelial cell proliferation	0.0406767	-3.2021	1.39065	1	1	0.00233645	428	10522	51548	SIRT6
GO:0061218	negative regulation of mesonephros development	0.0406767	-3.2021	1.39065	1	1	0.00233645	428	10522	26585	GREM1
GO:1904026	regulation of collagen fibril organization	0.0406767	-3.2021	1.39065	1	1	0.00233645	428	10522	150356	CHADL
GO:1902396	protein localization to bicellular tight junction	0.0406767	-3.2021	1.39065	1	1	0.00233645	428	10522	81	ACTN4
GO:1900148	negative regulation of Schwann cell migration	0.0406767	-3.2021	1.39065	1	1	0.00233645	428	10522	29956	CERS2
GO:2001051	positive regulation of tendon cell differentiation	0.0406767	-3.2021	1.39065	1	1	0.00233645	428	10522	151449	GDF7
GO:0061565	dAMP phosphorylation	0.0406767	-3.2021	1.39065	1	1	0.00233645	428	10522	221264	AK9
GO:0042840	D-glucuronate catabolic process	0.0406767	-3.2021	1.39065	1	1	0.00233645	428	10522	10327	AKR1A1
GO:0060168	positive regulation of adenosine receptor signaling pathway	0.0406767	-3.2021	1.39065	1	1	0.00233645	428	10522	6900	CNTN2
GO:0002314	germinal center B cell differentiation	0.0406767	-3.2021	1.39065	1	1	0.00233645	428	10522	55846	ITFG2
GO:1904533	regulation of telomeric loop disassembly	0.0406767	-3.2021	1.39065	1	1	0.00233645	428	10522	51750	RTEL1
GO:2000576	positive regulation of microtubule motor activity	0.0406767	-3.2021	1.39065	1	1	0.00233645	428	10522	23255	MTCL1
GO:0006186	dGDP phosphorylation	0.0406767	-3.2021	1.39065	1	1	0.00233645	428	10522	221264	AK9
GO:1904808	positive regulation of protein oxidation	0.0406767	-3.2021	1.39065	1	1	0.00233645	428	10522	129293	TRABD2A
GO:0019557	histidine catabolic process to glutamate and formate	0.0406767	-3.2021	1.39065	1	1	0.00233645	428	10522	10841	FTCD
GO:0071839	apoptotic process in bone marrow	0.0406767	-3.2021	1.39065	1	1	0.00233645	428	10522	598	BCL2L1
GO:0072671	mitochondria-associated ubiquitin-dependent protein catabolic process	0.0406767	-3.2021	1.39065	1	1	0.00233645	428	10522	55139	ANKZF1
GO:0061567	dCMP phosphorylation	0.0406767	-3.2021	1.39065	1	1	0.00233645	428	10522	221264	AK9
GO:0061570	dCDP phosphorylation	0.0406767	-3.2021	1.39065	1	1	0.00233645	428	10522	221264	AK9
GO:0048817	negative regulation of hair follicle maturation	0.0406767	-3.2021	1.39065	1	1	0.00233645	428	10522	1001	CDH3
GO:0032971	regulation of muscle filament sliding	0.0406767	-3.2021	1.39065	1	1	0.00233645	428	10522	7139	TNNT2
GO:0006756	AMP phosphorylation	0.0406767	-3.2021	1.39065	1	1	0.00233645	428	10522	221264	AK9
GO:0046121	deoxyribonucleoside catabolic process	0.0406767	-3.2021	1.39065	1	1	0.00233645	428	10522	1806	DPYD
GO:2001049	regulation of tendon cell differentiation	0.0406767	-3.2021	1.39065	1	1	0.00233645	428	10522	151449	GDF7
GO:0061523	cilium disassembly	0.0406767	-3.2021	1.39065	1	1	0.00233645	428	10522	124602	KIF19
GO:0009720	detection of hormone stimulus	0.0406767	-3.2021	1.39065	1	1	0.00233645	428	10522	9619	ABCG1
GO:0061569	UDP phosphorylation	0.0406767	-3.2021	1.39065	1	1	0.00233645	428	10522	221264	AK9
GO:0072172	mesonephric tubule formation	0.0406767	-3.2021	1.39065	1	1	0.00233645	428	10522	26585	GREM1
GO:2000418	positive regulation of eosinophil migration	0.0406767	-3.2021	1.39065	1	1	0.00233645	428	10522	23604	DAPK2
GO:1902732	positive regulation of chondrocyte proliferation	0.0406767	-3.2021	1.39065	1	1	0.00233645	428	10522	51548	SIRT6
GO:0046057	dADP catabolic process	0.0406767	-3.2021	1.39065	1	1	0.00233645	428	10522	79873	NUDT18
GO:0046712	GDP catabolic process	0.0406767	-3.2021	1.39065	1	1	0.00233645	428	10522	79873	NUDT18
GO:0090138	regulation of actin cytoskeleton organization by cell-cell adhesion	0.0406767	-3.2021	1.39065	1	1	0.00233645	428	10522	83700	JAM3
GO:1904806	regulation of protein oxidation	0.0406767	-3.2021	1.39065	1	1	0.00233645	428	10522	129293	TRABD2A
GO:1902910	positive regulation of melanosome transport	0.0406767	-3.2021	1.39065	1	1	0.00233645	428	10522	1001	CDH3
GO:0072059	cortical collecting duct development	0.0406767	-3.2021	1.39065	1	1	0.00233645	428	10522	5311	PKD2
GO:0042918	alkanesulfonate transport	0.0406767	-3.2021	1.39065	1	1	0.00233645	428	10522	6533	SLC6A6
GO:0006174	dADP phosphorylation	0.0406767	-3.2021	1.39065	1	1	0.00233645	428	10522	221264	AK9
GO:1901491	negative regulation of lymphangiogenesis	0.0406767	-3.2021	1.39065	1	1	0.00233645	428	10522	22846	VASH1
GO:0071802	negative regulation of podosome assembly	0.0406767	-3.2021	1.39065	1	1	0.00233645	428	10522	9181	ARHGEF2
GO:1902908	regulation of melanosome transport	0.0406767	-3.2021	1.39065	1	1	0.00233645	428	10522	1001	CDH3
GO:0086097	phospholipase C-activating angiotensin-activated signaling pathway	0.0406767	-3.2021	1.39065	1	1	0.00233645	428	10522	88	ACTN2
GO:0046127	pyrimidine deoxyribonucleoside catabolic process	0.0406767	-3.2021	1.39065	1	1	0.00233645	428	10522	1806	DPYD
GO:1900158	negative regulation of bone mineralization involved in bone maturation	0.0406767	-3.2021	1.39065	1	1	0.00233645	428	10522	26585	GREM1
GO:0016203	muscle attachment	0.0406767	-3.2021	1.39065	1	1	0.00233645	428	10522	1756	DMD
GO:0070829	heterochromatin maintenance	0.0406767	-3.2021	1.39065	1	1	0.00233645	428	10522	4524	MTHFR
GO:1903406	regulation of sodium:potassium-exchanging ATPase activity	0.0406767	-3.2021	1.39065	1	1	0.00233645	428	10522	1785	DNM2
GO:0043606	formamide metabolic process	0.0406767	-3.2021	1.39065	1	1	0.00233645	428	10522	10841	FTCD
GO:0032011	ARF protein signal transduction	0.0406767	-3.2021	1.39065	1	1	0.00233645	428	10522	4650	MYO9B
GO:0090321	positive regulation of chylomicron remnant clearance	0.0406767	-3.2021	1.39065	1	1	0.00233645	428	10522	338328	GPIHBP1
GO:0051796	negative regulation of catagen	0.0406767	-3.2021	1.39065	1	1	0.00233645	428	10522	1001	CDH3
GO:2000416	regulation of eosinophil migration	0.0406767	-3.2021	1.39065	1	1	0.00233645	428	10522	23604	DAPK2
GO:1905547	regulation of telomeric heterochromatin assembly	0.0406767	-3.2021	1.39065	1	1	0.00233645	428	10522	51548	SIRT6
GO:0046067	dGDP catabolic process	0.0406767	-3.2021	1.39065	1	1	0.00233645	428	10522	79873	NUDT18
GO:1905549	positive regulation of telomeric heterochromatin assembly	0.0406767	-3.2021	1.39065	1	1	0.00233645	428	10522	51548	SIRT6
GO:0015828	tyrosine transport	0.0406767	-3.2021	1.39065	1	1	0.00233645	428	10522	4948	OCA2
GO:0060901	regulation of hair cycle by canonical Wnt signaling pathway	0.0406767	-3.2021	1.39065	1	1	0.00233645	428	10522	1001	CDH3
GO:1905553	regulation of blood vessel branching	0.0406767	-3.2021	1.39065	1	1	0.00233645	428	10522	51548	SIRT6
GO:0090063	positive regulation of microtubule nucleation	0.0406767	-3.2021	1.39065	1	1	0.00233645	428	10522	1639	DCTN1
GO:0002432	granuloma formation	0.0406767	-3.2021	1.39065	1	1	0.00233645	428	10522	201294	UNC13D
GO:0060167	regulation of adenosine receptor signaling pathway	0.0406767	-3.2021	1.39065	1	1	0.00233645	428	10522	6900	CNTN2
GO:0071245	cellular response to carbon monoxide	0.0406767	-3.2021	1.39065	1	1	0.00233645	428	10522	1785	DNM2
GO:0036233	glycine import	0.0406767	-3.2021	1.39065	1	1	0.00233645	428	10522	6536	SLC6A9
GO:0021509	roof plate formation	0.0406767	-3.2021	1.39065	1	1	0.00233645	428	10522	151449	GDF7
GO:0034205	beta-amyloid formation	0.0406767	-3.2021	1.39065	1	1	0.00233645	428	10522	5663	PSEN1
GO:0090657	telomeric loop disassembly	0.0406767	-3.2021	1.39065	1	1	0.00233645	428	10522	51750	RTEL1
GO:0003247	post-embryonic cardiac muscle cell growth involved in heart morphogenesis	0.0406767	-3.2021	1.39065	1	1	0.00233645	428	10522	51548	SIRT6
GO:0010424	DNA methylation on cytosine within a CG sequence	0.0406767	-3.2021	1.39065	1	1	0.00233645	428	10522	1788	DNMT3A
GO:1903408	positive regulation of sodium:potassium-exchanging ATPase activity	0.0406767	-3.2021	1.39065	1	1	0.00233645	428	10522	1785	DNM2
GO:0015847	putrescine transport	0.0406767	-3.2021	1.39065	1	1	0.00233645	428	10522	113451	AZIN2
GO:0009184	purine deoxyribonucleoside diphosphate catabolic process	0.0406767	-3.2021	1.39065	1	1	0.00233645	428	10522	79873	NUDT18
GO:0032458	slow endocytic recycling	0.0406767	-3.2021	1.39065	1	1	0.00233645	428	10522	85377	MICALL1
GO:0072214	metanephric cortex development	0.0406767	-3.2021	1.39065	1	1	0.00233645	428	10522	5311	PKD2
GO:0061536	glycine secretion	0.0406767	-3.2021	1.39065	1	1	0.00233645	428	10522	6536	SLC6A9
GO:0070462	plus-end specific microtubule depolymerization	0.0406767	-3.2021	1.39065	1	1	0.00233645	428	10522	124602	KIF19
GO:0072055	renal cortex development	0.0406767	-3.2021	1.39065	1	1	0.00233645	428	10522	5311	PKD2
GO:1903589	positive regulation of blood vessel endothelial cell proliferation involved in sprouting angiogenesis	0.0406767	-3.2021	1.39065	1	1	0.00233645	428	10522	26051	PPP1R16B
GO:0042839	D-glucuronate metabolic process	0.0406767	-3.2021	1.39065	1	1	0.00233645	428	10522	10327	AKR1A1
GO:2001205	negative regulation of osteoclast development	0.0406767	-3.2021	1.39065	1	1	0.00233645	428	10522	2200	FBN1
GO:0031940	positive regulation of chromatin silencing at telomere	0.0406767	-3.2021	1.39065	1	1	0.00233645	428	10522	51548	SIRT6
GO:0072194	kidney smooth muscle tissue development	0.0406767	-3.2021	1.39065	1	1	0.00233645	428	10522	5311	PKD2
GO:0010045	response to nickel cation	0.0406767	-3.2021	1.39065	1	1	0.00233645	428	10522	8913	CACNA1G
GO:2000422	regulation of eosinophil chemotaxis	0.0406767	-3.2021	1.39065	1	1	0.00233645	428	10522	23604	DAPK2
GO:0070165	positive regulation of adiponectin secretion	0.0406767	-3.2021	1.39065	1	1	0.00233645	428	10522	114899	C1QTNF3
GO:0019075	virus maturation	0.0406767	-3.2021	1.39065	1	1	0.00233645	428	10522	89853	MVB12B
GO:1900157	regulation of bone mineralization involved in bone maturation	0.0406767	-3.2021	1.39065	1	1	0.00233645	428	10522	26585	GREM1
GO:0019556	histidine catabolic process to glutamate and formamide	0.0406767	-3.2021	1.39065	1	1	0.00233645	428	10522	10841	FTCD
GO:1905555	positive regulation blood vessel branching	0.0406767	-3.2021	1.39065	1	1	0.00233645	428	10522	51548	SIRT6
GO:1904505	regulation of telomere maintenance in response to DNA damage	0.0406767	-3.2021	1.39065	1	1	0.00233645	428	10522	51750	RTEL1
GO:0061571	TDP phosphorylation	0.0406767	-3.2021	1.39065	1	1	0.00233645	428	10522	221264	AK9
GO:0032972	regulation of muscle filament sliding speed	0.0406767	-3.2021	1.39065	1	1	0.00233645	428	10522	7139	TNNT2
GO:0032771	regulation of monophenol monooxygenase activity	0.0406767	-3.2021	1.39065	1	1	0.00233645	428	10522	1001	CDH3
GO:1905044	regulation of Schwann cell proliferation involved in axon regeneration	0.0406767	-3.2021	1.39065	1	1	0.00233645	428	10522	29956	CERS2
GO:1904027	negative regulation of collagen fibril organization	0.0406767	-3.2021	1.39065	1	1	0.00233645	428	10522	150356	CHADL
GO:0032912	negative regulation of transforming growth factor beta2 production	0.0406767	-3.2021	1.39065	1	1	0.00233645	428	10522	1001	CDH3
GO:0061508	CDP phosphorylation	0.0406767	-3.2021	1.39065	1	1	0.00233645	428	10522	221264	AK9
GO:1904506	negative regulation of telomere maintenance in response to DNA damage	0.0406767	-3.2021	1.39065	1	1	0.00233645	428	10522	51750	RTEL1
GO:0097055	agmatine biosynthetic process	0.0406767	-3.2021	1.39065	1	1	0.00233645	428	10522	113451	AZIN2
GO:0035105	sterol regulatory element binding protein import into nucleus	0.0406767	-3.2021	1.39065	1	1	0.00233645	428	10522	4000	LMNA
GO:0035803	egg coat formation	0.0406767	-3.2021	1.39065	1	1	0.00233645	428	10522	22932	POMZP3
GO:0072208	metanephric smooth muscle tissue development	0.0406767	-3.2021	1.39065	1	1	0.00233645	428	10522	5311	PKD2
GO:0015734	taurine transport	0.0406767	-3.2021	1.39065	1	1	0.00233645	428	10522	6533	SLC6A6
GO:0060447	bud outgrowth involved in lung branching	0.0406767	-3.2021	1.39065	1	1	0.00233645	428	10522	3371	TNC
GO:0061566	CMP phosphorylation	0.0406767	-3.2021	1.39065	1	1	0.00233645	428	10522	221264	AK9
GO:1990414	replication-born double-strand break repair via sister chromatid exchange	0.0406767	-3.2021	1.39065	1	1	0.00233645	428	10522	9400	RECQL5
GO:0060676	ureteric bud formation	0.0406767	-3.2021	1.39065	1	1	0.00233645	428	10522	26585	GREM1
GO:2000424	positive regulation of eosinophil chemotaxis	0.0406767	-3.2021	1.39065	1	1	0.00233645	428	10522	23604	DAPK2
GO:0097117	guanylate kinase-associated protein clustering	0.0406767	-3.2021	1.39065	1	1	0.00233645	428	10522	85358	SHANK3
GO:1905564	positive regulation of vascular endothelial cell proliferation	0.0406767	-3.2021	1.39065	1	1	0.00233645	428	10522	51548	SIRT6
GO:0032773	positive regulation of monophenol monooxygenase activity	0.0406767	-3.2021	1.39065	1	1	0.00233645	428	10522	1001	CDH3
GO:0006212	uracil catabolic process	0.0406767	-3.2021	1.39065	1	1	0.00233645	428	10522	1806	DPYD
GO:0042930	enterobactin transport	0.0406767	-3.2021	1.39065	1	1	0.00233645	428	10522	9311	ASIC3
GO:0021650	vestibulocochlear nerve formation	0.0406767	-3.2021	1.39065	1	1	0.00233645	428	10522	5205	ATP8B1
GO:0060404	axonemal microtubule depolymerization	0.0406767	-3.2021	1.39065	1	1	0.00233645	428	10522	124602	KIF19
GO:0031001	response to brefeldin A	0.0406767	-3.2021	1.39065	1	1	0.00233645	428	10522	283987	HID1
GO:0033274	response to vitamin B2	0.0406767	-3.2021	1.39065	1	1	0.00233645	428	10522	4524	MTHFR
GO:0090320	regulation of chylomicron remnant clearance	0.0406767	-3.2021	1.39065	1	1	0.00233645	428	10522	338328	GPIHBP1
GO:0072219	metanephric cortical collecting duct development	0.0406767	-3.2021	1.39065	1	1	0.00233645	428	10522	5311	PKD2
GO:0019483	beta-alanine biosynthetic process	0.0406767	-3.2021	1.39065	1	1	0.00233645	428	10522	1806	DPYD
GO:1901162	primary amino compound biosynthetic process	0.0406767	-3.2021	1.39065	1	1	0.00233645	428	10522	113451	AZIN2
GO:0061537	glycine secretion, neurotransmission	0.0406767	-3.2021	1.39065	1	1	0.00233645	428	10522	6536	SLC6A9
GO:0098629	trans-Golgi network membrane organization	0.0406767	-3.2021	1.39065	1	1	0.00233645	428	10522	113451	AZIN2
GO:0090191	negative regulation of branching involved in ureteric bud morphogenesis	0.0406767	-3.2021	1.39065	1	1	0.00233645	428	10522	26585	GREM1
GO:0061568	GDP phosphorylation	0.0406767	-3.2021	1.39065	1	1	0.00233645	428	10522	221264	AK9
GO:0019860	uracil metabolic process	0.0406767	-3.2021	1.39065	1	1	0.00233645	428	10522	1806	DPYD
GO:0006214	thymidine catabolic process	0.0406767	-3.2021	1.39065	1	1	0.00233645	428	10522	1806	DPYD
GO:0071206	establishment of protein localization to juxtaparanode region of axon	0.0406767	-3.2021	1.39065	1	1	0.00233645	428	10522	6900	CNTN2
GO:0006751	glutathione catabolic process	0.0406767	-3.2021	1.39065	1	1	0.00233645	428	10522	2678	GGT1
GO:0031938	regulation of chromatin silencing at telomere	0.0406767	-3.2021	1.39065	1	1	0.00233645	428	10522	51548	SIRT6
GO:0021870	Cajal-Retzius cell differentiation	0.0406767	-3.2021	1.39065	1	1	0.00233645	428	10522	5663	PSEN1
GO:0009192	deoxyribonucleoside diphosphate catabolic process	0.0406767	-3.2021	1.39065	1	1	0.00233645	428	10522	79873	NUDT18
GO:0060739	mesenchymal-epithelial cell signaling involved in prostate gland development	0.0406767	-3.2021	1.39065	1	1	0.00233645	428	10522	3371	TNC
GO:1904535	positive regulation of telomeric loop disassembly	0.0406767	-3.2021	1.39065	1	1	0.00233645	428	10522	51750	RTEL1
GO:0072365	regulation of cellular ketone metabolic process by negative regulation of transcription from RNA polymerase II promoter	0.0406767	-3.2021	1.39065	1	1	0.00233645	428	10522	9612	NCOR2
GO:0006790	sulfur compound metabolic process	0.0413338	-3.18608	1.38369	264	17	0.0397196	428	10522	1.26792e+78	B3GALT6,GGT1,MICAL2,GSTZ1,MVK,DNMT3A,MTHFR,MRI1,ELOVL7,ABHD14B,ELOVL1,AKR1A1,ST3GAL4,CTNS,GSTO2,THTPA,SPOCK3
GO:0034762	regulation of transmembrane transport	0.0413338	-3.18608	1.38369	264	17	0.0397196	428	10522	5923,1756,1804,54207,8913,6262,56660,259232,88,610,23416,85358,1785,81,5311,9424,113451	RASGRF1,DMD,DPP6,KCNK10,CACNA1G,RYR2,KCNK12,NALCN,ACTN2,HCN2,KCNH3,SHANK3,DNM2,ACTN4,PKD2,KCNK6,AZIN2
GO:0048812	neuron projection morphogenesis	0.0428035	-3.15114	1.36852	325	20	0.046729	428	10522	5.36557e+90	PLXNB3,DPYSL5,UNC5C,DCC,SEMA7A,DBNL,SHANK3,SEMA6A,EPB41L3,EPHB2,COL25A1,BRSK1,NECTIN1,DNM2,SGK1,CNTN2,DSCAML1,KIRREL3,SEMA3B,GDF7
GO:0007187	G-protein coupled receptor signaling pathway, coupled to cyclic nucleotide second messenger	0.0437362	-3.12958	1.35916	80	7	0.0163551	428	10522	2.86129e+26	GPR37,GRM4,VIPR1,CRHR2,GPR26,ADCY5,GRM2
GO:0006865	amino acid transport	0.0437362	-3.12958	1.35916	80	7	0.0163551	428	10522	6.53365e+29	SLC6A6,SLC6A9,CTNS,OCA2,SLC36A1,PSEN1,GRM2
GO:0060627	regulation of vesicle-mediated transport	0.0451287	-3.09824	1.34555	327	20	0.046729	428	10522	201294,274,26585,115704,8913,55503,54662,203190,88,54843,9098,55357,129049,1785,81,11141,123036,9699,26000,9846	UNC13D,BIN1,GREM1,EVI5L,CACNA1G,TRPV6,TBC1D13,LGI3,ACTN2,SYTL2,USP6,TBC1D2,SGSM1,DNM2,ACTN4,IL1RAPL1,TC2N,RIMS2,TBC1D10B,GAB2
GO:0072348	sulfur compound transport	0.0455697	-3.08851	1.34132	20	3	0.00700935	428	10522	65331497148641	SLC6A6,CTNS,SLC35F3
GO:0055085	transmembrane transport	0.0457576	-3.0844	1.33954	706	38	0.088785	428	10522	6536,56660,1375,5663,63895,283130,124976,9311,20,6446,5205,9033,121601,23460,10350,9498,8913,206358,4948,54207,55503,387775,6262,259232,610,23416,66035,2892,7781,6533,1497,5311,8714,55356,11141,9424,9619,338328	SLC6A9,KCNK12,CPT1B,PSEN1,PIEZO2,SLC25A45,SPNS2,ASIC3,ABCA2,SGK1,ATP8B1,PKD2L1,ANO4,ABCA6,ABCA9,SLC4A8,CACNA1G,SLC36A1,OCA2,KCNK10,TRPV6,SLC22A10,RYR2,NALCN,HCN2,KCNH3,SLC2A11,GRIA3,SLC30A3,SLC6A6,CTNS,PKD2,ABCC3,SLC22A15,IL1RAPL1,KCNK6,ABCG1,GPIHBP1
GO:0051961	negative regulation of nervous system development	0.0460964	-3.07702	1.33633	209	14	0.0327103	428	10522	5.75402e+60	DISP3,EPHB2,SEMA4C,DCC,TRIM11,ARHGEF1,ZNF536,SEMA7A,ARHGEF2,CNTN2,PSEN1,SEMA6A,CERS2,SEMA3B
GO:0032781	positive regulation of ATPase activity	0.0478176	-3.04036	1.32041	34	4	0.00934579	428	10522	6.26227e+16	RYR2,DNAJC2,TNNT2,DNM2
GO:0006749	glutathione metabolic process	0.0478176	-3.04036	1.32041	34	4	0.00934579	428	10522	2.6783e+17	GGT1,GSTZ1,GSTO2,CTNS
GO:0015914	phospholipid transport	0.0478176	-3.04036	1.32041	34	4	0.00934579	428	10522	5205,114879,9619,20	ATP8B1,OSBPL5,ABCG1,ABCA2
GO:0086001	cardiac muscle cell action potential	0.0478176	-3.04036	1.32041	34	4	0.00934579	428	10522	626261017568913	RYR2,HCN2,DMD,CACNA1G
GO:0046513	ceramide biosynthetic process	0.0478176	-3.04036	1.32041	34	4	0.00934579	428	10522	6.48456e+17	ST3GAL4,SMPD4,GAL3ST1,CERS2
GO:0061061	muscle structure development	0.0478641	-3.03939	1.31999	269	17	0.0397196	428	10522	2318,274,26585,54910,1756,9328,51548,6262,93185,88,4000,2317,57159,1310,7139,347273,6876	FLNC,BIN1,GREM1,SEMA4C,DMD,GTF3C5,SIRT6,RYR2,IGSF8,ACTN2,LMNA,FLNB,TRIM54,COL19A1,TNNT2,MURC,TAGLN
GO:0070252	actin-mediated cell contraction	0.0478969	-3.0387	1.31969	49	5	0.0116822	428	10522	6262,7139,88,1756,8913	RYR2,TNNT2,ACTN2,DMD,CACNA1G
GO:0051606	detection of stimulus	0.0487786	-3.02046	1.31177	117	9	0.021028	428	10522	9.3118e+39	ASIC3,PDZD7,RYR2,STRC,PKD2,PDE6B,PKD2L1,PIEZO2,ABCG1
GO:0046950	cellular ketone body metabolic process	0.0491687	-3.0125	1.30831	9	2	0.0046729	428	10522	6406465985	OXCT2,AACS
GO:0046325	negative regulation of glucose import	0.0491687	-3.0125	1.30831	9	2	0.0046729	428	10522	288751548	GRB10,SIRT6
GO:0070475	rRNA base methylation	0.0491687	-3.0125	1.30831	9	2	0.0046729	428	10522	55695260294	NSUN5,NSUN5P2
GO:0018095	protein polyglutamylation	0.0491687	-3.0125	1.30831	9	2	0.0046729	428	10522	15813591978	TTLL11,TPGS1
GO:0097090	presynaptic membrane organization	0.0491687	-3.0125	1.30831	9	2	0.0046729	428	10522	111416900	IL1RAPL1,CNTN2
GO:0030497	fatty acid elongation	0.0491687	-3.0125	1.30831	9	2	0.0046729	428	10522	6483479993	ELOVL1,ELOVL7
GO:0042761	very long-chain fatty acid biosynthetic process	0.0491687	-3.0125	1.30831	9	2	0.0046729	428	10522	6483479993	ELOVL1,ELOVL7
GO:0009415	response to water	0.0491687	-3.0125	1.30831	9	2	0.0046729	428	10522	807815311	COL18A1,PKD2
GO:0042987	amyloid precursor protein catabolic process	0.0491687	-3.0125	1.30831	9	2	0.0046729	428	10522	56639619	PSEN1,ABCG1
GO:1902224	ketone body metabolic process	0.0491687	-3.0125	1.30831	9	2	0.0046729	428	10522	6406465985	OXCT2,AACS
GO:1903010	regulation of bone development	0.0491687	-3.0125	1.30831	9	2	0.0046729	428	10522	265852200	GREM1,FBN1
GO:0051284	positive regulation of sequestering of calcium ion	0.0491687	-3.0125	1.30831	9	2	0.0046729	428	10522	62625311	RYR2,PKD2
GO:0032990	cell part morphogenesis	0.0495596	-3.00458	1.30487	351	21	0.0490654	428	10522	5.36557e+93	PLXNB3,DPYSL5,UNC5C,DCC,SEMA7A,DBNL,BCL2L1,SHANK3,SEMA6A,EPB41L3,EPHB2,BRSK1,COL25A1,NECTIN1,DNM2,SGK1,CNTN2,DSCAML1,KIRREL3,GDF7,SEMA3B
GO:0022412	cellular process involved in reproduction in multicellular organism	0.0505137	-2.98551	1.29659	136	10	0.0233645	428	10522	8.54992e+41	LGR5,TPGS1,OSBP2,ZBTB16,OCA2,BCL2L1,CDC25B,SEPT4,POMZP3,JAM3
GO:0006811	ion transport	0.0513706	-2.96869	1.28929	778	41	0.0957944	428	10522	6536,56660,1375,55858,5663,63895,9725,9311,5818,1785,20,6446,5205,9033,121601,113451,2912,9498,26249,8913,206358,4948,54207,55503,387775,6262,259232,610,23416,2892,11322,6533,7781,1497,114879,8714,5311,11141,55356,9424,9619	SLC6A9,KCNK12,CPT1B,TMEM165,PSEN1,PIEZO2,TMEM63A,ASIC3,NECTIN1,DNM2,ABCA2,SGK1,ATP8B1,PKD2L1,ANO4,AZIN2,GRM2,SLC4A8,KLHL3,CACNA1G,SLC36A1,OCA2,KCNK10,TRPV6,SLC22A10,RYR2,NALCN,HCN2,KCNH3,GRIA3,TMC6,SLC6A6,SLC30A3,CTNS,OSBPL5,ABCC3,PKD2,IL1RAPL1,SLC22A15,KCNK6,ABCG1
GO:0031338	regulation of vesicle fusion	0.0515197	-2.96579	1.28803	50	5	0.0116822	428	10522	5.46621e+26	TBC1D13,SGSM1,EVI5L,TBC1D10B,TBC1D2
GO:0001658	branching involved in ureteric bud morphogenesis	0.051612	-2.964	1.28725	21	3	0.00700935	428	10522	531126585170690	PKD2,GREM1,ADAMTS16
GO:2000463	positive regulation of excitatory postsynaptic potential	0.051612	-2.964	1.28725	21	3	0.00700935	428	10522	85358233169699	SHANK3,CUX2,RIMS2
GO:1902667	regulation of axon guidance	0.0523231	-2.95032	1.28131	35	4	0.00934579	428	10522	8.48255e+17	SEMA7A,SEMA4C,SEMA6A,SEMA3B
GO:0050919	negative chemotaxis	0.0523231	-2.95032	1.28131	35	4	0.00934579	428	10522	8.48255e+17	SEMA7A,SEMA4C,SEMA6A,SEMA3B
GO:0048858	cell projection morphogenesis	0.0526514	-2.94406	1.27859	333	20	0.046729	428	10522	5.36557e+90	PLXNB3,DPYSL5,UNC5C,DCC,SEMA7A,DBNL,SHANK3,SEMA6A,EPB41L3,EPHB2,COL25A1,BRSK1,NECTIN1,DNM2,SGK1,CNTN2,DSCAML1,KIRREL3,SEMA3B,GDF7
GO:0048666	neuron development	0.052779	-2.94164	1.27754	542	30	0.0700935	428	10522	5.36557e+136	PLXNB3,DPYSL5,RASGRF1,UNC5C,MICALL1,DCC,SEMA7A,DBNL,STRC,SHANK3,PSEN1,JAM3,TNC,SEMA6A,STMN4,EPB41L3,EPHB2,PDZD7,BRSK1,COL25A1,NECTIN1,DNM2,ATP8B1,SGK1,CNTN2,DSCAML1,KIRREL3,PTPRK,SEMA3B,GDF7
GO:0050920	regulation of chemotaxis	0.0531226	-2.93515	1.27472	101	8	0.0186916	428	10522	2.36043e+36	DAPK2,GREM1,SEMA4C,MPP1,SEMA7A,SEMA6A,JAM3,SEMA3B
GO:0034765	regulation of ion transmembrane transport	0.0550818	-2.89894	1.25899	254	16	0.0373832	428	10522	5923,1756,1804,54207,8913,6262,56660,259232,88,610,23416,85358,1785,81,5311,9424	RASGRF1,DMD,DPP6,KCNK10,CACNA1G,RYR2,KCNK12,NALCN,ACTN2,HCN2,KCNH3,SHANK3,DNM2,ACTN4,PKD2,KCNK6
GO:0044236	multicellular organism metabolic process	0.0552984	-2.89501	1.25729	51	5	0.0116822	428	10522	8.75113e+21	ADAM15,COL19A1,COL18A1,COL11A2,COL25A1
GO:0030216	keratinocyte differentiation	0.0570518	-2.8638	1.24373	36	4	0.00934579	428	10522	1.00123e+16	CDH3,FLNB,SHARPIN,TCHH
GO:0015807	L-amino acid transport	0.0570518	-2.8638	1.24373	36	4	0.00934579	428	10522	6.53615e+17	SLC6A9,CTNS,SLC36A1,PSEN1
GO:0046578	regulation of Ras protein signal transduction	0.0574761	-2.85639	1.24051	158	11	0.0257009	428	10522	5.74496e+48	PLEKHG5,RASGRF1,STAMBP,RASGRF2,MCF2L,ARHGEF1,RASAL1,DNM2,ARHGEF2,MYO9B,MURC
GO:0031113	regulation of microtubule polymerization	0.0580199	-2.84697	1.23642	22	3	0.00700935	428	10522	84722241391639	PSRC1,EML2,DCTN1
GO:0030308	negative regulation of cell growth	0.0580695	-2.84611	1.23605	121	9	0.021028	428	10522	8.42603e+40	TCHP,GREM1,PSRC1,SEMA4C,DCC,SEMA7A,ADAM15,SEMA6A,SEMA3B
GO:0072009	nephron epithelium development	0.059233	-2.82628	1.22744	52	5	0.0116822	428	10522	5.31146e+23	PKD2,MYO1E,GREM1,KLHL3,ADAMTS16
GO:0019852	L-ascorbic acid metabolic process	0.0598418	-2.81605	1.223	10	2	0.0046729	428	10522	11939110327	GSTO2,AKR1A1
GO:0009072	aromatic amino acid family metabolic process	0.0598418	-2.81605	1.223	10	2	0.0046729	428	10522	2954125061	GSTZ1,AFMID
GO:0002093	auditory receptor cell morphogenesis	0.0598418	-2.81605	1.223	10	2	0.0046729	428	10522	16149779955	STRC,PDZD7
GO:0007216	G-protein coupled glutamate receptor signaling pathway	0.0598418	-2.81605	1.223	10	2	0.0046729	428	10522	29142912	GRM4,GRM2
GO:1901018	positive regulation of potassium ion transmembrane transporter activity	0.0598418	-2.81605	1.223	10	2	0.0046729	428	10522	881785	ACTN2,DNM2
GO:0007016	cytoskeletal anchoring at plasma membrane	0.0598418	-2.81605	1.223	10	2	0.0046729	428	10522	231362317	EPB41L3,FLNB
GO:0032331	negative regulation of chondrocyte differentiation	0.0598418	-2.81605	1.223	10	2	0.0046729	428	10522	15035626585	CHADL,GREM1
GO:0097284	hepatocyte apoptotic process	0.0598418	-2.81605	1.223	10	2	0.0046729	428	10522	5981788	BCL2L1,DNMT3A
GO:0072006	nephron development	0.0610772	-2.79562	1.21412	69	6	0.0140187	428	10522	5.31146e+28	PKD2,MYO1E,GREM1,KLHL3,KIRREL3,ADAMTS16
GO:0009799	specification of symmetry	0.0610772	-2.79562	1.21412	69	6	0.0140187	428	10522	5.31196e+27	PKD2,MICAL2,DNAAF1,GREM1,PSEN1,DAAM2
GO:0009855	determination of bilateral symmetry	0.0610772	-2.79562	1.21412	69	6	0.0140187	428	10522	5.31196e+27	PKD2,MICAL2,DNAAF1,GREM1,PSEN1,DAAM2
GO:0002688	regulation of leukocyte chemotaxis	0.0620017	-2.78059	1.2076	37	4	0.00934579	428	10522	2.36043e+18	DAPK2,GREM1,MPP1,JAM3
GO:0048568	embryonic organ development	0.0632033	-2.7614	1.19926	219	14	0.0327103	428	10522	9.64512e+64	MICAL2,DNAAF1,PHACTR4,EPHB2,PDZD7,FBN1,RYR2,PKD2,STRC,VASH1,DSCAML1,PSEN1,MYO15A,TFEB
GO:0006813	potassium ion transport	0.063901	-2.75042	1.19449	105	8	0.0186916	428	10522	5.42076e+35	KCNK10,KCNK12,NALCN,PKD2,KCNH3,HCN2,PKD2L1,KCNK6
GO:0030301	cholesterol transport	0.0647834	-2.73671	1.18854	23	3	0.00700935	428	10522	114879,9619,20	OSBPL5,ABCG1,ABCA2
GO:0009164	nucleoside catabolic process	0.0647834	-2.73671	1.18854	23	3	0.00700935	428	10522	272180679873	AMPD3,DPYD,NUDT18
GO:0035239	tube morphogenesis	0.0666049	-2.70898	1.17649	201	13	0.0303738	428	10522	8.54966e+61	LGR5,PHACTR4,GREM1,MICAL2,DNAAF1,SEMA4C,KLHL3,RYR2,PKD2,PSEN1,TNC,GDF7,ADAMTS16
GO:0072080	nephron tubule development	0.0671706	-2.70052	1.17282	38	4	0.00934579	428	10522	5.31127e+19	PKD2,GREM1,KLHL3,ADAMTS16
GO:0034260	negative regulation of GTPase activity	0.0671706	-2.70052	1.17282	38	4	0.00934579	428	10522	5.36529e+16	PLXNB3,GPS2,GMIP,RTKN
GO:0008203	cholesterol metabolic process	0.068296	-2.6839	1.1656	71	6	0.0140187	428	10522	4.0474e+26	LSS,LIPE,DISP3,MVK,OSBPL5,ABCG1
GO:0009887	animal organ morphogenesis	0.0683653	-2.68289	1.16516	470	26	0.0607477	428	10522	2.6586e+123	GREM1,MICAL2,DNAAF1,SIRT6,KLHL3,COL18A1,RYR2,STRC,SHANK3,PSEN1,MYO15A,ROGDI,TNC,SEMA6A,PHACTR4,EPHB2,PDZD7,FBN1,AGTPBP1,NECTIN1,ADAM15,TNNT2,PKD2,DSCAML1,GDF7,ADAMTS16
GO:0010469	regulation of receptor activity	0.069977	-2.65959	1.15504	89	7	0.0163551	428	10522	26585,5923,5311,88,1756,85358,5663	GREM1,RASGRF1,PKD2,ACTN2,DMD,SHANK3,PSEN1
GO:0010829	negative regulation of glucose transport	0.0712202	-2.64198	1.1474	11	2	0.0046729	428	10522	288751548	GRB10,SIRT6
GO:0031116	positive regulation of microtubule polymerization	0.0712202	-2.64198	1.1474	11	2	0.0046729	428	10522	847221639	PSRC1,DCTN1
GO:0070286	axonemal dynein complex assembly	0.0712202	-2.64198	1.1474	11	2	0.0046729	428	10522	12387225981	DNAAF1,DNAH1
GO:0033344	cholesterol efflux	0.0712202	-2.64198	1.1474	11	2	0.0046729	428	10522	9619,20	ABCG1,ABCA2
GO:0021602	cranial nerve morphogenesis	0.0712202	-2.64198	1.1474	11	2	0.0046729	428	10522	52052048	ATP8B1,EPHB2
GO:0043217	myelin maintenance	0.0712202	-2.64198	1.1474	11	2	0.0046729	428	10522	23136745	EPB41L3,MYRF
GO:0070828	heterochromatin organization	0.0712202	-2.64198	1.1474	11	2	0.0046729	428	10522	808544524	SETD7,MTHFR
GO:0031111	negative regulation of microtubule polymerization or depolymerization	0.0718911	-2.6326	1.14332	24	3	0.00700935	428	10522	91815715924139	ARHGEF2,TRIM54,EML2
GO:0007616	long-term memory	0.0718911	-2.6326	1.14332	24	3	0.00700935	428	10522	644659231497	SGK1,RASGRF1,CTNS
GO:0048854	brain morphogenesis	0.0718911	-2.6326	1.14332	24	3	0.00700935	428	10522	853585663151449	SHANK3,PSEN1,GDF7
GO:0072171	mesonephric tubule morphogenesis	0.0718911	-2.6326	1.14332	24	3	0.00700935	428	10522	531126585170690	PKD2,GREM1,ADAMTS16
GO:0060675	ureteric bud morphogenesis	0.0718911	-2.6326	1.14332	24	3	0.00700935	428	10522	531126585170690	PKD2,GREM1,ADAMTS16
GO:0022604	regulation of cell morphogenesis	0.0737442	-2.60715	1.13227	368	21	0.0490654	428	10522	201294,5365,54910,1630,8437,8482,80725,85358,5663,57556,23136,2048,23316,23303,9138,1785,81,11141,6900,9699,7869	UNC13D,PLXNB3,SEMA4C,DCC,RASAL1,SEMA7A,SRCIN1,SHANK3,PSEN1,SEMA6A,EPB41L3,EPHB2,CUX2,KIF13B,ARHGEF1,DNM2,ACTN4,IL1RAPL1,CNTN2,RIMS2,SEMA3B
GO:0017157	regulation of exocytosis	0.0740204	-2.60341	1.13065	127	9	0.021028	428	10522	5.55032e+44	TRPV6,UNC13D,LGI3,IL1RAPL1,CACNA1G,TC2N,RIMS2,SYTL2,GAB2
GO:0060284	regulation of cell development	0.0755782	-2.58259	1.1216	583	31	0.0724299	428	10522	6461,201294,274,5365,54910,1630,81559,8437,9745,8482,80725,85358,5663,57556,57540,2048,2200,23316,23303,9138,1785,81,9181,11141,6900,118738,84816,9699,151449,29956,7869	SHB,UNC13D,BIN1,PLXNB3,SEMA4C,DCC,TRIM11,RASAL1,ZNF536,SEMA7A,SRCIN1,SHANK3,PSEN1,SEMA6A,DISP3,EPHB2,FBN1,CUX2,KIF13B,ARHGEF1,DNM2,ACTN4,ARHGEF2,IL1RAPL1,CNTN2,ZNF488,RTN4IP1,RIMS2,GDF7,CERS2,SEMA3B
GO:1902652	secondary alcohol metabolic process	0.075989	-2.57717	1.11925	73	6	0.0140187	428	10522	4.0474e+26	LSS,LIPE,DISP3,MVK,OSBPL5,ABCG1
GO:0002685	regulation of leukocyte migration	0.0765217	-2.57018	1.11622	56	5	0.0116822	428	10522	2.36043e+22	DAPK2,GREM1,MPP1,STK10,JAM3
GO:0046467	membrane lipid biosynthetic process	0.0768544	-2.56584	1.11433	91	7	0.0163551	428	10522	8.81865e+31	DPM2,ST3GAL4,SMPD4,ELOVL1,GAL3ST1,ELOVL7,CERS2
GO:0009653	anatomical structure morphogenesis	0.0787257	-2.54179	1.10388	1188	58	0.135514	428	10522	6461,201294,8549,5365,54910,51092,58504,80781,8482,80725,28988,88,598,85358,22846,5663,3371,79641,57556,2317,23136,2048,79955,84446,84570,5818,1785,5205,8751,9181,6446,4643,6900,84623,7869,56896,9645,8633,123872,26585,7704,1630,26249,51548,6262,161497,51168,83700,65979,2200,23287,5311,7139,57453,9644,23612,170690,151449	SHB,UNC13D,LGR5,PLXNB3,SEMA4C,SIDT2,ARHGAP22,COL18A1,SEMA7A,SRCIN1,DBNL,ACTN2,BCL2L1,SHANK3,VASH1,PSEN1,TNC,ROGDI,SEMA6A,FLNB,EPB41L3,EPHB2,PDZD7,BRSK1,COL25A1,NECTIN1,DNM2,ATP8B1,ADAM15,ARHGEF2,SGK1,MYO1E,CNTN2,KIRREL3,SEMA3B,DPYSL5,MICAL2,UNC5C,DNAAF1,GREM1,ZBTB16,DCC,KLHL3,SIRT6,RYR2,STRC,MYO15A,JAM3,PHACTR4,FBN1,AGTPBP1,PKD2,TNNT2,DSCAML1,SH3PXD2A,PHLDA3,ADAMTS16,GDF7
GO:0006376	mRNA splice site selection	0.0793311	-2.53413	1.10056	25	3	0.00700935	428	10522	51747643351631	LUC7L3,SFSWAP,LUC7L2
GO:0015918	sterol transport	0.0793311	-2.53413	1.10056	25	3	0.00700935	428	10522	114879,9619,20	OSBPL5,ABCG1,ABCA2
GO:0045737	positive regulation of cyclin-dependent protein serine/threonine kinase activity	0.0793311	-2.53413	1.10056	25	3	0.00700935	428	10522	53119200284722	PKD2,FAM58A,PSRC1
GO:0061441	renal artery morphogenesis	0.0797025	-2.52945	1.09853	2	1	0.00233645	428	10522	5311	PKD2
GO:1902856	negative regulation of non-motile cilium assembly	0.0797025	-2.52945	1.09853	2	1	0.00233645	428	10522	1785	DNM2
GO:0033563	dorsal/ventral axon guidance	0.0797025	-2.52945	1.09853	2	1	0.00233645	428	10522	1630	DCC
GO:0001581	detection of chemical stimulus involved in sensory perception of sour taste	0.0797025	-2.52945	1.09853	2	1	0.00233645	428	10522	9033	PKD2L1
GO:0006572	tyrosine catabolic process	0.0797025	-2.52945	1.09853	2	1	0.00233645	428	10522	2954	GSTZ1
GO:0035166	post-embryonic hemopoiesis	0.0797025	-2.52945	1.09853	2	1	0.00233645	428	10522	4643	MYO1E
GO:0071830	triglyceride-rich lipoprotein particle clearance	0.0797025	-2.52945	1.09853	2	1	0.00233645	428	10522	64788	LMF1
GO:0061589	calcium activated phosphatidylserine scrambling	0.0797025	-2.52945	1.09853	2	1	0.00233645	428	10522	121601	ANO4
GO:0015811	L-cystine transport	0.0797025	-2.52945	1.09853	2	1	0.00233645	428	10522	1497	CTNS
GO:0042758	long-chain fatty acid catabolic process	0.0797025	-2.52945	1.09853	2	1	0.00233645	428	10522	3991	LIPE
GO:0010593	negative regulation of lamellipodium assembly	0.0797025	-2.52945	1.09853	2	1	0.00233645	428	10522	5365	PLXNB3
GO:0030951	establishment or maintenance of microtubule cytoskeleton polarity	0.0797025	-2.52945	1.09853	2	1	0.00233645	428	10522	4000	LMNA
GO:0021965	spinal cord ventral commissure morphogenesis	0.0797025	-2.52945	1.09853	2	1	0.00233645	428	10522	1630	DCC
GO:0039526	modulation by virus of host apoptotic process	0.0797025	-2.52945	1.09853	2	1	0.00233645	428	10522	598	BCL2L1
GO:0006682	galactosylceramide biosynthetic process	0.0797025	-2.52945	1.09853	2	1	0.00233645	428	10522	9514	GAL3ST1
GO:0015942	formate metabolic process	0.0797025	-2.52945	1.09853	2	1	0.00233645	428	10522	10841	FTCD
GO:0007144	female meiosis I	0.0797025	-2.52945	1.09853	2	1	0.00233645	428	10522	994	CDC25B
GO:1900154	regulation of bone trabecula formation	0.0797025	-2.52945	1.09853	2	1	0.00233645	428	10522	26585	GREM1
GO:0030382	sperm mitochondrion organization	0.0797025	-2.52945	1.09853	2	1	0.00233645	428	10522	5414	2019-09-04
GO:1902990	mitotic telomere maintenance via semi-conservative replication	0.0797025	-2.52945	1.09853	2	1	0.00233645	428	10522	51750	RTEL1
GO:0019859	thymine metabolic process	0.0797025	-2.52945	1.09853	2	1	0.00233645	428	10522	1806	DPYD
GO:1901228	positive regulation of transcription from RNA polymerase II promoter involved in heart development	0.0797025	-2.52945	1.09853	2	1	0.00233645	428	10522	26585	GREM1
GO:0019417	sulfur oxidation	0.0797025	-2.52945	1.09853	2	1	0.00233645	428	10522	9645	MICAL2
GO:0010838	positive regulation of keratinocyte proliferation	0.0797025	-2.52945	1.09853	2	1	0.00233645	428	10522	1001	CDH3
GO:0061669	spontaneous neurotransmitter secretion	0.0797025	-2.52945	1.09853	2	1	0.00233645	428	10522	9699	RIMS2
GO:1901490	regulation of lymphangiogenesis	0.0797025	-2.52945	1.09853	2	1	0.00233645	428	10522	22846	VASH1
GO:1902269	positive regulation of polyamine transmembrane transport	0.0797025	-2.52945	1.09853	2	1	0.00233645	428	10522	113451	AZIN2
GO:0051695	actin filament uncapping	0.0797025	-2.52945	1.09853	2	1	0.00233645	428	10522	88	ACTN2
GO:0090291	negative regulation of osteoclast proliferation	0.0797025	-2.52945	1.09853	2	1	0.00233645	428	10522	26585	GREM1
GO:0021740	principal sensory nucleus of trigeminal nerve development	0.0797025	-2.52945	1.09853	2	1	0.00233645	428	10522	84623	KIRREL3
GO:0090116	C-5 methylation of cytosine	0.0797025	-2.52945	1.09853	2	1	0.00233645	428	10522	1788	DNMT3A
GO:2001045	negative regulation of integrin-mediated signaling pathway	0.0797025	-2.52945	1.09853	2	1	0.00233645	428	10522	65979	PHACTR4
GO:0009216	purine deoxyribonucleoside triphosphate biosynthetic process	0.0797025	-2.52945	1.09853	2	1	0.00233645	428	10522	221264	AK9
GO:1903526	negative regulation of membrane tubulation	0.0797025	-2.52945	1.09853	2	1	0.00233645	428	10522	1785	DNM2
GO:0008065	establishment of blood-nerve barrier	0.0797025	-2.52945	1.09853	2	1	0.00233645	428	10522	60484	HAPLN2
GO:0019050	suppression by virus of host apoptotic process	0.0797025	-2.52945	1.09853	2	1	0.00233645	428	10522	598	BCL2L1
GO:0098904	regulation of AV node cell action potential	0.0797025	-2.52945	1.09853	2	1	0.00233645	428	10522	6262	RYR2
GO:0070257	positive regulation of mucus secretion	0.0797025	-2.52945	1.09853	2	1	0.00233645	428	10522	54843	SYTL2
GO:0071799	cellular response to prostaglandin D stimulus	0.0797025	-2.52945	1.09853	2	1	0.00233645	428	10522	3371	TNC
GO:1990619	histone H3-K9 deacetylation	0.0797025	-2.52945	1.09853	2	1	0.00233645	428	10522	51548	SIRT6
GO:0046898	response to cycloheximide	0.0797025	-2.52945	1.09853	2	1	0.00233645	428	10522	598	BCL2L1
GO:0019482	beta-alanine metabolic process	0.0797025	-2.52945	1.09853	2	1	0.00233645	428	10522	1806	DPYD
GO:0090289	regulation of osteoclast proliferation	0.0797025	-2.52945	1.09853	2	1	0.00233645	428	10522	26585	GREM1
GO:1903566	positive regulation of protein localization to cilium	0.0797025	-2.52945	1.09853	2	1	0.00233645	428	10522	9696	CROCC
GO:0002121	inter-male aggressive behavior	0.0797025	-2.52945	1.09853	2	1	0.00233645	428	10522	84623	KIRREL3
GO:0006145	purine nucleobase catabolic process	0.0797025	-2.52945	1.09853	2	1	0.00233645	428	10522	1806	DPYD
GO:0072284	metanephric S-shaped body morphogenesis	0.0797025	-2.52945	1.09853	2	1	0.00233645	428	10522	5311	PKD2
GO:0072364	regulation of cellular ketone metabolic process by regulation of transcription from RNA polymerase II promoter	0.0797025	-2.52945	1.09853	2	1	0.00233645	428	10522	9612	NCOR2
GO:0006208	pyrimidine nucleobase catabolic process	0.0797025	-2.52945	1.09853	2	1	0.00233645	428	10522	1806	DPYD
GO:0003220	left ventricular cardiac muscle tissue morphogenesis	0.0797025	-2.52945	1.09853	2	1	0.00233645	428	10522	6262	RYR2
GO:0021648	vestibulocochlear nerve morphogenesis	0.0797025	-2.52945	1.09853	2	1	0.00233645	428	10522	5205	ATP8B1
GO:0043324	pigment metabolic process involved in developmental pigmentation	0.0797025	-2.52945	1.09853	2	1	0.00233645	428	10522	4948	OCA2
GO:0019441	tryptophan catabolic process to kynurenine	0.0797025	-2.52945	1.09853	2	1	0.00233645	428	10522	125061	AFMID
GO:0006196	AMP catabolic process	0.0797025	-2.52945	1.09853	2	1	0.00233645	428	10522	272	AMPD3
GO:0015888	thiamine transport	0.0797025	-2.52945	1.09853	2	1	0.00233645	428	10522	148641	SLC35F3
GO:0035582	sequestering of BMP in extracellular matrix	0.0797025	-2.52945	1.09853	2	1	0.00233645	428	10522	2200	FBN1
GO:0031453	positive regulation of heterochromatin assembly	0.0797025	-2.52945	1.09853	2	1	0.00233645	428	10522	51548	SIRT6
GO:1990967	multi-organism toxin transport	0.0797025	-2.52945	1.09853	2	1	0.00233645	428	10522	10966	RAB40B
GO:1900194	negative regulation of oocyte maturation	0.0797025	-2.52945	1.09853	2	1	0.00233645	428	10522	6461	SHB
GO:0051083	'de novo' cotranslational protein folding	0.0797025	-2.52945	1.09853	2	1	0.00233645	428	10522	27000	DNAJC2
GO:0043474	pigment metabolic process involved in pigmentation	0.0797025	-2.52945	1.09853	2	1	0.00233645	428	10522	4948	OCA2
GO:0042441	eye pigment metabolic process	0.0797025	-2.52945	1.09853	2	1	0.00233645	428	10522	4948	OCA2
GO:0019853	L-ascorbic acid biosynthetic process	0.0797025	-2.52945	1.09853	2	1	0.00233645	428	10522	10327	AKR1A1
GO:0006391	transcription initiation from mitochondrial promoter	0.0797025	-2.52945	1.09853	2	1	0.00233645	428	10522	5442	POLRMT
GO:0048073	regulation of eye pigmentation	0.0797025	-2.52945	1.09853	2	1	0.00233645	428	10522	124976	SPNS2
GO:0051799	negative regulation of hair follicle development	0.0797025	-2.52945	1.09853	2	1	0.00233645	428	10522	1001	CDH3
GO:1900147	regulation of Schwann cell migration	0.0797025	-2.52945	1.09853	2	1	0.00233645	428	10522	29956	CERS2
GO:0032776	DNA methylation on cytosine	0.0797025	-2.52945	1.09853	2	1	0.00233645	428	10522	1788	DNMT3A
GO:1900155	negative regulation of bone trabecula formation	0.0797025	-2.52945	1.09853	2	1	0.00233645	428	10522	26585	GREM1
GO:0098907	regulation of SA node cell action potential	0.0797025	-2.52945	1.09853	2	1	0.00233645	428	10522	6262	RYR2
GO:0046602	regulation of mitotic centrosome separation	0.0797025	-2.52945	1.09853	2	1	0.00233645	428	10522	64793	CEP85
GO:0071048	nuclear retention of unspliced pre-mRNA at the site of transcription	0.0797025	-2.52945	1.09853	2	1	0.00233645	428	10522	8559	PRPF18
GO:0034382	chylomicron remnant clearance	0.0797025	-2.52945	1.09853	2	1	0.00233645	428	10522	64788	LMF1
GO:0051794	regulation of catagen	0.0797025	-2.52945	1.09853	2	1	0.00233645	428	10522	1001	CDH3
GO:0043276	anoikis	0.0797025	-2.52945	1.09853	2	1	0.00233645	428	10522	23604	DAPK2
GO:0071798	response to prostaglandin D	0.0797025	-2.52945	1.09853	2	1	0.00233645	428	10522	3371	TNC
GO:0050968	detection of chemical stimulus involved in sensory perception of pain	0.0797025	-2.52945	1.09853	2	1	0.00233645	428	10522	9311	ASIC3
GO:0042357	thiamine diphosphate metabolic process	0.0797025	-2.52945	1.09853	2	1	0.00233645	428	10522	79178	THTPA
GO:0055099	response to high density lipoprotein particle	0.0797025	-2.52945	1.09853	2	1	0.00233645	428	10522	9619	ABCG1
GO:0098814	spontaneous synaptic transmission	0.0797025	-2.52945	1.09853	2	1	0.00233645	428	10522	9699	RIMS2
GO:0061386	closure of optic fissure	0.0797025	-2.52945	1.09853	2	1	0.00233645	428	10522	65979	PHACTR4
GO:0006772	thiamine metabolic process	0.0797025	-2.52945	1.09853	2	1	0.00233645	428	10522	79178	THTPA
GO:0072177	mesonephric duct development	0.0797025	-2.52945	1.09853	2	1	0.00233645	428	10522	5311	PKD2
GO:0097050	type B pancreatic cell apoptotic process	0.0797025	-2.52945	1.09853	2	1	0.00233645	428	10522	6262	RYR2
GO:0032472	Golgi calcium ion transport	0.0797025	-2.52945	1.09853	2	1	0.00233645	428	10522	55858	TMEM165
GO:0003245	cardiac muscle tissue growth involved in heart morphogenesis	0.0797025	-2.52945	1.09853	2	1	0.00233645	428	10522	51548	SIRT6
GO:1903587	regulation of blood vessel endothelial cell proliferation involved in sprouting angiogenesis	0.0797025	-2.52945	1.09853	2	1	0.00233645	428	10522	26051	PPP1R16B
GO:0003127	detection of nodal flow	0.0797025	-2.52945	1.09853	2	1	0.00233645	428	10522	5311	PKD2
GO:0046340	diacylglycerol catabolic process	0.0797025	-2.52945	1.09853	2	1	0.00233645	428	10522	3991	LIPE
GO:0006210	thymine catabolic process	0.0797025	-2.52945	1.09853	2	1	0.00233645	428	10522	1806	DPYD
GO:0010986	positive regulation of lipoprotein particle clearance	0.0797025	-2.52945	1.09853	2	1	0.00233645	428	10522	338328	GPIHBP1
GO:0006726	eye pigment biosynthetic process	0.0797025	-2.52945	1.09853	2	1	0.00233645	428	10522	4948	OCA2
GO:0031445	regulation of heterochromatin assembly	0.0797025	-2.52945	1.09853	2	1	0.00233645	428	10522	51548	SIRT6
GO:0019375	galactolipid biosynthetic process	0.0797025	-2.52945	1.09853	2	1	0.00233645	428	10522	9514	GAL3ST1
GO:0003257	positive regulation of transcription from RNA polymerase II promoter involved in myocardial precursor cell differentiation	0.0797025	-2.52945	1.09853	2	1	0.00233645	428	10522	26585	GREM1
GO:1900378	positive regulation of secondary metabolite biosynthetic process	0.0797025	-2.52945	1.09853	2	1	0.00233645	428	10522	1001	CDH3
GO:0072156	distal tubule morphogenesis	0.0797025	-2.52945	1.09853	2	1	0.00233645	428	10522	26249	KLHL3
GO:0007195	adenylate cyclase-inhibiting dopamine receptor signaling pathway	0.0797025	-2.52945	1.09853	2	1	0.00233645	428	10522	111	ADCY5
GO:0015688	iron chelate transport	0.0797025	-2.52945	1.09853	2	1	0.00233645	428	10522	9311	ASIC3
GO:0045799	positive regulation of chromatin assembly or disassembly	0.0797025	-2.52945	1.09853	2	1	0.00233645	428	10522	51548	SIRT6
GO:0071464	cellular response to hydrostatic pressure	0.0797025	-2.52945	1.09853	2	1	0.00233645	428	10522	5311	PKD2
GO:0033578	protein glycosylation in Golgi	0.0797025	-2.52945	1.09853	2	1	0.00233645	428	10522	64788	LMF1
GO:0070086	ubiquitin-dependent endocytosis	0.0797025	-2.52945	1.09853	2	1	0.00233645	428	10522	54492	NEURL1B
GO:2000124	regulation of endocannabinoid signaling pathway	0.0797025	-2.52945	1.09853	2	1	0.00233645	428	10522	57406	ABHD6
GO:0021730	trigeminal sensory nucleus development	0.0797025	-2.52945	1.09853	2	1	0.00233645	428	10522	84623	KIRREL3
GO:1902218	regulation of intrinsic apoptotic signaling pathway in response to osmotic stress	0.0797025	-2.52945	1.09853	2	1	0.00233645	428	10522	9181	ARHGEF2
GO:0048023	positive regulation of melanin biosynthetic process	0.0797025	-2.52945	1.09853	2	1	0.00233645	428	10522	1001	CDH3
GO:0035502	metanephric part of ureteric bud development	0.0797025	-2.52945	1.09853	2	1	0.00233645	428	10522	5311	PKD2
GO:0051563	smooth endoplasmic reticulum calcium ion homeostasis	0.0797025	-2.52945	1.09853	2	1	0.00233645	428	10522	5663	PSEN1
GO:1902219	negative regulation of intrinsic apoptotic signaling pathway in response to osmotic stress	0.0797025	-2.52945	1.09853	2	1	0.00233645	428	10522	9181	ARHGEF2
GO:0042756	drinking behavior	0.0797025	-2.52945	1.09853	2	1	0.00233645	428	10522	4326	MMP17
GO:0002523	leukocyte migration involved in inflammatory response	0.0797025	-2.52945	1.09853	2	1	0.00233645	428	10522	83700	JAM3
GO:0021603	cranial nerve formation	0.0797025	-2.52945	1.09853	2	1	0.00233645	428	10522	5205	ATP8B1
GO:0015891	siderophore transport	0.0797025	-2.52945	1.09853	2	1	0.00233645	428	10522	9311	ASIC3
GO:0071030	nuclear mRNA surveillance of spliceosomal pre-mRNA splicing	0.0797025	-2.52945	1.09853	2	1	0.00233645	428	10522	8559	PRPF18
GO:0046499	S-adenosylmethioninamine metabolic process	0.0797025	-2.52945	1.09853	2	1	0.00233645	428	10522	1788	DNMT3A
GO:0007188	adenylate cyclase-modulating G-protein coupled receptor signaling pathway	0.0800124	-2.52557	1.09684	74	6	0.0140187	428	10522	2.86129e+22	GPR37,GRM4,CRHR2,GPR26,ADCY5,GRM2
GO:0001655	urogenital system development	0.0819273	-2.50192	1.08657	188	12	0.0280374	428	10522	8.54927e+52	LGR5,GREM1,EPHB2,ZBTB16,KLHL3,FBN1,MMP17,PKD2,MYO1E,KIRREL3,TNC,ADAMTS16
GO:0046942	carboxylic acid transport	0.0823671	-2.49657	1.08425	149	10	0.0233645	428	10522	6.53365e+41	SLC6A6,SLC6A9,CTNS,OCA2,SLC36A1,ATP8B1,CPT1B,ABCC3,PSEN1,GRM2
GO:0015849	organic acid transport	0.0823671	-2.49657	1.08425	149	10	0.0233645	428	10522	6.53365e+41	SLC6A6,SLC6A9,CTNS,OCA2,SLC36A1,ATP8B1,CPT1B,ABCC3,PSEN1,GRM2
GO:0061037	negative regulation of cartilage development	0.0832292	-2.48616	1.07972	12	2	0.0046729	428	10522	15035626585	CHADL,GREM1
GO:0060997	dendritic spine morphogenesis	0.0832292	-2.48616	1.07972	12	2	0.0046729	428	10522	204885358	EPHB2,SHANK3
GO:0072273	metanephric nephron morphogenesis	0.0832292	-2.48616	1.07972	12	2	0.0046729	428	10522	531126585	PKD2,GREM1
GO:0015721	bile acid and bile salt transport	0.0832292	-2.48616	1.07972	12	2	0.0046729	428	10522	52058714	ATP8B1,ABCC3
GO:0060285	cilium-dependent cell motility	0.0832292	-2.48616	1.07972	12	2	0.0046729	428	10522	14675425981	DNAH2,DNAH1
GO:0035020	regulation of Rac protein signal transduction	0.0832292	-2.48616	1.07972	12	2	0.0046729	428	10522	59231785	RASGRF1,DNM2
GO:0043304	regulation of mast cell degranulation	0.0832292	-2.48616	1.07972	12	2	0.0046729	428	10522	2012949846	UNC13D,GAB2
GO:0046596	regulation of viral entry into host cell	0.0832292	-2.48616	1.07972	12	2	0.0046729	428	10522	5522381559	TRIM62,TRIM11
GO:0048569	post-embryonic animal organ development	0.0832292	-2.48616	1.07972	12	2	0.0046729	428	10522	46432200	MYO1E,FBN1
GO:0033006	regulation of mast cell activation involved in immune response	0.0832292	-2.48616	1.07972	12	2	0.0046729	428	10522	2012949846	UNC13D,GAB2
GO:0046033	AMP metabolic process	0.0832292	-2.48616	1.07972	12	2	0.0046729	428	10522	272221264	AMPD3,AK9
GO:0032291	axon ensheathment in central nervous system	0.0832292	-2.48616	1.07972	12	2	0.0046729	428	10522	7456900	MYRF,CNTN2
GO:0022010	central nervous system myelination	0.0832292	-2.48616	1.07972	12	2	0.0046729	428	10522	7456900	MYRF,CNTN2
GO:0060993	kidney morphogenesis	0.0839601	-2.47741	1.07593	41	4	0.00934579	428	10522	2.65855e+19	GREM1,PKD2,KLHL3,ADAMTS16
GO:0010975	regulation of neuron projection development	0.0840658	-2.47616	1.07538	353	20	0.046729	428	10522	5.36555e+88	PLXNB3,SEMA4C,DCC,RASAL1,SEMA7A,SRCIN1,SHANK3,PSEN1,SEMA6A,EPHB2,CUX2,KIF13B,ARHGEF1,DNM2,CNTN2,IL1RAPL1,RTN4IP1,RIMS2,SEMA3B,CERS2
GO:0009132	nucleoside diphosphate metabolic process	0.0860827	-2.45245	1.06508	58	5	0.0116822	428	10522	2.72221e+21	AMPD3,AK9,NUDT18,MPP1,MPP2
GO:0046503	glycerolipid catabolic process	0.0870906	-2.44081	1.06003	26	3	0.00700935	428	10522	39915562757406	LIPE,SMPD4,ABHD6
GO:1903307	positive regulation of regulated secretory pathway	0.0870906	-2.44081	1.06003	26	3	0.00700935	428	10522	20129489139846	UNC13D,CACNA1G,GAB2
GO:0030154	cell differentiation	0.0872146	-2.43938	1.05941	1983	92	0.214953	428	10522	8549,5365,1788,81559,58504,51092,26206,8482,80781,598,5414,26051,3371,79641,57556,2317,23136,84570,23316,84446,5818,1785,1310,1001,4643,994,6900,118738,6876,29956,9846,5796,7869,2318,85377,7704,23762,4948,2077,1630,51548,161497,83700,57159,55846,347273,84816,6461,274,91978,54910,114899,1756,9745,55502,28988,80725,88,85358,5663,5305,4000,2048,79955,23303,9138,7062,8751,9181,5205,6446,84623,9699,60…	LGR5,PLXNB3,DNMT3A,TRIM11,ARHGAP22,SIDT2,SPAG8,SEMA7A,COL18A1,BCL2L1,SEPT4,PPP1R16B,TNC,ROGDI,SEMA6A,FLNB,EPB41L3,COL25A1,CUX2,BRSK1,NECTIN1,DNM2,COL19A1,CDH3,MYO1E,CDC25B,CNTN2,ZNF488,TAGLN,CERS2,GAB2,PTPRK,SEMA3B,FLNC,MICALL1,ZBTB16,OSBP2,OCA2,ERF,DCC,SIRT6,STRC,JAM3,TRIM54,ITFG2,MURC,RTN4IP1,SHB,BIN1,TPGS1,SEMA4C,C1QTNF3,DMD,ZNF536,HES6,DBNL,SRCIN1,ACTN2,SHANK3,PSEN1,PIP4K2A,LMNA,EPHB2,PDZD7,K…
GO:0099643	signal release from synapse	0.0878856	-2.43172	1.05608	94	7	0.0163551	428	10522	2.91465e+31	GRM4,SLC6A9,PSEN1,TC2N,BRSK1,RIMS2,SYTL2
GO:0007269	neurotransmitter secretion	0.0878856	-2.43172	1.05608	94	7	0.0163551	428	10522	2.91465e+31	GRM4,SLC6A9,PSEN1,TC2N,BRSK1,RIMS2,SYTL2
GO:0002064	epithelial cell development	0.0892742	-2.41604	1.04927	113	8	0.0186916	428	10522	7.99555e+38	PDZD7,SIDT2,COL18A1,STRC,MYO1E,PPP1R16B,FLNB,HAPLN2
GO:0006820	anion transport	0.0894216	-2.41439	1.04856	293	17	0.0397196	428	10522	6536,9498,4948,206358,387775,1375,5663,9311,6533,1497,114879,20,5205,8714,121601,9619,2912	SLC6A9,SLC4A8,OCA2,SLC36A1,SLC22A10,CPT1B,PSEN1,ASIC3,SLC6A6,CTNS,OSBPL5,ABCA2,ATP8B1,ABCC3,ANO4,ABCG1,GRM2
GO:0051093	negative regulation of developmental process	0.0897633	-2.41058	1.0469	506	27	0.0630841	428	10522	6461,26585,7704,54910,1630,81559,9745,8482,51621,150356,22846,5663,57556,130733,116173,57540,2048,2200,9138,81,9181,1001,6900,55223,9619,7869,29956	SHB,GREM1,ZBTB16,SEMA4C,DCC,TRIM11,ZNF536,SEMA7A,KLF13,CHADL,VASH1,PSEN1,SEMA6A,TMEM178A,CMTM5,DISP3,EPHB2,FBN1,ARHGEF1,ACTN4,ARHGEF2,CDH3,CNTN2,TRIM62,ABCG1,SEMA3B,CERS2
GO:0051966	regulation of synaptic transmission, glutamatergic	0.0899719	-2.40826	1.04589	42	4	0.00934579	428	10522	2.91485e+16	GRM4,SHANK3,PSEN1,GRM2
GO:0017158	regulation of calcium ion-dependent exocytosis	0.0910873	-2.39594	1.04054	59	5	0.0116822	428	10522	5.55039e+23	TRPV6,CACNA1G,TC2N,RIMS2,SYTL2
GO:0048762	mesenchymal cell differentiation	0.0927835	-2.37749	1.03253	77	6	0.0140187	428	10522	8.75185e+26	ADAM15,SEMA7A,PHACTR4,SEMA4C,SEMA6A,SEMA3B
GO:0070588	calcium ion transmembrane transport	0.0928047	-2.37726	1.03243	114	8	0.0186916	428	10522	6.26256e+35	RYR2,TRPV6,PKD2,NALCN,IL1RAPL1,PKD2L1,CACNA1G,PSEN1
GO:0007411	axon guidance	0.0941934	-2.3624	1.02598	153	10	0.0233645	428	10522	5.36557e+43	PLXNB3,DPYSL5,UNC5C,EPHB2,DCC,NECTIN1,CNTN2,SEMA6A,GDF7,SEMA3B
GO:1904031	positive regulation of cyclin-dependent protein kinase activity	0.0951564	-2.35223	1.02156	27	3	0.00700935	428	10522	53119200284722	PKD2,FAM58A,PSRC1
GO:1901658	glycosyl compound catabolic process	0.0951564	-2.35223	1.02156	27	3	0.00700935	428	10522	272180679873	AMPD3,DPYD,NUDT18
GO:0060117	auditory receptor cell development	0.0957989	-2.3455	1.01864	13	2	0.0046729	428	10522	16149779955	STRC,PDZD7
GO:0010881	regulation of cardiac muscle contraction by regulation of the release of sequestered calcium ion	0.0957989	-2.3455	1.01864	13	2	0.0046729	428	10522	62621756	RYR2,DMD
GO:0042982	amyloid precursor protein metabolic process	0.0957989	-2.3455	1.01864	13	2	0.0046729	428	10522	56639619	PSEN1,ABCG1
GO:0031112	positive regulation of microtubule polymerization or depolymerization	0.0957989	-2.3455	1.01864	13	2	0.0046729	428	10522	847221639	PSRC1,DCTN1
GO:0001539	cilium or flagellum-dependent cell motility	0.0957989	-2.3455	1.01864	13	2	0.0046729	428	10522	14675425981	DNAH2,DNAH1
GO:0035994	response to muscle stretch	0.0957989	-2.3455	1.01864	13	2	0.0046729	428	10522	62621756	RYR2,DMD
GO:0003351	epithelial cilium movement	0.0957989	-2.3455	1.01864	13	2	0.0046729	428	10522	12387225981	DNAAF1,DNAH1
GO:0050907	detection of chemical stimulus involved in sensory perception	0.0957989	-2.3455	1.01864	13	2	0.0046729	428	10522	93119033	ASIC3,PKD2L1
GO:0048609	multicellular organismal reproductive process	0.0962327	-2.34099	1.01668	402	22	0.0514019	428	10522	2.67885e+95	GGT1,LGR5,TPGS1,DNMT3A,OSBP2,ZBTB16,OCA2,TSGA10,SPAG8,BCL2L1,SBF1,SEPT4,GAL3ST1,POMZP3,MNS1,JAM3,KIAA1524,FAM50A,DNM2,CDC25B,DNAH9,AZIN2
GO:0045664	regulation of neuron differentiation	0.0962918	-2.34037	1.01641	445	24	0.0560748	428	10522	2.74537e+106	BIN1,PLXNB3,SEMA4C,DCC,ZNF536,RASAL1,SEMA7A,SRCIN1,SHANK3,PSEN1,SEMA6A,DISP3,EPHB2,CUX2,KIF13B,ARHGEF1,DNM2,CNTN2,IL1RAPL1,RTN4IP1,RIMS2,GDF7,SEMA3B,CERS2
GO:0042552	myelination	0.0972712	-2.33025	1.01202	78	6	0.0140187	428	10522	2.31367e+24	EPB41L3,MYRF,MBP,CNTN2,GAL3ST1,JAM3
GO:0016125	sterol metabolic process	0.0972712	-2.33025	1.01202	78	6	0.0140187	428	10522	4.0474e+26	LSS,LIPE,DISP3,MVK,OSBPL5,ABCG1
GO:0048667	cell morphogenesis involved in neuron differentiation	0.0980897	-2.32187	1.00838	297	17	0.0397196	428	10522	5.36557e+78	PLXNB3,DPYSL5,UNC5C,DCC,SEMA7A,STRC,SHANK3,SEMA6A,EPHB2,PDZD7,COL25A1,BRSK1,NECTIN1,CNTN2,DSCAML1,SEMA3B,GDF7
GO:0030001	metal ion transport	0.0988915	-2.31373	1.00484	382	21	0.0490654	428	10522	9.49854e+91	SLC4A8,KCNK10,CACNA1G,KLHL3,RYR2,KCNK12,TRPV6,NALCN,HCN2,KCNH3,PSEN1,TMEM165,SLC30A3,ASIC3,NECTIN1,DNM2,SGK1,PKD2,IL1RAPL1,PKD2L1,KCNK6
GO:0000904	cell morphogenesis involved in differentiation	0.0995229	-2.30737	1.00208	361	20	0.046729	428	10522	5.36557e+92	PLXNB3,DPYSL5,UNC5C,DCC,COL18A1,SEMA7A,STRC,SRCIN1,SHANK3,SEMA6A,FLNB,EPHB2,PDZD7,COL25A1,BRSK1,NECTIN1,CNTN2,DSCAML1,SEMA3B,GDF7
GO:0060485	mesenchyme development	0.0997669	-2.30492	1.00101	97	7	0.0163551	428	10522	8.75185e+30	ADAM15,SEMA7A,PKD2,PHACTR4,SEMA4C,SEMA6A,SEMA3B
GO:0099531	presynaptic process involved in chemical synaptic transmission	0.0997669	-2.30492	1.00101	97	7	0.0163551	428	10522	2.91465e+31	GRM4,SLC6A9,PSEN1,TC2N,BRSK1,RIMS2,SYTL2
GO:0097485	neuron projection guidance	0.100466	-2.29793	0.997979	155	10	0.0233645	428	10522	5.36557e+43	PLXNB3,DPYSL5,UNC5C,EPHB2,DCC,NECTIN1,CNTN2,SEMA6A,GDF7,SEMA3B
GO:0006812	cation transport	0.101039	-2.29225	0.99551	491	26	0.0607477	428	10522	6.53695e+116	SLC6A9,SLC4A8,KCNK10,OCA2,SLC36A1,CACNA1G,KLHL3,RYR2,KCNK12,TRPV6,NALCN,HCN2,KCNH3,PSEN1,TMEM165,PIEZO2,SLC30A3,ASIC3,NECTIN1,DNM2,SGK1,PKD2,IL1RAPL1,PKD2L1,KCNK6,AZIN2
GO:0002028	regulation of sodium ion transport	0.101535	-2.28735	0.993383	61	5	0.0116822	428	10522	6446,154215,81,1756,1785	SGK1,NKAIN2,ACTN4,DMD,DNM2
GO:0035725	sodium ion transmembrane transport	0.101535	-2.28735	0.993383	61	5	0.0116822	428	10522	5.31126e+20	PKD2,NALCN,HCN2,ASIC3,PKD2L1
GO:0032504	multicellular organism reproduction	0.101992	-2.28286	0.991433	405	22	0.0514019	428	10522	2.67885e+95	GGT1,LGR5,TPGS1,DNMT3A,OSBP2,ZBTB16,OCA2,TSGA10,SPAG8,BCL2L1,SBF1,SEPT4,GAL3ST1,POMZP3,MNS1,JAM3,KIAA1524,FAM50A,DNM2,CDC25B,DNAH9,AZIN2
GO:0061564	axon development	0.10248	-2.27809	0.989361	278	16	0.0373832	428	10522	5.36557e+71	PLXNB3,DPYSL5,UNC5C,DCC,SEMA7A,JAM3,TNC,SEMA6A,EPHB2,COL25A1,BRSK1,NECTIN1,CNTN2,DSCAML1,GDF7,SEMA3B
GO:0044702	single organism reproductive process	0.103216	-2.27093	0.986251	624	32	0.0747664	428	10522	2.67885e+138	GGT1,LGR5,COL9A3,TPGS1,DNMT3A,SPAG8,BCL2L1,SBF1,SEPT4,VASH1,GAL3ST1,TNC,MNS1,NCAPD2,FAM50A,DNM2,ADAM15,CDC25B,DNAH9,AZIN2,ZBTB16,OSBP2,NASP,OCA2,TSGA10,IGSF8,POMZP3,JAM3,KIAA1524,TFEB,PKD2,SYCE1
GO:0098815	modulation of excitatory postsynaptic potential	0.103515	-2.26804	0.984998	28	3	0.00700935	428	10522	85358233169699	SHANK3,CUX2,RIMS2
GO:0060119	inner ear receptor cell development	0.103515	-2.26804	0.984998	28	3	0.00700935	428	10522	520516149779955	ATP8B1,STRC,PDZD7
GO:0032330	regulation of chondrocyte differentiation	0.103515	-2.26804	0.984998	28	3	0.00700935	428	10522	150356265857704	CHADL,GREM1,ZBTB16
GO:2001259	positive regulation of cation channel activity	0.103515	-2.26804	0.984998	28	3	0.00700935	428	10522	5311,88,85358	PKD2,ACTN2,SHANK3
GO:0097306	cellular response to alcohol	0.103515	-2.26804	0.984998	28	3	0.00700935	428	10522	9400178865985	RECQL5,DNMT3A,AACS
GO:0006836	neurotransmitter transport	0.10387	-2.26462	0.983511	117	8	0.0186916	428	10522	6.53365e+35	SLC6A6,SLC6A9,BRSK1,GRM4,PSEN1,TC2N,SYTL2,RIMS2
GO:0001667	ameboidal-type cell migration	0.103914	-2.26419	0.983327	98	7	0.0163551	428	10522	8.48257e+32	SEMA7A,PLEKHG5,PHACTR4,GREM1,SEMA4C,SEMA6A,SEMA3B
GO:0030182	neuron differentiation	0.10456	-2.25799	0.980633	647	33	0.0771028	428	10522	5.36518e+150	PLXNB3,DNMT3A,SEMA7A,DBNL,SHANK3,PSEN1,TNC,SEMA6A,EPB41L3,EPHB2,PDZD7,BRSK1,COL25A1,NECTIN1,DNM2,ATP8B1,SGK1,CNTN2,KIRREL3,PTPRK,SEMA3B,DPYSL5,UNC5C,RASGRF1,MICALL1,DCC,STRC,JAM3,STMN4,AGTPBP1,IL1RAPL1,DSCAML1,GDF7
GO:0048863	stem cell differentiation	0.106586	-2.2388	0.972298	80	6	0.0140187	428	10522	8.48266e+27	SEMA7A,PHACTR4,GREM1,SEMA4C,SEMA6A,SEMA3B
GO:0007601	visual perception	0.106586	-2.2388	0.972298	80	6	0.0140187	428	10522	8.07811e+29	COL18A1,CDH3,GPR179,EML2,PDE6B,PRCD
GO:0043087	regulation of GTPase activity	0.108466	-2.22132	0.964708	517	27	0.0630841	428	10522	5365,5923,115704,58504,8437,54662,88,4650,6305,6242,55357,57449,129049,642517,2874,9844,5924,51291,23263,9138,9181,392,51195,57636,9771,201176,26000	PLXNB3,RASGRF1,EVI5L,ARHGAP22,RASAL1,TBC1D13,ACTN2,MYO9B,SBF1,RTKN,TBC1D2,PLEKHG5,SGSM1,AGAP9,GPS2,ELMO1,RASGRF2,GMIP,MCF2L,ARHGEF1,ARHGEF2,ARHGAP1,RAPGEFL1,ARHGAP23,RAPGEF5,ARHGAP27,TBC1D10B
GO:0090201	negative regulation of release of cytochrome c from mitochondria	0.108864	-2.21766	0.963116	14	2	0.0046729	428	10522	5984000	BCL2L1,LMNA
GO:0034394	protein localization to cell surface	0.108864	-2.21766	0.963116	14	2	0.0046729	428	10522	3383285796	GPIHBP1,PTPRK
GO:0048009	insulin-like growth factor receptor signaling pathway	0.108864	-2.21766	0.963116	14	2	0.0046729	428	10522	288764599	GRB10,GIGYF1
GO:0045671	negative regulation of osteoclast differentiation	0.108864	-2.21766	0.963116	14	2	0.0046729	428	10522	2200130733	FBN1,TMEM178A
GO:0051304	chromosome separation	0.108864	-2.21766	0.963116	14	2	0.0046729	428	10522	99189400	NCAPD2,RECQL5
GO:0010288	response to lead ion	0.108864	-2.21766	0.963116	14	2	0.0046729	428	10522	17881371	DNMT3A,CPOX
GO:0072210	metanephric nephron development	0.108864	-2.21766	0.963116	14	2	0.0046729	428	10522	531126585	PKD2,GREM1
GO:0007193	adenylate cyclase-inhibiting G-protein coupled receptor signaling pathway	0.109191	-2.21466	0.961814	45	4	0.00934579	428	10522	286129141112912	GPR37,GRM4,ADCY5,GRM2
GO:0048699	generation of neurons	0.111161	-2.19678	0.954049	989	48	0.11215	428	10522	274,5365,1788,54910,81559,9745,8482,80725,28988,85358,5663,3371,57556,23136,2048,79955,84446,84570,23316,23303,5818,9138,1785,5205,9181,6446,6900,118738,84623,9699,5796,29956,7869,56896,5923,8633,85377,1630,8437,161497,83700,81551,57540,23287,11141,57453,84816,151449	BIN1,PLXNB3,DNMT3A,SEMA4C,TRIM11,ZNF536,SEMA7A,SRCIN1,DBNL,SHANK3,PSEN1,TNC,SEMA6A,EPB41L3,EPHB2,PDZD7,BRSK1,COL25A1,CUX2,KIF13B,NECTIN1,ARHGEF1,DNM2,ATP8B1,ARHGEF2,SGK1,CNTN2,ZNF488,KIRREL3,RIMS2,PTPRK,CERS2,SEMA3B,DPYSL5,RASGRF1,UNC5C,MICALL1,DCC,RASAL1,STRC,JAM3,STMN4,DISP3,AGTPBP1,IL1RAPL1,DSCAML1,RTN4IP1,GDF7
GO:0007272	ensheathment of neurons	0.111411	-2.19453	0.953071	81	6	0.0140187	428	10522	2.31367e+24	EPB41L3,MYRF,MBP,CNTN2,GAL3ST1,JAM3
GO:0008366	axon ensheathment	0.111411	-2.19453	0.953071	81	6	0.0140187	428	10522	2.31367e+24	EPB41L3,MYRF,MBP,CNTN2,GAL3ST1,JAM3
GO:0048791	calcium ion-regulated exocytosis of neurotransmitter	0.112151	-2.18791	0.950196	29	3	0.00700935	428	10522	123036969954843	TC2N,RIMS2,SYTL2
GO:0007264	small GTPase mediated signal transduction	0.112279	-2.18677	0.949701	282	16	0.0373832	428	10522	5.92399e+69	RASGRF1,RHOBTB1,RAB40B,DBNL,CNKSR1,MYO9B,RTKN,RAB6C,PHACTR4,ELMO1,RASGRF2,ARHGEF1,ARHGAP1,RABL6,RAPGEFL1,RAPGEF5
GO:0007265	Ras protein signal transduction	0.115636	-2.15731	0.936906	120	8	0.0186916	428	10522	6.598e+33	PHACTR4,ELMO1,ARHGEF1,CNKSR1,ARHGAP1,DBNL,MYO9B,RTKN
GO:0000245	spliceosomal complex assembly	0.115975	-2.15438	0.935637	46	4	0.00934579	428	10522	8.23352e+17	ZRSR2,LUC7L3,SFSWAP,LUC7L2
GO:0060048	cardiac muscle contraction	0.115975	-2.15438	0.935637	46	4	0.00934579	428	10522	6262713917568910	RYR2,TNNT2,DMD,CACNA1G
GO:1901617	organic hydroxy compound biosynthetic process	0.116346	-2.15119	0.93425	82	6	0.0140187	428	10522	2.8614e+25	GPR37,LSS,MVK,CTNS,OCA2,IP6K3
GO:0043588	skin development	0.116903	-2.14641	0.932173	101	7	0.0163551	428	10522	8.5491e+30	LGR5,CDH3,ASPRV1,PSEN1,FLNB,SHARPIN,TCHH
GO:0015846	polyamine transport	0.117144	-2.14435	0.931279	3	1	0.00233645	428	10522	113451	AZIN2
GO:1900264	positive regulation of DNA-directed DNA polymerase activity	0.117144	-2.14435	0.931279	3	1	0.00233645	428	10522	63922	CHTF18
GO:0048263	determination of dorsal identity	0.117144	-2.14435	0.931279	3	1	0.00233645	428	10522	26585	GREM1
GO:0006569	tryptophan catabolic process	0.117144	-2.14435	0.931279	3	1	0.00233645	428	10522	125061	AFMID
GO:0009155	purine deoxyribonucleotide catabolic process	0.117144	-2.14435	0.931279	3	1	0.00233645	428	10522	79873	NUDT18
GO:0033668	negative regulation by symbiont of host apoptotic process	0.117144	-2.14435	0.931279	3	1	0.00233645	428	10522	598	BCL2L1
GO:0030252	growth hormone secretion	0.117144	-2.14435	0.931279	3	1	0.00233645	428	10522	8425	LTBP4
GO:1901069	guanosine-containing compound catabolic process	0.117144	-2.14435	0.931279	3	1	0.00233645	428	10522	79873	NUDT18
GO:0045163	clustering of voltage-gated potassium channels	0.117144	-2.14435	0.931279	3	1	0.00233645	428	10522	6900	CNTN2
GO:1904715	negative regulation of chaperone-mediated autophagy	0.117144	-2.14435	0.931279	3	1	0.00233645	428	10522	6625	SNRNP70
GO:0072675	osteoclast fusion	0.117144	-2.14435	0.931279	3	1	0.00233645	428	10522	9644	SH3PXD2A
GO:2001204	regulation of osteoclast development	0.117144	-2.14435	0.931279	3	1	0.00233645	428	10522	2200	FBN1
GO:2000821	regulation of grooming behavior	0.117144	-2.14435	0.931279	3	1	0.00233645	428	10522	85445	CNTNAP4
GO:0048819	regulation of hair follicle maturation	0.117144	-2.14435	0.931279	3	1	0.00233645	428	10522	1001	CDH3
GO:0014809	regulation of skeletal muscle contraction by regulation of release of sequestered calcium ion	0.117144	-2.14435	0.931279	3	1	0.00233645	428	10522	1756	DMD
GO:1903976	negative regulation of glial cell migration	0.117144	-2.14435	0.931279	3	1	0.00233645	428	10522	29956	CERS2
GO:0033008	positive regulation of mast cell activation involved in immune response	0.117144	-2.14435	0.931279	3	1	0.00233645	428	10522	9846	GAB2
GO:0035583	sequestering of TGFbeta in extracellular matrix	0.117144	-2.14435	0.931279	3	1	0.00233645	428	10522	2200	FBN1
GO:0031587	positive regulation of inositol 1,4,5-trisphosphate-sensitive calcium-release channel activity	0.117144	-2.14435	0.931279	3	1	0.00233645	428	10522	5311	PKD2
GO:0006570	tyrosine metabolic process	0.117144	-2.14435	0.931279	3	1	0.00233645	428	10522	2954	GSTZ1
GO:0032201	telomere maintenance via semi-conservative replication	0.117144	-2.14435	0.931279	3	1	0.00233645	428	10522	51750	RTEL1
GO:0070255	regulation of mucus secretion	0.117144	-2.14435	0.931279	3	1	0.00233645	428	10522	54843	SYTL2
GO:2001271	negative regulation of cysteine-type endopeptidase activity involved in execution phase of apoptosis	0.117144	-2.14435	0.931279	3	1	0.00233645	428	10522	117584	RFFL
GO:0009137	purine nucleoside diphosphate catabolic process	0.117144	-2.14435	0.931279	3	1	0.00233645	428	10522	79873	NUDT18
GO:0043306	positive regulation of mast cell degranulation	0.117144	-2.14435	0.931279	3	1	0.00233645	428	10522	9846	GAB2
GO:0072050	S-shaped body morphogenesis	0.117144	-2.14435	0.931279	3	1	0.00233645	428	10522	5311	PKD2
GO:0072757	cellular response to camptothecin	0.117144	-2.14435	0.931279	3	1	0.00233645	428	10522	9400	RECQL5
GO:0016240	autophagosome docking	0.117144	-2.14435	0.931279	3	1	0.00233645	428	10522	22863	ATG14
GO:0042078	germ-line stem cell division	0.117144	-2.14435	0.931279	3	1	0.00233645	428	10522	7704	ZBTB16
GO:0098728	germline stem cell asymmetric division	0.117144	-2.14435	0.931279	3	1	0.00233645	428	10522	7704	ZBTB16
GO:0006685	sphingomyelin catabolic process	0.117144	-2.14435	0.931279	3	1	0.00233645	428	10522	55627	SMPD4
GO:1903799	negative regulation of production of miRNAs involved in gene silencing by miRNA	0.117144	-2.14435	0.931279	3	1	0.00233645	428	10522	9612	NCOR2
GO:0046125	pyrimidine deoxyribonucleoside metabolic process	0.117144	-2.14435	0.931279	3	1	0.00233645	428	10522	1806	DPYD
GO:0046218	indolalkylamine catabolic process	0.117144	-2.14435	0.931279	3	1	0.00233645	428	10522	125061	AFMID
GO:0060283	negative regulation of oocyte development	0.117144	-2.14435	0.931279	3	1	0.00233645	428	10522	6461	SHB
GO:0070827	chromatin maintenance	0.117144	-2.14435	0.931279	3	1	0.00233645	428	10522	4524	MTHFR
GO:0046598	positive regulation of viral entry into host cell	0.117144	-2.14435	0.931279	3	1	0.00233645	428	10522	81559	TRIM11
GO:0021562	vestibulocochlear nerve development	0.117144	-2.14435	0.931279	3	1	0.00233645	428	10522	5205	ATP8B1
GO:0061591	calcium activated galactosylceramide scrambling	0.117144	-2.14435	0.931279	3	1	0.00233645	428	10522	121601	ANO4
GO:0034465	response to carbon monoxide	0.117144	-2.14435	0.931279	3	1	0.00233645	428	10522	1785	DNM2
GO:0021773	striatal medium spiny neuron differentiation	0.117144	-2.14435	0.931279	3	1	0.00233645	428	10522	85358	SHANK3
GO:0046476	glycosylceramide biosynthetic process	0.117144	-2.14435	0.931279	3	1	0.00233645	428	10522	9514	GAL3ST1
GO:0034436	glycoprotein transport	0.117144	-2.14435	0.931279	3	1	0.00233645	428	10522	9619	ABCG1
GO:0061624	fructose catabolic process to hydroxyacetone phosphate and glyceraldehyde-3-phosphate	0.117144	-2.14435	0.931279	3	1	0.00233645	428	10522	132158	GLYCTK
GO:0061588	calcium activated phospholipid scrambling	0.117144	-2.14435	0.931279	3	1	0.00233645	428	10522	121601	ANO4
GO:0019287	isopentenyl diphosphate biosynthetic process, mevalonate pathway	0.117144	-2.14435	0.931279	3	1	0.00233645	428	10522	4598	MVK
GO:0052805	imidazole-containing compound catabolic process	0.117144	-2.14435	0.931279	3	1	0.00233645	428	10522	10841	FTCD
GO:0072218	metanephric ascending thin limb development	0.117144	-2.14435	0.931279	3	1	0.00233645	428	10522	5311	PKD2
GO:0046104	thymidine metabolic process	0.117144	-2.14435	0.931279	3	1	0.00233645	428	10522	1806	DPYD
GO:0019800	peptide cross-linking via chondroitin 4-sulfate glycosaminoglycan	0.117144	-2.14435	0.931279	3	1	0.00233645	428	10522	50859	SPOCK3
GO:0014012	peripheral nervous system axon regeneration	0.117144	-2.14435	0.931279	3	1	0.00233645	428	10522	3371	TNC
GO:0032417	positive regulation of sodium:proton antiporter activity	0.117144	-2.14435	0.931279	3	1	0.00233645	428	10522	81	ACTN4
GO:0006046	N-acetylglucosamine catabolic process	0.117144	-2.14435	0.931279	3	1	0.00233645	428	10522	51005	AMDHD2
GO:0071225	cellular response to muramyl dipeptide	0.117144	-2.14435	0.931279	3	1	0.00233645	428	10522	9181	ARHGEF2
GO:0002118	aggressive behavior	0.117144	-2.14435	0.931279	3	1	0.00233645	428	10522	84623	KIRREL3
GO:0051136	regulation of NK T cell differentiation	0.117144	-2.14435	0.931279	3	1	0.00233645	428	10522	7704	ZBTB16
GO:1904430	negative regulation of t-circle formation	0.117144	-2.14435	0.931279	3	1	0.00233645	428	10522	51750	RTEL1
GO:1900262	regulation of DNA-directed DNA polymerase activity	0.117144	-2.14435	0.931279	3	1	0.00233645	428	10522	63922	CHTF18
GO:0060023	soft palate development	0.117144	-2.14435	0.931279	3	1	0.00233645	428	10522	1302	COL11A2
GO:0019370	leukotriene biosynthetic process	0.117144	-2.14435	0.931279	3	1	0.00233645	428	10522	2678	GGT1
GO:0006001	fructose catabolic process	0.117144	-2.14435	0.931279	3	1	0.00233645	428	10522	132158	GLYCTK
GO:0071630	ubiquitin-dependent catabolism of misfolded proteins by nucleus-associated proteasome	0.117144	-2.14435	0.931279	3	1	0.00233645	428	10522	55139	ANKZF1
GO:1990481	mRNA pseudouridine synthesis	0.117144	-2.14435	0.931279	3	1	0.00233645	428	10522	80324	PUS1
GO:0006435	threonyl-tRNA aminoacylation	0.117144	-2.14435	0.931279	3	1	0.00233645	428	10522	123283	TARSL2
GO:0035469	determination of pancreatic left/right asymmetry	0.117144	-2.14435	0.931279	3	1	0.00233645	428	10522	123872	DNAAF1
GO:0061590	calcium activated phosphatidylcholine scrambling	0.117144	-2.14435	0.931279	3	1	0.00233645	428	10522	121601	ANO4
GO:1903564	regulation of protein localization to cilium	0.117144	-2.14435	0.931279	3	1	0.00233645	428	10522	9696	CROCC
GO:0051138	positive regulation of NK T cell differentiation	0.117144	-2.14435	0.931279	3	1	0.00233645	428	10522	7704	ZBTB16
GO:1903054	negative regulation of extracellular matrix organization	0.117144	-2.14435	0.931279	3	1	0.00233645	428	10522	150356	CHADL
GO:0042908	xenobiotic transport	0.117144	-2.14435	0.931279	3	1	0.00233645	428	10522	6533	SLC6A6
GO:0072021	ascending thin limb development	0.117144	-2.14435	0.931279	3	1	0.00233645	428	10522	5311	PKD2
GO:0048069	eye pigmentation	0.117144	-2.14435	0.931279	3	1	0.00233645	428	10522	4948	OCA2
GO:0048133	male germ-line stem cell asymmetric division	0.117144	-2.14435	0.931279	3	1	0.00233645	428	10522	7704	ZBTB16
GO:0060154	cellular process regulating host cell cycle in response to virus	0.117144	-2.14435	0.931279	3	1	0.00233645	428	10522	598	BCL2L1
GO:0042636	negative regulation of hair cycle	0.117144	-2.14435	0.931279	3	1	0.00233645	428	10522	1001	CDH3
GO:0090027	negative regulation of monocyte chemotaxis	0.117144	-2.14435	0.931279	3	1	0.00233645	428	10522	26585	GREM1
GO:0072674	multinuclear osteoclast differentiation	0.117144	-2.14435	0.931279	3	1	0.00233645	428	10522	9644	SH3PXD2A
GO:0010735	positive regulation of transcription via serum response element binding	0.117144	-2.14435	0.931279	3	1	0.00233645	428	10522	9645	MICAL2
GO:0052490	negative regulation by organism of programmed cell death in other organism involved in symbiotic interaction	0.117144	-2.14435	0.931279	3	1	0.00233645	428	10522	598	BCL2L1
GO:0009202	deoxyribonucleoside triphosphate biosynthetic process	0.117144	-2.14435	0.931279	3	1	0.00233645	428	10522	221264	AK9
GO:0035609	C-terminal protein deglutamylation	0.117144	-2.14435	0.931279	3	1	0.00233645	428	10522	23287	AGTPBP1
GO:0060988	lipid tube assembly	0.117144	-2.14435	0.931279	3	1	0.00233645	428	10522	274	BIN1
GO:0035610	protein side chain deglutamylation	0.117144	-2.14435	0.931279	3	1	0.00233645	428	10522	23287	AGTPBP1
GO:1902309	negative regulation of peptidyl-serine dephosphorylation	0.117144	-2.14435	0.931279	3	1	0.00233645	428	10522	26051	PPP1R16B
GO:0042723	thiamine-containing compound metabolic process	0.117144	-2.14435	0.931279	3	1	0.00233645	428	10522	79178	THTPA
GO:0032053	ciliary basal body organization	0.117144	-2.14435	0.931279	3	1	0.00233645	428	10522	9696	CROCC
GO:0046113	nucleobase catabolic process	0.117144	-2.14435	0.931279	3	1	0.00233645	428	10522	1806	DPYD
GO:0052041	negative regulation by symbiont of host programmed cell death	0.117144	-2.14435	0.931279	3	1	0.00233645	428	10522	598	BCL2L1
GO:0033387	putrescine biosynthetic process from ornithine	0.117144	-2.14435	0.931279	3	1	0.00233645	428	10522	113451	AZIN2
GO:0003337	mesenchymal to epithelial transition involved in metanephros morphogenesis	0.117144	-2.14435	0.931279	3	1	0.00233645	428	10522	26585	GREM1
GO:0006548	histidine catabolic process	0.117144	-2.14435	0.931279	3	1	0.00233645	428	10522	10841	FTCD
GO:0042436	indole-containing compound catabolic process	0.117144	-2.14435	0.931279	3	1	0.00233645	428	10522	125061	AFMID
GO:0071462	cellular response to water stimulus	0.117144	-2.14435	0.931279	3	1	0.00233645	428	10522	5311	PKD2
GO:0009181	purine ribonucleoside diphosphate catabolic process	0.117144	-2.14435	0.931279	3	1	0.00233645	428	10522	79873	NUDT18
GO:0003241	growth involved in heart morphogenesis	0.117144	-2.14435	0.931279	3	1	0.00233645	428	10522	51548	SIRT6
GO:0001558	regulation of cell growth	0.119988	-2.12036	0.920863	285	16	0.0373832	428	10522	2.65858e+71	GREM1,PSRC1,SEMA4C,DCC,RASAL1,SEMA7A,SEMA6A,EPB41L3,TCHP,LTBP4,EGLN2,DNM2,ADAM15,SGK1,RIMS2,SEMA3B
GO:0007517	muscle organ development	0.120709	-2.11437	0.918259	161	10	0.0233645	428	10522	1.75693e+43	DMD,GTF3C5,SIRT6,RYR2,COL19A1,IGSF8,TNNT2,MURC,FLNB,TAGLN
GO:0032409	regulation of transporter activity	0.12079	-2.11371	0.917971	141	9	0.021028	428	10522	5923,1756,1785,81,6262,6446,5311,88,85358	RASGRF1,DMD,DNM2,ACTN4,RYR2,SGK1,PKD2,ACTN2,SHANK3
GO:0014003	oligodendrocyte development	0.121052	-2.11154	0.917028	30	3	0.00700935	428	10522	7456900118738	MYRF,CNTN2,ZNF488
GO:0030317	flagellated sperm motility	0.121052	-2.11154	0.917028	30	3	0.00700935	428	10522	919782598155726	TPGS1,DNAH1,INTS13
GO:0050953	sensory perception of light stimulus	0.121388	-2.10876	0.915824	83	6	0.0140187	428	10522	8.07811e+29	COL18A1,CDH3,GPR179,EML2,PDE6B,PRCD
GO:0006665	sphingolipid metabolic process	0.121413	-2.10856	0.915735	102	7	0.0163551	428	10522	1.24977e+33	SPNS2,ST3GAL4,SMPD4,ELOVL1,GAL3ST1,ELOVL7,CERS2
GO:0046461	neutral lipid catabolic process	0.122364	-2.10076	0.912347	15	2	0.0046729	428	10522	399157406	LIPE,ABHD6
GO:0046464	acylglycerol catabolic process	0.122364	-2.10076	0.912347	15	2	0.0046729	428	10522	399157406	LIPE,ABHD6
GO:1900117	regulation of execution phase of apoptosis	0.122364	-2.10076	0.912347	15	2	0.0046729	428	10522	117584598	RFFL,BCL2L1
GO:0046653	tetrahydrofolate metabolic process	0.122364	-2.10076	0.912347	15	2	0.0046729	428	10522	108414524	FTCD,MTHFR
GO:1905332	positive regulation of morphogenesis of an epithelium	0.122364	-2.10076	0.912347	15	2	0.0046729	428	10522	2658551548	GREM1,SIRT6
GO:0031103	axon regeneration	0.122364	-2.10076	0.912347	15	2	0.0046729	428	10522	837003371	JAM3,TNC
GO:0042472	inner ear morphogenesis	0.122938	-2.09607	0.910314	47	4	0.00934579	428	10522	1.61497e+19	STRC,EPHB2,PDZD7,MYO15A
GO:0001823	mesonephros development	0.122938	-2.09607	0.910314	47	4	0.00934579	428	10522	5.31127e+18	PKD2,GREM1,ZBTB16,ADAMTS16
GO:0045638	negative regulation of myeloid cell differentiation	0.122938	-2.09607	0.910314	47	4	0.00934579	428	10522	5.16218e+18	KLF13,ZBTB16,FBN1,TMEM178A
GO:0050767	regulation of neurogenesis	0.123532	-2.09125	0.90822	525	27	0.0630841	428	10522	2.74537e+121	BIN1,PLXNB3,SEMA4C,DCC,TRIM11,ZNF536,RASAL1,SEMA7A,SRCIN1,SHANK3,PSEN1,SEMA6A,DISP3,EPHB2,CUX2,KIF13B,ARHGEF1,DNM2,ARHGEF2,CNTN2,IL1RAPL1,ZNF488,RTN4IP1,RIMS2,GDF7,CERS2,SEMA3B
GO:0003006	developmental process involved in reproduction	0.123621	-2.09053	0.907907	329	18	0.0420561	428	10522	8.54913e+76	LGR5,COL9A3,TPGS1,NASP,OSBP2,ZBTB16,OCA2,BCL2L1,SEPT4,VASH1,POMZP3,JAM3,TNC,TFEB,ADAM15,PKD2,CDC25B,GDF7
GO:0032940	secretion by cell	0.123621	-2.09053	0.907907	329	18	0.0420561	428	10522	201294,51172,6536,80725,203190,88,5663,54843,8425,84446,64788,81,2914,7450,123036,57553,9699,2912	UNC13D,NAGPA,SLC6A9,SRCIN1,LGI3,ACTN2,PSEN1,SYTL2,LTBP4,BRSK1,LMF1,ACTN4,GRM4,VWF,TC2N,MICAL3,RIMS2,GRM2
GO:0048640	negative regulation of developmental growth	0.12412	-2.08651	0.90616	65	5	0.0116822	428	10522	8.48255e+21	SEMA7A,SEMA4C,DCC,SEMA6A,SEMA3B
GO:0007368	determination of left/right symmetry	0.12412	-2.08651	0.90616	65	5	0.0116822	428	10522	5.31196e+22	PKD2,MICAL2,DNAAF1,PSEN1,DAAM2
GO:0051345	positive regulation of hydrolase activity	0.124588	-2.08274	0.904523	659	33	0.0771028	428	10522	27000,115704,58504,54662,88,4650,6305,341676,7023,57449,129049,23263,9138,1785,9181,51195,392,9771,26000,5923,8437,6262,55357,642517,9844,23255,51291,5924,64788,7139,57636,201176,338328	DNAJC2,EVI5L,ARHGAP22,TBC1D13,ACTN2,MYO9B,SBF1,NEK5,TFAP4,PLEKHG5,SGSM1,MCF2L,ARHGEF1,DNM2,ARHGEF2,RAPGEFL1,ARHGAP1,RAPGEF5,TBC1D10B,RASGRF1,RASAL1,RYR2,TBC1D2,AGAP9,ELMO1,MTCL1,GMIP,RASGRF2,LMF1,TNNT2,ARHGAP23,ARHGAP27,GPIHBP1
GO:0051270	regulation of cellular component movement	0.127688	-2.05817	0.89385	505	26	0.0607477	428	10522	5365,26585,8633,123872,54910,4354,117584,6262,8482,80781,80725,22846,57406,6793,83700,57556,4000,23604,6446,8751,81,7139,50859,5796,7869,29956	PLXNB3,GREM1,UNC5C,DNAAF1,SEMA4C,MPP1,RFFL,RYR2,SEMA7A,COL18A1,SRCIN1,VASH1,ABHD6,STK10,JAM3,SEMA6A,LMNA,DAPK2,SGK1,ADAM15,ACTN4,TNNT2,SPOCK3,PTPRK,SEMA3B,CERS2
GO:0023061	signal release	0.128089	-2.05503	0.892489	123	8	0.0186916	428	10522	6.53684e+35	SLC6A9,LTBP4,BRSK1,GRM4,PSEN1,TC2N,SYTL2,RIMS2
GO:0030855	epithelial cell differentiation	0.128829	-2.04927	0.889987	246	14	0.0327103	428	10522	2.65858e+66	GREM1,PDZD7,SIDT2,SHARPIN,TCHH,CDH3,COL18A1,MYO1E,STRC,PPP1R16B,HAPLN2,FLNB,TAGLN,GDF7
GO:0015748	organophosphate ester transport	0.130075	-2.03964	0.885806	48	4	0.00934579	428	10522	5205,114879,9619,20	ATP8B1,OSBPL5,ABCG1,ABCA2
GO:0055088	lipid homeostasis	0.130102	-2.03944	0.885717	66	5	0.0116822	428	10522	57540,114899,9619,338328,20	DISP3,C1QTNF3,ABCG1,GPIHBP1,ABCA2
GO:0008154	actin polymerization or depolymerization	0.130202	-2.03867	0.885382	31	3	0.00700935	428	10522	96457958557553	MICAL2,CORO7,MICAL3
GO:0097722	sperm motility	0.130202	-2.03867	0.885382	31	3	0.00700935	428	10522	919782598155726	TPGS1,DNAH1,INTS13
GO:0061001	regulation of dendritic spine morphogenesis	0.130202	-2.03867	0.885382	31	3	0.00700935	428	10522	807258535823316	SRCIN1,SHANK3,CUX2
GO:0060537	muscle tissue development	0.135369	-1.99975	0.868482	165	10	0.0233645	428	10522	9328,51548,1310,6262,5311,7139,93185,88,4000,2317	GTF3C5,SIRT6,COL19A1,RYR2,PKD2,TNNT2,IGSF8,ACTN2,LMNA,FLNB
GO:0007286	spermatid development	0.136212	-1.99354	0.865785	67	5	0.0116822	428	10522	9.19782e+22	TPGS1,OSBP2,SEPT4,OCA2,JAM3
GO:0010837	regulation of keratinocyte proliferation	0.136241	-1.99333	0.865691	16	2	0.0046729	428	10522	10015796	CDH3,PTPRK
GO:0010447	response to acidic pH	0.136241	-1.99333	0.865691	16	2	0.0046729	428	10522	93119033	ASIC3,PKD2L1
GO:0060972	left/right pattern formation	0.136241	-1.99333	0.865691	16	2	0.0046729	428	10522	12387255329	DNAAF1,MNS1
GO:0086012	membrane depolarization during cardiac muscle cell action potential	0.136241	-1.99333	0.865691	16	2	0.0046729	428	10522	6108913	HCN2,CACNA1G
GO:0003338	metanephros morphogenesis	0.136241	-1.99333	0.865691	16	2	0.0046729	428	10522	265855311	GREM1,PKD2
GO:0019511	peptidyl-proline hydroxylation	0.136241	-1.99333	0.865691	16	2	0.0046729	428	10522	64714112398	PDIA2,EGLN2
GO:0002886	regulation of myeloid leukocyte mediated immunity	0.136241	-1.99333	0.865691	16	2	0.0046729	428	10522	2012949846	UNC13D,GAB2
GO:0031114	regulation of microtubule depolymerization	0.136241	-1.99333	0.865691	16	2	0.0046729	428	10522	918157159	ARHGEF2,TRIM54
GO:0021895	cerebral cortex neuron differentiation	0.136241	-1.99333	0.865691	16	2	0.0046729	428	10522	69005663	CNTN2,PSEN1
GO:0043162	ubiquitin-dependent protein catabolic process via the multivesicular body sorting pathway	0.136241	-1.99333	0.865691	16	2	0.0046729	428	10522	89853390595	MVB12B,UBAP1L
GO:0007026	negative regulation of microtubule depolymerization	0.136241	-1.99333	0.865691	16	2	0.0046729	428	10522	918157159	ARHGEF2,TRIM54
GO:0032102	negative regulation of response to external stimulus	0.136555	-1.99103	0.864692	145	9	0.021028	428	10522	8.48227e+42	SEMA7A,GREM1,MVK,C1QTNF3,SEMA4C,SEMA6A,SHARPIN,CERS2,SEMA3B
GO:0006520	cellular amino acid metabolic process	0.138167	-1.97929	0.859595	228	13	0.0303738	428	10522	2.67811e+61	GGT1,FTCD,GSTZ1,SLC6A6,DNMT3A,CTNS,EGLN2,MTHFR,MRI1,DPYD,AFMID,TARSL2,AZIN2
GO:0009888	tissue development	0.138397	-1.97763	0.858872	825	40	0.0934579	428	10522	8549,54910,51092,8482,80781,88,26051,5663,3371,57556,2317,4000,79955,5818,7062,8751,1310,1001,4643,60484,6876,7869,9645,123872,26585,7704,51548,9328,1302,26249,65985,81858,6262,161497,93185,65979,5311,7139,151449,170690	LGR5,SEMA4C,SIDT2,SEMA7A,COL18A1,ACTN2,PPP1R16B,PSEN1,TNC,SEMA6A,FLNB,LMNA,PDZD7,NECTIN1,TCHH,ADAM15,COL19A1,CDH3,MYO1E,HAPLN2,TAGLN,SEMA3B,MICAL2,DNAAF1,GREM1,ZBTB16,SIRT6,GTF3C5,COL11A2,KLHL3,AACS,SHARPIN,RYR2,STRC,IGSF8,PHACTR4,PKD2,TNNT2,GDF7,ADAMTS16
GO:0002066	columnar/cuboidal epithelial cell development	0.139587	-1.96907	0.855155	32	3	0.00700935	428	10522	1614977995551090	STRC,PDZD7,SIDT2
GO:0006575	cellular modified amino acid metabolic process	0.140323	-1.96381	0.852871	106	7	0.0163551	428	10522	2.6783e+32	GGT1,GSTZ1,FTCD,EGLN2,GSTO2,CTNS,MTHFR
GO:0044703	multi-organism reproductive process	0.1411	-1.95829	0.850474	445	23	0.0537383	428	10522	2.67885e+100	GGT1,LGR5,TPGS1,DNMT3A,OSBP2,ZBTB16,OCA2,TSGA10,SPAG8,IGSF8,BCL2L1,SBF1,SEPT4,GAL3ST1,POMZP3,MNS1,JAM3,KIAA1524,FAM50A,DNM2,CDC25B,DNAH9,AZIN2
GO:0050804	modulation of synaptic transmission	0.14142	-1.95602	0.84949	229	13	0.0303738	428	10522	5.9232e+58	RASGRF1,EPHB2,CNTNAP4,SHISA7,CUX2,GRM4,CNTN2,IGSF9B,SHANK3,PSEN1,ABHD6,RIMS2,GRM2
GO:1902904	negative regulation of supramolecular fiber organization	0.142602	-1.94769	0.845873	87	6	0.0140187	428	10522	9.18115e+29	ARHGEF2,CHADL,TRIM54,EML2,SHANK3,LIMA1
GO:0022008	neurogenesis	0.143239	-1.94324	0.843938	1057	50	0.116822	428	10522	274,5365,1788,54910,81559,9745,8482,80725,28988,85358,5663,3371,79641,57556,23136,2048,79955,84446,84570,23316,23303,5818,9138,1785,5205,9181,6446,6900,118738,84623,9699,5796,29956,7869,56896,5923,8633,85377,1630,8437,161497,83700,81551,57540,23287,745,11141,57453,84816,151449	BIN1,PLXNB3,DNMT3A,SEMA4C,TRIM11,ZNF536,SEMA7A,SRCIN1,DBNL,SHANK3,PSEN1,TNC,ROGDI,SEMA6A,EPB41L3,EPHB2,PDZD7,BRSK1,COL25A1,CUX2,KIF13B,NECTIN1,ARHGEF1,DNM2,ATP8B1,ARHGEF2,SGK1,CNTN2,ZNF488,KIRREL3,RIMS2,PTPRK,CERS2,SEMA3B,DPYSL5,RASGRF1,UNC5C,MICALL1,DCC,RASAL1,STRC,JAM3,STMN4,DISP3,AGTPBP1,MYRF,IL1RAPL1,DSCAML1,RTN4IP1,GDF7
GO:0043547	positive regulation of GTPase activity	0.143242	-1.94322	0.843929	468	24	0.0560748	428	10522	5923,115704,58504,8437,54662,88,4650,6305,55357,57449,129049,642517,9844,5924,51291,23263,9138,9181,392,51195,57636,9771,201176,26000	RASGRF1,EVI5L,ARHGAP22,RASAL1,TBC1D13,ACTN2,MYO9B,SBF1,TBC1D2,PLEKHG5,SGSM1,AGAP9,ELMO1,RASGRF2,GMIP,MCF2L,ARHGEF1,ARHGEF2,ARHGAP1,RAPGEFL1,ARHGAP23,RAPGEF5,ARHGAP27,TBC1D10B
GO:0006816	calcium ion transport	0.14482	-1.93226	0.839172	147	9	0.021028	428	10522	6.26256e+40	RYR2,TRPV6,PKD2,NALCN,IL1RAPL1,PKD2L1,CACNA1G,TMEM165,PSEN1
GO:0070509	calcium ion import	0.144846	-1.93208	0.839093	50	4	0.00934579	428	10522	6.26256e+16	RYR2,TRPV6,PKD2,CACNA1G
GO:1901655	cellular response to ketone	0.144846	-1.93208	0.839093	50	4	0.00934579	428	10522	7.02311e+17	TFAP4,FBXO32,AACS,ADCY5
GO:0007186	G-protein coupled receptor signaling pathway	0.144941	-1.93143	0.83881	294	16	0.0373832	428	10522	8549,7433,2849,118442,88,440435,2861,124976,1395,387509,111,2914,976,51195,5158,2912	LGR5,VIPR1,GPR26,GPR62,ACTN2,GPR179,GPR37,SPNS2,CRHR2,GPR153,ADCY5,GRM4,ADGRE5,RAPGEFL1,PDE6B,GRM2
GO:0072001	renal system development	0.146955	-1.91763	0.832815	168	10	0.0233645	428	10522	8.54927e+44	LGR5,GREM1,ZBTB16,KLHL3,FBN1,MMP17,PKD2,MYO1E,KIRREL3,ADAMTS16
GO:0048869	cellular developmental process	0.148778	-1.9053	0.82746	2044	92	0.214953	428	10522	8549,5365,1788,81559,58504,51092,26206,8482,80781,598,5414,26051,3371,79641,57556,2317,23136,84570,23316,84446,5818,1785,1310,1001,4643,994,6900,118738,6876,29956,9846,5796,7869,2318,85377,7704,23762,4948,2077,1630,51548,161497,83700,57159,55846,347273,84816,6461,274,91978,54910,114899,1756,9745,55502,28988,80725,88,85358,5663,5305,4000,2048,79955,23303,9138,7062,8751,9181,5205,6446,84623,9699,60…	LGR5,PLXNB3,DNMT3A,TRIM11,ARHGAP22,SIDT2,SPAG8,SEMA7A,COL18A1,BCL2L1,SEPT4,PPP1R16B,TNC,ROGDI,SEMA6A,FLNB,EPB41L3,COL25A1,CUX2,BRSK1,NECTIN1,DNM2,COL19A1,CDH3,MYO1E,CDC25B,CNTN2,ZNF488,TAGLN,CERS2,GAB2,PTPRK,SEMA3B,FLNC,MICALL1,ZBTB16,OSBP2,OCA2,ERF,DCC,SIRT6,STRC,JAM3,TRIM54,ITFG2,MURC,RTN4IP1,SHB,BIN1,TPGS1,SEMA4C,C1QTNF3,DMD,ZNF536,HES6,DBNL,SRCIN1,ACTN2,SHANK3,PSEN1,PIP4K2A,LMNA,EPHB2,PDZD7,K…
GO:0045926	negative regulation of growth	0.149045	-1.9035	0.826681	148	9	0.021028	428	10522	8.42603e+40	TCHP,GREM1,PSRC1,SEMA4C,DCC,SEMA7A,ADAM15,SEMA6A,SEMA3B
GO:1901605	alpha-amino acid metabolic process	0.149045	-1.9035	0.826681	148	9	0.021028	428	10522	2.67811e+43	GGT1,FTCD,GSTZ1,DNMT3A,EGLN2,MTHFR,MRI1,AFMID,AZIN2
GO:0086010	membrane depolarization during action potential	0.149192	-1.90252	0.826254	33	3	0.00700935	428	10522	2592326108913	NALCN,HCN2,CACNA1G
GO:0055008	cardiac muscle tissue morphogenesis	0.149192	-1.90252	0.826254	33	3	0.00700935	428	10522	6262713951548	RYR2,TNNT2,SIRT6
GO:0031109	microtubule polymerization or depolymerization	0.149192	-1.90252	0.826254	33	3	0.00700935	428	10522	8155112460211070	STMN4,KIF19,TPPP
GO:0060113	inner ear receptor cell differentiation	0.149192	-1.90252	0.826254	33	3	0.00700935	428	10522	520516149779955	ATP8B1,STRC,PDZD7
GO:0060999	positive regulation of dendritic spine development	0.149192	-1.90252	0.826254	33	3	0.00700935	428	10522	85358566323316	SHANK3,PSEN1,CUX2
GO:2000779	regulation of double-strand break repair	0.149192	-1.90252	0.826254	33	3	0.00700935	428	10522	94005154851750	RECQL5,SIRT6,RTEL1
GO:0071549	cellular response to dexamethasone stimulus	0.150444	-1.89416	0.822625	17	2	0.0046729	428	10522	7023114907	TFAP4,FBXO32
GO:0009994	oocyte differentiation	0.150444	-1.89416	0.822625	17	2	0.0046729	428	10522	8549994	LGR5,CDC25B
GO:0018126	protein hydroxylation	0.150444	-1.89416	0.822625	17	2	0.0046729	428	10522	64714112398	PDIA2,EGLN2
GO:0046130	purine ribonucleoside catabolic process	0.150444	-1.89416	0.822625	17	2	0.0046729	428	10522	27279873	AMPD3,NUDT18
GO:1903861	positive regulation of dendrite extension	0.150444	-1.89416	0.822625	17	2	0.0046729	428	10522	96998437	RIMS2,RASAL1
GO:0031529	ruffle organization	0.150444	-1.89416	0.822625	17	2	0.0046729	428	10522	2898851474	DBNL,LIMA1
GO:0046638	positive regulation of alpha-beta T cell differentiation	0.150444	-1.89416	0.822625	17	2	0.0046729	428	10522	64617704	SHB,ZBTB16
GO:0043300	regulation of leukocyte degranulation	0.150444	-1.89416	0.822625	17	2	0.0046729	428	10522	2012949846	UNC13D,GAB2
GO:0010880	regulation of release of sequestered calcium ion into cytosol by sarcoplasmic reticulum	0.150444	-1.89416	0.822625	17	2	0.0046729	428	10522	62621756	RYR2,DMD
GO:0006152	purine nucleoside catabolic process	0.150444	-1.89416	0.822625	17	2	0.0046729	428	10522	27279873	AMPD3,NUDT18
GO:0016601	Rac protein signal transduction	0.150444	-1.89416	0.822625	17	2	0.0046729	428	10522	289889844	DBNL,ELMO1
GO:0055090	acylglycerol homeostasis	0.150444	-1.89416	0.822625	17	2	0.0046729	428	10522	114899338328	C1QTNF3,GPIHBP1
GO:0070328	triglyceride homeostasis	0.150444	-1.89416	0.822625	17	2	0.0046729	428	10522	114899338328	C1QTNF3,GPIHBP1
GO:0010882	regulation of cardiac muscle contraction by calcium ion signaling	0.150444	-1.89416	0.822625	17	2	0.0046729	428	10522	62621756	RYR2,DMD
GO:0019748	secondary metabolic process	0.150444	-1.89416	0.822625	17	2	0.0046729	428	10522	14974948	CTNS,OCA2
GO:0061099	negative regulation of protein tyrosine kinase activity	0.150444	-1.89416	0.822625	17	2	0.0046729	428	10522	807255663	SRCIN1,PSEN1
GO:0006639	acylglycerol metabolic process	0.152467	-1.88081	0.816824	51	4	0.00934579	428	10522	6.47884e+18	LMF1,LIPE,ABHD6,AGPAT4
GO:0009713	catechol-containing compound biosynthetic process	0.153066	-1.87689	0.815121	4	1	0.00233645	428	10522	2861	GPR37
GO:0044531	modulation of programmed cell death in other organism	0.153066	-1.87689	0.815121	4	1	0.00233645	428	10522	598	BCL2L1
GO:0002544	chronic inflammatory response	0.153066	-1.87689	0.815121	4	1	0.00233645	428	10522	201294	UNC13D
GO:2000969	positive regulation of alpha-amino-3-hydroxy-5-methyl-4-isoxazole propionate selective glutamate receptor activity	0.153066	-1.87689	0.815121	4	1	0.00233645	428	10522	85358	SHANK3
GO:2000344	positive regulation of acrosome reaction	0.153066	-1.87689	0.815121	4	1	0.00233645	428	10522	22932	POMZP3
GO:0016080	synaptic vesicle targeting	0.153066	-1.87689	0.815121	4	1	0.00233645	428	10522	5663	PSEN1
GO:0061084	negative regulation of protein refolding	0.153066	-1.87689	0.815121	4	1	0.00233645	428	10522	6625	SNRNP70
GO:2001013	epithelial cell proliferation involved in renal tubule morphogenesis	0.153066	-1.87689	0.815121	4	1	0.00233645	428	10522	8549	LGR5
GO:1902267	regulation of polyamine transmembrane transport	0.153066	-1.87689	0.815121	4	1	0.00233645	428	10522	113451	AZIN2
GO:0097688	glutamate receptor clustering	0.153066	-1.87689	0.815121	4	1	0.00233645	428	10522	85358	SHANK3
GO:0021631	optic nerve morphogenesis	0.153066	-1.87689	0.815121	4	1	0.00233645	428	10522	2048	EPHB2
GO:0047484	regulation of response to osmotic stress	0.153066	-1.87689	0.815121	4	1	0.00233645	428	10522	9181	ARHGEF2
GO:0060385	axonogenesis involved in innervation	0.153066	-1.87689	0.815121	4	1	0.00233645	428	10522	84570	COL25A1
GO:0098735	positive regulation of the force of heart contraction	0.153066	-1.87689	0.815121	4	1	0.00233645	428	10522	6262	RYR2
GO:0046952	ketone body catabolic process	0.153066	-1.87689	0.815121	4	1	0.00233645	428	10522	64064	OXCT2
GO:0071907	determination of digestive tract left/right asymmetry	0.153066	-1.87689	0.815121	4	1	0.00233645	428	10522	123872	DNAAF1
GO:0014722	regulation of skeletal muscle contraction by calcium ion signaling	0.153066	-1.87689	0.815121	4	1	0.00233645	428	10522	1756	DMD
GO:0086068	Purkinje myocyte to ventricular cardiac muscle cell communication	0.153066	-1.87689	0.815121	4	1	0.00233645	428	10522	6262	RYR2
GO:0002323	natural killer cell activation involved in immune response	0.153066	-1.87689	0.815121	4	1	0.00233645	428	10522	201294	UNC13D
GO:0043320	natural killer cell degranulation	0.153066	-1.87689	0.815121	4	1	0.00233645	428	10522	201294	UNC13D
GO:0070305	response to cGMP	0.153066	-1.87689	0.815121	4	1	0.00233645	428	10522	610	HCN2
GO:0035357	peroxisome proliferator activated receptor signaling pathway	0.153066	-1.87689	0.815121	4	1	0.00233645	428	10522	81	ACTN4
GO:0071692	protein localization to extracellular region	0.153066	-1.87689	0.815121	4	1	0.00233645	428	10522	2200	FBN1
GO:0014808	release of sequestered calcium ion into cytosol by sarcoplasmic reticulum	0.153066	-1.87689	0.815121	4	1	0.00233645	428	10522	6262	RYR2
GO:0032415	regulation of sodium:proton antiporter activity	0.153066	-1.87689	0.815121	4	1	0.00233645	428	10522	81	ACTN4
GO:1902083	negative regulation of peptidyl-cysteine S-nitrosylation	0.153066	-1.87689	0.815121	4	1	0.00233645	428	10522	1756	DMD
GO:0010626	negative regulation of Schwann cell proliferation	0.153066	-1.87689	0.815121	4	1	0.00233645	428	10522	29956	CERS2
GO:0032264	IMP salvage	0.153066	-1.87689	0.815121	4	1	0.00233645	428	10522	272	AMPD3
GO:1901894	regulation of calcium-transporting ATPase activity	0.153066	-1.87689	0.815121	4	1	0.00233645	428	10522	6262	RYR2
GO:0042423	catecholamine biosynthetic process	0.153066	-1.87689	0.815121	4	1	0.00233645	428	10522	2861	GPR37
GO:0055091	phospholipid homeostasis	0.153066	-1.87689	0.815121	4	1	0.00233645	428	10522	9619	ABCG1
GO:0072235	metanephric distal tubule development	0.153066	-1.87689	0.815121	4	1	0.00233645	428	10522	5311	PKD2
GO:0031585	regulation of inositol 1,4,5-trisphosphate-sensitive calcium-release channel activity	0.153066	-1.87689	0.815121	4	1	0.00233645	428	10522	5311	PKD2
GO:0046940	nucleoside monophosphate phosphorylation	0.153066	-1.87689	0.815121	4	1	0.00233645	428	10522	221264	AK9
GO:0072079	nephron tubule formation	0.153066	-1.87689	0.815121	4	1	0.00233645	428	10522	26585	GREM1
GO:1900165	negative regulation of interleukin-6 secretion	0.153066	-1.87689	0.815121	4	1	0.00233645	428	10522	114899	C1QTNF3
GO:1900086	positive regulation of peptidyl-tyrosine autophosphorylation	0.153066	-1.87689	0.815121	4	1	0.00233645	428	10522	26585	GREM1
GO:1905516	positive regulation of fertilization	0.153066	-1.87689	0.815121	4	1	0.00233645	428	10522	22932	POMZP3
GO:0097039	protein linear polyubiquitination	0.153066	-1.87689	0.815121	4	1	0.00233645	428	10522	81858	SHARPIN
GO:0010847	regulation of chromatin assembly	0.153066	-1.87689	0.815121	4	1	0.00233645	428	10522	51548	SIRT6
GO:0002175	protein localization to paranode region of axon	0.153066	-1.87689	0.815121	4	1	0.00233645	428	10522	23136	EPB41L3
GO:1903514	calcium ion transport from endoplasmic reticulum to cytosol	0.153066	-1.87689	0.815121	4	1	0.00233645	428	10522	6262	RYR2
GO:0061438	renal system vasculature morphogenesis	0.153066	-1.87689	0.815121	4	1	0.00233645	428	10522	5311	PKD2
GO:0097114	NMDA glutamate receptor clustering	0.153066	-1.87689	0.815121	4	1	0.00233645	428	10522	85358	SHANK3
GO:0034374	low-density lipoprotein particle remodeling	0.153066	-1.87689	0.815121	4	1	0.00233645	428	10522	9619	ABCG1
GO:0021527	spinal cord association neuron differentiation	0.153066	-1.87689	0.815121	4	1	0.00233645	428	10522	151449	GDF7
GO:0048262	determination of dorsal/ventral asymmetry	0.153066	-1.87689	0.815121	4	1	0.00233645	428	10522	26585	GREM1
GO:2001137	positive regulation of endocytic recycling	0.153066	-1.87689	0.815121	4	1	0.00233645	428	10522	88	ACTN2
GO:0048549	positive regulation of pinocytosis	0.153066	-1.87689	0.815121	4	1	0.00233645	428	10522	81	ACTN4
GO:1900084	regulation of peptidyl-tyrosine autophosphorylation	0.153066	-1.87689	0.815121	4	1	0.00233645	428	10522	26585	GREM1
GO:0052040	modulation by symbiont of host programmed cell death	0.153066	-1.87689	0.815121	4	1	0.00233645	428	10522	598	BCL2L1
GO:0052150	modulation by symbiont of host apoptotic process	0.153066	-1.87689	0.815121	4	1	0.00233645	428	10522	598	BCL2L1
GO:0002318	myeloid progenitor cell differentiation	0.153066	-1.87689	0.815121	4	1	0.00233645	428	10522	83700	JAM3
GO:0000101	sulfur amino acid transport	0.153066	-1.87689	0.815121	4	1	0.00233645	428	10522	1497	CTNS
GO:1990314	cellular response to insulin-like growth factor stimulus	0.153066	-1.87689	0.815121	4	1	0.00233645	428	10522	2200	FBN1
GO:0009446	putrescine biosynthetic process	0.153066	-1.87689	0.815121	4	1	0.00233645	428	10522	113451	AZIN2
GO:0009120	deoxyribonucleoside metabolic process	0.153066	-1.87689	0.815121	4	1	0.00233645	428	10522	1806	DPYD
GO:0021853	cerebral cortex GABAergic interneuron migration	0.153066	-1.87689	0.815121	4	1	0.00233645	428	10522	6900	CNTN2
GO:0086046	membrane depolarization during SA node cell action potential	0.153066	-1.87689	0.815121	4	1	0.00233645	428	10522	8913	CACNA1G
GO:0044241	lipid digestion	0.153066	-1.87689	0.815121	4	1	0.00233645	428	10522	64788	LMF1
GO:0048050	post-embryonic eye morphogenesis	0.153066	-1.87689	0.815121	4	1	0.00233645	428	10522	2200	FBN1
GO:1901896	positive regulation of calcium-transporting ATPase activity	0.153066	-1.87689	0.815121	4	1	0.00233645	428	10522	6262	RYR2
GO:0086029	Purkinje myocyte to ventricular cardiac muscle cell signaling	0.153066	-1.87689	0.815121	4	1	0.00233645	428	10522	6262	RYR2
GO:0052433	modulation by organism of apoptotic process in other organism involved in symbiotic interaction	0.153066	-1.87689	0.815121	4	1	0.00233645	428	10522	598	BCL2L1
GO:0002943	tRNA dihydrouridine synthesis	0.153066	-1.87689	0.815121	4	1	0.00233645	428	10522	56931	DUS3L
GO:0052248	modulation of programmed cell death in other organism involved in symbiotic interaction	0.153066	-1.87689	0.815121	4	1	0.00233645	428	10522	598	BCL2L1
GO:0000350	generation of catalytic spliceosome for second transesterification step	0.153066	-1.87689	0.815121	4	1	0.00233645	428	10522	8559	PRPF18
GO:2001270	regulation of cysteine-type endopeptidase activity involved in execution phase of apoptosis	0.153066	-1.87689	0.815121	4	1	0.00233645	428	10522	117584	RFFL
GO:0030035	microspike assembly	0.153066	-1.87689	0.815121	4	1	0.00233645	428	10522	88	ACTN2
GO:1901563	response to camptothecin	0.153066	-1.87689	0.815121	4	1	0.00233645	428	10522	9400	RECQL5
GO:0032286	central nervous system myelin maintenance	0.153066	-1.87689	0.815121	4	1	0.00233645	428	10522	745	MYRF
GO:1900376	regulation of secondary metabolite biosynthetic process	0.153066	-1.87689	0.815121	4	1	0.00233645	428	10522	1001	CDH3
GO:0042416	dopamine biosynthetic process	0.153066	-1.87689	0.815121	4	1	0.00233645	428	10522	2861	GPR37
GO:0033189	response to vitamin A	0.153066	-1.87689	0.815121	4	1	0.00233645	428	10522	1788	DNMT3A
GO:0016056	rhodopsin mediated signaling pathway	0.153066	-1.87689	0.815121	4	1	0.00233645	428	10522	5158	PDE6B
GO:0071635	negative regulation of transforming growth factor beta production	0.153066	-1.87689	0.815121	4	1	0.00233645	428	10522	1001	CDH3
GO:0003256	regulation of transcription from RNA polymerase II promoter involved in myocardial precursor cell differentiation	0.153066	-1.87689	0.815121	4	1	0.00233645	428	10522	26585	GREM1
GO:0070163	regulation of adiponectin secretion	0.153066	-1.87689	0.815121	4	1	0.00233645	428	10522	114899	C1QTNF3
GO:0048021	regulation of melanin biosynthetic process	0.153066	-1.87689	0.815121	4	1	0.00233645	428	10522	1001	CDH3
GO:1904936	interneuron migration	0.153066	-1.87689	0.815121	4	1	0.00233645	428	10522	6900	CNTN2
GO:0010032	meiotic chromosome condensation	0.153066	-1.87689	0.815121	4	1	0.00233645	428	10522	9918	NCAPD2
GO:1900193	regulation of oocyte maturation	0.153066	-1.87689	0.815121	4	1	0.00233645	428	10522	6461	SHB
GO:0015801	aromatic amino acid transport	0.153066	-1.87689	0.815121	4	1	0.00233645	428	10522	4948	OCA2
GO:0060965	negative regulation of gene silencing by miRNA	0.153066	-1.87689	0.815121	4	1	0.00233645	428	10522	9612	NCOR2
GO:1902744	negative regulation of lamellipodium organization	0.153066	-1.87689	0.815121	4	1	0.00233645	428	10522	5365	PLXNB3
GO:2000042	negative regulation of double-strand break repair via homologous recombination	0.153066	-1.87689	0.815121	4	1	0.00233645	428	10522	9400	RECQL5
GO:0044532	modulation of apoptotic process in other organism	0.153066	-1.87689	0.815121	4	1	0.00233645	428	10522	598	BCL2L1
GO:0071694	maintenance of protein location in extracellular region	0.153066	-1.87689	0.815121	4	1	0.00233645	428	10522	2200	FBN1
GO:0071321	cellular response to cGMP	0.153066	-1.87689	0.815121	4	1	0.00233645	428	10522	610	HCN2
GO:0051835	positive regulation of synapse structural plasticity	0.153066	-1.87689	0.815121	4	1	0.00233645	428	10522	85358	SHANK3
GO:0033299	secretion of lysosomal enzymes	0.153066	-1.87689	0.815121	4	1	0.00233645	428	10522	51172	NAGPA
GO:0061083	regulation of protein refolding	0.153066	-1.87689	0.815121	4	1	0.00233645	428	10522	6625	SNRNP70
GO:2000348	regulation of CD40 signaling pathway	0.153066	-1.87689	0.815121	4	1	0.00233645	428	10522	81858	SHARPIN
GO:0019344	cysteine biosynthetic process	0.153066	-1.87689	0.815121	4	1	0.00233645	428	10522	2678	GGT1
GO:0072236	metanephric loop of Henle development	0.153066	-1.87689	0.815121	4	1	0.00233645	428	10522	5311	PKD2
GO:0097113	AMPA glutamate receptor clustering	0.153066	-1.87689	0.815121	4	1	0.00233645	428	10522	85358	SHANK3
GO:0061439	kidney vasculature morphogenesis	0.153066	-1.87689	0.815121	4	1	0.00233645	428	10522	5311	PKD2
GO:0009240	isopentenyl diphosphate biosynthetic process	0.153066	-1.87689	0.815121	4	1	0.00233645	428	10522	4598	MVK
GO:0046490	isopentenyl diphosphate metabolic process	0.153066	-1.87689	0.815121	4	1	0.00233645	428	10522	4598	MVK
GO:0060012	synaptic transmission, glycinergic	0.153066	-1.87689	0.815121	4	1	0.00233645	428	10522	6536	SLC6A9
GO:0060046	regulation of acrosome reaction	0.153066	-1.87689	0.815121	4	1	0.00233645	428	10522	22932	POMZP3
GO:0071676	negative regulation of mononuclear cell migration	0.153066	-1.87689	0.815121	4	1	0.00233645	428	10522	26585	GREM1
GO:0007409	axonogenesis	0.153795	-1.87214	0.813058	254	14	0.0327103	428	10522	5.36557e+62	PLXNB3,DPYSL5,UNC5C,EPHB2,DCC,BRSK1,COL25A1,NECTIN1,SEMA7A,CNTN2,DSCAML1,SEMA6A,SEMA3B,GDF7
GO:0051179	localization	0.154456	-1.86784	0.811194	3341	146	0.341121	428	10522	23649,51092,9717,8482,203190,23604,124976,23316,5818,1785,20,121601,25924,5796,85377,7704,23762,54207,4948,1630,26249,65083,259232,10082,84084,81,146754,8714,123036,55421,283987,80725,85358,5663,55858,25981,4000,8559,9349,9311,79955,23303,23149,9033,84623,9699,10350,2912,9295,51172,26585,22863,9498,206358,6262,387775,55357,65979,6533,7450,6949,203062,401548,338328,5365,541468,79585,23520,115704,6…	POLA2,SIDT2,SEC14L5,SEMA7A,LGI3,DAPK2,SPNS2,CUX2,NECTIN1,DNM2,ABCA2,ANO4,MYRIP,PTPRK,MICALL1,ZBTB16,OSBP2,KCNK10,OCA2,DCC,KLHL3,NOL6,NALCN,GPC6,RAB6C,ACTN4,DNAH2,ABCC3,TC2N,NCBP3,HID1,SRCIN1,SHANK3,PSEN1,TMEM165,DNAH1,LMNA,PRPF18,RPL23,ASIC3,PDZD7,KIF13B,FCHO1,PKD2L1,KIRREL3,RIMS2,ABCA9,GRM2,SRSF11,NAGPA,GREM1,ATG14,SLC4A8,SLC36A1,RYR2,SLC22A10,TBC1D2,PHACTR4,SLC6A6,VWF,TCOF1,TSNARE1,SNX30,GPIHBP…
GO:0032412	regulation of ion transmembrane transporter activity	0.154968	-1.86454	0.809759	129	8	0.0186916	428	10522	6262,81,5923,5311,88,1756,85358,1785	RYR2,ACTN4,RASGRF1,PKD2,ACTN2,DMD,SHANK3,DNM2
GO:0003007	heart morphogenesis	0.154968	-1.86454	0.809759	129	8	0.0186916	428	10522	9.64512e+34	MICAL2,DNAAF1,SIRT6,RYR2,ADAM15,TNNT2,PKD2,PSEN1
GO:0048515	spermatid differentiation	0.15528	-1.86253	0.808886	70	5	0.0116822	428	10522	9.19782e+22	TPGS1,OSBP2,SEPT4,OCA2,JAM3
GO:0048754	branching morphogenesis of an epithelial tube	0.15528	-1.86253	0.808886	70	5	0.0116822	428	10522	2.65855e+24	GREM1,PKD2,TNC,GDF7,ADAMTS16
GO:0051960	regulation of nervous system development	0.155363	-1.86199	0.808651	585	29	0.067757	428	10522	2.74537e+128	BIN1,PLXNB3,SEMA4C,DCC,TRIM11,RASAL1,ZNF536,SEMA7A,SRCIN1,SHANK3,PSEN1,SEMA6A,DISP3,EPHB2,CUX2,KIF13B,NECTIN1,ARHGEF1,DNM2,ARHGEF2,MYRF,IL1RAPL1,CNTN2,ZNF488,RTN4IP1,RIMS2,GDF7,CERS2,SEMA3B
GO:0031589	cell-substrate adhesion	0.155384	-1.86185	0.808593	109	7	0.0163551	428	10522	8751,7450,161497,80725,88,83700,5796	ADAM15,VWF,STRC,SRCIN1,ACTN2,JAM3,PTPRK
GO:0006935	chemotaxis	0.157086	-1.85096	0.803862	255	14	0.0327103	428	10522	5.36557e+63	PLXNB3,DPYSL5,PLEKHG5,UNC5C,EPHB2,SEMA4C,DCC,NECTIN1,SEMA7A,CNTN2,SEMA6A,CMTM5,SEMA3B,GDF7
GO:1900024	regulation of substrate adhesion-dependent cell spreading	0.159003	-1.83883	0.798596	34	3	0.00700935	428	10522	812012941785	ACTN4,UNC13D,DNM2
GO:2000649	regulation of sodium ion transmembrane transporter activity	0.159003	-1.83883	0.798596	34	3	0.00700935	428	10522	8117561785	ACTN4,DMD,DNM2
GO:0060429	epithelium development	0.159077	-1.83836	0.798391	497	25	0.0584112	428	10522	8.54996e+117	LGR5,MICAL2,GREM1,DNAAF1,SEMA4C,KLHL3,SHARPIN,SIDT2,RYR2,COL18A1,STRC,PPP1R16B,PSEN1,TNC,FLNB,PHACTR4,PDZD7,TCHH,CDH3,PKD2,MYO1E,HAPLN2,GDF7,TAGLN,ADAMTS16
GO:0048731	system development	0.15944	-1.83609	0.797403	2529	112	0.261682	428	10522	8549,5365,1788,81559,58504,51092,8482,80781,598,5414,22846,3371,79641,57556,2317,124976,23136,84570,23316,84446,5818,1785,1310,1001,4643,6900,118738,9771,1639,6876,29956,9846,5796,7869,123872,4155,85377,7704,26249,1630,51548,161497,93185,51168,83700,4326,55846,22997,5158,347273,83992,84816,26280,6461,274,1299,54910,1756,9745,55502,28988,80725,88,85358,9514,5663,5305,4000,56259,2048,79955,23303,91…	LGR5,PLXNB3,DNMT3A,TRIM11,ARHGAP22,SIDT2,SEMA7A,COL18A1,BCL2L1,SEPT4,VASH1,TNC,ROGDI,SEMA6A,FLNB,SPNS2,EPB41L3,COL25A1,CUX2,BRSK1,NECTIN1,DNM2,COL19A1,CDH3,MYO1E,CNTN2,ZNF488,RAPGEF5,DCTN1,TAGLN,CERS2,GAB2,PTPRK,SEMA3B,DNAAF1,MBP,MICALL1,ZBTB16,KLHL3,DCC,SIRT6,STRC,IGSF8,MYO15A,JAM3,MMP17,ITFG2,IGSF9B,PDE6B,MURC,CTTNBP2,RTN4IP1,IL1RAPL2,SHB,BIN1,COL9A3,SEMA4C,DMD,ZNF536,HES6,DBNL,SRCIN1,ACTN2,SHA…
GO:0097305	response to alcohol	0.159555	-1.83537	0.79709	90	6	0.0140187	428	10522	9.4006e+24	RECQL5,BCL2L1,DNMT3A,SETD7,AACS,TNC
GO:0006638	neutral lipid metabolic process	0.160237	-1.8311	0.795238	52	4	0.00934579	428	10522	6.47884e+18	LMF1,LIPE,ABHD6,AGPAT4
GO:0042330	taxis	0.160414	-1.83	0.794758	256	14	0.0327103	428	10522	5.36557e+63	PLXNB3,DPYSL5,PLEKHG5,UNC5C,EPHB2,SEMA4C,DCC,NECTIN1,SEMA7A,CNTN2,SEMA6A,CMTM5,SEMA3B,GDF7
GO:0050773	regulation of dendrite development	0.160565	-1.82906	0.79435	110	7	0.0163551	428	10522	8.07251e+32	SRCIN1,IL1RAPL1,SHANK3,PSEN1,RTN4IP1,DCC,CUX2
GO:0022414	reproductive process	0.160905	-1.82694	0.793431	678	33	0.0771028	428	10522	2.67885e+144	GGT1,LGR5,COL9A3,TPGS1,DNMT3A,SPAG8,BCL2L1,SBF1,SEPT4,VASH1,GAL3ST1,TNC,MNS1,NCAPD2,FAM50A,DNM2,ADAM15,CDC25B,DNAH9,AZIN2,ZBTB16,OSBP2,NASP,OCA2,TSGA10,IGSF8,POMZP3,JAM3,KIAA1524,TFEB,PKD2,SYCE1,GDF7
GO:0030334	regulation of cell migration	0.160935	-1.82675	0.793349	431	22	0.0514019	428	10522	5365,26585,8633,54910,4354,117584,8482,80781,80725,22846,57406,6793,83700,57556,4000,23604,6446,8751,81,29956,5796,7869	PLXNB3,GREM1,UNC5C,SEMA4C,MPP1,RFFL,SEMA7A,COL18A1,SRCIN1,VASH1,ABHD6,STK10,JAM3,SEMA6A,LMNA,DAPK2,SGK1,ADAM15,ACTN4,CERS2,PTPRK,SEMA3B
GO:0001508	action potential	0.161869	-1.82097	0.790836	71	5	0.0116822	428	10522	6.26226e+20	RYR2,NALCN,HCN2,DMD,CACNA1G
GO:0000003	reproduction	0.16297	-1.81419	0.787891	679	33	0.0771028	428	10522	2.67885e+144	GGT1,LGR5,COL9A3,TPGS1,DNMT3A,SPAG8,BCL2L1,SBF1,SEPT4,VASH1,GAL3ST1,TNC,MNS1,NCAPD2,FAM50A,DNM2,ADAM15,CDC25B,DNAH9,AZIN2,ZBTB16,OSBP2,NASP,OCA2,TSGA10,IGSF8,POMZP3,JAM3,KIAA1524,TFEB,PKD2,SYCE1,GDF7
GO:0022898	regulation of transmembrane transporter activity	0.164484	-1.80494	0.783877	131	8	0.0186916	428	10522	6262,81,5923,5311,88,1756,85358,1785	RYR2,ACTN4,RASGRF1,PKD2,ACTN2,DMD,SHANK3,DNM2
GO:0033003	regulation of mast cell activation	0.164922	-1.80228	0.782721	18	2	0.0046729	428	10522	2012949846	UNC13D,GAB2
GO:0042491	auditory receptor cell differentiation	0.164922	-1.80228	0.782721	18	2	0.0046729	428	10522	16149779955	STRC,PDZD7
GO:1903859	regulation of dendrite extension	0.164922	-1.80228	0.782721	18	2	0.0046729	428	10522	96998437	RIMS2,RASAL1
GO:0060314	regulation of ryanodine-sensitive calcium-release channel activity	0.164922	-1.80228	0.782721	18	2	0.0046729	428	10522	53111756	PKD2,DMD
GO:0071470	cellular response to osmotic stress	0.164922	-1.80228	0.782721	18	2	0.0046729	428	10522	91815311	ARHGEF2,PKD2
GO:1901381	positive regulation of potassium ion transmembrane transport	0.164922	-1.80228	0.782721	18	2	0.0046729	428	10522	881785	ACTN2,DNM2
GO:0032365	intracellular lipid transport	0.164922	-1.80228	0.782721	18	2	0.0046729	428	10522	13759619	CPT1B,ABCG1
GO:0015696	ammonium transport	0.164922	-1.80228	0.782721	18	2	0.0046729	428	10522	5663113451	PSEN1,AZIN2
GO:0086019	cell-cell signaling involved in cardiac conduction	0.164922	-1.80228	0.782721	18	2	0.0046729	428	10522	62628913	RYR2,CACNA1G
GO:0009395	phospholipid catabolic process	0.164922	-1.80228	0.782721	18	2	0.0046729	428	10522	5562757406	SMPD4,ABHD6
GO:0071825	protein-lipid complex subunit organization	0.164922	-1.80228	0.782721	18	2	0.0046729	428	10522	2749619	BIN1,ABCG1
GO:0060122	inner ear receptor stereocilium organization	0.164922	-1.80228	0.782721	18	2	0.0046729	428	10522	16149779955	STRC,PDZD7
GO:0045724	positive regulation of cilium assembly	0.164922	-1.80228	0.782721	18	2	0.0046729	428	10522	969655329	CROCC,MNS1
GO:0061387	regulation of extent of cell growth	0.165393	-1.79943	0.781484	91	6	0.0140187	428	10522	8.48255e+25	SEMA7A,SEMA4C,DCC,SEMA6A,SEMA3B,DNM2
GO:0021953	central nervous system neuron differentiation	0.165822	-1.79684	0.780357	111	7	0.0163551	428	10522	6.9002e+31	CNTN2,EPHB2,SHANK3,PSEN1,DCC,AGTPBP1,GDF7
GO:0034220	ion transmembrane transport	0.167696	-1.7856	0.775478	523	26	0.0607477	428	10522	6.53695e+114	SLC6A9,SLC4A8,KCNK10,SLC36A1,CACNA1G,RYR2,KCNK12,TRPV6,CPT1B,NALCN,HCN2,KCNH3,PSEN1,PIEZO2,GRIA3,SLC6A6,SLC30A3,ASIC3,SGK1,ATP8B1,ABCC3,PKD2,IL1RAPL1,PKD2L1,ANO4,KCNK6
GO:0001885	endothelial cell development	0.169004	-1.77783	0.772104	35	3	0.00700935	428	10522	807812605160484	COL18A1,PPP1R16B,HAPLN2
GO:0042490	mechanoreceptor differentiation	0.169004	-1.77783	0.772104	35	3	0.00700935	428	10522	520516149779955	ATP8B1,STRC,PDZD7
GO:0048477	oogenesis	0.169004	-1.77783	0.772104	35	3	0.00700935	428	10522	854999422932	LGR5,CDC25B,POMZP3
GO:0060415	muscle tissue morphogenesis	0.169004	-1.77783	0.772104	35	3	0.00700935	428	10522	6262713951548	RYR2,TNNT2,SIRT6
GO:0040012	regulation of locomotion	0.171224	-1.76478	0.766436	502	25	0.0584112	428	10522	5365,26585,8633,54910,4354,81559,117584,8482,80781,80725,22846,57406,6793,83700,57556,4000,23604,6446,8751,81,50859,55223,5796,7869,29956	PLXNB3,GREM1,UNC5C,SEMA4C,MPP1,TRIM11,RFFL,SEMA7A,COL18A1,SRCIN1,VASH1,ABHD6,STK10,JAM3,SEMA6A,LMNA,DAPK2,SGK1,ADAM15,ACTN4,SPOCK3,TRIM62,PTPRK,SEMA3B,CERS2
GO:0006936	muscle contraction	0.174264	-1.74719	0.758794	133	8	0.0186916	428	10522	6262,7433,7139,88,1756,8913,4636,800	RYR2,VIPR1,TNNT2,ACTN2,DMD,CACNA1G,MYL5,CALD1
GO:0045185	maintenance of protein location	0.175377	-1.74082	0.756027	73	5	0.0116822	428	10522	2.31365e+21	EPB41L3,PKD2,PDIA2,FBN1,FLNB
GO:0006487	protein N-linked glycosylation	0.175377	-1.74082	0.756027	73	5	0.0116822	428	10522	4.12288e+20	MAN2A2,DPM2,ST3GAL4,GAL3ST1,TMEM165
GO:1901615	organic hydroxy compound metabolic process	0.17617	-1.73631	0.754068	239	13	0.0303738	428	10522	8.81829e+56	DPM2,GPR37,LSS,DISP3,MVK,PLCH2,CTNS,OCA2,OSBPL5,ATP8B1,LIPE,IP6K3,ABCG1
GO:0060047	heart contraction	0.176194	-1.73617	0.754008	54	4	0.00934579	428	10522	6262713917568910	RYR2,TNNT2,DMD,CACNA1G
GO:0008544	epidermis development	0.176563	-1.73408	0.753101	113	7	0.0163551	428	10522	8.5491e+31	LGR5,CDH3,STRC,PDZD7,FLNB,SHARPIN,TCHH
GO:0032879	regulation of localization	0.177184	-1.73057	0.751576	1640	74	0.172897	428	10522	5365,115704,51092,8482,80781,54662,203190,598,22846,57406,57556,54843,23604,129049,9478,1785,20,1001,25924,26000,29956,9846,5796,7869,113451,123872,1804,51548,54207,2849,55503,259232,9696,610,23416,6793,83700,7781,23255,81,2887,123036,50859,274,201294,54910,114899,1756,56660,154215,80725,88,85358,4000,6446,8751,9699,5923,8633,26585,8913,65985,4354,6262,117584,55357,9098,57540,111,5311,7139,11141,…	PLXNB3,EVI5L,SIDT2,SEMA7A,COL18A1,TBC1D13,LGI3,BCL2L1,VASH1,ABHD6,SEMA6A,SYTL2,DAPK2,SGSM1,CABP1,DNM2,ABCA2,CDH3,MYRIP,TBC1D10B,CERS2,GAB2,PTPRK,SEMA3B,AZIN2,DNAAF1,DPP6,SIRT6,KCNK10,GPR26,TRPV6,NALCN,CROCC,HCN2,KCNH3,STK10,JAM3,SLC30A3,MTCL1,ACTN4,GRB10,TC2N,SPOCK3,BIN1,UNC13D,SEMA4C,C1QTNF3,DMD,KCNK12,NKAIN2,SRCIN1,ACTN2,SHANK3,LMNA,SGK1,ADAM15,RIMS2,RASGRF1,UNC5C,GREM1,CACNA1G,AACS,MPP1,RYR2,R…
GO:0051129	negative regulation of cellular component organization	0.178497	-1.72319	0.74837	460	23	0.0537383	428	10522	5365,54910,115704,51750,51474,1630,8482,150356,598,24139,85358,5663,57556,4000,84260,57159,2048,9138,1785,81,9181,7869,29956	PLXNB3,SEMA4C,EVI5L,RTEL1,LIMA1,DCC,SEMA7A,CHADL,BCL2L1,EML2,SHANK3,PSEN1,SEMA6A,LMNA,TCHP,TRIM54,EPHB2,ARHGEF1,DNM2,ACTN4,ARHGEF2,SEMA3B,CERS2
GO:0000096	sulfur amino acid metabolic process	0.179181	-1.71936	0.746707	36	3	0.00700935	428	10522	2678452484245	GGT1,MTHFR,MRI1
GO:0046148	pigment biosynthetic process	0.179181	-1.71936	0.746707	36	3	0.00700935	428	10522	149749481371	CTNS,OCA2,CPOX
GO:0043270	positive regulation of ion transport	0.179249	-1.71898	0.746543	134	8	0.0186916	428	10522	6446,6262,81,5311,88,1756,85358,1785	SGK1,RYR2,ACTN4,PKD2,ACTN2,DMD,SHANK3,DNM2
GO:0032371	regulation of sterol transport	0.17963	-1.71685	0.74562	19	2	0.0046729	428	10522	9619,20	ABCG1,ABCA2
GO:0042454	ribonucleoside catabolic process	0.17963	-1.71685	0.74562	19	2	0.0046729	428	10522	27279873	AMPD3,NUDT18
GO:0030199	collagen fibril organization	0.17963	-1.71685	0.74562	19	2	0.0046729	428	10522	265851302	GREM1,COL11A2
GO:0097061	dendritic spine organization	0.17963	-1.71685	0.74562	19	2	0.0046729	428	10522	204885358	EPHB2,SHANK3
GO:0006688	glycosphingolipid biosynthetic process	0.17963	-1.71685	0.74562	19	2	0.0046729	428	10522	64849514	ST3GAL4,GAL3ST1
GO:0000097	sulfur amino acid biosynthetic process	0.17963	-1.71685	0.74562	19	2	0.0046729	428	10522	267884245	GGT1,MRI1
GO:0000038	very long-chain fatty acid metabolic process	0.17963	-1.71685	0.74562	19	2	0.0046729	428	10522	6483479993	ELOVL1,ELOVL7
GO:0003382	epithelial cell morphogenesis	0.17963	-1.71685	0.74562	19	2	0.0046729	428	10522	807812317	COL18A1,FLNB
GO:0032374	regulation of cholesterol transport	0.17963	-1.71685	0.74562	19	2	0.0046729	428	10522	9619,20	ABCG1,ABCA2
GO:0050909	sensory perception of taste	0.17963	-1.71685	0.74562	19	2	0.0046729	428	10522	93119033	ASIC3,PKD2L1
GO:0071548	response to dexamethasone	0.17963	-1.71685	0.74562	19	2	0.0046729	428	10522	7023114907	TFAP4,FBXO32
GO:2000145	regulation of cell motility	0.181162	-1.70836	0.741932	461	23	0.0537383	428	10522	5365,26585,8633,54910,4354,117584,8482,80781,80725,22846,57406,6793,83700,57556,4000,23604,6446,8751,81,50859,5796,7869,29956	PLXNB3,GREM1,UNC5C,SEMA4C,MPP1,RFFL,SEMA7A,COL18A1,SRCIN1,VASH1,ABHD6,STK10,JAM3,SEMA6A,LMNA,DAPK2,SGK1,ADAM15,ACTN4,SPOCK3,PTPRK,SEMA3B,CERS2
GO:0090596	sensory organ morphogenesis	0.184297	-1.69121	0.734482	135	8	0.0186916	428	10522	1.61498e+37	STRC,PHACTR4,EPHB2,PDZD7,FBN1,MYO15A,AGTPBP1,NECTIN1
GO:0003014	renal system process	0.184369	-1.69082	0.734313	55	4	0.00934579	428	10522	6446464326249110	SGK1,MYO1E,KLHL3,ADCY5
GO:0060998	regulation of dendritic spine development	0.184369	-1.69082	0.734313	55	4	0.00934579	428	10522	8.07259e+18	SRCIN1,SHANK3,PSEN1,CUX2
GO:0010872	regulation of cholesterol esterification	0.18753	-1.67382	0.72693	5	1	0.00233645	428	10522	9619	ABCG1
GO:0071033	nuclear retention of pre-mRNA at the site of transcription	0.18753	-1.67382	0.72693	5	1	0.00233645	428	10522	8559	PRPF18
GO:1904261	positive regulation of basement membrane assembly involved in embryonic body morphogenesis	0.18753	-1.67382	0.72693	5	1	0.00233645	428	10522	23187	PHLDB1
GO:0006064	glucuronate catabolic process	0.18753	-1.67382	0.72693	5	1	0.00233645	428	10522	10327	AKR1A1
GO:2000059	negative regulation of protein ubiquitination involved in ubiquitin-dependent protein catabolic process	0.18753	-1.67382	0.72693	5	1	0.00233645	428	10522	5663	PSEN1
GO:0043435	response to corticotropin-releasing hormone	0.18753	-1.67382	0.72693	5	1	0.00233645	428	10522	1395	CRHR2
GO:0071376	cellular response to corticotropin-releasing hormone stimulus	0.18753	-1.67382	0.72693	5	1	0.00233645	428	10522	1395	CRHR2
GO:0060231	mesenchymal to epithelial transition	0.18753	-1.67382	0.72693	5	1	0.00233645	428	10522	26585	GREM1
GO:1902308	regulation of peptidyl-serine dephosphorylation	0.18753	-1.67382	0.72693	5	1	0.00233645	428	10522	26051	PPP1R16B
GO:0033227	dsRNA transport	0.18753	-1.67382	0.72693	5	1	0.00233645	428	10522	51092	SIDT2
GO:0035588	G-protein coupled purinergic receptor signaling pathway	0.18753	-1.67382	0.72693	5	1	0.00233645	428	10522	111	ADCY5
GO:0032383	regulation of intracellular cholesterol transport	0.18753	-1.67382	0.72693	5	1	0.00233645	428	10522	20	ABCA2
GO:0034201	response to oleic acid	0.18753	-1.67382	0.72693	5	1	0.00233645	428	10522	65985	AACS
GO:0043589	skin morphogenesis	0.18753	-1.67382	0.72693	5	1	0.00233645	428	10522	5663	PSEN1
GO:0021894	cerebral cortex GABAergic interneuron development	0.18753	-1.67382	0.72693	5	1	0.00233645	428	10522	6900	CNTN2
GO:0006558	L-phenylalanine metabolic process	0.18753	-1.67382	0.72693	5	1	0.00233645	428	10522	2954	GSTZ1
GO:0010624	regulation of Schwann cell proliferation	0.18753	-1.67382	0.72693	5	1	0.00233645	428	10522	29956	CERS2
GO:0090185	negative regulation of kidney development	0.18753	-1.67382	0.72693	5	1	0.00233645	428	10522	26585	GREM1
GO:0002467	germinal center formation	0.18753	-1.67382	0.72693	5	1	0.00233645	428	10522	201294	UNC13D
GO:0086045	membrane depolarization during AV node cell action potential	0.18753	-1.67382	0.72693	5	1	0.00233645	428	10522	8913	CACNA1G
GO:0060149	negative regulation of posttranscriptional gene silencing	0.18753	-1.67382	0.72693	5	1	0.00233645	428	10522	9612	NCOR2
GO:0086070	SA node cell to atrial cardiac muscle cell communication	0.18753	-1.67382	0.72693	5	1	0.00233645	428	10522	8913	CACNA1G
GO:0052803	imidazole-containing compound metabolic process	0.18753	-1.67382	0.72693	5	1	0.00233645	428	10522	10841	FTCD
GO:0051167	xylulose 5-phosphate metabolic process	0.18753	-1.67382	0.72693	5	1	0.00233645	428	10522	10327	AKR1A1
GO:0032534	regulation of microvillus assembly	0.18753	-1.67382	0.72693	5	1	0.00233645	428	10522	5205	ATP8B1
GO:0035608	protein deglutamylation	0.18753	-1.67382	0.72693	5	1	0.00233645	428	10522	23287	AGTPBP1
GO:0019640	glucuronate catabolic process to xylulose 5-phosphate	0.18753	-1.67382	0.72693	5	1	0.00233645	428	10522	10327	AKR1A1
GO:1902221	erythrose 4-phosphate/phosphoenolpyruvate family amino acid metabolic process	0.18753	-1.67382	0.72693	5	1	0.00233645	428	10522	2954	GSTZ1
GO:0071638	negative regulation of monocyte chemotactic protein-1 production	0.18753	-1.67382	0.72693	5	1	0.00233645	428	10522	114899	C1QTNF3
GO:0060907	positive regulation of macrophage cytokine production	0.18753	-1.67382	0.72693	5	1	0.00233645	428	10522	8482	SEMA7A
GO:1903430	negative regulation of cell maturation	0.18753	-1.67382	0.72693	5	1	0.00233645	428	10522	6461	SHB
GO:0086018	SA node cell to atrial cardiac muscle cell signalling	0.18753	-1.67382	0.72693	5	1	0.00233645	428	10522	8913	CACNA1G
GO:0009191	ribonucleoside diphosphate catabolic process	0.18753	-1.67382	0.72693	5	1	0.00233645	428	10522	79873	NUDT18
GO:0018401	peptidyl-proline hydroxylation to 4-hydroxy-L-proline	0.18753	-1.67382	0.72693	5	1	0.00233645	428	10522	112398	EGLN2
GO:0045964	positive regulation of dopamine metabolic process	0.18753	-1.67382	0.72693	5	1	0.00233645	428	10522	2861	GPR37
GO:0044342	type B pancreatic cell proliferation	0.18753	-1.67382	0.72693	5	1	0.00233645	428	10522	51092	SIDT2
GO:0032377	regulation of intracellular lipid transport	0.18753	-1.67382	0.72693	5	1	0.00233645	428	10522	20	ABCA2
GO:0055015	ventricular cardiac muscle cell development	0.18753	-1.67382	0.72693	5	1	0.00233645	428	10522	4000	LMNA
GO:0010887	negative regulation of cholesterol storage	0.18753	-1.67382	0.72693	5	1	0.00233645	428	10522	9619	ABCG1
GO:0043045	DNA methylation involved in embryo development	0.18753	-1.67382	0.72693	5	1	0.00233645	428	10522	1788	DNMT3A
GO:1901538	changes to DNA methylation involved in embryo development	0.18753	-1.67382	0.72693	5	1	0.00233645	428	10522	1788	DNMT3A
GO:0045542	positive regulation of cholesterol biosynthetic process	0.18753	-1.67382	0.72693	5	1	0.00233645	428	10522	9619	ABCG1
GO:0060638	mesenchymal-epithelial cell signaling	0.18753	-1.67382	0.72693	5	1	0.00233645	428	10522	3371	TNC
GO:0015871	choline transport	0.18753	-1.67382	0.72693	5	1	0.00233645	428	10522	5663	PSEN1
GO:0071503	response to heparin	0.18753	-1.67382	0.72693	5	1	0.00233645	428	10522	338328	GPIHBP1
GO:0045794	negative regulation of cell volume	0.18753	-1.67382	0.72693	5	1	0.00233645	428	10522	85358	SHANK3
GO:0017085	response to insecticide	0.18753	-1.67382	0.72693	5	1	0.00233645	428	10522	1371	CPOX
GO:0071394	cellular response to testosterone stimulus	0.18753	-1.67382	0.72693	5	1	0.00233645	428	10522	65985	AACS
GO:1901159	xylulose 5-phosphate biosynthetic process	0.18753	-1.67382	0.72693	5	1	0.00233645	428	10522	10327	AKR1A1
GO:1902222	erythrose 4-phosphate/phosphoenolpyruvate family amino acid catabolic process	0.18753	-1.67382	0.72693	5	1	0.00233645	428	10522	2954	GSTZ1
GO:0060453	regulation of gastric acid secretion	0.18753	-1.67382	0.72693	5	1	0.00233645	428	10522	6446	SGK1
GO:0006568	tryptophan metabolic process	0.18753	-1.67382	0.72693	5	1	0.00233645	428	10522	125061	AFMID
GO:0006681	galactosylceramide metabolic process	0.18753	-1.67382	0.72693	5	1	0.00233645	428	10522	9514	GAL3ST1
GO:0006547	histidine metabolic process	0.18753	-1.67382	0.72693	5	1	0.00233645	428	10522	10841	FTCD
GO:0001973	adenosine receptor signaling pathway	0.18753	-1.67382	0.72693	5	1	0.00233645	428	10522	111	ADCY5
GO:0098910	regulation of atrial cardiac muscle cell action potential	0.18753	-1.67382	0.72693	5	1	0.00233645	428	10522	6262	RYR2
GO:0019374	galactolipid metabolic process	0.18753	-1.67382	0.72693	5	1	0.00233645	428	10522	9514	GAL3ST1
GO:0002072	optic cup morphogenesis involved in camera-type eye development	0.18753	-1.67382	0.72693	5	1	0.00233645	428	10522	65979	PHACTR4
GO:0006591	ornithine metabolic process	0.18753	-1.67382	0.72693	5	1	0.00233645	428	10522	113451	AZIN2
GO:0060967	negative regulation of gene silencing by RNA	0.18753	-1.67382	0.72693	5	1	0.00233645	428	10522	9612	NCOR2
GO:0034656	nucleobase-containing small molecule catabolic process	0.18753	-1.67382	0.72693	5	1	0.00233645	428	10522	79873	NUDT18
GO:1900451	positive regulation of glutamate receptor signaling pathway	0.18753	-1.67382	0.72693	5	1	0.00233645	428	10522	85358	SHANK3
GO:0015808	L-alanine transport	0.18753	-1.67382	0.72693	5	1	0.00233645	428	10522	206358	SLC36A1
GO:0031133	regulation of axon diameter	0.18753	-1.67382	0.72693	5	1	0.00233645	428	10522	6900	CNTN2
GO:0035524	proline transmembrane transport	0.18753	-1.67382	0.72693	5	1	0.00233645	428	10522	206358	SLC36A1
GO:0071305	cellular response to vitamin D	0.18753	-1.67382	0.72693	5	1	0.00233645	428	10522	3371	TNC
GO:1903975	regulation of glial cell migration	0.18753	-1.67382	0.72693	5	1	0.00233645	428	10522	29956	CERS2
GO:0072102	glomerulus morphogenesis	0.18753	-1.67382	0.72693	5	1	0.00233645	428	10522	84623	KIRREL3
GO:0048484	enteric nervous system development	0.18753	-1.67382	0.72693	5	1	0.00233645	428	10522	65979	PHACTR4
GO:1900121	negative regulation of receptor binding	0.18753	-1.67382	0.72693	5	1	0.00233645	428	10522	8751	ADAM15
GO:0006586	indolalkylamine metabolic process	0.18753	-1.67382	0.72693	5	1	0.00233645	428	10522	125061	AFMID
GO:0006559	L-phenylalanine catabolic process	0.18753	-1.67382	0.72693	5	1	0.00233645	428	10522	2954	GSTZ1
GO:0086015	SA node cell action potential	0.18753	-1.67382	0.72693	5	1	0.00233645	428	10522	8913	CACNA1G
GO:0002888	positive regulation of myeloid leukocyte mediated immunity	0.18753	-1.67382	0.72693	5	1	0.00233645	428	10522	9846	GAB2
GO:0097107	postsynaptic density assembly	0.18753	-1.67382	0.72693	5	1	0.00233645	428	10522	85358	SHANK3
GO:1903333	negative regulation of protein folding	0.18753	-1.67382	0.72693	5	1	0.00233645	428	10522	6625	SNRNP70
GO:1904259	regulation of basement membrane assembly involved in embryonic body morphogenesis	0.18753	-1.67382	0.72693	5	1	0.00233645	428	10522	23187	PHLDB1
GO:0072283	metanephric renal vesicle morphogenesis	0.18753	-1.67382	0.72693	5	1	0.00233645	428	10522	26585	GREM1
GO:0032261	purine nucleotide salvage	0.18753	-1.67382	0.72693	5	1	0.00233645	428	10522	272	AMPD3
GO:0007625	grooming behavior	0.18753	-1.67382	0.72693	5	1	0.00233645	428	10522	1497	CTNS
GO:1903525	regulation of membrane tubulation	0.18753	-1.67382	0.72693	5	1	0.00233645	428	10522	1785	DNM2
GO:0045915	positive regulation of catecholamine metabolic process	0.18753	-1.67382	0.72693	5	1	0.00233645	428	10522	2861	GPR37
GO:0003094	glomerular filtration	0.18753	-1.67382	0.72693	5	1	0.00233645	428	10522	4643	MYO1E
GO:0070189	kynurenine metabolic process	0.18753	-1.67382	0.72693	5	1	0.00233645	428	10522	125061	AFMID
GO:0034375	high-density lipoprotein particle remodeling	0.18753	-1.67382	0.72693	5	1	0.00233645	428	10522	9619	ABCG1
GO:0032380	regulation of intracellular sterol transport	0.18753	-1.67382	0.72693	5	1	0.00233645	428	10522	20	ABCA2
GO:0072073	kidney epithelium development	0.189297	-1.66444	0.722856	75	5	0.0116822	428	10522	5.31146e+23	PKD2,MYO1E,GREM1,KLHL3,ADAMTS16
GO:0060538	skeletal muscle organ development	0.189297	-1.66444	0.722856	75	5	0.0116822	428	10522	1.31093e+20	COL19A1,IGSF8,DMD,GTF3C5,FLNB
GO:0007215	glutamate receptor signaling pathway	0.189521	-1.66326	0.722344	37	3	0.00700935	428	10522	291428922912	GRM4,GRIA3,GRM2
GO:0048644	muscle organ morphogenesis	0.189521	-1.66326	0.722344	37	3	0.00700935	428	10522	6262713951548	RYR2,TNNT2,SIRT6
GO:0018958	phenol-containing compound metabolic process	0.189521	-1.66326	0.722344	37	3	0.00700935	428	10522	286114974948	GPR37,CTNS,OCA2
GO:0002009	morphogenesis of an epithelium	0.191152	-1.65468	0.71862	243	13	0.0303738	428	10522	8.54966e+61	LGR5,PHACTR4,GREM1,MICAL2,DNAAF1,SEMA4C,KLHL3,RYR2,PKD2,PSEN1,TNC,GDF7,ADAMTS16
GO:0006486	protein glycosylation	0.19186	-1.65099	0.717015	200	11	0.0257009	428	10522	5.11721e+49	NAGPA,B3GALT6,MAN2A2,DPM2,ST3GAL4,SIRT6,B3GALT4,LMF1,GAL3ST1,PSEN1,TMEM165
GO:0043413	macromolecule glycosylation	0.19186	-1.65099	0.717015	200	11	0.0257009	428	10522	8.81851e+49	DPM2,NAGPA,B3GALT6,MAN2A2,ST3GAL4,SIRT6,B3GALT4,LMF1,GAL3ST1,PSEN1,TMEM165
GO:1901879	regulation of protein depolymerization	0.192665	-1.6468	0.715198	56	4	0.00934579	428	10522	9181,57159,88,51474	ARHGEF2,TRIM54,ACTN2,LIMA1
GO:1903825	organic acid transmembrane transport	0.192665	-1.6468	0.715198	56	4	0.00934579	428	10522	1.37565e+17	CPT1B,SLC6A6,SLC6A9,SLC36A1
GO:1905039	carboxylic acid transmembrane transport	0.192665	-1.6468	0.715198	56	4	0.00934579	428	10522	1.37565e+17	CPT1B,SLC6A6,SLC6A9,SLC36A1
GO:0008202	steroid metabolic process	0.193211	-1.64397	0.713969	116	7	0.0163551	428	10522	5.2054e+30	ATP8B1,LSS,LIPE,DISP3,MVK,OSBPL5,ABCG1
GO:0014706	striated muscle tissue development	0.194513	-1.63726	0.711051	158	9	0.021028	428	10522	9328,51548,1310,6262,7139,93185,88,4000,2317	GTF3C5,SIRT6,COL19A1,RYR2,TNNT2,IGSF8,ACTN2,LMNA,FLNB
GO:0006293	nucleotide-excision repair, preincision complex stabilization	0.194526	-1.63719	0.711022	20	2	0.0046729	428	10522	20739557	ERCC5,CHD1L
GO:0007413	axonal fasciculation	0.194526	-1.63719	0.711022	20	2	0.0046729	428	10522	69002048	CNTN2,EPHB2
GO:0048710	regulation of astrocyte differentiation	0.194526	-1.63719	0.711022	20	2	0.0046729	428	10522	2746900	BIN1,CNTN2
GO:0043171	peptide catabolic process	0.194526	-1.63719	0.711022	20	2	0.0046729	428	10522	267884909	GGT1,C9orf3
GO:0099587	inorganic ion import into cell	0.194526	-1.63719	0.711022	20	2	0.0046729	428	10522	55503610	TRPV6,HCN2
GO:0090181	regulation of cholesterol metabolic process	0.194526	-1.63719	0.711022	20	2	0.0046729	428	10522	647889619	LMF1,ABCG1
GO:0021952	central nervous system projection neuron axonogenesis	0.194526	-1.63719	0.711022	20	2	0.0046729	428	10522	20481630	EPHB2,DCC
GO:0009394	2'-deoxyribonucleotide metabolic process	0.194526	-1.63719	0.711022	20	2	0.0046729	428	10522	22126479873	AK9,NUDT18
GO:0006555	methionine metabolic process	0.194526	-1.63719	0.711022	20	2	0.0046729	428	10522	452484245	MTHFR,MRI1
GO:0031167	rRNA methylation	0.194526	-1.63719	0.711022	20	2	0.0046729	428	10522	55695260294	NSUN5,NSUN5P2
GO:0098659	inorganic cation import into cell	0.194526	-1.63719	0.711022	20	2	0.0046729	428	10522	55503610	TRPV6,HCN2
GO:1902042	negative regulation of extrinsic apoptotic signaling pathway via death domain receptors	0.194526	-1.63719	0.711022	20	2	0.0046729	428	10522	1175849181	RFFL,ARHGEF2
GO:0035850	epithelial cell differentiation involved in kidney development	0.194526	-1.63719	0.711022	20	2	0.0046729	428	10522	464326585	MYO1E,GREM1
GO:0030036	actin cytoskeleton organization	0.195763	-1.63085	0.708269	310	16	0.0373832	428	10522	9645,2314,65979,541468,23136,79585,9844,51474,23500,9181,81,7139,88,84940,2317,57553	MICAL2,FLII,PHACTR4,LURAP1,EPB41L3,CORO7,ELMO1,LIMA1,DAAM2,ARHGEF2,ACTN4,TNNT2,ACTN2,CORO6,FLNB,MICAL3
GO:0001822	kidney development	0.19936	-1.61264	0.700361	159	9	0.021028	428	10522	2.65858e+40	GREM1,ZBTB16,KLHL3,FBN1,MMP17,PKD2,MYO1E,KIRREL3,ADAMTS16
GO:0006643	membrane lipid metabolic process	0.199799	-1.61044	0.699406	138	8	0.0186916	428	10522	8.81812e+37	DPM2,SPNS2,ST3GAL4,SMPD4,ELOVL1,GAL3ST1,ELOVL7,CERS2
GO:0033273	response to vitamin	0.200008	-1.6094	0.698953	38	3	0.00700935	428	10522	178845243371	DNMT3A,MTHFR,TNC
GO:0003333	amino acid transmembrane transport	0.200008	-1.6094	0.698953	38	3	0.00700935	428	10522	65336536206358	SLC6A6,SLC6A9,SLC36A1
GO:0061035	regulation of cartilage development	0.200008	-1.6094	0.698953	38	3	0.00700935	428	10522	150356265857704	CHADL,GREM1,ZBTB16
GO:0001936	regulation of endothelial cell proliferation	0.201075	-1.60408	0.696642	57	4	0.00934579	428	10522	5.36523e+18	PLXNB3,VASH1,PPP1R16B,SIRT6
GO:0043901	negative regulation of multi-organism process	0.201075	-1.60408	0.696642	57	4	0.00934579	428	10522	6.4617e+17	SHB,TFAP4,TRIM62,TRIM11
GO:0042471	ear morphogenesis	0.201075	-1.60408	0.696642	57	4	0.00934579	428	10522	1.61497e+19	STRC,EPHB2,PDZD7,MYO15A
GO:0006672	ceramide metabolic process	0.201075	-1.60408	0.696642	57	4	0.00934579	428	10522	6.48456e+17	ST3GAL4,SMPD4,GAL3ST1,CERS2
GO:0048598	embryonic morphogenesis	0.202659	-1.59623	0.693234	312	16	0.0373832	428	10522	2.6586e+75	GREM1,MICAL2,DNAAF1,SEMA4C,ZBTB16,RYR2,STRC,PSEN1,MYO15A,PHACTR4,EPHB2,FBN1,PDZD7,PKD2,DSCAML1,GDF7
GO:0007160	cell-matrix adhesion	0.203598	-1.59161	0.691227	77	5	0.0116822	428	10522	8751,161497,88,83700,5796	ADAM15,STRC,ACTN2,JAM3,PTPRK
GO:0043279	response to alkaloid	0.203598	-1.59161	0.691227	77	5	0.0116822	428	10522	6.26294e+18	RYR2,RECQL5,BCL2L1,DNMT3A,DNM2
GO:1902578	single-organism localization	0.204186	-1.58873	0.689975	1563	70	0.163551	428	10522	23649,51092,203190,1375,2317,54843,23136,124976,84446,1785,20,9053,6900,121601,25924,23460,1639,113451,85377,1804,23762,54207,4948,65083,259232,610,23416,66035,55027,148641,81,8714,123036,201294,9670,6536,56660,80725,88,85358,5663,4000,55374,9311,9349,9181,5205,9033,9699,57553,23241,2912,10350,51172,206358,6262,54492,6533,64714,1497,8425,9844,114879,7450,2914,64788,5311,9424,338328,9619	POLA2,SIDT2,LGI3,CPT1B,FLNB,SYTL2,EPB41L3,SPNS2,BRSK1,DNM2,ABCA2,MAP7,CNTN2,ANO4,MYRIP,ABCA6,DCTN1,AZIN2,MICALL1,DPP6,OSBP2,KCNK10,OCA2,NOL6,NALCN,HCN2,KCNH3,SLC2A11,HEATR3,SLC35F3,ACTN4,ABCC3,TC2N,UNC13D,IPO13,SLC6A9,KCNK12,SRCIN1,ACTN2,SHANK3,PSEN1,LMNA,TMCO6,ASIC3,RPL23,ARHGEF2,ATP8B1,PKD2L1,RIMS2,MICAL3,PACS2,GRM2,ABCA9,NAGPA,SLC36A1,RYR2,NEURL1B,SLC6A6,PDIA2,CTNS,LTBP4,ELMO1,OSBPL5,VWF,GRM4,…
GO:0044272	sulfur compound biosynthetic process	0.204258	-1.58837	0.689821	160	9	0.021028	428	10522	1.26792e+43	B3GALT6,GGT1,GSTZ1,ST3GAL4,GSTO2,MRI1,ELOVL7,ELOVL1,AKR1A1
GO:0044765	single-organism transport	0.204787	-1.58579	0.688698	1398	63	0.147196	428	10522	201294,23649,9670,6536,51092,56660,203190,80725,1375,88,5663,55374,4000,54843,124976,9349,9311,84446,1785,20,5205,6900,9033,121601,25924,23241,23460,57553,9699,1639,10350,113451,2912,51172,85377,23762,54207,4948,206358,65083,6262,259232,610,23416,54492,66035,55027,6533,8425,1497,9844,148641,114879,64788,81,2914,7450,8714,5311,123036,9424,9619,338328	UNC13D,POLA2,IPO13,SLC6A9,SIDT2,KCNK12,LGI3,SRCIN1,CPT1B,ACTN2,PSEN1,TMCO6,LMNA,SYTL2,SPNS2,RPL23,ASIC3,BRSK1,DNM2,ABCA2,ATP8B1,CNTN2,PKD2L1,ANO4,MYRIP,PACS2,ABCA6,MICAL3,RIMS2,DCTN1,ABCA9,AZIN2,GRM2,NAGPA,MICALL1,OSBP2,KCNK10,OCA2,SLC36A1,NOL6,RYR2,NALCN,HCN2,KCNH3,NEURL1B,SLC2A11,HEATR3,SLC6A6,LTBP4,CTNS,ELMO1,SLC35F3,OSBPL5,LMF1,ACTN4,GRM4,VWF,ABCC3,PKD2,TC2N,KCNK6,ABCG1,GPIHBP1
GO:0043085	positive regulation of catalytic activity	0.205523	-1.5822	0.687139	1093	50	0.116822	428	10522	27000,115704,63922,58504,54662,28988,80725,88,4650,6305,5663,341676,7023,57449,129049,23263,9138,1785,9181,1001,51195,392,994,9771,26000,113451,26585,22863,5923,84722,8437,6262,92002,55357,65979,642517,9844,5924,4326,23255,51291,111,64788,2914,5311,7139,57636,9644,201176,338328	DNAJC2,EVI5L,CHTF18,ARHGAP22,TBC1D13,DBNL,SRCIN1,ACTN2,MYO9B,SBF1,PSEN1,NEK5,TFAP4,PLEKHG5,SGSM1,MCF2L,ARHGEF1,DNM2,ARHGEF2,CDH3,RAPGEFL1,ARHGAP1,CDC25B,RAPGEF5,TBC1D10B,AZIN2,GREM1,ATG14,RASGRF1,PSRC1,RASAL1,RYR2,FAM58A,TBC1D2,PHACTR4,AGAP9,ELMO1,RASGRF2,MMP17,MTCL1,GMIP,ADCY5,LMF1,GRM4,PKD2,TNNT2,ARHGAP23,SH3PXD2A,ARHGAP27,GPIHBP1
GO:0070838	divalent metal ion transport	0.207228	-1.57394	0.683552	182	10	0.0233645	428	10522	7.78189e+44	SLC30A3,CACNA1G,TRPV6,RYR2,NALCN,PKD2,IL1RAPL1,PKD2L1,PSEN1,TMEM165
GO:1901654	response to ketone	0.208621	-1.56724	0.680642	98	6	0.0140187	428	10522	7.02311e+24	TFAP4,FBXO32,BCL2L1,NASP,AACS,ADCY5
GO:0006760	folic acid-containing compound metabolic process	0.20957	-1.5627	0.678671	21	2	0.0046729	428	10522	108414524	FTCD,MTHFR
GO:0007628	adult walking behavior	0.20957	-1.5627	0.678671	21	2	0.0046729	428	10522	69001497	CNTN2,CTNS
GO:0006295	nucleotide-excision repair, DNA incision, 3'-to lesion	0.20957	-1.5627	0.678671	21	2	0.0046729	428	10522	20739557	ERCC5,CHD1L
GO:0048048	embryonic eye morphogenesis	0.20957	-1.5627	0.678671	21	2	0.0046729	428	10522	659792200	PHACTR4,FBN1
GO:0046635	positive regulation of alpha-beta T cell activation	0.20957	-1.5627	0.678671	21	2	0.0046729	428	10522	64617704	SHB,ZBTB16
GO:0007045	cell-substrate adherens junction assembly	0.20957	-1.5627	0.678671	21	2	0.0046729	428	10522	885796	ACTN2,PTPRK
GO:0031102	neuron projection regeneration	0.20957	-1.5627	0.678671	21	2	0.0046729	428	10522	837003371	JAM3,TNC
GO:0048041	focal adhesion assembly	0.20957	-1.5627	0.678671	21	2	0.0046729	428	10522	885796	ACTN2,PTPRK
GO:0090207	regulation of triglyceride metabolic process	0.20957	-1.5627	0.678671	21	2	0.0046729	428	10522	6478822863	LMF1,ATG14
GO:0030316	osteoclast differentiation	0.20957	-1.5627	0.678671	21	2	0.0046729	428	10522	96449846	SH3PXD2A,GAB2
GO:0033574	response to testosterone	0.20957	-1.5627	0.678671	21	2	0.0046729	428	10522	467865985	NASP,AACS
GO:0015804	neutral amino acid transport	0.20957	-1.5627	0.678671	21	2	0.0046729	428	10522	6536206358	SLC6A9,SLC36A1
GO:0006536	glutamate metabolic process	0.20957	-1.5627	0.678671	21	2	0.0046729	428	10522	267810841	GGT1,FTCD
GO:0035315	hair cell differentiation	0.20957	-1.5627	0.678671	21	2	0.0046729	428	10522	16149779955	STRC,PDZD7
GO:0010591	regulation of lamellipodium assembly	0.20957	-1.5627	0.678671	21	2	0.0046729	428	10522	53651785	PLXNB3,DNM2
GO:0021545	cranial nerve development	0.20957	-1.5627	0.678671	21	2	0.0046729	428	10522	52052048	ATP8B1,EPHB2
GO:0019692	deoxyribose phosphate metabolic process	0.20957	-1.5627	0.678671	21	2	0.0046729	428	10522	22126479873	AK9,NUDT18
GO:0003015	heart process	0.209593	-1.56259	0.678623	58	4	0.00934579	428	10522	6262713917568910	RYR2,TNNT2,DMD,CACNA1G
GO:0055001	muscle cell development	0.21088	-1.55646	0.675964	78	5	0.0116822	428	10522	2318,57159,88,1756,4000	FLNC,TRIM54,ACTN2,DMD,LMNA
GO:0072511	divalent inorganic cation transport	0.21189	-1.55169	0.67389	183	10	0.0233645	428	10522	7.78189e+44	SLC30A3,CACNA1G,TRPV6,RYR2,NALCN,PKD2,IL1RAPL1,PKD2L1,PSEN1,TMEM165
GO:0070085	glycosylation	0.213535	-1.54395	0.670531	205	11	0.0257009	428	10522	8.81851e+49	DPM2,NAGPA,B3GALT6,MAN2A2,ST3GAL4,SIRT6,B3GALT4,LMF1,GAL3ST1,PSEN1,TMEM165
GO:0034504	protein localization to nucleus	0.215811	-1.53335	0.665927	141	8	0.0186916	428	10522	5.50272e+35	HEATR3,POLA2,IPO13,RPL23,ZBTB16,INTS13,LMNA,TMCO6
GO:0010639	negative regulation of organelle organization	0.217989	-1.52331	0.661565	206	11	0.0257009	428	10522	8.42606e+50	TCHP,TRIM54,EVI5L,RTEL1,LIMA1,DNM2,ARHGEF2,EML2,BCL2L1,SHANK3,LMNA
GO:0051297	centrosome organization	0.218212	-1.52229	0.661122	59	4	0.00934579	428	10522	5.31197e+16	PKD2,CROCC,BRSK1,DCTN1
GO:0000079	regulation of cyclin-dependent protein serine/threonine kinase activity	0.218212	-1.52229	0.661122	59	4	0.00934579	428	10522	7.02353e+17	TFAP4,PKD2,FAM58A,PSRC1
GO:0097435	supramolecular fiber organization	0.218738	-1.51988	0.660075	250	13	0.0303738	428	10522	81551,9645,26585,79585,1302,51474,9181,81,7139,88,124602,11076,57553	STMN4,MICAL2,GREM1,CORO7,COL11A2,LIMA1,ARHGEF2,ACTN4,TNNT2,ACTN2,KIF19,TPPP,MICAL3
GO:0007009	plasma membrane organization	0.219242	-1.51758	0.659076	163	9	0.021028	428	10522	23136,85377,1804,9053,745,88,121601,54843,23241	EPB41L3,MICALL1,DPP6,MAP7,MYRF,ACTN2,ANO4,SYTL2,PACS2
GO:0032501	multicellular organismal process	0.220326	-1.51265	0.656935	3592	154	0.359813	428	10522	8549,2678,768206,81559,51092,8482,26206,5414,22846,79641,6484,272,124976,23316,5818,1785,1310,994,4636,9771,6876,29956,5796,85377,7704,23762,51548,54207,4948,1630,26249,55846,22997,84816,26280,7433,6461,9745,55502,80725,440435,85358,5663,4000,2314,9311,79955,23303,9033,84623,1298,60484,9699,56896,26585,8633,4524,65985,81858,80705,8437,6262,64856,24139,22932,65979,7450,7139,6949,151516,9644,170690…	LGR5,GGT1,PRCD,TRIM11,SIDT2,SEMA7A,SPAG8,SEPT4,VASH1,ROGDI,ST3GAL4,AMPD3,SPNS2,CUX2,NECTIN1,DNM2,COL19A1,CDC25B,MYL5,RAPGEF5,TAGLN,CERS2,PTPRK,MICALL1,ZBTB16,OSBP2,SIRT6,KCNK10,OCA2,DCC,KLHL3,ITFG2,IGSF9B,RTN4IP1,IL1RAPL2,VIPR1,SHB,ZNF536,HES6,SRCIN1,GPR179,SHANK3,PSEN1,LMNA,FLII,ASIC3,PDZD7,KIF13B,PKD2L1,KIRREL3,COL9A2,HAPLN2,RIMS2,DPYSL5,GREM1,UNC5C,MTHFR,AACS,SHARPIN,TSGA10,RASAL1,RYR2,VWA1,EM…
GO:0035767	endothelial cell chemotaxis	0.220594	-1.51143	0.656406	6	1	0.00233645	428	10522	57449	PLEKHG5
GO:2000574	regulation of microtubule motor activity	0.220594	-1.51143	0.656406	6	1	0.00233645	428	10522	23255	MTCL1
GO:0046498	S-adenosylhomocysteine metabolic process	0.220594	-1.51143	0.656406	6	1	0.00233645	428	10522	1788	DNMT3A
GO:0000395	mRNA 5'-splice site recognition	0.220594	-1.51143	0.656406	6	1	0.00233645	428	10522	6433	SFSWAP
GO:0072176	nephric duct development	0.220594	-1.51143	0.656406	6	1	0.00233645	428	10522	5311	PKD2
GO:0048563	post-embryonic animal organ morphogenesis	0.220594	-1.51143	0.656406	6	1	0.00233645	428	10522	2200	FBN1
GO:0070296	sarcoplasmic reticulum calcium ion transport	0.220594	-1.51143	0.656406	6	1	0.00233645	428	10522	6262	RYR2
GO:0003376	sphingosine-1-phosphate signaling pathway	0.220594	-1.51143	0.656406	6	1	0.00233645	428	10522	124976	SPNS2
GO:0072075	metanephric mesenchyme development	0.220594	-1.51143	0.656406	6	1	0.00233645	428	10522	5311	PKD2
GO:0048387	negative regulation of retinoic acid receptor signaling pathway	0.220594	-1.51143	0.656406	6	1	0.00233645	428	10522	9745	ZNF536
GO:0042791	5S class rRNA transcription from RNA polymerase III type 1 promoter	0.220594	-1.51143	0.656406	6	1	0.00233645	428	10522	9328	GTF3C5
GO:0033005	positive regulation of mast cell activation	0.220594	-1.51143	0.656406	6	1	0.00233645	428	10522	9846	GAB2
GO:0070528	protein kinase C signaling	0.220594	-1.51143	0.656406	6	1	0.00233645	428	10522	8751	ADAM15
GO:1901213	regulation of transcription from RNA polymerase II promoter involved in heart development	0.220594	-1.51143	0.656406	6	1	0.00233645	428	10522	26585	GREM1
GO:0070166	enamel mineralization	0.220594	-1.51143	0.656406	6	1	0.00233645	428	10522	5818	NECTIN1
GO:0015824	proline transport	0.220594	-1.51143	0.656406	6	1	0.00233645	428	10522	206358	SLC36A1
GO:0051013	microtubule severing	0.220594	-1.51143	0.656406	6	1	0.00233645	428	10522	158135	TTLL11
GO:0071313	cellular response to caffeine	0.220594	-1.51143	0.656406	6	1	0.00233645	428	10522	6262	RYR2
GO:0015695	organic cation transport	0.220594	-1.51143	0.656406	6	1	0.00233645	428	10522	113451	AZIN2
GO:0072070	loop of Henle development	0.220594	-1.51143	0.656406	6	1	0.00233645	428	10522	5311	PKD2
GO:0045721	negative regulation of gluconeogenesis	0.220594	-1.51143	0.656406	6	1	0.00233645	428	10522	114899	C1QTNF3
GO:0051597	response to methylmercury	0.220594	-1.51143	0.656406	6	1	0.00233645	428	10522	1371	CPOX
GO:0090205	positive regulation of cholesterol metabolic process	0.220594	-1.51143	0.656406	6	1	0.00233645	428	10522	9619	ABCG1
GO:0044351	macropinocytosis	0.220594	-1.51143	0.656406	6	1	0.00233645	428	10522	1785	DNM2
GO:0003374	dynamin family protein polymerization involved in mitochondrial fission	0.220594	-1.51143	0.656406	6	1	0.00233645	428	10522	1785	DNM2
GO:0014894	response to denervation involved in regulation of muscle adaptation	0.220594	-1.51143	0.656406	6	1	0.00233645	428	10522	114907	FBXO32
GO:0038166	angiotensin-activated signaling pathway	0.220594	-1.51143	0.656406	6	1	0.00233645	428	10522	88	ACTN2
GO:0097205	renal filtration	0.220594	-1.51143	0.656406	6	1	0.00233645	428	10522	4643	MYO1E
GO:0043011	myeloid dendritic cell differentiation	0.220594	-1.51143	0.656406	6	1	0.00233645	428	10522	5663	PSEN1
GO:0061635	regulation of protein complex stability	0.220594	-1.51143	0.656406	6	1	0.00233645	428	10522	22863	ATG14
GO:0000393	spliceosomal conformational changes to generate catalytic conformation	0.220594	-1.51143	0.656406	6	1	0.00233645	428	10522	8559	PRPF18
GO:2000169	regulation of peptidyl-cysteine S-nitrosylation	0.220594	-1.51143	0.656406	6	1	0.00233645	428	10522	1756	DMD
GO:0046135	pyrimidine nucleoside catabolic process	0.220594	-1.51143	0.656406	6	1	0.00233645	428	10522	1806	DPYD
GO:0060379	cardiac muscle cell myoblast differentiation	0.220594	-1.51143	0.656406	6	1	0.00233645	428	10522	26585	GREM1
GO:0086027	AV node cell to bundle of His cell signaling	0.220594	-1.51143	0.656406	6	1	0.00233645	428	10522	8913	CACNA1G
GO:0009445	putrescine metabolic process	0.220594	-1.51143	0.656406	6	1	0.00233645	428	10522	113451	AZIN2
GO:0043302	positive regulation of leukocyte degranulation	0.220594	-1.51143	0.656406	6	1	0.00233645	428	10522	9846	GAB2
GO:0072077	renal vesicle morphogenesis	0.220594	-1.51143	0.656406	6	1	0.00233645	428	10522	26585	GREM1
GO:0045056	transcytosis	0.220594	-1.51143	0.656406	6	1	0.00233645	428	10522	338328	GPIHBP1
GO:0090343	positive regulation of cell aging	0.220594	-1.51143	0.656406	6	1	0.00233645	428	10522	4000	LMNA
GO:0009215	purine deoxyribonucleoside triphosphate metabolic process	0.220594	-1.51143	0.656406	6	1	0.00233645	428	10522	221264	AK9
GO:0030952	establishment or maintenance of cytoskeleton polarity	0.220594	-1.51143	0.656406	6	1	0.00233645	428	10522	4000	LMNA
GO:0002934	desmosome organization	0.220594	-1.51143	0.656406	6	1	0.00233645	428	10522	5818	NECTIN1
GO:0086016	AV node cell action potential	0.220594	-1.51143	0.656406	6	1	0.00233645	428	10522	8913	CACNA1G
GO:0031119	tRNA pseudouridine synthesis	0.220594	-1.51143	0.656406	6	1	0.00233645	428	10522	80324	PUS1
GO:0051014	actin filament severing	0.220594	-1.51143	0.656406	6	1	0.00233645	428	10522	2314	FLII
GO:0019348	dolichol metabolic process	0.220594	-1.51143	0.656406	6	1	0.00233645	428	10522	8818	DPM2
GO:0036158	outer dynein arm assembly	0.220594	-1.51143	0.656406	6	1	0.00233645	428	10522	123872	DNAAF1
GO:0034505	tooth mineralization	0.220594	-1.51143	0.656406	6	1	0.00233645	428	10522	5818	NECTIN1
GO:0071474	cellular hyperosmotic response	0.220594	-1.51143	0.656406	6	1	0.00233645	428	10522	9181	ARHGEF2
GO:0007603	phototransduction, visible light	0.220594	-1.51143	0.656406	6	1	0.00233645	428	10522	5158	PDE6B
GO:0090520	sphingolipid mediated signaling pathway	0.220594	-1.51143	0.656406	6	1	0.00233645	428	10522	124976	SPNS2
GO:0001886	endothelial cell morphogenesis	0.220594	-1.51143	0.656406	6	1	0.00233645	428	10522	80781	COL18A1
GO:0009134	nucleoside diphosphate catabolic process	0.220594	-1.51143	0.656406	6	1	0.00233645	428	10522	79873	NUDT18
GO:0035356	cellular triglyceride homeostasis	0.220594	-1.51143	0.656406	6	1	0.00233645	428	10522	114899	C1QTNF3
GO:0002313	mature B cell differentiation involved in immune response	0.220594	-1.51143	0.656406	6	1	0.00233645	428	10522	55846	ITFG2
GO:0048535	lymph node development	0.220594	-1.51143	0.656406	6	1	0.00233645	428	10522	124976	SPNS2
GO:0019262	N-acetylneuraminate catabolic process	0.220594	-1.51143	0.656406	6	1	0.00233645	428	10522	51005	AMDHD2
GO:0072087	renal vesicle development	0.220594	-1.51143	0.656406	6	1	0.00233645	428	10522	26585	GREM1
GO:0042297	vocal learning	0.220594	-1.51143	0.656406	6	1	0.00233645	428	10522	85358	SHANK3
GO:1990573	potassium ion import across plasma membrane	0.220594	-1.51143	0.656406	6	1	0.00233645	428	10522	610	HCN2
GO:0032909	regulation of transforming growth factor beta2 production	0.220594	-1.51143	0.656406	6	1	0.00233645	428	10522	1001	CDH3
GO:0060294	cilium movement involved in cell motility	0.220594	-1.51143	0.656406	6	1	0.00233645	428	10522	25981	DNAH1
GO:0031987	locomotion involved in locomotory behavior	0.220594	-1.51143	0.656406	6	1	0.00233645	428	10522	2861	GPR37
GO:1902036	regulation of hematopoietic stem cell differentiation	0.220594	-1.51143	0.656406	6	1	0.00233645	428	10522	9739	SETD1A
GO:0098596	imitative learning	0.220594	-1.51143	0.656406	6	1	0.00233645	428	10522	85358	SHANK3
GO:0043455	regulation of secondary metabolic process	0.220594	-1.51143	0.656406	6	1	0.00233645	428	10522	1001	CDH3
GO:0098598	learned vocalization behavior or vocal learning	0.220594	-1.51143	0.656406	6	1	0.00233645	428	10522	85358	SHANK3
GO:0031659	positive regulation of cyclin-dependent protein serine/threonine kinase activity involved in G1/S transition of mitotic cell cycle	0.220594	-1.51143	0.656406	6	1	0.00233645	428	10522	5311	PKD2
GO:0003214	cardiac left ventricle morphogenesis	0.220594	-1.51143	0.656406	6	1	0.00233645	428	10522	6262	RYR2
GO:0034454	microtubule anchoring at centrosome	0.220594	-1.51143	0.656406	6	1	0.00233645	428	10522	1639	DCTN1
GO:0042797	tRNA transcription from RNA polymerase III promoter	0.220594	-1.51143	0.656406	6	1	0.00233645	428	10522	9328	GTF3C5
GO:0072201	negative regulation of mesenchymal cell proliferation	0.220594	-1.51143	0.656406	6	1	0.00233645	428	10522	4000	LMNA
GO:0043691	reverse cholesterol transport	0.220594	-1.51143	0.656406	6	1	0.00233645	428	10522	9619	ABCG1
GO:0051797	regulation of hair follicle development	0.220594	-1.51143	0.656406	6	1	0.00233645	428	10522	1001	CDH3
GO:0019919	peptidyl-arginine methylation, to asymmetrical-dimethyl arginine	0.220594	-1.51143	0.656406	6	1	0.00233645	428	10522	56341	PRMT8
GO:0060371	regulation of atrial cardiac muscle cell membrane depolarization	0.220594	-1.51143	0.656406	6	1	0.00233645	428	10522	8913	CACNA1G
GO:0014877	response to muscle inactivity involved in regulation of muscle adaptation	0.220594	-1.51143	0.656406	6	1	0.00233645	428	10522	114907	FBXO32
GO:0003373	dynamin family protein polymerization involved in membrane fission	0.220594	-1.51143	0.656406	6	1	0.00233645	428	10522	1785	DNM2
GO:0035581	sequestering of extracellular ligand from receptor	0.220594	-1.51143	0.656406	6	1	0.00233645	428	10522	2200	FBN1
GO:0043269	regulation of ion transport	0.221027	-1.50947	0.655554	362	18	0.0420561	428	10522	5923,1756,1804,54207,8913,154215,6262,56660,259232,88,610,23416,85358,1785,81,6446,5311,9424	RASGRF1,DMD,DPP6,KCNK10,CACNA1G,NKAIN2,RYR2,KCNK12,NALCN,ACTN2,HCN2,KCNH3,SHANK3,DNM2,ACTN4,SGK1,PKD2,KCNK6
GO:0045685	regulation of glial cell differentiation	0.22137	-1.50792	0.654881	40	3	0.00700935	428	10522	2746900118738	BIN1,CNTN2,ZNF488
GO:0000045	autophagosome assembly	0.22137	-1.50792	0.654881	40	3	0.00700935	428	10522	22863566323241	ATG14,PSEN1,PACS2
GO:2001021	negative regulation of response to DNA damage stimulus	0.22137	-1.50792	0.654881	40	3	0.00700935	428	10522	940059851750	RECQL5,BCL2L1,RTEL1
GO:0006641	triglyceride metabolic process	0.22137	-1.50792	0.654881	40	3	0.00700935	428	10522	64788399156895	LMF1,LIPE,AGPAT4
GO:0002285	lymphocyte activation involved in immune response	0.22137	-1.50792	0.654881	40	3	0.00700935	428	10522	201294566355846	UNC13D,PSEN1,ITFG2
GO:0001938	positive regulation of endothelial cell proliferation	0.22137	-1.50792	0.654881	40	3	0.00700935	428	10522	53652605151548	PLXNB3,PPP1R16B,SIRT6
GO:0046637	regulation of alpha-beta T cell differentiation	0.224725	-1.49288	0.648349	22	2	0.0046729	428	10522	64617704	SHB,ZBTB16
GO:1900026	positive regulation of substrate adhesion-dependent cell spreading	0.224725	-1.49288	0.648349	22	2	0.0046729	428	10522	2012941785	UNC13D,DNM2
GO:0042345	regulation of NF-kappaB import into nucleus	0.224725	-1.49288	0.648349	22	2	0.0046729	428	10522	26585114899	GREM1,C1QTNF3
GO:0090659	walking behavior	0.224725	-1.49288	0.648349	22	2	0.0046729	428	10522	69001497	CNTN2,CTNS
GO:0009262	deoxyribonucleotide metabolic process	0.224725	-1.49288	0.648349	22	2	0.0046729	428	10522	22126479873	AK9,NUDT18
GO:0048169	regulation of long-term neuronal synaptic plasticity	0.224725	-1.49288	0.648349	22	2	0.0046729	428	10522	204885358	EPHB2,SHANK3
GO:2000272	negative regulation of receptor activity	0.224725	-1.49288	0.648349	22	2	0.0046729	428	10522	53115663	PKD2,PSEN1
GO:0060996	dendritic spine development	0.224725	-1.49288	0.648349	22	2	0.0046729	428	10522	204885358	EPHB2,SHANK3
GO:0097006	regulation of plasma lipoprotein particle levels	0.224725	-1.49288	0.648349	22	2	0.0046729	428	10522	647889619	LMF1,ABCG1
GO:2000279	negative regulation of DNA biosynthetic process	0.224725	-1.49288	0.648349	22	2	0.0046729	428	10522	27000100134934	DNAJC2,TEN1
GO:0046685	response to arsenic-containing substance	0.224725	-1.49288	0.648349	22	2	0.0046729	428	10522	1193911371	GSTO2,CPOX
GO:0030516	regulation of axon extension	0.22569	-1.48859	0.646488	80	5	0.0116822	428	10522	8.48255e+21	SEMA7A,SEMA4C,SEMA6A,SEMA3B,DNM2
GO:0015672	monovalent inorganic cation transport	0.226919	-1.48316	0.64413	252	13	0.0303738	428	10522	9.31195e+58	ASIC3,SLC4A8,KCNK10,SLC36A1,KLHL3,SGK1,KCNK12,NALCN,PKD2,HCN2,KCNH3,PKD2L1,KCNK6
GO:1904029	regulation of cyclin-dependent protein kinase activity	0.226924	-1.48314	0.644119	60	4	0.00934579	428	10522	7.02353e+17	TFAP4,PKD2,FAM58A,PSRC1
GO:1900006	positive regulation of dendrite development	0.226924	-1.48314	0.644119	60	4	0.00934579	428	10522	1.11419e+18	IL1RAPL1,SHANK3,PSEN1,CUX2
GO:0006606	protein import into nucleus	0.228269	-1.47723	0.641553	101	6	0.0140187	428	10522	5.50272e+26	HEATR3,POLA2,IPO13,RPL23,TMCO6,LMNA
GO:0044744	protein targeting to nucleus	0.228269	-1.47723	0.641553	101	6	0.0140187	428	10522	5.50272e+26	HEATR3,POLA2,IPO13,RPL23,TMCO6,LMNA
GO:0048729	tissue morphogenesis	0.229034	-1.47389	0.6401	297	15	0.0350467	428	10522	8.54966e+70	LGR5,PHACTR4,GREM1,MICAL2,DNAAF1,SEMA4C,SIRT6,KLHL3,RYR2,TNNT2,PKD2,PSEN1,TNC,GDF7,ADAMTS16
GO:0007018	microtubule-based movement	0.229462	-1.47202	0.639288	165	9	0.021028	428	10522	1.78158e+44	DYNC1I2,STARD9,DNAAF1,KIF13B,DNAH2,KIF19,DNAH9,DNAH1,DCTN1
GO:0001656	metanephros development	0.232218	-1.46008	0.634104	41	3	0.00700935	428	10522	5311265852200	PKD2,GREM1,FBN1
GO:0042440	pigment metabolic process	0.232218	-1.46008	0.634104	41	3	0.00700935	428	10522	149749481371	CTNS,OCA2,CPOX
GO:0006066	alcohol metabolic process	0.234638	-1.44971	0.629601	166	9	0.021028	428	10522	8.8184e+40	DPM2,LSS,DISP3,MVK,PLCH2,OSBPL5,LIPE,IP6K3,ABCG1
GO:0048839	inner ear development	0.234947	-1.44839	0.629029	102	6	0.0140187	428	10522	5.20585e+27	ATP8B1,LGR5,STRC,EPHB2,PDZD7,MYO15A
GO:1902593	single-organism nuclear import	0.234947	-1.44839	0.629029	102	6	0.0140187	428	10522	5.50272e+26	HEATR3,POLA2,IPO13,RPL23,TMCO6,LMNA
GO:0048513	animal organ development	0.235262	-1.44706	0.628449	1629	72	0.168224	428	10522	8549,51092,8482,80781,598,5414,22846,3371,79641,57556,2317,124976,5818,1785,1310,1001,4643,6900,6876,9846,7869,123872,4155,7704,26249,1630,51548,161497,93185,51168,83700,4326,55846,5158,347273,83992,6461,1299,54910,1756,88,85358,5663,5305,4000,2048,79955,7062,5205,8751,84623,8633,26585,9645,4678,9328,1302,65985,81858,6262,7942,65979,1497,2200,23287,5311,7139,151516,57453,9644,170690,151449	LGR5,SIDT2,SEMA7A,COL18A1,BCL2L1,SEPT4,VASH1,TNC,ROGDI,SEMA6A,FLNB,SPNS2,NECTIN1,DNM2,COL19A1,CDH3,MYO1E,CNTN2,TAGLN,GAB2,SEMA3B,DNAAF1,MBP,ZBTB16,KLHL3,DCC,SIRT6,STRC,IGSF8,MYO15A,JAM3,MMP17,ITFG2,PDE6B,MURC,CTTNBP2,SHB,COL9A3,SEMA4C,DMD,ACTN2,SHANK3,PSEN1,PIP4K2A,LMNA,EPHB2,PDZD7,TCHH,ATP8B1,ADAM15,KIRREL3,UNC5C,GREM1,MICAL2,NASP,GTF3C5,COL11A2,AACS,SHARPIN,RYR2,TFEB,PHACTR4,CTNS,FBN1,AGTPBP1,P…
GO:0016079	synaptic vesicle exocytosis	0.235723	-1.4451	0.627598	61	4	0.00934579	428	10522	5.66312e+18	PSEN1,TC2N,RIMS2,SYTL2
GO:0006941	striated muscle contraction	0.235723	-1.4451	0.627598	61	4	0.00934579	428	10522	6262713917568910	RYR2,TNNT2,DMD,CACNA1G
GO:0048024	regulation of mRNA splicing, via spliceosome	0.235723	-1.4451	0.627598	61	4	0.00934579	428	10522	5.85177e+18	RBM25,SNRNP70,KHDRBS2,SFSWAP
GO:0044699	single-organism process	0.238785	-1.43219	0.621992	7522	313	0.731308	428	10522	8549,2678,85452,51092,8482,26206,203190,5414,22846,26051,64834,57406,79641,23604,6484,10841,5818,1785,57600,1806,994,11076,2954,7704,23762,51474,1630,26249,118442,51005,29115,10082,5924,23255,55846,146754,50859,54923,9473,63922,9745,8227,440435,10081,85358,55858,5663,4000,6242,8818,7023,2314,55806,79955,84623,1298,9699,10350,2912,51172,22863,55213,9498,4524,206358,81858,55253,80705,8437,6262,5570…	LGR5,GGT1,CFAP74,SIDT2,SEMA7A,SPAG8,LGI3,SEPT4,VASH1,PPP1R16B,ELOVL1,ABHD6,ROGDI,DAPK2,ST3GAL4,FTCD,NECTIN1,DNM2,FNIP2,DPYD,CDC25B,TPPP,GSTZ1,ZBTB16,OSBP2,LIMA1,DCC,KLHL3,GPR62,AMDHD2,SAP30BP,GPC6,RASGRF2,MTCL1,ITFG2,DNAH2,SPOCK3,LIME1,THEMIS2,CHTF18,ZNF536,AKAP17A,GPR179,PDCD7,SHANK3,TMEM165,PSEN1,LMNA,RTKN,DPM2,TFAP4,FLII,HR,PDZD7,KIRREL3,COL9A2,RIMS2,ABCA9,GRM2,NAGPA,ATG14,RCBTB1,SLC4A8,MTHFR,…
GO:1903053	regulation of extracellular matrix organization	0.239957	-1.42729	0.619866	23	2	0.0046729	428	10522	15035623187	CHADL,PHLDB1
GO:0060674	placenta blood vessel development	0.239957	-1.42729	0.619866	23	2	0.0046729	428	10522	531122846	PKD2,VASH1
GO:1904407	positive regulation of nitric oxide metabolic process	0.239957	-1.42729	0.619866	23	2	0.0046729	428	10522	53111785	PKD2,DNM2
GO:1902186	regulation of viral release from host cell	0.239957	-1.42729	0.619866	23	2	0.0046729	428	10522	5522381559	TRIM62,TRIM11
GO:0002762	negative regulation of myeloid leukocyte differentiation	0.239957	-1.42729	0.619866	23	2	0.0046729	428	10522	2200130733	FBN1,TMEM178A
GO:0045429	positive regulation of nitric oxide biosynthetic process	0.239957	-1.42729	0.619866	23	2	0.0046729	428	10522	53111785	PKD2,DNM2
GO:0071868	cellular response to monoamine stimulus	0.239957	-1.42729	0.619866	23	2	0.0046729	428	10522	62621785	RYR2,DNM2
GO:0071870	cellular response to catecholamine stimulus	0.239957	-1.42729	0.619866	23	2	0.0046729	428	10522	62621785	RYR2,DNM2
GO:0045687	positive regulation of glial cell differentiation	0.239957	-1.42729	0.619866	23	2	0.0046729	428	10522	274118738	BIN1,ZNF488
GO:0008277	regulation of G-protein coupled receptor protein signaling pathway	0.240796	-1.4238	0.61835	82	5	0.0116822	428	10522	3.86618e+22	KCTD8,CNTN2,PDE6B,ABHD6,DNM2
GO:0051336	regulation of hydrolase activity	0.242442	-1.41699	0.615392	900	41	0.0957944	428	10522	5365,27000,340267,115704,58504,54662,88,4650,6305,54843,6242,341676,7023,57449,129049,23263,9138,1785,9181,51195,392,9771,26000,5923,8437,117584,6262,55357,642517,2874,9844,5924,23255,51291,64788,7139,6625,57636,50859,201176,338328	PLXNB3,DNAJC2,COL28A1,EVI5L,ARHGAP22,TBC1D13,ACTN2,MYO9B,SBF1,SYTL2,RTKN,NEK5,TFAP4,PLEKHG5,SGSM1,MCF2L,ARHGEF1,DNM2,ARHGEF2,RAPGEFL1,ARHGAP1,RAPGEF5,TBC1D10B,RASGRF1,RASAL1,RFFL,RYR2,TBC1D2,AGAP9,GPS2,ELMO1,RASGRF2,MTCL1,GMIP,LMF1,TNNT2,SNRNP70,ARHGAP23,SPOCK3,ARHGAP27,GPIHBP1
GO:0021675	nerve development	0.24316	-1.41403	0.614107	42	3	0.00700935	428	10522	5205204884570	ATP8B1,EPHB2,COL25A1
GO:0006970	response to osmotic stress	0.24316	-1.41403	0.614107	42	3	0.00700935	428	10522	905391815311	MAP7,ARHGEF2,PKD2
GO:0000018	regulation of DNA recombination	0.24316	-1.41403	0.614107	42	3	0.00700935	428	10522	94005154851750	RECQL5,SIRT6,RTEL1
GO:0051279	regulation of release of sequestered calcium ion into cytosol	0.24316	-1.41403	0.614107	42	3	0.00700935	428	10522	626253111756	RYR2,PKD2,DMD
GO:0042475	odontogenesis of dentin-containing tooth	0.24316	-1.41403	0.614107	42	3	0.00700935	428	10522	3371796415818	TNC,ROGDI,NECTIN1
GO:0034332	adherens junction organization	0.244603	-1.40812	0.611539	62	4	0.00934579	428	10522	1001,88,5818,5796	CDH3,ACTN2,NECTIN1,PTPRK
GO:1904062	regulation of cation transmembrane transport	0.245114	-1.40603	0.610631	168	9	0.021028	428	10522	5923,1756,1804,1785,81,6262,5311,88,85358	RASGRF1,DMD,DPP6,DNM2,ACTN4,RYR2,PKD2,ACTN2,SHANK3
GO:2000146	negative regulation of cell motility	0.249198	-1.38951	0.603455	147	8	0.0186916	428	10522	8.75154e+36	ADAM15,PLXNB3,GREM1,VASH1,ABHD6,SPOCK3,CERS2,PTPRK
GO:0098662	inorganic cation transmembrane transport	0.250085	-1.38596	0.601913	325	16	0.0373832	428	10522	5.42072e+71	KCNK10,SLC36A1,CACNA1G,RYR2,KCNK12,TRPV6,NALCN,HCN2,KCNH3,PSEN1,SLC30A3,ASIC3,PKD2,IL1RAPL1,PKD2L1,KCNK6
GO:0006887	exocytosis	0.250189	-1.38554	0.601732	213	11	0.0257009	428	10522	201294,81,7450,203190,80725,88,5663,123036,54843,57553,9699	UNC13D,ACTN4,VWF,LGI3,SRCIN1,ACTN2,PSEN1,TC2N,SYTL2,MICAL3,RIMS2
GO:0007597	blood coagulation, intrinsic pathway	0.252316	-1.37707	0.598056	7	1	0.00233645	428	10522	7450	VWF
GO:0085029	extracellular matrix assembly	0.252316	-1.37707	0.598056	7	1	0.00233645	428	10522	60484	HAPLN2
GO:0032958	inositol phosphate biosynthetic process	0.252316	-1.37707	0.598056	7	1	0.00233645	428	10522	117283	IP6K3
GO:1990035	calcium ion import into cell	0.252316	-1.37707	0.598056	7	1	0.00233645	428	10522	55503	TRPV6
GO:0098722	asymmetric stem cell division	0.252316	-1.37707	0.598056	7	1	0.00233645	428	10522	7704	ZBTB16
GO:0072202	cell differentiation involved in metanephros development	0.252316	-1.37707	0.598056	7	1	0.00233645	428	10522	26585	GREM1
GO:0071501	cellular response to sterol depletion	0.252316	-1.37707	0.598056	7	1	0.00233645	428	10522	4000	LMNA
GO:1901072	glucosamine-containing compound catabolic process	0.252316	-1.37707	0.598056	7	1	0.00233645	428	10522	51005	AMDHD2
GO:0032780	negative regulation of ATPase activity	0.252316	-1.37707	0.598056	7	1	0.00233645	428	10522	7139	TNNT2
GO:0014870	response to muscle inactivity	0.252316	-1.37707	0.598056	7	1	0.00233645	428	10522	114907	FBXO32
GO:0051593	response to folic acid	0.252316	-1.37707	0.598056	7	1	0.00233645	428	10522	4524	MTHFR
GO:0071679	commissural neuron axon guidance	0.252316	-1.37707	0.598056	7	1	0.00233645	428	10522	2048	EPHB2
GO:0045647	negative regulation of erythrocyte differentiation	0.252316	-1.37707	0.598056	7	1	0.00233645	428	10522	51621	KLF13
GO:2001135	regulation of endocytic recycling	0.252316	-1.37707	0.598056	7	1	0.00233645	428	10522	88	ACTN2
GO:0060394	negative regulation of pathway-restricted SMAD protein phosphorylation	0.252316	-1.37707	0.598056	7	1	0.00233645	428	10522	26585	GREM1
GO:0006853	carnitine shuttle	0.252316	-1.37707	0.598056	7	1	0.00233645	428	10522	1375	CPT1B
GO:0046597	negative regulation of viral entry into host cell	0.252316	-1.37707	0.598056	7	1	0.00233645	428	10522	81559	TRIM11
GO:0060900	embryonic camera-type eye formation	0.252316	-1.37707	0.598056	7	1	0.00233645	428	10522	65979	PHACTR4
GO:0009304	tRNA transcription	0.252316	-1.37707	0.598056	7	1	0.00233645	428	10522	9328	GTF3C5
GO:0021892	cerebral cortex GABAergic interneuron differentiation	0.252316	-1.37707	0.598056	7	1	0.00233645	428	10522	6900	CNTN2
GO:0097178	ruffle assembly	0.252316	-1.37707	0.598056	7	1	0.00233645	428	10522	28988	DBNL
GO:0006691	leukotriene metabolic process	0.252316	-1.37707	0.598056	7	1	0.00233645	428	10522	2678	GGT1
GO:0031223	auditory behavior	0.252316	-1.37707	0.598056	7	1	0.00233645	428	10522	85358	SHANK3
GO:1903350	response to dopamine	0.252316	-1.37707	0.598056	7	1	0.00233645	428	10522	1785	DNM2
GO:0033240	positive regulation of cellular amine metabolic process	0.252316	-1.37707	0.598056	7	1	0.00233645	428	10522	2861	GPR37
GO:0045683	negative regulation of epidermis development	0.252316	-1.37707	0.598056	7	1	0.00233645	428	10522	1001	CDH3
GO:1903332	regulation of protein folding	0.252316	-1.37707	0.598056	7	1	0.00233645	428	10522	6625	SNRNP70
GO:1900452	regulation of long term synaptic depression	0.252316	-1.37707	0.598056	7	1	0.00233645	428	10522	85358	SHANK3
GO:0010984	regulation of lipoprotein particle clearance	0.252316	-1.37707	0.598056	7	1	0.00233645	428	10522	338328	GPIHBP1
GO:0046851	negative regulation of bone remodeling	0.252316	-1.37707	0.598056	7	1	0.00233645	428	10522	26585	GREM1
GO:0014819	regulation of skeletal muscle contraction	0.252316	-1.37707	0.598056	7	1	0.00233645	428	10522	1756	DMD
GO:0014067	negative regulation of phosphatidylinositol 3-kinase signaling	0.252316	-1.37707	0.598056	7	1	0.00233645	428	10522	10617	STAMBP
GO:0006855	drug transmembrane transport	0.252316	-1.37707	0.598056	7	1	0.00233645	428	10522	5205	ATP8B1
GO:0071415	cellular response to purine-containing compound	0.252316	-1.37707	0.598056	7	1	0.00233645	428	10522	6262	RYR2
GO:0002689	negative regulation of leukocyte chemotaxis	0.252316	-1.37707	0.598056	7	1	0.00233645	428	10522	26585	GREM1
GO:0071624	positive regulation of granulocyte chemotaxis	0.252316	-1.37707	0.598056	7	1	0.00233645	428	10522	23604	DAPK2
GO:0006991	response to sterol depletion	0.252316	-1.37707	0.598056	7	1	0.00233645	428	10522	4000	LMNA
GO:0051764	actin crosslink formation	0.252316	-1.37707	0.598056	7	1	0.00233645	428	10522	7139	TNNT2
GO:0061081	positive regulation of myeloid leukocyte cytokine production involved in immune response	0.252316	-1.37707	0.598056	7	1	0.00233645	428	10522	8482	SEMA7A
GO:0072578	neurotransmitter-gated ion channel clustering	0.252316	-1.37707	0.598056	7	1	0.00233645	428	10522	85358	SHANK3
GO:0072074	kidney mesenchyme development	0.252316	-1.37707	0.598056	7	1	0.00233645	428	10522	5311	PKD2
GO:0071361	cellular response to ethanol	0.252316	-1.37707	0.598056	7	1	0.00233645	428	10522	1788	DNMT3A
GO:0030913	paranodal junction assembly	0.252316	-1.37707	0.598056	7	1	0.00233645	428	10522	23136	EPB41L3
GO:0045624	positive regulation of T-helper cell differentiation	0.252316	-1.37707	0.598056	7	1	0.00233645	428	10522	6461	SHB
GO:1901678	iron coordination entity transport	0.252316	-1.37707	0.598056	7	1	0.00233645	428	10522	9311	ASIC3
GO:0061440	kidney vasculature development	0.252316	-1.37707	0.598056	7	1	0.00233645	428	10522	5311	PKD2
GO:0046951	ketone body biosynthetic process	0.252316	-1.37707	0.598056	7	1	0.00233645	428	10522	65985	AACS
GO:0071637	regulation of monocyte chemotactic protein-1 production	0.252316	-1.37707	0.598056	7	1	0.00233645	428	10522	114899	C1QTNF3
GO:1902624	positive regulation of neutrophil migration	0.252316	-1.37707	0.598056	7	1	0.00233645	428	10522	23604	DAPK2
GO:0086067	AV node cell to bundle of His cell communication	0.252316	-1.37707	0.598056	7	1	0.00233645	428	10522	8913	CACNA1G
GO:0006063	uronic acid metabolic process	0.252316	-1.37707	0.598056	7	1	0.00233645	428	10522	10327	AKR1A1
GO:0060546	negative regulation of necroptotic process	0.252316	-1.37707	0.598056	7	1	0.00233645	428	10522	9181	ARHGEF2
GO:0043252	sodium-independent organic anion transport	0.252316	-1.37707	0.598056	7	1	0.00233645	428	10522	387775	SLC22A10
GO:0050872	white fat cell differentiation	0.252316	-1.37707	0.598056	7	1	0.00233645	428	10522	65985	AACS
GO:1904714	regulation of chaperone-mediated autophagy	0.252316	-1.37707	0.598056	7	1	0.00233645	428	10522	6625	SNRNP70
GO:0021516	dorsal spinal cord development	0.252316	-1.37707	0.598056	7	1	0.00233645	428	10522	151449	GDF7
GO:0006346	methylation-dependent chromatin silencing	0.252316	-1.37707	0.598056	7	1	0.00233645	428	10522	1788	DNMT3A
GO:0060281	regulation of oocyte development	0.252316	-1.37707	0.598056	7	1	0.00233645	428	10522	6461	SHB
GO:0000160	phosphorelay signal transduction system	0.252316	-1.37707	0.598056	7	1	0.00233645	428	10522	23416	KCNH3
GO:0070920	regulation of production of small RNA involved in gene silencing by RNA	0.252316	-1.37707	0.598056	7	1	0.00233645	428	10522	9612	NCOR2
GO:0032933	SREBP signaling pathway	0.252316	-1.37707	0.598056	7	1	0.00233645	428	10522	4000	LMNA
GO:0003334	keratinocyte development	0.252316	-1.37707	0.598056	7	1	0.00233645	428	10522	2317	FLNB
GO:1904429	regulation of t-circle formation	0.252316	-1.37707	0.598056	7	1	0.00233645	428	10522	51750	RTEL1
GO:0031657	regulation of cyclin-dependent protein serine/threonine kinase activity involved in G1/S transition of mitotic cell cycle	0.252316	-1.37707	0.598056	7	1	0.00233645	428	10522	5311	PKD2
GO:0098597	observational learning	0.252316	-1.37707	0.598056	7	1	0.00233645	428	10522	85358	SHANK3
GO:0019585	glucuronate metabolic process	0.252316	-1.37707	0.598056	7	1	0.00233645	428	10522	10327	AKR1A1
GO:0021830	interneuron migration from the subpallium to the cortex	0.252316	-1.37707	0.598056	7	1	0.00233645	428	10522	6900	CNTN2
GO:0043568	positive regulation of insulin-like growth factor receptor signaling pathway	0.252316	-1.37707	0.598056	7	1	0.00233645	428	10522	1001	CDH3
GO:0050966	detection of mechanical stimulus involved in sensory perception of pain	0.252316	-1.37707	0.598056	7	1	0.00233645	428	10522	9311	ASIC3
GO:0061437	renal system vasculature development	0.252316	-1.37707	0.598056	7	1	0.00233645	428	10522	5311	PKD2
GO:0007171	activation of transmembrane receptor protein tyrosine kinase activity	0.252316	-1.37707	0.598056	7	1	0.00233645	428	10522	26585	GREM1
GO:0060287	epithelial cilium movement involved in determination of left/right asymmetry	0.252316	-1.37707	0.598056	7	1	0.00233645	428	10522	123872	DNAAF1
GO:1903798	regulation of production of miRNAs involved in gene silencing by miRNA	0.252316	-1.37707	0.598056	7	1	0.00233645	428	10522	9612	NCOR2
GO:0017121	phospholipid scrambling	0.252316	-1.37707	0.598056	7	1	0.00233645	428	10522	121601	ANO4
GO:0010839	negative regulation of keratinocyte proliferation	0.252316	-1.37707	0.598056	7	1	0.00233645	428	10522	5796	PTPRK
GO:0001780	neutrophil homeostasis	0.252316	-1.37707	0.598056	7	1	0.00233645	428	10522	83700	JAM3
GO:0006782	protoporphyrinogen IX biosynthetic process	0.252316	-1.37707	0.598056	7	1	0.00233645	428	10522	1371	CPOX
GO:0048240	sperm capacitation	0.252316	-1.37707	0.598056	7	1	0.00233645	428	10522	5414	2019-09-04
GO:0048853	forebrain morphogenesis	0.252316	-1.37707	0.598056	7	1	0.00233645	428	10522	151449	GDF7
GO:0090023	positive regulation of neutrophil chemotaxis	0.252316	-1.37707	0.598056	7	1	0.00233645	428	10522	23604	DAPK2
GO:0032328	alanine transport	0.252316	-1.37707	0.598056	7	1	0.00233645	428	10522	206358	SLC36A1
GO:0002031	G-protein coupled receptor internalization	0.252316	-1.37707	0.598056	7	1	0.00233645	428	10522	1785	DNM2
GO:1903351	cellular response to dopamine	0.252316	-1.37707	0.598056	7	1	0.00233645	428	10522	1785	DNM2
GO:1905037	autophagosome organization	0.254183	-1.3697	0.594853	43	3	0.00700935	428	10522	22863566323241	ATG14,PSEN1,PACS2
GO:1904590	negative regulation of protein import	0.254183	-1.3697	0.594853	43	3	0.00700935	428	10522	53111148999478	PKD2,C1QTNF3,CABP1
GO:0072523	purine-containing compound catabolic process	0.254183	-1.3697	0.594853	43	3	0.00700935	428	10522	272180679873	AMPD3,DPYD,NUDT18
GO:1902305	regulation of sodium ion transmembrane transport	0.254183	-1.3697	0.594853	43	3	0.00700935	428	10522	8117561785	ACTN4,DMD,DNM2
GO:0042308	negative regulation of protein import into nucleus	0.254183	-1.3697	0.594853	43	3	0.00700935	428	10522	53111148999478	PKD2,C1QTNF3,CABP1
GO:0045055	regulated exocytosis	0.254921	-1.3668	0.593594	148	8	0.0186916	428	10522	201294,7450,81,88,5663,123036,9699,54843	UNC13D,VWF,ACTN4,ACTN2,PSEN1,TC2N,RIMS2,SYTL2
GO:0070206	protein trimerization	0.255236	-1.36557	0.593058	24	2	0.0046729	428	10522	9033114899	PKD2L1,C1QTNF3
GO:0061098	positive regulation of protein tyrosine kinase activity	0.255236	-1.36557	0.593058	24	2	0.0046729	428	10522	2658580725	GREM1,SRCIN1
GO:0040011	locomotion	0.257038	-1.35853	0.590002	649	30	0.0700935	428	10522	5.36557e+142	PLXNB3,DPYSL5,GREM1,UNC5C,LURAP1,TPGS1,SEMA4C,DCC,INTS13,SEMA7A,PSEN1,DNAH1,JAM3,SEMA6A,GPC6,CMTM5,DAPK2,GPR37,PLEKHG5,PHACTR4,SPNS2,EPHB2,ELMO1,NECTIN1,DNAH2,CNTN2,KIRREL3,PTPRK,SEMA3B,GDF7
GO:0045471	response to ethanol	0.262574	-1.33722	0.580748	64	4	0.00934579	428	10522	1.78881e+17	DNMT3A,SETD7,AACS,TNC
GO:0006767	water-soluble vitamin metabolic process	0.262574	-1.33722	0.580748	64	4	0.00934579	428	10522	1.19391e+19	GSTO2,MTHFR,THTPA,AKR1A1
GO:0014013	regulation of gliogenesis	0.262574	-1.33722	0.580748	64	4	0.00934579	428	10522	2.7469e+17	BIN1,CNTN2,ZNF488,CERS2
GO:0061138	morphogenesis of a branching epithelium	0.26394	-1.33203	0.578494	85	5	0.0116822	428	10522	2.65855e+24	GREM1,PKD2,TNC,GDF7,ADAMTS16
GO:0043242	negative regulation of protein complex disassembly	0.265275	-1.32699	0.576303	44	3	0.00700935	428	10522	91815715951474	ARHGEF2,TRIM54,LIMA1
GO:1901880	negative regulation of protein depolymerization	0.265275	-1.32699	0.576303	44	3	0.00700935	428	10522	91815715951474	ARHGEF2,TRIM54,LIMA1
GO:0071230	cellular response to amino acid stimulus	0.265275	-1.32699	0.576303	44	3	0.00700935	428	10522	598178827244	BCL2L1,DNMT3A,SESN1
GO:0044087	regulation of cellular component biogenesis	0.269036	-1.31291	0.57019	630	29	0.067757	428	10522	5.36527e+136	PLXNB3,GREM1,PSRC1,EVI5L,SIRT6,CHD1L,TBC1D13,CROCC,EML2,SHANK3,PPP1R16B,PIP4K2A,MNS1,TBC1D2,TCHP,EPHB2,CUX2,NECTIN1,DNM2,ATP8B1,TRABD2A,ARHGEF2,FNIP2,ERCC5,PHLDB1,TPPP,DCTN1,TBC1D10B,ADAMTS16
GO:0010770	positive regulation of cell morphogenesis involved in differentiation	0.269179	-1.31238	0.569958	107	6	0.0140187	428	10522	8.4822e+27	SEMA7A,UNC13D,PLXNB3,IL1RAPL1,CUX2,DNM2
GO:0071869	response to catecholamine	0.270532	-1.30736	0.567781	25	2	0.0046729	428	10522	62621785	RYR2,DNM2
GO:0021955	central nervous system neuron axonogenesis	0.270532	-1.30736	0.567781	25	2	0.0046729	428	10522	20481630	EPHB2,DCC
GO:0006730	one-carbon metabolic process	0.270532	-1.30736	0.567781	25	2	0.0046729	428	10522	108414524	FTCD,MTHFR
GO:0071867	response to monoamine	0.270532	-1.30736	0.567781	25	2	0.0046729	428	10522	62621785	RYR2,DNM2
GO:1901021	positive regulation of calcium ion transmembrane transporter activity	0.270532	-1.30736	0.567781	25	2	0.0046729	428	10522	62625311	RYR2,PKD2
GO:0009268	response to pH	0.270532	-1.30736	0.567781	25	2	0.0046729	428	10522	93119033	ASIC3,PKD2L1
GO:0010677	negative regulation of cellular carbohydrate metabolic process	0.270532	-1.30736	0.567781	25	2	0.0046729	428	10522	11489951548	C1QTNF3,SIRT6
GO:0038034	signal transduction in absence of ligand	0.270532	-1.30736	0.567781	25	2	0.0046729	428	10522	5981630	BCL2L1,DCC
GO:0043268	positive regulation of potassium ion transport	0.270532	-1.30736	0.567781	25	2	0.0046729	428	10522	881785	ACTN2,DNM2
GO:0097192	extrinsic apoptotic signaling pathway in absence of ligand	0.270532	-1.30736	0.567781	25	2	0.0046729	428	10522	5981630	BCL2L1,DCC
GO:0042558	pteridine-containing compound metabolic process	0.270532	-1.30736	0.567781	25	2	0.0046729	428	10522	108414524	FTCD,MTHFR
GO:0003341	cilium movement	0.270532	-1.30736	0.567781	25	2	0.0046729	428	10522	12387225981	DNAAF1,DNAH1
GO:0046903	secretion	0.270543	-1.30732	0.567763	376	18	0.0420561	428	10522	201294,51172,6536,203190,80725,88,5663,54843,8425,84446,7450,2914,81,64788,123036,9699,57553,2912	UNC13D,NAGPA,SLC6A9,LGI3,SRCIN1,ACTN2,PSEN1,SYTL2,LTBP4,BRSK1,VWF,GRM4,ACTN4,LMF1,TC2N,RIMS2,MICAL3,GRM2
GO:0048167	regulation of synaptic plasticity	0.271601	-1.30342	0.566069	129	7	0.0163551	428	10522	5.92369e+31	RASGRF1,CNTN2,EPHB2,SHISA7,SHANK3,ABHD6,PSEN1
GO:0048814	regulation of dendrite morphogenesis	0.271653	-1.30323	0.565985	65	4	0.00934579	428	10522	8.07251e+19	SRCIN1,IL1RAPL1,SHANK3,CUX2
GO:0043244	regulation of protein complex disassembly	0.271653	-1.30323	0.565985	65	4	0.00934579	428	10522	9181,57159,88,51474	ARHGEF2,TRIM54,ACTN2,LIMA1
GO:2001257	regulation of cation channel activity	0.271767	-1.30281	0.565803	86	5	0.0116822	428	10522	5923,5311,88,1756,85358	RASGRF1,PKD2,ACTN2,DMD,SHANK3
GO:0048592	eye morphogenesis	0.271767	-1.30281	0.565803	86	5	0.0116822	428	10522	6.59792e+21	PHACTR4,EPHB2,FBN1,AGTPBP1,NECTIN1
GO:0051049	regulation of transport	0.272349	-1.30067	0.564874	1173	52	0.121495	428	10522	201294,274,1756,114899,115704,51092,154215,56660,54662,203190,80725,88,85358,54843,129049,9478,1785,20,6446,1001,25924,9699,26000,113451,9846,26585,5923,1804,51548,54207,2849,8913,65985,6262,55503,259232,610,23416,9098,55357,57540,7781,23255,111,81,2887,5311,7139,11141,123036,9424,9619	UNC13D,BIN1,DMD,C1QTNF3,EVI5L,SIDT2,NKAIN2,KCNK12,TBC1D13,LGI3,SRCIN1,ACTN2,SHANK3,SYTL2,SGSM1,CABP1,DNM2,ABCA2,SGK1,CDH3,MYRIP,RIMS2,TBC1D10B,AZIN2,GAB2,GREM1,RASGRF1,DPP6,SIRT6,KCNK10,GPR26,CACNA1G,AACS,RYR2,TRPV6,NALCN,HCN2,KCNH3,USP6,TBC1D2,DISP3,SLC30A3,MTCL1,ADCY5,ACTN4,GRB10,PKD2,TNNT2,IL1RAPL1,TC2N,KCNK6,ABCG1
GO:1902117	positive regulation of organelle assembly	0.276424	-1.28582	0.558424	45	3	0.00700935	428	10522	9696530555329	CROCC,PIP4K2A,MNS1
GO:0061097	regulation of protein tyrosine kinase activity	0.276424	-1.28582	0.558424	45	3	0.00700935	428	10522	26585807255663	GREM1,SRCIN1,PSEN1
GO:0098869	cellular oxidant detoxification	0.276424	-1.28582	0.558424	45	3	0.00700935	428	10522	295411939127244	GSTZ1,GSTO2,SESN1
GO:0001657	ureteric bud development	0.276424	-1.28582	0.558424	45	3	0.00700935	428	10522	531126585170690	PKD2,GREM1,ADAMTS16
GO:0055002	striated muscle cell development	0.280785	-1.27016	0.551625	66	4	0.00934579	428	10522	2318,88,1756,4000	FLNC,ACTN2,DMD,LMNA
GO:0071705	nitrogen compound transport	0.281249	-1.26852	0.550909	333	16	0.0373832	428	10522	5.54219e+73	NCBP3,SRSF11,SLC6A9,UPF3B,OCA2,SLC36A1,SIDT2,NOL6,PSEN1,SLC6A6,LTBP4,CTNS,SLC35F3,RIMS2,AZIN2,GRM2
GO:1900864	mitochondrial RNA modification	0.282749	-1.26319	0.548599	8	1	0.00233645	428	10522	80324	PUS1
GO:1900115	extracellular regulation of signal transduction	0.282749	-1.26319	0.548599	8	1	0.00233645	428	10522	2200	FBN1
GO:0043922	negative regulation by host of viral transcription	0.282749	-1.26319	0.548599	8	1	0.00233645	428	10522	7023	TFAP4
GO:1901203	positive regulation of extracellular matrix assembly	0.282749	-1.26319	0.548599	8	1	0.00233645	428	10522	23187	PHLDB1
GO:0006610	ribosomal protein import into nucleus	0.282749	-1.26319	0.548599	8	1	0.00233645	428	10522	9349	RPL23
GO:0048671	negative regulation of collateral sprouting	0.282749	-1.26319	0.548599	8	1	0.00233645	428	10522	1630	DCC
GO:0060315	negative regulation of ryanodine-sensitive calcium-release channel activity	0.282749	-1.26319	0.548599	8	1	0.00233645	428	10522	5311	PKD2
GO:0090435	protein localization to nuclear envelope	0.282749	-1.26319	0.548599	8	1	0.00233645	428	10522	55726	INTS13
GO:0051280	negative regulation of release of sequestered calcium ion into cytosol	0.282749	-1.26319	0.548599	8	1	0.00233645	428	10522	5311	PKD2
GO:0035751	regulation of lysosomal lumen pH	0.282749	-1.26319	0.548599	8	1	0.00233645	428	10522	55858	TMEM165
GO:0018026	peptidyl-lysine monomethylation	0.282749	-1.26319	0.548599	8	1	0.00233645	428	10522	80854	SETD7
GO:0070900	mitochondrial tRNA modification	0.282749	-1.26319	0.548599	8	1	0.00233645	428	10522	80324	PUS1
GO:0034367	macromolecular complex remodeling	0.282749	-1.26319	0.548599	8	1	0.00233645	428	10522	9619	ABCG1
GO:0001556	oocyte maturation	0.282749	-1.26319	0.548599	8	1	0.00233645	428	10522	994	CDC25B
GO:0034381	plasma lipoprotein particle clearance	0.282749	-1.26319	0.548599	8	1	0.00233645	428	10522	64788	LMF1
GO:0070571	negative regulation of neuron projection regeneration	0.282749	-1.26319	0.548599	8	1	0.00233645	428	10522	29956	CERS2
GO:0097106	postsynaptic density organization	0.282749	-1.26319	0.548599	8	1	0.00233645	428	10522	85358	SHANK3
GO:0016093	polyprenol metabolic process	0.282749	-1.26319	0.548599	8	1	0.00233645	428	10522	8818	DPM2
GO:1901017	negative regulation of potassium ion transmembrane transporter activity	0.282749	-1.26319	0.548599	8	1	0.00233645	428	10522	88	ACTN2
GO:0001773	myeloid dendritic cell activation	0.282749	-1.26319	0.548599	8	1	0.00233645	428	10522	5663	PSEN1
GO:0034369	plasma lipoprotein particle remodeling	0.282749	-1.26319	0.548599	8	1	0.00233645	428	10522	9619	ABCG1
GO:0010893	positive regulation of steroid biosynthetic process	0.282749	-1.26319	0.548599	8	1	0.00233645	428	10522	9619	ABCG1
GO:0097154	GABAergic neuron differentiation	0.282749	-1.26319	0.548599	8	1	0.00233645	428	10522	6900	CNTN2
GO:0042346	positive regulation of NF-kappaB import into nucleus	0.282749	-1.26319	0.548599	8	1	0.00233645	428	10522	26585	GREM1
GO:0048681	negative regulation of axon regeneration	0.282749	-1.26319	0.548599	8	1	0.00233645	428	10522	29956	CERS2
GO:1904322	cellular response to forskolin	0.282749	-1.26319	0.548599	8	1	0.00233645	428	10522	111	ADCY5
GO:0007288	sperm axoneme assembly	0.282749	-1.26319	0.548599	8	1	0.00233645	428	10522	91978	TPGS1
GO:0003085	negative regulation of systemic arterial blood pressure	0.282749	-1.26319	0.548599	8	1	0.00233645	428	10522	9424	KCNK6
GO:0010935	regulation of macrophage cytokine production	0.282749	-1.26319	0.548599	8	1	0.00233645	428	10522	8482	SEMA7A
GO:0001672	regulation of chromatin assembly or disassembly	0.282749	-1.26319	0.548599	8	1	0.00233645	428	10522	51548	SIRT6
GO:0003323	type B pancreatic cell development	0.282749	-1.26319	0.548599	8	1	0.00233645	428	10522	51092	SIDT2
GO:0003356	regulation of cilium beat frequency	0.282749	-1.26319	0.548599	8	1	0.00233645	428	10522	123872	DNAAF1
GO:0006621	protein retention in ER lumen	0.282749	-1.26319	0.548599	8	1	0.00233645	428	10522	64714	PDIA2
GO:0007084	mitotic nuclear envelope reassembly	0.282749	-1.26319	0.548599	8	1	0.00233645	428	10522	4000	LMNA
GO:0006750	glutathione biosynthetic process	0.282749	-1.26319	0.548599	8	1	0.00233645	428	10522	2678	GGT1
GO:0072676	lymphocyte migration	0.282749	-1.26319	0.548599	8	1	0.00233645	428	10522	124976	SPNS2
GO:1900116	extracellular negative regulation of signal transduction	0.282749	-1.26319	0.548599	8	1	0.00233645	428	10522	2200	FBN1
GO:0032367	intracellular cholesterol transport	0.282749	-1.26319	0.548599	8	1	0.00233645	428	10522	9619	ABCG1
GO:0097105	presynaptic membrane assembly	0.282749	-1.26319	0.548599	8	1	0.00233645	428	10522	11141	IL1RAPL1
GO:0035247	peptidyl-arginine omega-N-methylation	0.282749	-1.26319	0.548599	8	1	0.00233645	428	10522	56341	PRMT8
GO:0032530	regulation of microvillus organization	0.282749	-1.26319	0.548599	8	1	0.00233645	428	10522	5205	ATP8B1
GO:0072393	microtubule anchoring at microtubule organizing center	0.282749	-1.26319	0.548599	8	1	0.00233645	428	10522	1639	DCTN1
GO:0010804	negative regulation of tumor necrosis factor-mediated signaling pathway	0.282749	-1.26319	0.548599	8	1	0.00233645	428	10522	117584	RFFL
GO:0018149	peptide cross-linking	0.282749	-1.26319	0.548599	8	1	0.00233645	428	10522	50859	SPOCK3
GO:0031937	positive regulation of chromatin silencing	0.282749	-1.26319	0.548599	8	1	0.00233645	428	10522	51548	SIRT6
GO:0032682	negative regulation of chemokine production	0.282749	-1.26319	0.548599	8	1	0.00233645	428	10522	114899	C1QTNF3
GO:2001044	regulation of integrin-mediated signaling pathway	0.282749	-1.26319	0.548599	8	1	0.00233645	428	10522	65979	PHACTR4
GO:0071295	cellular response to vitamin	0.282749	-1.26319	0.548599	8	1	0.00233645	428	10522	3371	TNC
GO:0035385	Roundabout signaling pathway	0.282749	-1.26319	0.548599	8	1	0.00233645	428	10522	4650	MYO9B
GO:0032836	glomerular basement membrane development	0.282749	-1.26319	0.548599	8	1	0.00233645	428	10522	4643	MYO1E
GO:1901409	positive regulation of phosphorylation of RNA polymerase II C-terminal domain	0.282749	-1.26319	0.548599	8	1	0.00233645	428	10522	92002	FAM58A
GO:0099084	postsynaptic specialization organization	0.282749	-1.26319	0.548599	8	1	0.00233645	428	10522	85358	SHANK3
GO:0010745	negative regulation of macrophage derived foam cell differentiation	0.282749	-1.26319	0.548599	8	1	0.00233645	428	10522	9619	ABCG1
GO:0043247	telomere maintenance in response to DNA damage	0.282749	-1.26319	0.548599	8	1	0.00233645	428	10522	51750	RTEL1
GO:0060389	pathway-restricted SMAD protein phosphorylation	0.282749	-1.26319	0.548599	8	1	0.00233645	428	10522	151449	GDF7
GO:0033689	negative regulation of osteoblast proliferation	0.282749	-1.26319	0.548599	8	1	0.00233645	428	10522	26585	GREM1
GO:0061088	regulation of sequestering of zinc ion	0.282749	-1.26319	0.548599	8	1	0.00233645	428	10522	7781	SLC30A3
GO:0045117	azole transport	0.282749	-1.26319	0.548599	8	1	0.00233645	428	10522	148641	SLC35F3
GO:0021554	optic nerve development	0.282749	-1.26319	0.548599	8	1	0.00233645	428	10522	2048	EPHB2
GO:0019509	L-methionine biosynthetic process from methylthioadenosine	0.282749	-1.26319	0.548599	8	1	0.00233645	428	10522	84245	MRI1
GO:0036010	protein localization to endosome	0.282749	-1.26319	0.548599	8	1	0.00233645	428	10522	85377	MICALL1
GO:0030949	positive regulation of vascular endothelial growth factor receptor signaling pathway	0.282749	-1.26319	0.548599	8	1	0.00233645	428	10522	2887	GRB10
GO:0010002	cardioblast differentiation	0.282749	-1.26319	0.548599	8	1	0.00233645	428	10522	26585	GREM1
GO:0048266	behavioral response to pain	0.282749	-1.26319	0.548599	8	1	0.00233645	428	10522	64856	VWA1
GO:0014854	response to inactivity	0.282749	-1.26319	0.548599	8	1	0.00233645	428	10522	114907	FBXO32
GO:0007614	short-term memory	0.282749	-1.26319	0.548599	8	1	0.00233645	428	10522	23316	CUX2
GO:2000353	positive regulation of endothelial cell apoptotic process	0.282749	-1.26319	0.548599	8	1	0.00233645	428	10522	80781	COL18A1
GO:0048548	regulation of pinocytosis	0.282749	-1.26319	0.548599	8	1	0.00233645	428	10522	81	ACTN4
GO:1902001	fatty acid transmembrane transport	0.282749	-1.26319	0.548599	8	1	0.00233645	428	10522	1375	CPT1B
GO:0043092	L-amino acid import	0.282749	-1.26319	0.548599	8	1	0.00233645	428	10522	6536	SLC6A9
GO:1904321	response to forskolin	0.282749	-1.26319	0.548599	8	1	0.00233645	428	10522	111	ADCY5
GO:0051823	regulation of synapse structural plasticity	0.282749	-1.26319	0.548599	8	1	0.00233645	428	10522	85358	SHANK3
GO:0006684	sphingomyelin metabolic process	0.282749	-1.26319	0.548599	8	1	0.00233645	428	10522	55627	SMPD4
GO:0034368	protein-lipid complex remodeling	0.282749	-1.26319	0.548599	8	1	0.00233645	428	10522	9619	ABCG1
GO:0022401	negative adaptation of signaling pathway	0.282749	-1.26319	0.548599	8	1	0.00233645	428	10522	1785	DNM2
GO:0002029	desensitization of G-protein coupled receptor protein signaling pathway	0.282749	-1.26319	0.548599	8	1	0.00233645	428	10522	1785	DNM2
GO:0046185	aldehyde catabolic process	0.282749	-1.26319	0.548599	8	1	0.00233645	428	10522	10327	AKR1A1
GO:0042364	water-soluble vitamin biosynthetic process	0.282749	-1.26319	0.548599	8	1	0.00233645	428	10522	10327	AKR1A1
GO:0071801	regulation of podosome assembly	0.282749	-1.26319	0.548599	8	1	0.00233645	428	10522	9181	ARHGEF2
GO:0006013	mannose metabolic process	0.282749	-1.26319	0.548599	8	1	0.00233645	428	10522	4122	MAN2A2
GO:0007611	learning or memory	0.282956	-1.26246	0.548281	175	9	0.021028	428	10522	5.92315e+38	RASGRF1,CTNS,EPHB2,KCNK10,CUX2,SGK1,CNTN2,SHANK3,PSEN1
GO:0071702	organic substance transport	0.283037	-1.26218	0.548157	1464	64	0.149533	428	10522	55421,23649,9670,79585,6536,65109,115704,283987,51092,54662,1375,89853,23148,5663,55374,4000,54843,129049,124976,9349,9311,23303,1785,20,5205,9181,8906,121601,25924,23241,23460,9699,26000,10350,2912,113451,9295,51172,85377,9498,23762,4678,4948,206358,65083,387775,54492,66035,25972,55357,55027,6533,8425,1497,148641,114879,64788,81,8714,203062,23214,401548,9619,338328	NCBP3,POLA2,IPO13,CORO7,SLC6A9,UPF3B,EVI5L,HID1,SIDT2,TBC1D13,CPT1B,MVB12B,NACAD,PSEN1,TMCO6,LMNA,SYTL2,SGSM1,SPNS2,RPL23,ASIC3,KIF13B,DNM2,ABCA2,ATP8B1,ARHGEF2,AP1G2,ANO4,MYRIP,PACS2,ABCA6,RIMS2,TBC1D10B,ABCA9,GRM2,AZIN2,SRSF11,NAGPA,MICALL1,SLC4A8,OSBP2,NASP,OCA2,SLC36A1,NOL6,SLC22A10,NEURL1B,SLC2A11,UNC50,TBC1D2,HEATR3,SLC6A6,LTBP4,CTNS,SLC35F3,OSBPL5,LMF1,ACTN4,ABCC3,TSNARE1,XPO6,SNX30,ABCG1,…
GO:0042692	muscle cell differentiation	0.284116	-1.25837	0.546504	153	8	0.0186916	428	10522	2318,274,26585,57159,88,54910,1756,4000	FLNC,BIN1,GREM1,TRIM54,ACTN2,SEMA4C,DMD,LMNA
GO:0048678	response to axon injury	0.285819	-1.2524	0.543909	26	2	0.0046729	428	10522	837003371	JAM3,TNC
GO:0055013	cardiac muscle cell development	0.285819	-1.2524	0.543909	26	2	0.0046729	428	10522	884000	ACTN2,LMNA
GO:0000154	rRNA modification	0.285819	-1.2524	0.543909	26	2	0.0046729	428	10522	55695260294	NSUN5,NSUN5P2
GO:1903115	regulation of actin filament-based movement	0.285819	-1.2524	0.543909	26	2	0.0046729	428	10522	62627139	RYR2,TNNT2
GO:0006576	cellular biogenic amine metabolic process	0.285819	-1.2524	0.543909	26	2	0.0046729	428	10522	125061113451	AFMID,AZIN2
GO:0097035	regulation of membrane lipid distribution	0.285819	-1.2524	0.543909	26	2	0.0046729	428	10522	5205121601	ATP8B1,ANO4
GO:0086002	cardiac muscle cell action potential involved in contraction	0.285819	-1.2524	0.543909	26	2	0.0046729	428	10522	62628913	RYR2,CACNA1G
GO:0007259	JAK-STAT cascade	0.285819	-1.2524	0.543909	26	2	0.0046729	428	10522	531110617	PKD2,STAMBP
GO:0055010	ventricular cardiac muscle tissue morphogenesis	0.285819	-1.2524	0.543909	26	2	0.0046729	428	10522	62627139	RYR2,TNNT2
GO:2000179	positive regulation of neural precursor cell proliferation	0.285819	-1.2524	0.543909	26	2	0.0046729	428	10522	5754057650	DISP3,KIAA1524
GO:0099601	regulation of neurotransmitter receptor activity	0.285819	-1.2524	0.543909	26	2	0.0046729	428	10522	592385358	RASGRF1,SHANK3
GO:0051155	positive regulation of striated muscle cell differentiation	0.285819	-1.2524	0.543909	26	2	0.0046729	428	10522	26585341676	GREM1,NEK5
GO:0097696	STAT cascade	0.285819	-1.2524	0.543909	26	2	0.0046729	428	10522	531110617	PKD2,STAMBP
GO:0051298	centrosome duplication	0.285819	-1.2524	0.543909	26	2	0.0046729	428	10522	531184446	PKD2,BRSK1
GO:0044106	cellular amine metabolic process	0.285819	-1.2524	0.543909	26	2	0.0046729	428	10522	125061113451	AFMID,AZIN2
GO:0090342	regulation of cell aging	0.285819	-1.2524	0.543909	26	2	0.0046729	428	10522	228464000	VASH1,LMNA
GO:0034329	cell junction assembly	0.287564	-1.24631	0.541266	88	5	0.0116822	428	10522	2318,81,23136,88,5796	FLNC,ACTN4,EPB41L3,ACTN2,PTPRK
GO:0072163	mesonephric epithelium development	0.287619	-1.24612	0.541183	46	3	0.00700935	428	10522	531126585170690	PKD2,GREM1,ADAMTS16
GO:1990748	cellular detoxification	0.287619	-1.24612	0.541183	46	3	0.00700935	428	10522	295411939127244	GSTZ1,GSTO2,SESN1
GO:0072164	mesonephric tubule development	0.287619	-1.24612	0.541183	46	3	0.00700935	428	10522	531126585170690	PKD2,GREM1,ADAMTS16
GO:2001237	negative regulation of extrinsic apoptotic signaling pathway	0.289965	-1.238	0.537655	67	4	0.00934579	428	10522	1.17585e+16	RFFL,ARHGEF2,BCL2L1,LMNA
GO:0009566	fertilization	0.289965	-1.238	0.537655	67	4	0.00934579	428	10522	2.62069e+17	SPAG8,IGSF8,BCL2L1,POMZP3
GO:0048738	cardiac muscle tissue development	0.295526	-1.219	0.529405	89	5	0.0116822	428	10522	6262,7139,88,51548,4000	RYR2,TNNT2,ACTN2,SIRT6,LMNA
GO:0001763	morphogenesis of a branching structure	0.295526	-1.219	0.529405	89	5	0.0116822	428	10522	2.65855e+24	GREM1,PKD2,TNC,GDF7,ADAMTS16
GO:0050890	cognition	0.296876	-1.21444	0.527425	200	10	0.0233645	428	10522	6.48459e+42	ST3GAL4,RASGRF1,EPHB2,CTNS,KCNK10,CUX2,SGK1,CNTN2,SHANK3,PSEN1
GO:1901379	regulation of potassium ion transmembrane transport	0.298847	-1.20782	0.524551	47	3	0.00700935	428	10522	8818041785	ACTN2,DPP6,DNM2
GO:0008630	intrinsic apoptotic signaling pathway in response to DNA damage	0.298847	-1.20782	0.524551	47	3	0.00700935	428	10522	5760059823612	FNIP2,BCL2L1,PHLDA3
GO:0050673	epithelial cell proliferation	0.298847	-1.20782	0.524551	47	3	0.00700935	428	10522	8549566351092	LGR5,PSEN1,SIDT2
GO:0017156	calcium ion regulated exocytosis	0.299185	-1.20669	0.524061	68	4	0.00934579	428	10522	5.66312e+18	PSEN1,TC2N,RIMS2,SYTL2
GO:1903707	negative regulation of hemopoiesis	0.299185	-1.20669	0.524061	68	4	0.00934579	428	10522	5.16218e+18	KLF13,ZBTB16,FBN1,TMEM178A
GO:0003229	ventricular cardiac muscle tissue development	0.301072	-1.20041	0.52133	27	2	0.0046729	428	10522	62627139	RYR2,TNNT2
GO:0045428	regulation of nitric oxide biosynthetic process	0.301072	-1.20041	0.52133	27	2	0.0046729	428	10522	53111785	PKD2,DNM2
GO:0043486	histone exchange	0.301072	-1.20041	0.52133	27	2	0.0046729	428	10522	235204678	ANP32C,NASP
GO:0042992	negative regulation of transcription factor import into nucleus	0.301072	-1.20041	0.52133	27	2	0.0046729	428	10522	5311114899	PKD2,C1QTNF3
GO:0060563	neuroepithelial cell differentiation	0.301072	-1.20041	0.52133	27	2	0.0046729	428	10522	16149779955	STRC,PDZD7
GO:0009308	amine metabolic process	0.301072	-1.20041	0.52133	27	2	0.0046729	428	10522	125061113451	AFMID,AZIN2
GO:0021988	olfactory lobe development	0.301072	-1.20041	0.52133	27	2	0.0046729	428	10522	848223287	SEMA7A,AGTPBP1
GO:1900449	regulation of glutamate receptor signaling pathway	0.301072	-1.20041	0.52133	27	2	0.0046729	428	10522	592385358	RASGRF1,SHANK3
GO:0051209	release of sequestered calcium ion into cytosol	0.301072	-1.20041	0.52133	27	2	0.0046729	428	10522	62625311	RYR2,PKD2
GO:1903428	positive regulation of reactive oxygen species biosynthetic process	0.301072	-1.20041	0.52133	27	2	0.0046729	428	10522	53111785	PKD2,DNM2
GO:0007157	heterophilic cell-cell adhesion via plasma membrane cell adhesion molecules	0.301072	-1.20041	0.52133	27	2	0.0046729	428	10522	111415818	IL1RAPL1,NECTIN1
GO:0051283	negative regulation of sequestering of calcium ion	0.301072	-1.20041	0.52133	27	2	0.0046729	428	10522	62625311	RYR2,PKD2
GO:0045912	negative regulation of carbohydrate metabolic process	0.301072	-1.20041	0.52133	27	2	0.0046729	428	10522	11489951548	C1QTNF3,SIRT6
GO:0034330	cell junction organization	0.3038	-1.19139	0.517412	134	7	0.0163551	428	10522	2318,81,1001,23136,88,5818,5796	FLNC,ACTN4,CDH3,EPB41L3,ACTN2,NECTIN1,PTPRK
GO:0044093	positive regulation of molecular function	0.30632	-1.18312	0.513824	1284	56	0.130841	428	10522	27000,1756,115704,63922,58504,26206,54662,28988,80725,88,4650,6305,85358,5663,341676,7023,57449,129049,23263,9138,1785,6446,9181,1001,51195,392,994,9771,55223,26000,113451,26585,22863,5923,84722,8437,6262,92002,55357,65979,642517,9844,5924,4326,111,23255,51291,64788,81,2914,7139,5311,57636,9644,201176,338328	DNAJC2,DMD,EVI5L,CHTF18,ARHGAP22,SPAG8,TBC1D13,DBNL,SRCIN1,ACTN2,MYO9B,SBF1,SHANK3,PSEN1,NEK5,TFAP4,PLEKHG5,SGSM1,MCF2L,ARHGEF1,DNM2,SGK1,ARHGEF2,CDH3,RAPGEFL1,ARHGAP1,CDC25B,RAPGEF5,TRIM62,TBC1D10B,AZIN2,GREM1,ATG14,RASGRF1,PSRC1,RASAL1,RYR2,FAM58A,TBC1D2,PHACTR4,AGAP9,ELMO1,RASGRF2,MMP17,ADCY5,MTCL1,GMIP,LMF1,ACTN4,GRM4,TNNT2,PKD2,ARHGAP23,SH3PXD2A,ARHGAP27,GPIHBP1
GO:0006810	transport	0.308352	-1.17651	0.510954	2683	114	0.266355	428	10522	23649,79585,23520,65109,115704,51092,9717,54662,203190,1375,598,89853,54843,129049,124976,84446,23316,5818,1785,20,4643,6900,8906,121601,25924,23460,1639,26000,113451,85377,23762,54207,4948,26249,65083,10966,55503,259232,610,23416,66035,2892,55027,84084,7781,148641,81,8714,123036,55421,274,201294,9670,1781,6536,283987,56660,80725,28988,88,23148,5663,55858,55374,63895,4000,9725,57519,283130,9349,9…	POLA2,CORO7,ANP32C,UPF3B,EVI5L,SIDT2,SEC14L5,TBC1D13,LGI3,CPT1B,BCL2L1,MVB12B,SYTL2,SGSM1,SPNS2,BRSK1,CUX2,NECTIN1,DNM2,ABCA2,MYO1E,CNTN2,AP1G2,ANO4,MYRIP,ABCA6,DCTN1,TBC1D10B,AZIN2,MICALL1,OSBP2,KCNK10,OCA2,KLHL3,NOL6,RAB40B,TRPV6,NALCN,HCN2,KCNH3,SLC2A11,GRIA3,HEATR3,RAB6C,SLC30A3,SLC35F3,ACTN4,ABCC3,TC2N,NCBP3,BIN1,UNC13D,IPO13,DYNC1I2,SLC6A9,HID1,KCNK12,SRCIN1,DBNL,ACTN2,NACAD,PSEN1,TMEM165,T…
GO:0032507	maintenance of protein location in cell	0.308439	-1.17623	0.510831	69	4	0.00934579	428	10522	5.31123e+17	PKD2,EPB41L3,PDIA2,FLNB
GO:0007519	skeletal muscle tissue development	0.308439	-1.17623	0.510831	69	4	0.00934579	428	10522	1.31093e+16	COL19A1,IGSF8,GTF3C5,FLNB
GO:0007416	synapse assembly	0.308439	-1.17623	0.510831	69	4	0.00934579	428	10522	2.89881e+19	DBNL,IL1RAPL1,SHANK3,KIRREL3
GO:0031023	microtubule organizing center organization	0.308439	-1.17623	0.510831	69	4	0.00934579	428	10522	5.31197e+16	PKD2,CROCC,BRSK1,DCTN1
GO:0032368	regulation of lipid transport	0.310098	-1.17087	0.508501	48	3	0.00700935	428	10522	57540,9619,20	DISP3,ABCG1,ABCA2
GO:0010717	regulation of epithelial to mesenchymal transition	0.310098	-1.17087	0.508501	48	3	0.00700935	428	10522	265852318755223	GREM1,PHLDB1,TRIM62
GO:0046782	regulation of viral transcription	0.310098	-1.17087	0.508501	48	3	0.00700935	428	10522	70235522381559	TFAP4,TRIM62,TRIM11
GO:0051899	membrane depolarization	0.310098	-1.17087	0.508501	48	3	0.00700935	428	10522	2592326108913	NALCN,HCN2,CACNA1G
GO:1903901	negative regulation of viral life cycle	0.310098	-1.17087	0.508501	48	3	0.00700935	428	10522	70235522381559	TFAP4,TRIM62,TRIM11
GO:0001892	embryonic placenta development	0.310098	-1.17087	0.508501	48	3	0.00700935	428	10522	5311228467942	PKD2,VASH1,TFEB
GO:0051170	nuclear import	0.31172	-1.16565	0.506236	113	6	0.0140187	428	10522	5.50272e+26	HEATR3,POLA2,IPO13,RPL23,TMCO6,LMNA
GO:0071468	cellular response to acidic pH	0.311947	-1.16492	0.505919	9	1	0.00233645	428	10522	9033	PKD2L1
GO:0021694	cerebellar Purkinje cell layer formation	0.311947	-1.16492	0.505919	9	1	0.00233645	428	10522	23287	AGTPBP1
GO:1904385	cellular response to angiotensin	0.311947	-1.16492	0.505919	9	1	0.00233645	428	10522	88	ACTN2
GO:1904861	excitatory synapse assembly	0.311947	-1.16492	0.505919	9	1	0.00233645	428	10522	85358	SHANK3
GO:0034969	histone arginine methylation	0.311947	-1.16492	0.505919	9	1	0.00233645	428	10522	56341	PRMT8
GO:0046501	protoporphyrinogen IX metabolic process	0.311947	-1.16492	0.505919	9	1	0.00233645	428	10522	1371	CPOX
GO:0032366	intracellular sterol transport	0.311947	-1.16492	0.505919	9	1	0.00233645	428	10522	9619	ABCG1
GO:0043102	amino acid salvage	0.311947	-1.16492	0.505919	9	1	0.00233645	428	10522	84245	MRI1
GO:0045662	negative regulation of myoblast differentiation	0.311947	-1.16492	0.505919	9	1	0.00233645	428	10522	116173	CMTM5
GO:0007191	adenylate cyclase-activating dopamine receptor signaling pathway	0.311947	-1.16492	0.505919	9	1	0.00233645	428	10522	111	ADCY5
GO:0060547	negative regulation of necrotic cell death	0.311947	-1.16492	0.505919	9	1	0.00233645	428	10522	9181	ARHGEF2
GO:0071267	L-methionine salvage	0.311947	-1.16492	0.505919	9	1	0.00233645	428	10522	84245	MRI1
GO:0007638	mechanosensory behavior	0.311947	-1.16492	0.505919	9	1	0.00233645	428	10522	85358	SHANK3
GO:0032536	regulation of cell projection size	0.311947	-1.16492	0.505919	9	1	0.00233645	428	10522	6900	CNTN2
GO:0003352	regulation of cilium movement	0.311947	-1.16492	0.505919	9	1	0.00233645	428	10522	123872	DNAAF1
GO:0009125	nucleoside monophosphate catabolic process	0.311947	-1.16492	0.505919	9	1	0.00233645	428	10522	272	AMPD3
GO:1901407	regulation of phosphorylation of RNA polymerase II C-terminal domain	0.311947	-1.16492	0.505919	9	1	0.00233645	428	10522	92002	FAM58A
GO:0060571	morphogenesis of an epithelial fold	0.311947	-1.16492	0.505919	9	1	0.00233645	428	10522	151449	GDF7
GO:0042219	cellular modified amino acid catabolic process	0.311947	-1.16492	0.505919	9	1	0.00233645	428	10522	2678	GGT1
GO:0031000	response to caffeine	0.311947	-1.16492	0.505919	9	1	0.00233645	428	10522	6262	RYR2
GO:1990118	sodium ion import into cell	0.311947	-1.16492	0.505919	9	1	0.00233645	428	10522	610	HCN2
GO:0007130	synaptonemal complex assembly	0.311947	-1.16492	0.505919	9	1	0.00233645	428	10522	93426	SYCE1
GO:0043046	DNA methylation involved in gamete generation	0.311947	-1.16492	0.505919	9	1	0.00233645	428	10522	1788	DNMT3A
GO:0010885	regulation of cholesterol storage	0.311947	-1.16492	0.505919	9	1	0.00233645	428	10522	9619	ABCG1
GO:0071481	cellular response to X-ray	0.311947	-1.16492	0.505919	9	1	0.00233645	428	10522	1785	DNM2
GO:0010155	regulation of proton transport	0.311947	-1.16492	0.505919	9	1	0.00233645	428	10522	81	ACTN4
GO:0072378	blood coagulation, fibrin clot formation	0.311947	-1.16492	0.505919	9	1	0.00233645	428	10522	7450	VWF
GO:0090190	positive regulation of branching involved in ureteric bud morphogenesis	0.311947	-1.16492	0.505919	9	1	0.00233645	428	10522	26585	GREM1
GO:1903672	positive regulation of sprouting angiogenesis	0.311947	-1.16492	0.505919	9	1	0.00233645	428	10522	26051	PPP1R16B
GO:0043567	regulation of insulin-like growth factor receptor signaling pathway	0.311947	-1.16492	0.505919	9	1	0.00233645	428	10522	1001	CDH3
GO:0035437	maintenance of protein localization in endoplasmic reticulum	0.311947	-1.16492	0.505919	9	1	0.00233645	428	10522	64714	PDIA2
GO:0051775	response to redox state	0.311947	-1.16492	0.505919	9	1	0.00233645	428	10522	6262	RYR2
GO:0007175	negative regulation of epidermal growth factor-activated receptor activity	0.311947	-1.16492	0.505919	9	1	0.00233645	428	10522	5663	PSEN1
GO:0060544	regulation of necroptotic process	0.311947	-1.16492	0.505919	9	1	0.00233645	428	10522	9181	ARHGEF2
GO:0051198	negative regulation of coenzyme metabolic process	0.311947	-1.16492	0.505919	9	1	0.00233645	428	10522	51548	SIRT6
GO:0042537	benzene-containing compound metabolic process	0.311947	-1.16492	0.505919	9	1	0.00233645	428	10522	125061	AFMID
GO:0055012	ventricular cardiac muscle cell differentiation	0.311947	-1.16492	0.505919	9	1	0.00233645	428	10522	4000	LMNA
GO:0006978	DNA damage response, signal transduction by p53 class mediator resulting in transcription of p21 class mediator	0.311947	-1.16492	0.505919	9	1	0.00233645	428	10522	7023	TFAP4
GO:1904262	negative regulation of TORC1 signaling	0.311947	-1.16492	0.505919	9	1	0.00233645	428	10522	27244	SESN1
GO:0022038	corpus callosum development	0.311947	-1.16492	0.505919	9	1	0.00233645	428	10522	2048	EPHB2
GO:0009158	ribonucleoside monophosphate catabolic process	0.311947	-1.16492	0.505919	9	1	0.00233645	428	10522	272	AMPD3
GO:0048711	positive regulation of astrocyte differentiation	0.311947	-1.16492	0.505919	9	1	0.00233645	428	10522	274	BIN1
GO:0050965	detection of temperature stimulus involved in sensory perception of pain	0.311947	-1.16492	0.505919	9	1	0.00233645	428	10522	9311	ASIC3
GO:0030502	negative regulation of bone mineralization	0.311947	-1.16492	0.505919	9	1	0.00233645	428	10522	26585	GREM1
GO:0009435	NAD biosynthetic process	0.311947	-1.16492	0.505919	9	1	0.00233645	428	10522	55191	NADSYN1
GO:0009200	deoxyribonucleoside triphosphate metabolic process	0.311947	-1.16492	0.505919	9	1	0.00233645	428	10522	221264	AK9
GO:0072015	glomerular visceral epithelial cell development	0.311947	-1.16492	0.505919	9	1	0.00233645	428	10522	4643	MYO1E
GO:0021702	cerebellar Purkinje cell differentiation	0.311947	-1.16492	0.505919	9	1	0.00233645	428	10522	23287	AGTPBP1
GO:0033627	cell adhesion mediated by integrin	0.311947	-1.16492	0.505919	9	1	0.00233645	428	10522	2200	FBN1
GO:0009169	purine ribonucleoside monophosphate catabolic process	0.311947	-1.16492	0.505919	9	1	0.00233645	428	10522	272	AMPD3
GO:0031115	negative regulation of microtubule polymerization	0.311947	-1.16492	0.505919	9	1	0.00233645	428	10522	24139	EML2
GO:0008298	intracellular mRNA localization	0.311947	-1.16492	0.505919	9	1	0.00233645	428	10522	8559	PRPF18
GO:0006907	pinocytosis	0.311947	-1.16492	0.505919	9	1	0.00233645	428	10522	1785	DNM2
GO:0006335	DNA replication-dependent nucleosome assembly	0.311947	-1.16492	0.505919	9	1	0.00233645	428	10522	4678	NASP
GO:0090025	regulation of monocyte chemotaxis	0.311947	-1.16492	0.505919	9	1	0.00233645	428	10522	26585	GREM1
GO:0051195	negative regulation of cofactor metabolic process	0.311947	-1.16492	0.505919	9	1	0.00233645	428	10522	51548	SIRT6
GO:0034723	DNA replication-dependent nucleosome organization	0.311947	-1.16492	0.505919	9	1	0.00233645	428	10522	4678	NASP
GO:0034244	negative regulation of transcription elongation from RNA polymerase II promoter	0.311947	-1.16492	0.505919	9	1	0.00233645	428	10522	9400	RECQL5
GO:0023058	adaptation of signaling pathway	0.311947	-1.16492	0.505919	9	1	0.00233645	428	10522	1785	DNM2
GO:0035584	calcium-mediated signaling using intracellular calcium source	0.311947	-1.16492	0.505919	9	1	0.00233645	428	10522	6262	RYR2
GO:0098719	sodium ion import across plasma membrane	0.311947	-1.16492	0.505919	9	1	0.00233645	428	10522	610	HCN2
GO:0002335	mature B cell differentiation	0.311947	-1.16492	0.505919	9	1	0.00233645	428	10522	55846	ITFG2
GO:2000009	negative regulation of protein localization to cell surface	0.311947	-1.16492	0.505919	9	1	0.00233645	428	10522	88	ACTN2
GO:0030836	positive regulation of actin filament depolymerization	0.311947	-1.16492	0.505919	9	1	0.00233645	428	10522	88	ACTN2
GO:0009128	purine nucleoside monophosphate catabolic process	0.311947	-1.16492	0.505919	9	1	0.00233645	428	10522	272	AMPD3
GO:0071872	cellular response to epinephrine stimulus	0.311947	-1.16492	0.505919	9	1	0.00233645	428	10522	6262	RYR2
GO:0090189	regulation of branching involved in ureteric bud morphogenesis	0.311947	-1.16492	0.505919	9	1	0.00233645	428	10522	26585	GREM1
GO:0072310	glomerular epithelial cell development	0.311947	-1.16492	0.505919	9	1	0.00233645	428	10522	4643	MYO1E
GO:0050961	detection of temperature stimulus involved in sensory perception	0.311947	-1.16492	0.505919	9	1	0.00233645	428	10522	9311	ASIC3
GO:0033260	nuclear DNA replication	0.311947	-1.16492	0.505919	9	1	0.00233645	428	10522	51750	RTEL1
GO:0045820	negative regulation of glycolytic process	0.311947	-1.16492	0.505919	9	1	0.00233645	428	10522	51548	SIRT6
GO:0030514	negative regulation of BMP signaling pathway	0.316269	-1.15116	0.499944	28	2	0.0046729	428	10522	265852200	GREM1,FBN1
GO:0061005	cell differentiation involved in kidney development	0.316269	-1.15116	0.499944	28	2	0.0046729	428	10522	464326585	MYO1E,GREM1
GO:0060688	regulation of morphogenesis of a branching structure	0.316269	-1.15116	0.499944	28	2	0.0046729	428	10522	2658551548	GREM1,SIRT6
GO:0019933	cAMP-mediated signaling	0.316269	-1.15116	0.499944	28	2	0.0046729	428	10522	1119699	ADCY5,RIMS2
GO:0006294	nucleotide-excision repair, preincision complex assembly	0.316269	-1.15116	0.499944	28	2	0.0046729	428	10522	20739557	ERCC5,CHD1L
GO:0030072	peptide hormone secretion	0.316269	-1.15116	0.499944	28	2	0.0046729	428	10522	84259699	LTBP4,RIMS2
GO:0086003	cardiac muscle cell contraction	0.316269	-1.15116	0.499944	28	2	0.0046729	428	10522	62628913	RYR2,CACNA1G
GO:0048747	muscle fiber development	0.316269	-1.15116	0.499944	28	2	0.0046729	428	10522	23181756	FLNC,DMD
GO:0071229	cellular response to acid chemical	0.318924	-1.1428	0.496313	114	6	0.0140187	428	10522	5.3116e+23	PKD2,BCL2L1,DNMT3A,SNRNP70,SESN1,TNC
GO:0007033	vacuole organization	0.318924	-1.1428	0.496313	114	6	0.0140187	428	10522	5.11722e+27	NAGPA,ATG14,TMEM165,PSEN1,PACS2,TFEB
GO:0043484	regulation of RNA splicing	0.319614	-1.14064	0.495374	92	5	0.0116822	428	10522	8.22759e+22	AKAP17A,RBM25,SNRNP70,KHDRBS2,SFSWAP
GO:0080171	lytic vacuole organization	0.321362	-1.13519	0.493005	49	3	0.00700935	428	10522	51172558587942	NAGPA,TMEM165,TFEB
GO:0050728	negative regulation of inflammatory response	0.321362	-1.13519	0.493005	49	3	0.00700935	428	10522	459811489981858	MVK,C1QTNF3,SHARPIN
GO:0048525	negative regulation of viral process	0.321362	-1.13519	0.493005	49	3	0.00700935	428	10522	70235522381559	TFAP4,TRIM62,TRIM11
GO:0007040	lysosome organization	0.321362	-1.13519	0.493005	49	3	0.00700935	428	10522	51172558587942	NAGPA,TMEM165,TFEB
GO:0006687	glycosphingolipid metabolic process	0.321362	-1.13519	0.493005	49	3	0.00700935	428	10522	6484556279514	ST3GAL4,SMPD4,GAL3ST1
GO:0007292	female gamete generation	0.321362	-1.13519	0.493005	49	3	0.00700935	428	10522	854999422932	LGR5,CDC25B,POMZP3
GO:0009247	glycolipid biosynthetic process	0.321362	-1.13519	0.493005	49	3	0.00700935	428	10522	881864849514	DPM2,ST3GAL4,GAL3ST1
GO:0002573	myeloid leukocyte differentiation	0.321362	-1.13519	0.493005	49	3	0.00700935	428	10522	566396449846	PSEN1,SH3PXD2A,GAB2
GO:2000278	regulation of DNA biosynthetic process	0.327026	-1.11772	0.485418	71	4	0.00934579	428	10522	2.70003e+23	DNAJC2,GREM1,CHTF18,TEN1
GO:0008361	regulation of cell size	0.330093	-1.10838	0.481364	138	7	0.0163551	428	10522	8.48285e+30	SEMA7A,SHANK3,SEMA4C,DCC,SEMA6A,SEMA3B,DNM2
GO:0045582	positive regulation of T cell differentiation	0.331388	-1.10446	0.479663	29	2	0.0046729	428	10522	64617704	SHB,ZBTB16
GO:0035904	aorta development	0.331388	-1.10446	0.479663	29	2	0.0046729	428	10522	53111785	PKD2,DNM2
GO:0032413	negative regulation of ion transmembrane transporter activity	0.331388	-1.10446	0.479663	29	2	0.0046729	428	10522	5311,88	PKD2,ACTN2
GO:0034333	adherens junction assembly	0.331388	-1.10446	0.479663	29	2	0.0046729	428	10522	885796	ACTN2,PTPRK
GO:0007189	adenylate cyclase-activating G-protein coupled receptor signaling pathway	0.331388	-1.10446	0.479663	29	2	0.0046729	428	10522	2849111	GPR26,ADCY5
GO:0043094	cellular metabolic compound salvage	0.331388	-1.10446	0.479663	29	2	0.0046729	428	10522	27284245	AMPD3,MRI1
GO:0055006	cardiac cell development	0.331388	-1.10446	0.479663	29	2	0.0046729	428	10522	884000	ACTN2,LMNA
GO:0009154	purine ribonucleotide catabolic process	0.331388	-1.10446	0.479663	29	2	0.0046729	428	10522	27279873	AMPD3,NUDT18
GO:0060393	regulation of pathway-restricted SMAD protein phosphorylation	0.331388	-1.10446	0.479663	29	2	0.0046729	428	10522	26585151449	GREM1,GDF7
GO:1901031	regulation of response to reactive oxygen species	0.331388	-1.10446	0.479663	29	2	0.0046729	428	10522	286127244	GPR37,SESN1
GO:1901016	regulation of potassium ion transmembrane transporter activity	0.331388	-1.10446	0.479663	29	2	0.0046729	428	10522	881785	ACTN2,DNM2
GO:0000959	mitochondrial RNA metabolic process	0.331388	-1.10446	0.479663	29	2	0.0046729	428	10522	803245442	PUS1,POLRMT
GO:0050732	negative regulation of peptidyl-tyrosine phosphorylation	0.331388	-1.10446	0.479663	29	2	0.0046729	428	10522	807255663	SRCIN1,PSEN1
GO:0050775	positive regulation of dendrite morphogenesis	0.331388	-1.10446	0.479663	29	2	0.0046729	428	10522	1114123316	IL1RAPL1,CUX2
GO:0046634	regulation of alpha-beta T cell activation	0.331388	-1.10446	0.479663	29	2	0.0046729	428	10522	64617704	SHB,ZBTB16
GO:0007338	single fertilization	0.332629	-1.10073	0.478039	50	3	0.00700935	428	10522	262069318522932	SPAG8,IGSF8,POMZP3
GO:0098754	detoxification	0.332629	-1.10073	0.478039	50	3	0.00700935	428	10522	295411939127244	GSTZ1,GSTO2,SESN1
GO:0010522	regulation of calcium ion transport into cytosol	0.332629	-1.10073	0.478039	50	3	0.00700935	428	10522	626253111756	RYR2,PKD2,DMD
GO:0043583	ear development	0.333404	-1.0984	0.477029	116	6	0.0140187	428	10522	5.20585e+27	ATP8B1,LGR5,STRC,EPHB2,PDZD7,MYO15A
GO:0048856	anatomical structure development	0.335171	-1.09311	0.474733	3064	129	0.301402	428	10522	8549,81559,51092,8482,5414,22846,26051,79641,339488,124976,23316,5818,1785,1310,994,9771,6876,29956,5796,2318,85377,23762,7704,26249,51548,4948,1630,55846,22997,84816,26280,6461,9745,55502,80725,85358,5663,4000,2314,79955,23303,84623,1298,60484,9699,56896,26585,8633,65985,81858,8437,6262,22932,65979,7139,151516,6949,9644,151449,170690,5365,1788,58504,80781,598,55329,57556,3371,2317,23136,84446,84…	LGR5,TRIM11,SIDT2,SEMA7A,SEPT4,VASH1,PPP1R16B,ROGDI,TFAP2E,SPNS2,CUX2,NECTIN1,DNM2,COL19A1,CDC25B,RAPGEF5,TAGLN,CERS2,PTPRK,FLNC,MICALL1,OSBP2,ZBTB16,KLHL3,SIRT6,OCA2,DCC,ITFG2,IGSF9B,RTN4IP1,IL1RAPL2,SHB,ZNF536,HES6,SRCIN1,SHANK3,PSEN1,LMNA,FLII,PDZD7,KIF13B,KIRREL3,COL9A2,HAPLN2,RIMS2,DPYSL5,GREM1,UNC5C,AACS,SHARPIN,RASAL1,RYR2,POMZP3,PHACTR4,TNNT2,ASPRV1,TCOF1,SH3PXD2A,GDF7,ADAMTS16,PLXNB3,DNM…
GO:0002250	adaptive immune response	0.335803	-1.09123	0.473915	94	5	0.0116822	428	10522	2.01294e+24	UNC13D,DBNL,LIME1,JAM3,TFEB
GO:0048489	synaptic vesicle transport	0.335803	-1.09123	0.473915	94	5	0.0116822	428	10522	5.66312e+22	PSEN1,TC2N,RIMS2,SYTL2,DNM2
GO:0051494	negative regulation of cytoskeleton organization	0.335803	-1.09123	0.473915	94	5	0.0116822	428	10522	9.18157e+23	ARHGEF2,TRIM54,EML2,SHANK3,LIMA1
GO:0097480	establishment of synaptic vesicle localization	0.335803	-1.09123	0.473915	94	5	0.0116822	428	10522	5.66312e+22	PSEN1,TC2N,RIMS2,SYTL2,DNM2
GO:0099003	vesicle-mediated transport in synapse	0.335803	-1.09123	0.473915	94	5	0.0116822	428	10522	5.66312e+22	PSEN1,TC2N,RIMS2,SYTL2,DNM2
GO:0046546	development of primary male sexual characteristics	0.336347	-1.08961	0.473213	72	4	0.00934579	428	10522	875112995984678	ADAM15,COL9A3,BCL2L1,NASP
GO:0008584	male gonad development	0.336347	-1.08961	0.473213	72	4	0.00934579	428	10522	875112995984678	ADAM15,COL9A3,BCL2L1,NASP
GO:0051234	establishment of localization	0.338359	-1.08365	0.470622	2774	117	0.273364	428	10522	23649,79585,23520,65109,115704,51092,9717,54662,203190,1375,598,89853,54843,129049,124976,84446,23316,5818,1785,20,4643,6900,8906,121601,25924,23460,1639,26000,113451,85377,84722,23762,54207,4948,26249,65083,10966,55503,9696,259232,610,23416,66035,2892,55027,84084,7781,148641,81,8714,123036,55421,274,201294,9670,1781,6536,283987,56660,80725,28988,88,23148,5663,55858,55374,63895,4000,9725,57519,28…	POLA2,CORO7,ANP32C,UPF3B,EVI5L,SIDT2,SEC14L5,TBC1D13,LGI3,CPT1B,BCL2L1,MVB12B,SYTL2,SGSM1,SPNS2,BRSK1,CUX2,NECTIN1,DNM2,ABCA2,MYO1E,CNTN2,AP1G2,ANO4,MYRIP,ABCA6,DCTN1,TBC1D10B,AZIN2,MICALL1,PSRC1,OSBP2,KCNK10,OCA2,KLHL3,NOL6,RAB40B,TRPV6,CROCC,NALCN,HCN2,KCNH3,SLC2A11,GRIA3,HEATR3,RAB6C,SLC30A3,SLC35F3,ACTN4,ABCC3,TC2N,NCBP3,BIN1,UNC13D,IPO13,DYNC1I2,SLC6A9,HID1,KCNK12,SRCIN1,DBNL,ACTN2,NACAD,PSE…
GO:0003012	muscle system process	0.338571	-1.08302	0.47035	162	8	0.0186916	428	10522	6262,7433,7139,88,1756,8913,4636,800	RYR2,VIPR1,TNNT2,ACTN2,DMD,CACNA1G,MYL5,CALD1
GO:0043173	nucleotide salvage	0.339959	-1.07893	0.468574	10	1	0.00233645	428	10522	272	AMPD3
GO:1903319	positive regulation of protein maturation	0.339959	-1.07893	0.468574	10	1	0.00233645	428	10522	6900	CNTN2
GO:0002228	natural killer cell mediated immunity	0.339959	-1.07893	0.468574	10	1	0.00233645	428	10522	201294	UNC13D
GO:0044786	cell cycle DNA replication	0.339959	-1.07893	0.468574	10	1	0.00233645	428	10522	51750	RTEL1
GO:1902932	positive regulation of alcohol biosynthetic process	0.339959	-1.07893	0.468574	10	1	0.00233645	428	10522	9619	ABCG1
GO:0006000	fructose metabolic process	0.339959	-1.07893	0.468574	10	1	0.00233645	428	10522	132158	GLYCTK
GO:0006677	glycosylceramide metabolic process	0.339959	-1.07893	0.468574	10	1	0.00233645	428	10522	9514	GAL3ST1
GO:0009650	UV protection	0.339959	-1.07893	0.468574	10	1	0.00233645	428	10522	2073	ERCC5
GO:1905331	negative regulation of morphogenesis of an epithelium	0.339959	-1.07893	0.468574	10	1	0.00233645	428	10522	26585	GREM1
GO:0072170	metanephric tubule development	0.339959	-1.07893	0.468574	10	1	0.00233645	428	10522	5311	PKD2
GO:0016024	CDP-diacylglycerol biosynthetic process	0.339959	-1.07893	0.468574	10	1	0.00233645	428	10522	56895	AGPAT4
GO:0003309	type B pancreatic cell differentiation	0.339959	-1.07893	0.468574	10	1	0.00233645	428	10522	51092	SIDT2
GO:0042100	B cell proliferation	0.339959	-1.07893	0.468574	10	1	0.00233645	428	10522	6461	SHB
GO:0042267	natural killer cell mediated cytotoxicity	0.339959	-1.07893	0.468574	10	1	0.00233645	428	10522	201294	UNC13D
GO:1900120	regulation of receptor binding	0.339959	-1.07893	0.468574	10	1	0.00233645	428	10522	8751	ADAM15
GO:0035883	enteroendocrine cell differentiation	0.339959	-1.07893	0.468574	10	1	0.00233645	428	10522	51092	SIDT2
GO:1901380	negative regulation of potassium ion transmembrane transport	0.339959	-1.07893	0.468574	10	1	0.00233645	428	10522	88	ACTN2
GO:0090148	membrane fission	0.339959	-1.07893	0.468574	10	1	0.00233645	428	10522	1785	DNM2
GO:0006171	cAMP biosynthetic process	0.339959	-1.07893	0.468574	10	1	0.00233645	428	10522	111	ADCY5
GO:0060253	negative regulation of glial cell proliferation	0.339959	-1.07893	0.468574	10	1	0.00233645	428	10522	29956	CERS2
GO:0006349	regulation of gene expression by genetic imprinting	0.339959	-1.07893	0.468574	10	1	0.00233645	428	10522	1788	DNMT3A
GO:0071425	hematopoietic stem cell proliferation	0.339959	-1.07893	0.468574	10	1	0.00233645	428	10522	6461	SHB
GO:2001224	positive regulation of neuron migration	0.339959	-1.07893	0.468574	10	1	0.00233645	428	10522	57556	SEMA6A
GO:0019433	triglyceride catabolic process	0.339959	-1.07893	0.468574	10	1	0.00233645	428	10522	3991	LIPE
GO:0050667	homocysteine metabolic process	0.339959	-1.07893	0.468574	10	1	0.00233645	428	10522	4524	MTHFR
GO:0045622	regulation of T-helper cell differentiation	0.339959	-1.07893	0.468574	10	1	0.00233645	428	10522	6461	SHB
GO:0007076	mitotic chromosome condensation	0.339959	-1.07893	0.468574	10	1	0.00233645	428	10522	9918	NCAPD2
GO:1901160	primary amino compound metabolic process	0.339959	-1.07893	0.468574	10	1	0.00233645	428	10522	113451	AZIN2
GO:0031643	positive regulation of myelination	0.339959	-1.07893	0.468574	10	1	0.00233645	428	10522	745	MYRF
GO:0046500	S-adenosylmethionine metabolic process	0.339959	-1.07893	0.468574	10	1	0.00233645	428	10522	4524	MTHFR
GO:0010225	response to UV-C	0.339959	-1.07893	0.468574	10	1	0.00233645	428	10522	2073	ERCC5
GO:2000780	negative regulation of double-strand break repair	0.339959	-1.07893	0.468574	10	1	0.00233645	428	10522	9400	RECQL5
GO:0043372	positive regulation of CD4-positive, alpha-beta T cell differentiation	0.339959	-1.07893	0.468574	10	1	0.00233645	428	10522	6461	SHB
GO:0006054	N-acetylneuraminate metabolic process	0.339959	-1.07893	0.468574	10	1	0.00233645	428	10522	51005	AMDHD2
GO:0019184	nonribosomal peptide biosynthetic process	0.339959	-1.07893	0.468574	10	1	0.00233645	428	10522	2678	GGT1
GO:1902855	regulation of non-motile cilium assembly	0.339959	-1.07893	0.468574	10	1	0.00233645	428	10522	1785	DNM2
GO:0050820	positive regulation of coagulation	0.339959	-1.07893	0.468574	10	1	0.00233645	428	10522	5663	PSEN1
GO:0010523	negative regulation of calcium ion transport into cytosol	0.339959	-1.07893	0.468574	10	1	0.00233645	428	10522	5311	PKD2
GO:2000786	positive regulation of autophagosome assembly	0.339959	-1.07893	0.468574	10	1	0.00233645	428	10522	5305	PIP4K2A
GO:0061213	positive regulation of mesonephros development	0.339959	-1.07893	0.468574	10	1	0.00233645	428	10522	26585	GREM1
GO:0035587	purinergic receptor signaling pathway	0.339959	-1.07893	0.468574	10	1	0.00233645	428	10522	111	ADCY5
GO:0010954	positive regulation of protein processing	0.339959	-1.07893	0.468574	10	1	0.00233645	428	10522	6900	CNTN2
GO:0033169	histone H3-K9 demethylation	0.339959	-1.07893	0.468574	10	1	0.00233645	428	10522	55806	HR
GO:0019471	4-hydroxyproline metabolic process	0.339959	-1.07893	0.468574	10	1	0.00233645	428	10522	112398	EGLN2
GO:0061217	regulation of mesonephros development	0.339959	-1.07893	0.468574	10	1	0.00233645	428	10522	26585	GREM1
GO:0048714	positive regulation of oligodendrocyte differentiation	0.339959	-1.07893	0.468574	10	1	0.00233645	428	10522	118738	ZNF488
GO:0005513	detection of calcium ion	0.339959	-1.07893	0.468574	10	1	0.00233645	428	10522	6262	RYR2
GO:0042772	DNA damage response, signal transduction resulting in transcription	0.339959	-1.07893	0.468574	10	1	0.00233645	428	10522	7023	TFAP4
GO:0072234	metanephric nephron tubule development	0.339959	-1.07893	0.468574	10	1	0.00233645	428	10522	5311	PKD2
GO:0070168	negative regulation of biomineral tissue development	0.339959	-1.07893	0.468574	10	1	0.00233645	428	10522	26585	GREM1
GO:1900273	positive regulation of long-term synaptic potentiation	0.339959	-1.07893	0.468574	10	1	0.00233645	428	10522	85358	SHANK3
GO:0050435	beta-amyloid metabolic process	0.339959	-1.07893	0.468574	10	1	0.00233645	428	10522	5663	PSEN1
GO:0014874	response to stimulus involved in regulation of muscle adaptation	0.339959	-1.07893	0.468574	10	1	0.00233645	428	10522	114907	FBXO32
GO:0051974	negative regulation of telomerase activity	0.339959	-1.07893	0.468574	10	1	0.00233645	428	10522	100134934	TEN1
GO:1990776	response to angiotensin	0.339959	-1.07893	0.468574	10	1	0.00233645	428	10522	88	ACTN2
GO:0006390	transcription from mitochondrial promoter	0.339959	-1.07893	0.468574	10	1	0.00233645	428	10522	5442	POLRMT
GO:0032785	negative regulation of DNA-templated transcription, elongation	0.339959	-1.07893	0.468574	10	1	0.00233645	428	10522	9400	RECQL5
GO:0071265	L-methionine biosynthetic process	0.339959	-1.07893	0.468574	10	1	0.00233645	428	10522	84245	MRI1
GO:0060602	branch elongation of an epithelium	0.339959	-1.07893	0.468574	10	1	0.00233645	428	10522	3371	TNC
GO:0097369	sodium ion import	0.339959	-1.07893	0.468574	10	1	0.00233645	428	10522	610	HCN2
GO:0009886	post-embryonic animal morphogenesis	0.339959	-1.07893	0.468574	10	1	0.00233645	428	10522	2200	FBN1
GO:0090281	negative regulation of calcium ion import	0.339959	-1.07893	0.468574	10	1	0.00233645	428	10522	5311	PKD2
GO:0043651	linoleic acid metabolic process	0.339959	-1.07893	0.468574	10	1	0.00233645	428	10522	64834	ELOVL1
GO:0006188	IMP biosynthetic process	0.339959	-1.07893	0.468574	10	1	0.00233645	428	10522	272	AMPD3
GO:0030336	negative regulation of cell migration	0.34337	-1.06895	0.464238	140	7	0.0163551	428	10522	8.75154e+31	ADAM15,PLXNB3,GREM1,VASH1,ABHD6,CERS2,PTPRK
GO:0017038	protein import	0.34337	-1.06895	0.464238	140	7	0.0163551	428	10522	5.50272e+32	HEATR3,POLA2,IPO13,RPL23,TMCO6,LMNA,GPIHBP1
GO:0002027	regulation of heart rate	0.34389	-1.06743	0.463581	51	3	0.00700935	428	10522	626217568913	RYR2,DMD,CACNA1G
GO:0009953	dorsal/ventral pattern formation	0.34389	-1.06743	0.463581	51	3	0.00700935	428	10522	26585574535663	GREM1,DSCAML1,PSEN1
GO:0097479	synaptic vesicle localization	0.343925	-1.06733	0.463537	95	5	0.0116822	428	10522	5.66312e+22	PSEN1,TC2N,RIMS2,SYTL2,DNM2
GO:0044089	positive regulation of cellular component biogenesis	0.344406	-1.06593	0.462929	325	15	0.0350467	428	10522	8.47222e+68	PSRC1,EPHB2,SIRT6,CUX2,CHD1L,DNM2,TRABD2A,ERCC5,FNIP2,CROCC,PHLDB1,PIP4K2A,MNS1,TPPP,DCTN1
GO:0007044	cell-substrate junction assembly	0.346412	-1.06013	0.460407	30	2	0.0046729	428	10522	885796	ACTN2,PTPRK
GO:0035338	long-chain fatty-acyl-CoA biosynthetic process	0.346412	-1.06013	0.460407	30	2	0.0046729	428	10522	6483479993	ELOVL1,ELOVL7
GO:1902653	secondary alcohol biosynthetic process	0.346412	-1.06013	0.460407	30	2	0.0046729	428	10522	40474598	LSS,MVK
GO:0009261	ribonucleotide catabolic process	0.346412	-1.06013	0.460407	30	2	0.0046729	428	10522	27279873	AMPD3,NUDT18
GO:1902743	regulation of lamellipodium organization	0.346412	-1.06013	0.460407	30	2	0.0046729	428	10522	53651785	PLXNB3,DNM2
GO:0006695	cholesterol biosynthetic process	0.346412	-1.06013	0.460407	30	2	0.0046729	428	10522	40474598	LSS,MVK
GO:0002790	peptide secretion	0.346412	-1.06013	0.460407	30	2	0.0046729	428	10522	84259699	LTBP4,RIMS2
GO:0097553	calcium ion transmembrane import into cytosol	0.346412	-1.06013	0.460407	30	2	0.0046729	428	10522	62625311	RYR2,PKD2
GO:1902656	calcium ion import into cytosol	0.346412	-1.06013	0.460407	30	2	0.0046729	428	10522	62625311	RYR2,PKD2
GO:0007155	cell adhesion	0.350566	-1.04821	0.45523	848	37	0.0864486	428	10522	5365,340267,9473,80781,55082,28988,80725,88,5663,3371,2317,800,8496,23303,5818,8751,1310,1001,392,6900,84623,60484,5796,85377,85445,51474,161497,6793,83700,57650,2200,56904,976,7450,11141,22997,57453	PLXNB3,COL28A1,THEMIS2,COL18A1,ARGLU1,DBNL,SRCIN1,ACTN2,PSEN1,TNC,FLNB,CALD1,PPFIBP1,KIF13B,NECTIN1,ADAM15,COL19A1,CDH3,ARHGAP1,CNTN2,KIRREL3,HAPLN2,PTPRK,MICALL1,CNTNAP4,LIMA1,STRC,STK10,JAM3,KIAA1524,FBN1,SH3GLB2,ADGRE5,VWF,IL1RAPL1,IGSF9B,DSCAML1
GO:0001525	angiogenesis	0.350905	-1.04724	0.454811	164	8	0.0186916	428	10522	6.46127e+36	SHB,GREM1,EPHB2,ARHGAP22,ADAM15,COL18A1,VASH1,JAM3
GO:0051480	regulation of cytosolic calcium ion concentration	0.352059	-1.04396	0.453384	96	5	0.0116822	428	10522	6.26253e+20	RYR2,PKD2,PDE6B,ADCY5,TMEM178A
GO:0008380	RNA splicing	0.353147	-1.04087	0.452044	327	15	0.0350467	428	10522	9.29566e+67	SRSF11,SNRPA1,PRPF38B,RBM25,ZRSR2,CTNNBL1,UPF3B,CLASRP,LUC7L3,SFSWAP,AKAP17A,PDCD7,SNRNP70,LUC7L2,PRPF18
GO:0048870	cell motility	0.354609	-1.03674	0.450251	516	23	0.0537383	428	10522	5.36527e+109	PLXNB3,GREM1,LURAP1,TPGS1,SEMA4C,DCC,INTS13,SEMA7A,PSEN1,DNAH1,SEMA6A,JAM3,GPC6,DAPK2,SPNS2,PLEKHG5,PHACTR4,ELMO1,DNAH2,CNTN2,KIRREL3,PTPRK,SEMA3B
GO:0051674	localization of cell	0.354609	-1.03674	0.450251	516	23	0.0537383	428	10522	5.36527e+109	PLXNB3,GREM1,LURAP1,TPGS1,SEMA4C,DCC,INTS13,SEMA7A,PSEN1,DNAH1,JAM3,SEMA6A,GPC6,DAPK2,PLEKHG5,PHACTR4,SPNS2,ELMO1,DNAH2,CNTN2,KIRREL3,PTPRK,SEMA3B
GO:0006913	nucleocytoplasmic transport	0.354921	-1.03586	0.449869	234	11	0.0257009	428	10522	5.50279e+50	HEATR3,SRSF11,POLA2,IPO13,ANP32C,RPL23,UPF3B,NOL6,XPO6,LMNA,TMCO6
GO:0043200	response to amino acid	0.355015	-1.0356	0.449754	74	4	0.00934579	428	10522	5981788452427240	BCL2L1,DNMT3A,MTHFR,SESN1
GO:0008037	cell recognition	0.355015	-1.0356	0.449754	74	4	0.00934579	428	10522	6.9002e+16	CNTN2,EPHB2,POMZP3,NECTIN1
GO:0002699	positive regulation of immune effector process	0.355015	-1.0356	0.449754	74	4	0.00934579	428	10522	8.48265e+17	SEMA7A,SHB,UNC13D,GAB2
GO:0071156	regulation of cell cycle arrest	0.355015	-1.0356	0.449754	74	4	0.00934579	428	10522	2747023531157060	BIN1,TFAP4,PKD2,PCBP4
GO:1901019	regulation of calcium ion transmembrane transporter activity	0.355134	-1.03526	0.449608	52	3	0.00700935	428	10522	626253111756	RYR2,PKD2,DMD
GO:0046823	negative regulation of nucleocytoplasmic transport	0.355134	-1.03526	0.449608	52	3	0.00700935	428	10522	53111148999478	PKD2,C1QTNF3,CABP1
GO:0090279	regulation of calcium ion import	0.355134	-1.03526	0.449608	52	3	0.00700935	428	10522	626253111756	RYR2,PKD2,DMD
GO:0046165	alcohol biosynthetic process	0.355134	-1.03526	0.449608	52	3	0.00700935	428	10522	40474598117283	LSS,MVK,IP6K3
GO:0045216	cell-cell junction organization	0.355263	-1.0349	0.449449	119	6	0.0140187	428	10522	81,1001,23136,88,5818,5796	ACTN4,CDH3,EPB41L3,ACTN2,NECTIN1,PTPRK
GO:0048514	blood vessel morphogenesis	0.356016	-1.03278	0.448531	211	10	0.0233645	428	10522	6.46127e+44	SHB,GREM1,EPHB2,ARHGAP22,ADAM15,COL18A1,MYO1E,PKD2,VASH1,JAM3
GO:0022610	biological adhesion	0.356104	-1.03253	0.448423	850	37	0.0864486	428	10522	5365,340267,9473,80781,55082,28988,80725,88,5663,3371,2317,800,8496,23303,5818,8751,1310,1001,392,6900,84623,60484,5796,85377,85445,51474,161497,6793,83700,57650,2200,56904,976,7450,11141,22997,57453	PLXNB3,COL28A1,THEMIS2,COL18A1,ARGLU1,DBNL,SRCIN1,ACTN2,PSEN1,TNC,FLNB,CALD1,PPFIBP1,KIF13B,NECTIN1,ADAM15,COL19A1,CDH3,ARHGAP1,CNTN2,KIRREL3,HAPLN2,PTPRK,MICALL1,CNTNAP4,LIMA1,STRC,STK10,JAM3,KIAA1524,FBN1,SH3GLB2,ADGRE5,VWF,IL1RAPL1,IGSF9B,DSCAML1
GO:0007015	actin filament organization	0.356711	-1.03083	0.447684	142	7	0.0163551	428	10522	8.19182e+28	ACTN4,ARHGEF2,MICAL2,TNNT2,CORO7,LIMA1,MICAL3
GO:0031334	positive regulation of protein complex assembly	0.356711	-1.03083	0.447684	142	7	0.0163551	428	10522	1.29294e+32	TRABD2A,FNIP2,ERCC5,PSRC1,TPPP,CHD1L,DCTN1
GO:0098656	anion transmembrane transport	0.356711	-1.03083	0.447684	142	7	0.0163551	428	10522	8.71414e+31	ABCC3,CPT1B,SLC6A6,SLC6A9,SLC4A8,ANO4,SLC36A1
GO:0001101	response to acid chemical	0.356787	-1.03062	0.447592	188	9	0.021028	428	10522	1.78845e+37	DNMT3A,MTHFR,AACS,COL18A1,PKD2,BCL2L1,SNRNP70,SESN1,TNC
GO:0086065	cell communication involved in cardiac conduction	0.361323	-1.01798	0.442104	31	2	0.0046729	428	10522	62628913	RYR2,CACNA1G
GO:0046031	ADP metabolic process	0.361323	-1.01798	0.442104	31	2	0.0046729	428	10522	272221264	AMPD3,AK9
GO:0090199	regulation of release of cytochrome c from mitochondria	0.361323	-1.01798	0.442104	31	2	0.0046729	428	10522	5984000	BCL2L1,LMNA
GO:0046949	fatty-acyl-CoA biosynthetic process	0.361323	-1.01798	0.442104	31	2	0.0046729	428	10522	6483479993	ELOVL1,ELOVL7
GO:0007586	digestion	0.361323	-1.01798	0.442104	31	2	0.0046729	428	10522	647887433	LMF1,VIPR1
GO:0000377	RNA splicing, via transesterification reactions with bulged adenosine as nucleophile	0.365312	-1.007	0.437336	236	11	0.0257009	428	10522	9.29566e+48	SRSF11,SNRPA1,ZRSR2,CTNNBL1,UPF3B,LUC7L3,SFSWAP,PDCD7,SNRNP70,LUC7L2,PRPF18
GO:0000398	mRNA splicing, via spliceosome	0.365312	-1.007	0.437336	236	11	0.0257009	428	10522	9.29566e+48	SRSF11,SNRPA1,ZRSR2,CTNNBL1,UPF3B,LUC7L3,SFSWAP,PDCD7,SNRNP70,LUC7L2,PRPF18
GO:0042476	odontogenesis	0.366353	-1.00416	0.436101	53	3	0.00700935	428	10522	3371796415818	TNC,ROGDI,NECTIN1
GO:0048709	oligodendrocyte differentiation	0.366353	-1.00416	0.436101	53	3	0.00700935	428	10522	7456900118738	MYRF,CNTN2,ZNF488
GO:0002065	columnar/cuboidal epithelial cell differentiation	0.366353	-1.00416	0.436101	53	3	0.00700935	428	10522	1614977995551090	STRC,PDZD7,SIDT2
GO:0045921	positive regulation of exocytosis	0.366353	-1.00416	0.436101	53	3	0.00700935	428	10522	20129489139846	UNC13D,CACNA1G,GAB2
GO:1900181	negative regulation of protein localization to nucleus	0.366353	-1.00416	0.436101	53	3	0.00700935	428	10522	53111148999478	PKD2,C1QTNF3,CABP1
GO:0097186	amelogenesis	0.366832	-1.00285	0.435532	11	1	0.00233645	428	10522	5818	NECTIN1
GO:0090005	negative regulation of establishment of protein localization to plasma membrane	0.366832	-1.00285	0.435532	11	1	0.00233645	428	10522	598	BCL2L1
GO:2000310	regulation of N-methyl-D-aspartate selective glutamate receptor activity	0.366832	-1.00285	0.435532	11	1	0.00233645	428	10522	5923	RASGRF1
GO:0010460	positive regulation of heart rate	0.366832	-1.00285	0.435532	11	1	0.00233645	428	10522	6262	RYR2
GO:0071027	nuclear RNA surveillance	0.366832	-1.00285	0.435532	11	1	0.00233645	428	10522	8559	PRPF18
GO:0021535	cell migration in hindbrain	0.366832	-1.00285	0.435532	11	1	0.00233645	428	10522	54910	SEMA4C
GO:1901201	regulation of extracellular matrix assembly	0.366832	-1.00285	0.435532	11	1	0.00233645	428	10522	23187	PHLDB1
GO:0098911	regulation of ventricular cardiac muscle cell action potential	0.366832	-1.00285	0.435532	11	1	0.00233645	428	10522	6262	RYR2
GO:0010875	positive regulation of cholesterol efflux	0.366832	-1.00285	0.435532	11	1	0.00233645	428	10522	9619	ABCG1
GO:0048745	smooth muscle tissue development	0.366832	-1.00285	0.435532	11	1	0.00233645	428	10522	5311	PKD2
GO:0060969	negative regulation of gene silencing	0.366832	-1.00285	0.435532	11	1	0.00233645	428	10522	9612	NCOR2
GO:0001921	positive regulation of receptor recycling	0.366832	-1.00285	0.435532	11	1	0.00233645	428	10522	5663	PSEN1
GO:0046348	amino sugar catabolic process	0.366832	-1.00285	0.435532	11	1	0.00233645	428	10522	51005	AMDHD2
GO:0086005	ventricular cardiac muscle cell action potential	0.366832	-1.00285	0.435532	11	1	0.00233645	428	10522	6262	RYR2
GO:0097320	plasma membrane tubulation	0.366832	-1.00285	0.435532	11	1	0.00233645	428	10522	85377	MICALL1
GO:0009110	vitamin biosynthetic process	0.366832	-1.00285	0.435532	11	1	0.00233645	428	10522	10327	AKR1A1
GO:0006048	UDP-N-acetylglucosamine biosynthetic process	0.366832	-1.00285	0.435532	11	1	0.00233645	428	10522	51005	AMDHD2
GO:0032225	regulation of synaptic transmission, dopaminergic	0.366832	-1.00285	0.435532	11	1	0.00233645	428	10522	85445	CNTNAP4
GO:0010888	negative regulation of lipid storage	0.366832	-1.00285	0.435532	11	1	0.00233645	428	10522	9619	ABCG1
GO:0097028	dendritic cell differentiation	0.366832	-1.00285	0.435532	11	1	0.00233645	428	10522	5663	PSEN1
GO:0046341	CDP-diacylglycerol metabolic process	0.366832	-1.00285	0.435532	11	1	0.00233645	428	10522	56895	AGPAT4
GO:0021826	substrate-independent telencephalic tangential migration	0.366832	-1.00285	0.435532	11	1	0.00233645	428	10522	6900	CNTN2
GO:0006596	polyamine biosynthetic process	0.366832	-1.00285	0.435532	11	1	0.00233645	428	10522	113451	AZIN2
GO:0046339	diacylglycerol metabolic process	0.366832	-1.00285	0.435532	11	1	0.00233645	428	10522	3991	LIPE
GO:0009954	proximal/distal pattern formation	0.366832	-1.00285	0.435532	11	1	0.00233645	428	10522	26585	GREM1
GO:0072243	metanephric nephron epithelium development	0.366832	-1.00285	0.435532	11	1	0.00233645	428	10522	5311	PKD2
GO:0042401	cellular biogenic amine biosynthetic process	0.366832	-1.00285	0.435532	11	1	0.00233645	428	10522	113451	AZIN2
GO:0021843	substrate-independent telencephalic tangential interneuron migration	0.366832	-1.00285	0.435532	11	1	0.00233645	428	10522	6900	CNTN2
GO:0071871	response to epinephrine	0.366832	-1.00285	0.435532	11	1	0.00233645	428	10522	6262	RYR2
GO:1902287	semaphorin-plexin signaling pathway involved in axon guidance	0.366832	-1.00285	0.435532	11	1	0.00233645	428	10522	5365	PLXNB3
GO:0090646	mitochondrial tRNA processing	0.366832	-1.00285	0.435532	11	1	0.00233645	428	10522	80324	PUS1
GO:0071028	nuclear mRNA surveillance	0.366832	-1.00285	0.435532	11	1	0.00233645	428	10522	8559	PRPF18
GO:0009309	amine biosynthetic process	0.366832	-1.00285	0.435532	11	1	0.00233645	428	10522	113451	AZIN2
GO:0016048	detection of temperature stimulus	0.366832	-1.00285	0.435532	11	1	0.00233645	428	10522	9311	ASIC3
GO:0018027	peptidyl-lysine dimethylation	0.366832	-1.00285	0.435532	11	1	0.00233645	428	10522	80854	SETD7
GO:0021904	dorsal/ventral neural tube patterning	0.366832	-1.00285	0.435532	11	1	0.00233645	428	10522	5663	PSEN1
GO:0071243	cellular response to arsenic-containing substance	0.366832	-1.00285	0.435532	11	1	0.00233645	428	10522	119391	GSTO2
GO:0036109	alpha-linolenic acid metabolic process	0.366832	-1.00285	0.435532	11	1	0.00233645	428	10522	64834	ELOVL1
GO:1900025	negative regulation of substrate adhesion-dependent cell spreading	0.366832	-1.00285	0.435532	11	1	0.00233645	428	10522	81	ACTN4
GO:0034497	protein localization to pre-autophagosomal structure	0.366832	-1.00285	0.435532	11	1	0.00233645	428	10522	23241	PACS2
GO:0032495	response to muramyl dipeptide	0.366832	-1.00285	0.435532	11	1	0.00233645	428	10522	9181	ARHGEF2
GO:2001269	positive regulation of cysteine-type endopeptidase activity involved in apoptotic signaling pathway	0.366832	-1.00285	0.435532	11	1	0.00233645	428	10522	7023	TFAP4
GO:1902187	negative regulation of viral release from host cell	0.366832	-1.00285	0.435532	11	1	0.00233645	428	10522	81559	TRIM11
GO:0055094	response to lipoprotein particle	0.366832	-1.00285	0.435532	11	1	0.00233645	428	10522	9619	ABCG1
GO:0070525	tRNA threonylcarbamoyladenosine metabolic process	0.366832	-1.00285	0.435532	11	1	0.00233645	428	10522	80324	PUS1
GO:0065005	protein-lipid complex assembly	0.366832	-1.00285	0.435532	11	1	0.00233645	428	10522	274	BIN1
GO:0045161	neuronal ion channel clustering	0.366832	-1.00285	0.435532	11	1	0.00233645	428	10522	6900	CNTN2
GO:0015893	drug transport	0.366832	-1.00285	0.435532	11	1	0.00233645	428	10522	5205	ATP8B1
GO:0007339	binding of sperm to zona pellucida	0.366832	-1.00285	0.435532	11	1	0.00233645	428	10522	22932	POMZP3
GO:0035246	peptidyl-arginine N-methylation	0.366832	-1.00285	0.435532	11	1	0.00233645	428	10522	56341	PRMT8
GO:0050912	detection of chemical stimulus involved in sensory perception of taste	0.366832	-1.00285	0.435532	11	1	0.00233645	428	10522	9033	PKD2L1
GO:0072207	metanephric epithelium development	0.366832	-1.00285	0.435532	11	1	0.00233645	428	10522	5311	PKD2
GO:0033280	response to vitamin D	0.366832	-1.00285	0.435532	11	1	0.00233645	428	10522	3371	TNC
GO:0043090	amino acid import	0.366832	-1.00285	0.435532	11	1	0.00233645	428	10522	6536	SLC6A9
GO:0045940	positive regulation of steroid metabolic process	0.366832	-1.00285	0.435532	11	1	0.00233645	428	10522	9619	ABCG1
GO:0086064	cell communication by electrical coupling involved in cardiac conduction	0.366832	-1.00285	0.435532	11	1	0.00233645	428	10522	6262	RYR2
GO:0016556	mRNA modification	0.366832	-1.00285	0.435532	11	1	0.00233645	428	10522	80324	PUS1
GO:0098655	cation transmembrane transport	0.372483	-0.987564	0.428894	355	16	0.0373832	428	10522	5.42072e+71	KCNK10,SLC36A1,CACNA1G,RYR2,KCNK12,TRPV6,NALCN,HCN2,KCNH3,PSEN1,SLC30A3,ASIC3,PKD2,IL1RAPL1,PKD2L1,KCNK6
GO:0098876	vesicle-mediated transport to the plasma membrane	0.373681	-0.984351	0.427498	76	4	0.00934579	428	10522	8.53772e+19	MICALL1,PACS2,OSBPL5,DNM2
GO:0098660	inorganic ion transmembrane transport	0.373966	-0.983591	0.427168	379	17	0.0397196	428	10522	5.42072e+77	KCNK10,SLC36A1,CACNA1G,RYR2,KCNK12,TRPV6,NALCN,HCN2,KCNH3,PSEN1,SLC30A3,ASIC3,PKD2,IL1RAPL1,ANO4,PKD2L1,KCNK6
GO:0031623	receptor internalization	0.376106	-0.977885	0.42469	32	2	0.0046729	428	10522	69001785	CNTN2,DNM2
GO:0046605	regulation of centrosome cycle	0.376106	-0.977885	0.42469	32	2	0.0046729	428	10522	8408464793	RAB6C,CEP85
GO:1901998	toxin transport	0.376106	-0.977885	0.42469	32	2	0.0046729	428	10522	961910966	ABCG1,RAB40B
GO:0070192	chromosome organization involved in meiotic cell cycle	0.376106	-0.977885	0.42469	32	2	0.0046729	428	10522	991893426	NCAPD2,SYCE1
GO:0001895	retina homeostasis	0.376106	-0.977885	0.42469	32	2	0.0046729	428	10522	10019696	CDH3,CROCC
GO:0071385	cellular response to glucocorticoid stimulus	0.376106	-0.977885	0.42469	32	2	0.0046729	428	10522	7023114907	TFAP4,FBXO32
GO:0051220	cytoplasmic sequestering of protein	0.376106	-0.977885	0.42469	32	2	0.0046729	428	10522	531164714	PKD2,PDIA2
GO:0008038	neuron recognition	0.376106	-0.977885	0.42469	32	2	0.0046729	428	10522	69002048	CNTN2,EPHB2
GO:0006805	xenobiotic metabolic process	0.376106	-0.977885	0.42469	32	2	0.0046729	428	10522	2678119391	GGT1,GSTO2
GO:0014015	positive regulation of gliogenesis	0.376106	-0.977885	0.42469	32	2	0.0046729	428	10522	274118738	BIN1,ZNF488
GO:0006296	nucleotide-excision repair, DNA incision, 5'-to lesion	0.376106	-0.977885	0.42469	32	2	0.0046729	428	10522	20739557	ERCC5,CHD1L
GO:0072659	protein localization to plasma membrane	0.377222	-0.974921	0.423403	122	6	0.0140187	428	10522	9053,23136,88,1804,23241,54843	MAP7,EPB41L3,ACTN2,DPP6,PACS2,SYTL2
GO:0045595	regulation of cell differentiation	0.377585	-0.973959	0.422985	1002	43	0.100467	428	10522	6461,201294,274,5365,54910,9739,81559,9745,8482,51621,150356,80725,85358,5663,57556,130733,341676,2048,23316,23303,9138,1785,9181,6900,118738,55223,9699,29956,7869,26585,7704,1630,8437,116173,57540,8425,2200,81,23187,11141,84816,9619,151449	SHB,UNC13D,BIN1,PLXNB3,SEMA4C,SETD1A,TRIM11,ZNF536,SEMA7A,KLF13,CHADL,SRCIN1,SHANK3,PSEN1,SEMA6A,TMEM178A,NEK5,EPHB2,CUX2,KIF13B,ARHGEF1,DNM2,ARHGEF2,CNTN2,ZNF488,TRIM62,RIMS2,CERS2,SEMA3B,GREM1,ZBTB16,DCC,RASAL1,CMTM5,DISP3,LTBP4,FBN1,ACTN4,PHLDB1,IL1RAPL1,RTN4IP1,ABCG1,GDF7
GO:0010720	positive regulation of cell development	0.379605	-0.968625	0.420668	333	15	0.0350467	428	10522	2.01294e+68	UNC13D,BIN1,PLXNB3,EPHB2,CUX2,RASAL1,DNM2,SEMA7A,IL1RAPL1,SHANK3,ZNF488,PSEN1,SEMA6A,RIMS2,GDF7
GO:0032101	regulation of response to external stimulus	0.381047	-0.964832	0.419021	357	16	0.0373832	428	10522	2.67827e+74	GGT1,GREM1,MVK,C1QTNF3,SEMA4C,MPP1,SHARPIN,SEMA7A,JAM3,SEMA6A,DAPK2,ELMO1,PDE6B,TC2N,CERS2,SEMA3B
GO:0022603	regulation of anatomical structure morphogenesis	0.38112	-0.964641	0.418938	643	28	0.0654206	428	10522	201294,5365,26585,54910,51548,1630,8437,8482,80725,22846,85358,26051,5663,57556,10082,23136,2048,23316,23303,9138,1785,81,23187,11141,6900,9699,7869,151449	UNC13D,PLXNB3,GREM1,SEMA4C,SIRT6,DCC,RASAL1,SEMA7A,SRCIN1,VASH1,SHANK3,PPP1R16B,PSEN1,SEMA6A,GPC6,EPB41L3,EPHB2,CUX2,KIF13B,ARHGEF1,DNM2,ACTN4,PHLDB1,IL1RAPL1,CNTN2,RIMS2,SEMA3B,GDF7
GO:0006766	vitamin metabolic process	0.383001	-0.959717	0.4168	77	4	0.00934579	428	10522	1.19391e+19	GSTO2,MTHFR,THTPA,AKR1A1
GO:0006937	regulation of muscle contraction	0.383001	-0.959717	0.4168	77	4	0.00934579	428	10522	6262713917564630	RYR2,TNNT2,DMD,MYL5
GO:0050790	regulation of catalytic activity	0.384144	-0.956739	0.415506	1609	68	0.158879	428	10522	5365,340267,115704,58504,54662,26051,54843,129049,9478,94274,1785,1001,57600,994,9771,26000,113451,84722,642517,5924,64793,4326,51291,23255,50859,6461,27000,63922,80725,28988,88,4650,6305,5663,100134934,341676,6242,7023,8818,57449,23263,9138,6446,9181,392,51195,2912,5923,22863,26585,8437,6262,117584,92002,55357,65979,2874,9844,111,2914,64788,5311,7139,6625,9644,57636,201176,338328	PLXNB3,COL28A1,EVI5L,ARHGAP22,TBC1D13,PPP1R16B,SYTL2,SGSM1,CABP1,PPP1R14A,DNM2,CDH3,FNIP2,CDC25B,RAPGEF5,TBC1D10B,AZIN2,PSRC1,AGAP9,RASGRF2,CEP85,MMP17,GMIP,MTCL1,SPOCK3,SHB,DNAJC2,CHTF18,SRCIN1,DBNL,ACTN2,MYO9B,SBF1,PSEN1,TEN1,NEK5,RTKN,TFAP4,DPM2,PLEKHG5,MCF2L,ARHGEF1,SGK1,ARHGEF2,ARHGAP1,RAPGEFL1,GRM2,RASGRF1,ATG14,GREM1,RASAL1,RYR2,RFFL,FAM58A,TBC1D2,PHACTR4,GPS2,ELMO1,ADCY5,GRM4,LMF1,PKD2,TN…
GO:0007163	establishment or maintenance of cell polarity	0.384552	-0.955677	0.415045	123	6	0.0140187	428	10522	9.05392e+26	MAP7,ARHGEF2,MTCL1,BRSK1,JAM3,LMNA
GO:0009636	response to toxic substance	0.384552	-0.955677	0.415045	123	6	0.0140187	428	10522	2.95442e+26	GSTZ1,MBP,DNMT3A,GSTO2,SESN1,CPOX
GO:0051169	nuclear transport	0.386206	-0.951384	0.413181	240	11	0.0257009	428	10522	5.50279e+50	HEATR3,SRSF11,POLA2,IPO13,ANP32C,RPL23,UPF3B,NOL6,XPO6,LMNA,TMCO6
GO:0000375	RNA splicing, via transesterification reactions	0.386206	-0.951384	0.413181	240	11	0.0257009	428	10522	9.29566e+48	SRSF11,SNRPA1,ZRSR2,CTNNBL1,UPF3B,LUC7L3,SFSWAP,PDCD7,SNRNP70,LUC7L2,PRPF18
GO:0045446	endothelial cell differentiation	0.388683	-0.944991	0.410404	55	3	0.00700935	428	10522	807812605160484	COL18A1,PPP1R16B,HAPLN2
GO:0098742	cell-cell adhesion via plasma-membrane adhesion molecules	0.390234	-0.941008	0.408675	147	7	0.0163551	428	10522	1.00154e+31	CDH3,PLXNB3,IL1RAPL1,DSCAML1,IGSF9B,KIRREL3,NECTIN1
GO:0018279	protein N-linked glycosylation via asparagine	0.390745	-0.939699	0.408106	33	2	0.0046729	428	10522	88186484	DPM2,ST3GAL4
GO:0032835	glomerulus development	0.390745	-0.939699	0.408106	33	2	0.0046729	428	10522	464384623	MYO1E,KIRREL3
GO:0032768	regulation of monooxygenase activity	0.390745	-0.939699	0.408106	33	2	0.0046729	428	10522	10011785	CDH3,DNM2
GO:0042220	response to cocaine	0.390745	-0.939699	0.408106	33	2	0.0046729	428	10522	17881785	DNMT3A,DNM2
GO:0060193	positive regulation of lipase activity	0.390745	-0.939699	0.408106	33	2	0.0046729	428	10522	64788338328	LMF1,GPIHBP1
GO:0046879	hormone secretion	0.390745	-0.939699	0.408106	33	2	0.0046729	428	10522	84259699	LTBP4,RIMS2
GO:0045670	regulation of osteoclast differentiation	0.390745	-0.939699	0.408106	33	2	0.0046729	428	10522	2200130733	FBN1,TMEM178A
GO:0009605	response to external stimulus	0.39232	-0.935677	0.406359	887	38	0.088785	428	10522	5.54212e+175	NCBP3,UNC13D,PLXNB3,DNMT3A,DMD,SEMA4C,TRIM11,SEMA7A,CREBZF,BCL2L1,SHANK3,DNAH1,ANKRD23,TNC,SEMA6A,PIEZO2,PLEKHG5,ASIC3,EPHB2,PDZD7,NECTIN1,CNTN2,PKD2L1,SEMA3B,DPYSL5,UNC5C,ATG14,MTHFR,DCC,SIRT6,AACS,RYR2,STRC,CMTM5,CCDC130,PKD2,PDE6B,GDF7
GO:0009070	serine family amino acid biosynthetic process	0.392614	-0.934927	0.406034	12	1	0.00233645	428	10522	2678	GGT1
GO:0010669	epithelial structure maintenance	0.392614	-0.934927	0.406034	12	1	0.00233645	428	10522	9696	CROCC
GO:0042347	negative regulation of NF-kappaB import into nucleus	0.392614	-0.934927	0.406034	12	1	0.00233645	428	10522	114899	C1QTNF3
GO:0002042	cell migration involved in sprouting angiogenesis	0.392614	-0.934927	0.406034	12	1	0.00233645	428	10522	26585	GREM1
GO:0060740	prostate gland epithelium morphogenesis	0.392614	-0.934927	0.406034	12	1	0.00233645	428	10522	3371	TNC
GO:0021692	cerebellar Purkinje cell layer morphogenesis	0.392614	-0.934927	0.406034	12	1	0.00233645	428	10522	23287	AGTPBP1
GO:0071379	cellular response to prostaglandin stimulus	0.392614	-0.934927	0.406034	12	1	0.00233645	428	10522	3371	TNC
GO:0046475	glycerophospholipid catabolic process	0.392614	-0.934927	0.406034	12	1	0.00233645	428	10522	55627	SMPD4
GO:0071732	cellular response to nitric oxide	0.392614	-0.934927	0.406034	12	1	0.00233645	428	10522	1785	DNM2
GO:1902285	semaphorin-plexin signaling pathway involved in neuron projection guidance	0.392614	-0.934927	0.406034	12	1	0.00233645	428	10522	5365	PLXNB3
GO:0009264	deoxyribonucleotide catabolic process	0.392614	-0.934927	0.406034	12	1	0.00233645	428	10522	79873	NUDT18
GO:0071397	cellular response to cholesterol	0.392614	-0.934927	0.406034	12	1	0.00233645	428	10522	65985	AACS
GO:0007194	negative regulation of adenylate cyclase activity	0.392614	-0.934927	0.406034	12	1	0.00233645	428	10522	2912	GRM2
GO:0022400	regulation of rhodopsin mediated signaling pathway	0.392614	-0.934927	0.406034	12	1	0.00233645	428	10522	5158	PDE6B
GO:0014850	response to muscle activity	0.392614	-0.934927	0.406034	12	1	0.00233645	428	10522	6262	RYR2
GO:0032461	positive regulation of protein oligomerization	0.392614	-0.934927	0.406034	12	1	0.00233645	428	10522	129293	TRABD2A
GO:0032332	positive regulation of chondrocyte differentiation	0.392614	-0.934927	0.406034	12	1	0.00233645	428	10522	7704	ZBTB16
GO:0006911	phagocytosis, engulfment	0.392614	-0.934927	0.406034	12	1	0.00233645	428	10522	9844	ELMO1
GO:0070193	synaptonemal complex organization	0.392614	-0.934927	0.406034	12	1	0.00233645	428	10522	93426	SYCE1
GO:0099054	presynapse assembly	0.392614	-0.934927	0.406034	12	1	0.00233645	428	10522	11141	IL1RAPL1
GO:0060512	prostate gland morphogenesis	0.392614	-0.934927	0.406034	12	1	0.00233645	428	10522	3371	TNC
GO:0008356	asymmetric cell division	0.392614	-0.934927	0.406034	12	1	0.00233645	428	10522	7704	ZBTB16
GO:0010592	positive regulation of lamellipodium assembly	0.392614	-0.934927	0.406034	12	1	0.00233645	428	10522	1785	DNM2
GO:0035855	megakaryocyte development	0.392614	-0.934927	0.406034	12	1	0.00233645	428	10522	5305	PIP4K2A
GO:0097009	energy homeostasis	0.392614	-0.934927	0.406034	12	1	0.00233645	428	10522	272	AMPD3
GO:2000727	positive regulation of cardiac muscle cell differentiation	0.392614	-0.934927	0.406034	12	1	0.00233645	428	10522	26585	GREM1
GO:0048385	regulation of retinoic acid receptor signaling pathway	0.392614	-0.934927	0.406034	12	1	0.00233645	428	10522	9745	ZNF536
GO:0045738	negative regulation of DNA repair	0.392614	-0.934927	0.406034	12	1	0.00233645	428	10522	9400	RECQL5
GO:0042634	regulation of hair cycle	0.392614	-0.934927	0.406034	12	1	0.00233645	428	10522	1001	CDH3
GO:2000516	positive regulation of CD4-positive, alpha-beta T cell activation	0.392614	-0.934927	0.406034	12	1	0.00233645	428	10522	6461	SHB
GO:0043923	positive regulation by host of viral transcription	0.392614	-0.934927	0.406034	12	1	0.00233645	428	10522	7023	TFAP4
GO:0045540	regulation of cholesterol biosynthetic process	0.392614	-0.934927	0.406034	12	1	0.00233645	428	10522	9619	ABCG1
GO:1901881	positive regulation of protein depolymerization	0.392614	-0.934927	0.406034	12	1	0.00233645	428	10522	88	ACTN2
GO:0034219	carbohydrate transmembrane transport	0.392614	-0.934927	0.406034	12	1	0.00233645	428	10522	66035	SLC2A11
GO:0071467	cellular response to pH	0.392614	-0.934927	0.406034	12	1	0.00233645	428	10522	9033	PKD2L1
GO:0043101	purine-containing compound salvage	0.392614	-0.934927	0.406034	12	1	0.00233645	428	10522	272	AMPD3
GO:0050951	sensory perception of temperature stimulus	0.392614	-0.934927	0.406034	12	1	0.00233645	428	10522	9311	ASIC3
GO:0007220	Notch receptor processing	0.392614	-0.934927	0.406034	12	1	0.00233645	428	10522	5663	PSEN1
GO:0046349	amino sugar biosynthetic process	0.392614	-0.934927	0.406034	12	1	0.00233645	428	10522	51005	AMDHD2
GO:0048026	positive regulation of mRNA splicing, via spliceosome	0.392614	-0.934927	0.406034	12	1	0.00233645	428	10522	6625	SNRNP70
GO:0070207	protein homotrimerization	0.392614	-0.934927	0.406034	12	1	0.00233645	428	10522	9033	PKD2L1
GO:0009584	detection of visible light	0.392614	-0.934927	0.406034	12	1	0.00233645	428	10522	5158	PDE6B
GO:0042430	indole-containing compound metabolic process	0.392614	-0.934927	0.406034	12	1	0.00233645	428	10522	125061	AFMID
GO:0034104	negative regulation of tissue remodeling	0.392614	-0.934927	0.406034	12	1	0.00233645	428	10522	26585	GREM1
GO:0099068	postsynapse assembly	0.392614	-0.934927	0.406034	12	1	0.00233645	428	10522	85358	SHANK3
GO:0050427	3'-phosphoadenosine 5'-phosphosulfate metabolic process	0.392614	-0.934927	0.406034	12	1	0.00233645	428	10522	84836	ABHD14B
GO:1903358	regulation of Golgi organization	0.392614	-0.934927	0.406034	12	1	0.00233645	428	10522	1785	DNM2
GO:0050849	negative regulation of calcium-mediated signaling	0.392614	-0.934927	0.406034	12	1	0.00233645	428	10522	5311	PKD2
GO:0071498	cellular response to fluid shear stress	0.392614	-0.934927	0.406034	12	1	0.00233645	428	10522	5311	PKD2
GO:0070986	left/right axis specification	0.392614	-0.934927	0.406034	12	1	0.00233645	428	10522	55329	MNS1
GO:0032924	activin receptor signaling pathway	0.392614	-0.934927	0.406034	12	1	0.00233645	428	10522	151449	GDF7
GO:0034035	purine ribonucleoside bisphosphate metabolic process	0.392614	-0.934927	0.406034	12	1	0.00233645	428	10522	84836	ABHD14B
GO:0001568	blood vessel development	0.393426	-0.932863	0.405137	265	12	0.0280374	428	10522	6.46127e+52	SHB,GREM1,EPHB2,ARHGAP22,DNM2,COL18A1,ADAM15,PKD2,MYO1E,VASH1,PSEN1,JAM3
GO:0002366	leukocyte activation involved in immune response	0.399778	-0.916845	0.398181	56	3	0.00700935	428	10522	201294566355846	UNC13D,PSEN1,ITFG2
GO:0043266	regulation of potassium ion transport	0.399778	-0.916845	0.398181	56	3	0.00700935	428	10522	8818041785	ACTN2,DPP6,DNM2
GO:0045834	positive regulation of lipid metabolic process	0.401588	-0.912328	0.396219	79	4	0.00934579	428	10522	2.28636e+18	ATG14,DISP3,ABHD6,ABCG1
GO:0051651	maintenance of location in cell	0.401588	-0.912328	0.396219	79	4	0.00934579	428	10522	5.31123e+17	PKD2,EPB41L3,PDIA2,FLNB
GO:0099504	synaptic vesicle cycle	0.401588	-0.912328	0.396219	79	4	0.00934579	428	10522	5.66312e+18	PSEN1,TC2N,RIMS2,SYTL2
GO:0001838	embryonic epithelial tube formation	0.401588	-0.912328	0.396219	79	4	0.00934579	428	10522	6.59793e+20	PHACTR4,GREM1,SEMA4C,GDF7
GO:0006397	mRNA processing	0.403127	-0.908504	0.394558	386	17	0.0397196	428	10522	5.54219e+78	NCBP3,SRSF11,SNRPA1,PRPF38B,UPF3B,SFSWAP,AKAP17A,PDCD7,KHDRBS2,PRPF18,CLASRP,CTNNBL1,ZRSR2,RBM25,LUC7L3,SNRNP70,LUC7L2
GO:0051402	neuron apoptotic process	0.405229	-0.903302	0.392299	34	2	0.0046729	428	10522	5985663	BCL2L1,PSEN1
GO:0035336	long-chain fatty-acyl-CoA metabolic process	0.405229	-0.903302	0.392299	34	2	0.0046729	428	10522	6483479993	ELOVL1,ELOVL7
GO:1904063	negative regulation of cation transmembrane transport	0.405229	-0.903302	0.392299	34	2	0.0046729	428	10522	5311,88	PKD2,ACTN2
GO:0071466	cellular response to xenobiotic stimulus	0.405229	-0.903302	0.392299	34	2	0.0046729	428	10522	2678119391	GGT1,GSTO2
GO:0016126	sterol biosynthetic process	0.405229	-0.903302	0.392299	34	2	0.0046729	428	10522	40474598	LSS,MVK
GO:0007606	sensory perception of chemical stimulus	0.405229	-0.903302	0.392299	34	2	0.0046729	428	10522	93119033	ASIC3,PKD2L1
GO:0018196	peptidyl-asparagine modification	0.405229	-0.903302	0.392299	34	2	0.0046729	428	10522	88186484	DPM2,ST3GAL4
GO:0033036	macromolecule localization	0.406523	-0.900116	0.390915	1668	70	0.163551	428	10522	23649,79585,65109,115704,51092,54662,1375,89853,2317,54843,129049,23136,124976,5818,1785,20,9053,8906,6900,121601,25924,23460,26000,5796,85377,7704,1804,23762,55726,65083,9696,55027,81,8714,55421,9670,1756,283987,88,85358,23148,5663,8559,4000,55374,9349,79955,23303,9181,5205,9699,23241,10350,51172,9295,4678,6262,54492,25972,55357,64714,2200,114879,64788,5311,203062,23214,401548,338328,9619	POLA2,CORO7,UPF3B,EVI5L,SIDT2,TBC1D13,CPT1B,MVB12B,FLNB,SYTL2,SGSM1,EPB41L3,SPNS2,NECTIN1,DNM2,ABCA2,MAP7,AP1G2,CNTN2,ANO4,MYRIP,ABCA6,TBC1D10B,PTPRK,MICALL1,ZBTB16,DPP6,OSBP2,INTS13,NOL6,CROCC,HEATR3,ACTN4,ABCC3,NCBP3,IPO13,DMD,HID1,ACTN2,SHANK3,NACAD,PSEN1,PRPF18,LMNA,TMCO6,RPL23,PDZD7,KIF13B,ARHGEF2,ATP8B1,RIMS2,PACS2,ABCA9,NAGPA,SRSF11,NASP,RYR2,NEURL1B,UNC50,TBC1D2,PDIA2,FBN1,OSBPL5,LMF1,PKD…
GO:0007156	homophilic cell adhesion via plasma membrane adhesion molecules	0.406533	-0.900091	0.390905	126	6	0.0140187	428	10522	1.00154e+26	CDH3,PLXNB3,DSCAML1,IGSF9B,KIRREL3,NECTIN1
GO:0050896	response to stimulus	0.406726	-0.899616	0.390698	4282	177	0.413551	428	10522	8549,2678,768206,81559,51092,8482,22846,200539,23604,124976,114907,23316,5818,1785,20,57600,9771,5796,2954,85377,51548,54207,1630,118442,27244,10082,84084,5924,55846,81,2073,50859,26280,55421,7433,6461,54780,54923,283987,9886,9473,9745,8227,10256,440435,85358,10081,5663,25981,4000,6242,7023,402778,9311,79955,23303,9033,9699,2912,56896,26585,22863,8633,4524,65985,81858,8437,6262,64856,65979,9651,1…	LGR5,GGT1,PRCD,TRIM11,SIDT2,SEMA7A,VASH1,ANKRD23,DAPK2,SPNS2,FBXO32,CUX2,NECTIN1,DNM2,ABCA2,FNIP2,RAPGEF5,PTPRK,GSTZ1,MICALL1,SIRT6,KCNK10,DCC,GPR62,SESN1,GPC6,RAB6C,RASGRF2,ITFG2,ACTN4,ERCC5,SPOCK3,IL1RAPL2,NCBP3,VIPR1,SHB,NSMCE4A,LIME1,HID1,RHOBTB1,THEMIS2,ZNF536,AKAP17A,CNKSR1,GPR179,SHANK3,PDCD7,PSEN1,DNAH1,LMNA,RTKN,TFAP4,IFITM10,ASIC3,PDZD7,KIF13B,PKD2L1,RIMS2,GRM2,DPYSL5,GREM1,ATG14,UNC5C,…
GO:0055074	calcium ion homeostasis	0.406896	-0.899199	0.390517	173	8	0.0186916	428	10522	1.11555e+34	ADCY5,TRPV6,RYR2,PKD2,PDE6B,PSEN1,TMEM165,TMEM178A
GO:0046395	carboxylic acid catabolic process	0.410384	-0.890661	0.386809	150	7	0.0163551	428	10522	1.08411e+32	FTCD,CPT1B,LIPE,GSTZ1,AMDHD2,AFMID,AKR1A1
GO:0016054	organic acid catabolic process	0.410384	-0.890661	0.386809	150	7	0.0163551	428	10522	1.08411e+32	FTCD,CPT1B,LIPE,GSTZ1,AMDHD2,AFMID,AKR1A1
GO:0046887	positive regulation of hormone secretion	0.410817	-0.889606	0.386351	57	3	0.00700935	428	10522	1148992592465980	C1QTNF3,MYRIP,AACS
GO:0051258	protein polymerization	0.410817	-0.889606	0.386351	57	3	0.00700935	428	10522	79585110761785	CORO7,TPPP,DNM2
GO:0045766	positive regulation of angiogenesis	0.410817	-0.889606	0.386351	57	3	0.00700935	428	10522	265852605151548	GREM1,PPP1R16B,SIRT6
GO:0002263	cell activation involved in immune response	0.410817	-0.889606	0.386351	57	3	0.00700935	428	10522	201294566355846	UNC13D,PSEN1,ITFG2
GO:0050806	positive regulation of synaptic transmission	0.410846	-0.889537	0.386321	80	4	0.00934579	428	10522	2.29979e+18	IGSF9B,SHANK3,CUX2,RIMS2
GO:0072175	epithelial tube formation	0.410846	-0.889537	0.386321	80	4	0.00934579	428	10522	6.59793e+20	PHACTR4,GREM1,SEMA4C,GDF7
GO:0044282	small molecule catabolic process	0.411088	-0.888947	0.386065	221	10	0.0233645	428	10522	2.95411e+48	GSTZ1,FTCD,OXCT2,LIPE,CPT1B,AMDHD2,NUDT18,AFMID,GLYCTK,AKR1A1
GO:0009101	glycoprotein biosynthetic process	0.412453	-0.885633	0.384625	245	11	0.0257009	428	10522	8.81851e+49	DPM2,NAGPA,B3GALT6,MAN2A2,ST3GAL4,SIRT6,B3GALT4,LMF1,GAL3ST1,PSEN1,TMEM165
GO:0007610	behavior	0.415527	-0.878209	0.381401	365	16	0.0373832	428	10522	5.92392e+69	RASGRF1,TPGS1,KCNK10,VWA1,SHANK3,PSEN1,MYO15A,GPR37,CTNS,EPHB2,CUX2,ADCY5,MMP17,SGK1,CNTN2,KIRREL3
GO:1901532	regulation of hematopoietic progenitor cell differentiation	0.417349	-0.873832	0.379501	13	1	0.00233645	428	10522	9739	SETD1A
GO:0006044	N-acetylglucosamine metabolic process	0.417349	-0.873832	0.379501	13	1	0.00233645	428	10522	51005	AMDHD2
GO:0000423	macromitophagy	0.417349	-0.873832	0.379501	13	1	0.00233645	428	10522	22863	ATG14
GO:0019359	nicotinamide nucleotide biosynthetic process	0.417349	-0.873832	0.379501	13	1	0.00233645	428	10522	55191	NADSYN1
GO:0061647	histone H3-K9 modification	0.417349	-0.873832	0.379501	13	1	0.00233645	428	10522	51548	SIRT6
GO:1903429	regulation of cell maturation	0.417349	-0.873832	0.379501	13	1	0.00233645	428	10522	6461	SHB
GO:0071025	RNA surveillance	0.417349	-0.873832	0.379501	13	1	0.00233645	428	10522	8559	PRPF18
GO:0071157	negative regulation of cell cycle arrest	0.417349	-0.873832	0.379501	13	1	0.00233645	428	10522	7023	TFAP4
GO:0002092	positive regulation of receptor internalization	0.417349	-0.873832	0.379501	13	1	0.00233645	428	10522	26585	GREM1
GO:0045745	positive regulation of G-protein coupled receptor protein signaling pathway	0.417349	-0.873832	0.379501	13	1	0.00233645	428	10522	6900	CNTN2
GO:0042402	cellular biogenic amine catabolic process	0.417349	-0.873832	0.379501	13	1	0.00233645	428	10522	125061	AFMID
GO:0006972	hyperosmotic response	0.417349	-0.873832	0.379501	13	1	0.00233645	428	10522	9181	ARHGEF2
GO:1990126	retrograde transport, endosome to plasma membrane	0.417349	-0.873832	0.379501	13	1	0.00233645	428	10522	85377	MICALL1
GO:0098586	cellular response to virus	0.417349	-0.873832	0.379501	13	1	0.00233645	428	10522	598	BCL2L1
GO:0071731	response to nitric oxide	0.417349	-0.873832	0.379501	13	1	0.00233645	428	10522	1785	DNM2
GO:0010996	response to auditory stimulus	0.417349	-0.873832	0.379501	13	1	0.00233645	428	10522	85358	SHANK3
GO:0071514	genetic imprinting	0.417349	-0.873832	0.379501	13	1	0.00233645	428	10522	1788	DNMT3A
GO:0006534	cysteine metabolic process	0.417349	-0.873832	0.379501	13	1	0.00233645	428	10522	2678	GGT1
GO:0032373	positive regulation of sterol transport	0.417349	-0.873832	0.379501	13	1	0.00233645	428	10522	9619	ABCG1
GO:0031638	zymogen activation	0.417349	-0.873832	0.379501	13	1	0.00233645	428	10522	2678	GGT1
GO:0046040	IMP metabolic process	0.417349	-0.873832	0.379501	13	1	0.00233645	428	10522	272	AMPD3
GO:0046386	deoxyribose phosphate catabolic process	0.417349	-0.873832	0.379501	13	1	0.00233645	428	10522	79873	NUDT18
GO:0060317	cardiac epithelial to mesenchymal transition	0.417349	-0.873832	0.379501	13	1	0.00233645	428	10522	8751	ADAM15
GO:0010874	regulation of cholesterol efflux	0.417349	-0.873832	0.379501	13	1	0.00233645	428	10522	9619	ABCG1
GO:0019682	glyceraldehyde-3-phosphate metabolic process	0.417349	-0.873832	0.379501	13	1	0.00233645	428	10522	132158	GLYCTK
GO:0030318	melanocyte differentiation	0.417349	-0.873832	0.379501	13	1	0.00233645	428	10522	4948	OCA2
GO:0010644	cell communication by electrical coupling	0.417349	-0.873832	0.379501	13	1	0.00233645	428	10522	6262	RYR2
GO:0001574	ganglioside biosynthetic process	0.417349	-0.873832	0.379501	13	1	0.00233645	428	10522	6484	ST3GAL4
GO:0031280	negative regulation of cyclase activity	0.417349	-0.873832	0.379501	13	1	0.00233645	428	10522	2912	GRM2
GO:0016254	preassembly of GPI anchor in ER membrane	0.417349	-0.873832	0.379501	13	1	0.00233645	428	10522	8818	DPM2
GO:0048384	retinoic acid receptor signaling pathway	0.417349	-0.873832	0.379501	13	1	0.00233645	428	10522	81	ACTN4
GO:0035269	protein O-linked mannosylation	0.417349	-0.873832	0.379501	13	1	0.00233645	428	10522	8818	DPM2
GO:1905209	positive regulation of cardiocyte differentiation	0.417349	-0.873832	0.379501	13	1	0.00233645	428	10522	26585	GREM1
GO:0071675	regulation of mononuclear cell migration	0.417349	-0.873832	0.379501	13	1	0.00233645	428	10522	26585	GREM1
GO:0000380	alternative mRNA splicing, via spliceosome	0.417349	-0.873832	0.379501	13	1	0.00233645	428	10522	6433	SFSWAP
GO:0048070	regulation of developmental pigmentation	0.417349	-0.873832	0.379501	13	1	0.00233645	428	10522	124976	SPNS2
GO:0018216	peptidyl-arginine methylation	0.417349	-0.873832	0.379501	13	1	0.00233645	428	10522	56341	PRMT8
GO:0035116	embryonic hindlimb morphogenesis	0.417349	-0.873832	0.379501	13	1	0.00233645	428	10522	7704	ZBTB16
GO:0098779	mitophagy in response to mitochondrial depolarization	0.417349	-0.873832	0.379501	13	1	0.00233645	428	10522	22863	ATG14
GO:0060292	long term synaptic depression	0.417349	-0.873832	0.379501	13	1	0.00233645	428	10522	57406	ABHD6
GO:0042994	cytoplasmic sequestering of transcription factor	0.417349	-0.873832	0.379501	13	1	0.00233645	428	10522	5311	PKD2
GO:0019363	pyridine nucleotide biosynthetic process	0.417349	-0.873832	0.379501	13	1	0.00233645	428	10522	55191	NADSYN1
GO:0006883	cellular sodium ion homeostasis	0.417349	-0.873832	0.379501	13	1	0.00233645	428	10522	6446	SGK1
GO:0010743	regulation of macrophage derived foam cell differentiation	0.417349	-0.873832	0.379501	13	1	0.00233645	428	10522	9619	ABCG1
GO:0001522	pseudouridine synthesis	0.417349	-0.873832	0.379501	13	1	0.00233645	428	10522	80324	PUS1
GO:0032376	positive regulation of cholesterol transport	0.417349	-0.873832	0.379501	13	1	0.00233645	428	10522	9619	ABCG1
GO:0035036	sperm-egg recognition	0.417349	-0.873832	0.379501	13	1	0.00233645	428	10522	22932	POMZP3
GO:0018410	C-terminal protein amino acid modification	0.417349	-0.873832	0.379501	13	1	0.00233645	428	10522	23287	AGTPBP1
GO:0048268	clathrin coat assembly	0.417349	-0.873832	0.379501	13	1	0.00233645	428	10522	23149	FCHO1
GO:0009310	amine catabolic process	0.417349	-0.873832	0.379501	13	1	0.00233645	428	10522	125061	AFMID
GO:0030149	sphingolipid catabolic process	0.417349	-0.873832	0.379501	13	1	0.00233645	428	10522	55627	SMPD4
GO:0098780	response to mitochondrial depolarisation	0.417349	-0.873832	0.379501	13	1	0.00233645	428	10522	22863	ATG14
GO:0036315	cellular response to sterol	0.417349	-0.873832	0.379501	13	1	0.00233645	428	10522	65985	AACS
GO:0006595	polyamine metabolic process	0.417349	-0.873832	0.379501	13	1	0.00233645	428	10522	113451	AZIN2
GO:0045214	sarcomere organization	0.417349	-0.873832	0.379501	13	1	0.00233645	428	10522	88	ACTN2
GO:0044058	regulation of digestive system process	0.417349	-0.873832	0.379501	13	1	0.00233645	428	10522	6446	SGK1
GO:0002068	glandular epithelial cell development	0.417349	-0.873832	0.379501	13	1	0.00233645	428	10522	51092	SIDT2
GO:0009100	glycoprotein metabolic process	0.418509	-0.871057	0.378295	270	12	0.0280374	428	10522	8.81851e+54	DPM2,NAGPA,B3GALT6,MAN2A2,ST3GAL4,SIRT6,B3GALT4,LMF1,GAL3ST1,PSEN1,TMEM165,SPOCK3
GO:0051972	regulation of telomerase activity	0.419546	-0.868582	0.37722	35	2	0.0046729	428	10522	26585100134934	GREM1,TEN1
GO:0061178	regulation of insulin secretion involved in cellular response to glucose stimulus	0.419546	-0.868582	0.37722	35	2	0.0046729	428	10522	11151092	ADCY5,SIDT2
GO:0050818	regulation of coagulation	0.419546	-0.868582	0.37722	35	2	0.0046729	428	10522	5663123036	PSEN1,TC2N
GO:0071384	cellular response to corticosteroid stimulus	0.419546	-0.868582	0.37722	35	2	0.0046729	428	10522	7023114907	TFAP4,FBXO32
GO:0030204	chondroitin sulfate metabolic process	0.419546	-0.868582	0.37722	35	2	0.0046729	428	10522	12679250859	B3GALT6,SPOCK3
GO:0019935	cyclic-nucleotide-mediated signaling	0.419546	-0.868582	0.37722	35	2	0.0046729	428	10522	1119699	ADCY5,RIMS2
GO:0043542	endothelial cell migration	0.419546	-0.868582	0.37722	35	2	0.0046729	428	10522	5744926585	PLEKHG5,GREM1
GO:0003073	regulation of systemic arterial blood pressure	0.419546	-0.868582	0.37722	35	2	0.0046729	428	10522	9424170690	KCNK6,ADAMTS16
[truncated: 11,253 more rows]

## Sheet: ASTROS BP DOWN LFC<1 padj.<0.1
TermID	Term	Enrichment	lnP	-logP	Genes in Term	Target Genes in Term	Fraction of Targets in Term	Total Target Genes	Total Genes	Entrez Gene IDs	Gene Symbols
GO:0044699	single-organism process	9.13655e-14	-30.0239	13.0392	7522	551	0.834848	660	10522	7803,5611,25802,27249,2746,63827,767,2173,9531,84152,143872,7049,10783,219736,57863,4129,1363,29106,91653,22836,10962,79971,10486,11034,5990,9590,56776,3336,348094,7432,226,81617,29767,4086,54898,3315,55970,4729,3655,6662,84133,134266,10804,344905,966,1123,57026,9355,51449,348,6386,55137,58494,2674,29967,8682,594,63976,1374,64854,6726,114885,8671,509,4692,9180,3782,4190,11041,85365,10220,10611,10…	PTP4A1,DNAJC3,LMOD1,MMADHC,GLUD1,BCAN,CA8,FABP7,BAG3,PPP1R1B,ARHGAP42,TGFBR3,NEK6,STOX1,CADM3,MAOB,CPE,SCG3,BOC,RHOBTB3,MLLT11,WLS,CAP2,DSTN,RFX2,AKAP12,FMN2,HSPE1,ANKDD1A,VIP,ALDOA,CAB39L,TMOD2,SMAD1,ELOVL2,HSPB1,GNG12,NDUFV2,ITGA6,SOX9,ZNRF3,GRPEL2,GJB6,ATP13A5,CD59,CHN1,PDXP,LHX2,PCYOX1,APOE,SDCBP,FIGN,JAM2,GFRA1,LRP12,PEA15,BCKDHB,PRDM16,CPT1A,USP46,SRP9,OSBPL11,SLC4A4,ATP5C1,NDN,OSMR,KCNN3,M…
GO:0042221	response to chemical	7.20418e-13	-27.9589	12.1424	2068	204	0.309091	660	10522	6096,11080,2736,9588,2034,5611,29978,5578,54918,23175,5621,84152,143686,7049,6786,170261,3572,534,219736,91851,2947,4199,4129,2115,7099,529,91653,5159,6647,6520,3309,10413,7430,55742,7422,6659,3417,9037,56776,3336,4257,1809,11167,59345,7132,1979,1191,8829,2742,4504,4086,3315,23586,5563,10808,55970,3655,6662,2119,4983,55022,677,54205,6507,3337,23209,10804,2280,1123,57026,23657,9355,114990,10936,36…	RORB,DNAJB4,GLI2,PRDX6,EPAS1,DNAJC3,UBQLN2,PRKCA,CMTM6,LPIN1,PRNP,PPP1R1B,SESN3,TGFBR3,STIM1,ZCCHC12,IL6ST,ATP6V1G2,STOX1,CHRDL1,GSTM3,ME1,MAOB,ETV1,TLR4,ATP6V1E1,BOC,PDGFRB,SOD1,SLC3A2,HSPA5,YAP1,EZR,PARVA,VEGFA,SOX4,IDH1,SEMA5A,FMN2,HSPE1,MGST1,DPYSL3,FSTL1,GNB4,TNFRSF1A,EIF4EBP2,CLU,NRP1,GLRA2,MT3,SMAD1,HSPB1,DDX58,PRKAA2,HSPH1,GNG12,ITGA6,SOX9,ETV5,OPHN1,PID1,ZFP36L1,CYCS,SLC1A3,DNAJB1,MLC1,G…
GO:0009653	anatomical structure morphogenesis	1.20075e-12	-27.4481	11.9205	1188	135	0.204545	660	10522	6096,2736,55366,2034,25802,3400,5578,7227,7049,6786,2115,1363,91653,136319,5159,10159,23418,2823,6647,10486,79971,3309,5990,7430,10413,55742,6659,7422,26084,5549,9037,64412,26018,29767,1191,8829,4086,5784,5270,3655,6662,4983,6383,55022,677,4853,6507,885,10804,2280,2202,1123,9355,5864,348,157506,3845,55327,4781,51129,8412,2778,3091,8613,4692,5534,11041,10220,4915,1000,4681,4534,5080,8655,8601,1901…	RORB,GLI2,LGR4,EPAS1,LMOD1,ID4,PRKCA,TRPS1,TGFBR3,STIM1,ETV1,CPE,BOC,MTPN,PDGFRB,ATP6AP2,CRB1,GPM6A,SOD1,CAP2,WLS,HSPA5,RFX2,EZR,YAP1,PARVA,SOX4,VEGFA,ARHGEF26,PRELP,SEMA5A,GZF1,LRIG1,TMOD2,CLU,NRP1,SMAD1,PTPN14,SERPINE2,ITGA6,SOX9,OPHN1,SDC2,PID1,ZFP36L1,NOTCH2,SLC1A3,CCK,GJB6,FKBP1A,EFEMP1,CHN1,LHX2,RAB3A,APOE,RDH10,KRAS,LIN7C,NFIB,ANGPTL4,BCAR3,GNAS,HIF1A,PLPP3,NDN,PPP3R1,B4GAT1,GDF11,NTRK2,CD…
GO:0050896	response to stimulus	2.9486e-12	-26.5497	11.5304	4282	354	0.536364	660	10522	11080,9588,55366,5611,5578,767,54918,23175,2173,9531,84152,143686,143872,7049,10783,6786,219736,2556,91851,2947,4199,4129,1363,29923,91653,22836,10962,79971,10486,9590,55742,56776,3336,348094,7432,1979,8829,4086,3315,9806,64393,23586,10808,55970,3655,6662,4983,55022,54205,4853,84133,6507,7102,10804,53342,966,2280,1123,57026,23657,9355,114990,361,348,819,6386,375449,2674,29967,2256,2052,8682,19652…	DNAJB4,PRDX6,LGR4,DNAJC3,PRKCA,CA8,CMTM6,LPIN1,FABP7,BAG3,PPP1R1B,SESN3,ARHGAP42,TGFBR3,NEK6,STIM1,STOX1,GABRA3,CHRDL1,GSTM3,ME1,MAOB,CPE,HILPDA,BOC,RHOBTB3,MLLT11,WLS,CAP2,AKAP12,PARVA,FMN2,HSPE1,ANKDD1A,VIP,EIF4EBP2,NRP1,SMAD1,HSPB1,SPOCK2,ZMAT3,DDX58,HSPH1,GNG12,ITGA6,SOX9,OPHN1,PID1,CYCS,NOTCH2,ZNRF3,SLC1A3,TSPAN7,GJB6,IL17D,CD59,FKBP1A,CHN1,PDXP,SLC7A11,LHX2,VASN,AQP4,APOE,CAMLG,SDCBP,MAST4,…
GO:1901564	organonitrogen compound metabolic process	1.21552e-11	-25.1333	10.9152	1263	138	0.209091	660	10522	2034,7381,1964,27249,2746,63827,4942,23382,23175,1390,64968,2947,4199,4700,171546,4129,1363,2023,27233,136319,5159,10159,2731,6647,6133,6160,2171,3417,5549,4257,226,1979,56994,54898,9806,10090,4729,51116,6383,6138,4697,54205,6507,51187,57026,51449,220963,4907,223,6154,93010,23433,594,6128,8654,6229,5315,1374,4716,2949,8613,509,4190,11041,11165,9653,4698,55349,523,6156,6542,3303,6095,1040,1200,230…	EPAS1,UQCRB,EIF1AX,MMADHC,GLUD1,BCAN,OAT,AHCYL2,LPIN1,CREM,MRPS6,GSTM3,ME1,NDUFA6,SPTSSA,MAOB,CPE,ENO1,SULT1C4,MTPN,PDGFRB,ATP6AP2,GLDC,SOD1,RPL9,RPL31,FABP5,IDH1,PRELP,MGST1,ALDOA,EIF4EBP2,CHPT1,ELOVL2,SPOCK2,UST,NDUFV2,MRPS2,SDC2,RPL15,NDUFA4,CYCS,SLC1A3,RSL24D1,PDXP,PCYOX1,SLC16A9,NT5E,ALDH9A1,RPL26,B3GNT7,RHOQ,BCKDHB,RPL6,PDE5A,RPS24,PKM,CPT1A,NDUFB10,GSTM5,PLPP3,ATP5C1,MDH1,B4GAT1,NUDT3,HS2S…
GO:0007165	signal transduction	4.58268e-11	-23.8062	10.3389	2689	242	0.366667	660	10522	6096,23291,2736,55366,2034,5611,345557,5578,767,83999,55879,1390,9531,84152,143686,143872,497661,7049,10783,170261,3572,534,400,2556,91851,6717,51435,7099,529,1363,91653,5159,115827,22836,10962,10486,79971,3309,2764,9590,10413,7430,7422,6659,9262,9630,9037,56776,6009,348094,11167,7432,59345,7132,1979,166647,1191,9411,8829,2742,4504,4086,3315,9806,64393,23586,5563,55970,3655,6662,4983,6383,2565,54…	RORB,FBXW11,GLI2,LGR4,EPAS1,DNAJC3,PLCXD3,PRKCA,CA8,KREMEN1,GABRQ,CREM,BAG3,PPP1R1B,SESN3,ARHGAP42,C18orf32,TGFBR3,NEK6,ZCCHC12,IL6ST,ATP6V1G2,ARL1,GABRA3,CHRDL1,SRI,SCARA3,TLR4,ATP6V1E1,CPE,BOC,PDGFRB,RAB3C,RHOBTB3,MLLT11,CAP2,WLS,HSPA5,GMFB,AKAP12,YAP1,EZR,VEGFA,SOX4,STK17B,GNA14,SEMA5A,FMN2,RHEB,ANKDD1A,FSTL1,VIP,GNB4,TNFRSF1A,EIF4EBP2,ADGRA3,CLU,ARHGAP29,NRP1,GLRA2,MT3,SMAD1,HSPB1,SPOCK2,ZMAT…
GO:0044700	single organism signaling	1.41661e-10	-22.6776	9.84875	2977	260	0.393939	660	10522	55366,5611,5578,767,9531,84152,143686,143872,7049,10783,2556,91851,1363,29923,91653,22836,10962,10486,79971,9590,56776,348094,7432,1979,29767,8829,4086,3315,9806,64393,23586,55970,3655,6662,4983,54205,4853,84133,6507,7102,53342,966,2280,1123,348,819,6386,375449,2674,2256,29967,8682,196527,6016,355,3091,4692,5534,9180,10220,4217,11165,200734,161742,9658,51760,523,2840,8601,324,1389,5596,6095,1040,…	LGR4,DNAJC3,PRKCA,CA8,BAG3,PPP1R1B,SESN3,ARHGAP42,TGFBR3,NEK6,GABRA3,CHRDL1,CPE,HILPDA,BOC,RHOBTB3,MLLT11,CAP2,WLS,AKAP12,FMN2,ANKDD1A,VIP,EIF4EBP2,TMOD2,NRP1,SMAD1,HSPB1,SPOCK2,ZMAT3,DDX58,GNG12,ITGA6,SOX9,OPHN1,CYCS,NOTCH2,ZNRF3,SLC1A3,TSPAN7,IL17D,CD59,FKBP1A,CHN1,APOE,CAMLG,SDCBP,MAST4,GFRA1,FGF11,LRP12,PEA15,ANO6,RIT1,FAS,HIF1A,NDN,PPP3R1,OSMR,GDF11,MAP3K5,NUDT3,SPRED2,SPRED1,ZNF516,SYT17,AT…
GO:0023052	signaling	1.58541e-10	-22.565	9.79986	2980	260	0.393939	660	10522	55366,5611,5578,767,9531,84152,143686,143872,7049,10783,2556,91851,1363,29923,91653,22836,10962,79971,10486,9590,56776,348094,7432,1979,29767,8829,4086,3315,9806,64393,23586,55970,3655,6662,4983,54205,4853,6507,84133,7102,53342,966,2280,1123,348,819,6386,375449,2674,29967,2256,8682,196527,6016,355,3091,4692,5534,9180,10220,4217,11165,200734,161742,51760,9658,523,2840,8601,324,1389,5596,6095,28299…	LGR4,DNAJC3,PRKCA,CA8,BAG3,PPP1R1B,SESN3,ARHGAP42,TGFBR3,NEK6,GABRA3,CHRDL1,CPE,HILPDA,BOC,RHOBTB3,MLLT11,WLS,CAP2,AKAP12,FMN2,ANKDD1A,VIP,EIF4EBP2,TMOD2,NRP1,SMAD1,HSPB1,SPOCK2,ZMAT3,DDX58,GNG12,ITGA6,SOX9,OPHN1,CYCS,NOTCH2,SLC1A3,ZNRF3,TSPAN7,IL17D,CD59,FKBP1A,CHN1,APOE,CAMLG,SDCBP,MAST4,GFRA1,LRP12,FGF11,PEA15,ANO6,RIT1,FAS,HIF1A,NDN,PPP3R1,OSMR,GDF11,MAP3K5,NUDT3,SPRED2,SPRED1,SYT17,ZNF516,AT…
GO:0007154	cell communication	2.1623e-10	-22.2547	9.66508	3032	263	0.398485	660	10522	55366,5611,5578,767,9531,84152,143686,143872,7049,10783,2556,91851,1363,29923,91653,22836,10962,79971,10486,9590,56776,348094,7432,1979,29767,8829,4086,3315,9806,64393,23586,55970,3655,6662,4983,54205,4853,6507,84133,7102,10804,53342,966,2280,1123,348,819,6386,375449,2674,29967,2256,8682,196527,6016,355,3091,4692,5534,9180,10220,4217,11165,200734,161742,51760,9658,523,2840,8601,324,1389,5596,6095…	LGR4,DNAJC3,PRKCA,CA8,BAG3,PPP1R1B,SESN3,ARHGAP42,TGFBR3,NEK6,GABRA3,CHRDL1,CPE,HILPDA,BOC,RHOBTB3,MLLT11,WLS,CAP2,AKAP12,FMN2,ANKDD1A,VIP,EIF4EBP2,TMOD2,NRP1,SMAD1,HSPB1,SPOCK2,ZMAT3,DDX58,GNG12,ITGA6,SOX9,OPHN1,CYCS,NOTCH2,SLC1A3,ZNRF3,TSPAN7,GJB6,IL17D,CD59,FKBP1A,CHN1,APOE,CAMLG,SDCBP,MAST4,GFRA1,LRP12,FGF11,PEA15,ANO6,RIT1,FAS,HIF1A,NDN,PPP3R1,OSMR,GDF11,MAP3K5,NUDT3,SPRED2,SPRED1,SYT17,ZNF5…
GO:0048856	anatomical structure development	6.9176e-10	-21.0918	9.16004	3064	263	0.398485	660	10522	7803,55366,25802,2746,3400,63827,5578,23175,7227,2173,9531,7049,10614,6786,219736,91851,2947,1363,4129,91653,22836,10486,79971,5990,55742,56776,26084,64412,26018,29767,689,81848,8829,4086,9806,5784,4729,55970,3655,6662,4983,55022,4853,6507,57462,10804,1123,2280,23657,9355,348,2674,2256,23515,63976,196527,157506,5315,1374,4781,51129,355,3091,4692,5534,1054,11041,10220,1000,10611,4681,200734,161742…	PTP4A1,LGR4,LMOD1,GLUD1,ID4,BCAN,PRKCA,LPIN1,TRPS1,FABP7,BAG3,TGFBR3,HEXIM1,STIM1,STOX1,CHRDL1,GSTM3,CPE,MAOB,BOC,RHOBTB3,CAP2,WLS,RFX2,PARVA,FMN2,ARHGEF26,GZF1,LRIG1,TMOD2,BTF3,SPRY4,NRP1,SMAD1,SPOCK2,PTPN14,NDUFV2,GNG12,ITGA6,SOX9,OPHN1,PID1,NOTCH2,SLC1A3,KIAA1161,GJB6,CHN1,FKBP1A,SLC7A11,LHX2,APOE,GFRA1,FGF11,MORC3,PRDM16,ANO6,RDH10,PKM,CPT1A,NFIB,ANGPTL4,FAS,HIF1A,NDN,PPP3R1,CEBPG,B4GAT1,GDF1…
GO:0070887	cellular response to chemical stimulus	8.01752e-10	-20.9442	9.09596	1404	143	0.216667	660	10522	6096,2736,2034,5611,23175,5621,143686,7049,170261,3572,534,219736,91851,2947,7099,529,5159,6647,3309,10413,7430,55742,7422,6659,9037,56776,4257,1809,11167,59345,7132,1979,8829,2742,4504,4086,3315,5563,55970,3655,6662,2119,55022,677,23209,10804,2280,57026,114990,10936,361,1910,664,51606,57552,2052,11057,23433,196527,1271,3845,5315,1374,7025,355,11075,3091,80311,4692,11031,9180,55432,4217,4915,1014…	RORB,GLI2,EPAS1,DNAJC3,LPIN1,PRNP,SESN3,TGFBR3,ZCCHC12,IL6ST,ATP6V1G2,STOX1,CHRDL1,GSTM3,TLR4,ATP6V1E1,PDGFRB,SOD1,HSPA5,YAP1,EZR,PARVA,VEGFA,SOX4,SEMA5A,FMN2,MGST1,DPYSL3,FSTL1,GNB4,TNFRSF1A,EIF4EBP2,NRP1,GLRA2,MT3,SMAD1,HSPB1,PRKAA2,GNG12,ITGA6,SOX9,ETV5,PID1,ZFP36L1,MLC1,GJB6,FKBP1A,PDXP,VASN,GPR75,AQP4,EDNRB,BNIP3,ATP6V1H,NCEH1,EPHX1,ABHD2,RHOQ,ANO6,CNTFR,KRAS,PKM,CPT1A,NR2F1,FAS,STMN2,HIF1A,…
GO:0032501	multicellular organismal process	9.36208e-10	-20.7892	9.02863	3592	298	0.451515	660	10522	7803,55366,25802,2746,3400,63827,4942,5578,23175,7227,2173,9531,84152,143872,7049,10614,6786,219736,91851,2947,4129,1363,91653,22836,79971,5990,55742,1476,56776,3336,64412,26018,226,1979,29767,689,81848,8829,4086,3315,9806,5784,55970,4729,3655,6662,4983,8082,4853,6507,57462,10804,966,2280,1123,23657,9355,361,348,2674,2256,23515,63976,196527,157506,5315,64854,51129,4781,355,3091,7060,4692,5534,105…	PTP4A1,LGR4,LMOD1,GLUD1,ID4,BCAN,OAT,PRKCA,LPIN1,TRPS1,FABP7,BAG3,PPP1R1B,ARHGAP42,TGFBR3,HEXIM1,STIM1,STOX1,CHRDL1,GSTM3,MAOB,CPE,BOC,RHOBTB3,WLS,RFX2,PARVA,CSTB,FMN2,HSPE1,GZF1,LRIG1,ALDOA,EIF4EBP2,TMOD2,BTF3,SPRY4,NRP1,SMAD1,HSPB1,SPOCK2,PTPN14,GNG12,NDUFV2,ITGA6,SOX9,OPHN1,SSPN,NOTCH2,SLC1A3,KIAA1161,GJB6,CD59,FKBP1A,CHN1,SLC7A11,LHX2,AQP4,APOE,GFRA1,FGF11,MORC3,PRDM16,ANO6,RDH10,PKM,USP46,AN…
GO:0051094	positive regulation of developmental process	9.79394e-10	-20.7441	9.00904	740	89	0.134848	660	10522	4534,4681,5080,51760,2736,93145,55366,1389,3400,5578,1496,1399,7049,3572,4674,219736,604,91653,5159,1491,55885,8767,2697,3309,1894,54708,10413,5727,7430,7422,27230,1605,9037,6009,133,1809,5991,2534,7336,558,4023,3082,657,8829,4086,3315,56288,10252,1272,658,5454,10810,3707,5270,6662,2119,3398,677,7042,2047,7037,57633,655,30846,8724,348,664,6386,154796,55553,2247,63976,7976,54674,196527,8654,3845,5…	MTM1,NBL1,PAX6,SYT17,GLI2,OLFM2,LGR4,CREBL2,ID4,PRKCA,CTNNA2,CRKL,TGFBR3,IL6ST,NAP1L2,STOX1,BCL6,BOC,PDGFRB,CTH,LMO3,RIPK2,GJA1,HSPA5,ECT2,MARCH5,YAP1,PTCH1,EZR,VEGFA,SERP1,DAG1,SEMA5A,RHEB,ADM,DPYSL3,RFX3,FYN,UBE2V2,AXL,LPL,HGF,BMPR1A,NRP1,SMAD1,HSPB1,PARD3,SPRY1,CNTN1,BMPR1B,POU3F2,WASF3,ITPKB,SERPINE2,SOX9,ETV5,ID2,ZFP36L1,TGFB2,EPHB1,TFRC,LRRN1,BMP7,EHD2,SNX3,APOE,BNIP3,SDCBP,AMOT,SOX6,FGF2,P…
GO:0048731	system development	1.11971e-09	-20.6102	8.95089	2529	225	0.340909	660	10522	6096,2736,55366,2034,3400,2746,5578,63827,23175,7227,2173,9531,7049,10614,6786,3572,4674,219736,91851,6717,2947,7099,4129,2115,1363,91653,136319,5159,10159,23418,6647,2823,22836,79971,8293,3309,2764,7430,10413,55742,6659,7422,3417,4257,9037,5549,6009,1809,64412,59345,26018,29767,1191,8829,4086,4504,9806,5784,10090,55970,4729,5270,3655,6662,2119,6383,4983,677,4853,6507,10787,885,57462,10804,1123,2…	RORB,GLI2,LGR4,EPAS1,ID4,GLUD1,PRKCA,BCAN,LPIN1,TRPS1,FABP7,BAG3,TGFBR3,HEXIM1,STIM1,IL6ST,NAP1L2,STOX1,CHRDL1,SRI,GSTM3,TLR4,MAOB,ETV1,CPE,BOC,MTPN,PDGFRB,ATP6AP2,CRB1,SOD1,GPM6A,RHOBTB3,WLS,SERF1A,HSPA5,GMFB,EZR,YAP1,PARVA,SOX4,VEGFA,IDH1,MGST1,SEMA5A,PRELP,RHEB,DPYSL3,GZF1,GNB4,LRIG1,TMOD2,CLU,NRP1,SMAD1,MT3,SPOCK2,PTPN14,UST,GNG12,NDUFV2,SERPINE2,ITGA6,SOX9,ETV5,SDC2,OPHN1,ZFP36L1,NOTCH2,SLC1…
GO:0044763	single-organism cellular process	1.50865e-09	-20.3121	8.82141	6153	458	0.693939	660	10522	7803,9588,55366,25802,27249,2746,3400,63827,4942,5578,767,23175,7227,2173,9531,7049,10783,6786,219736,57863,91851,2947,4199,171546,1363,27233,29106,29923,91653,2731,6133,10962,79971,10486,11034,5990,55742,292,56776,3336,26084,291,7432,226,81617,29767,8829,4086,54898,3315,9806,64393,4729,3655,794,6662,4983,55022,4697,54205,4853,84133,6507,57462,10804,344905,966,2280,1123,57026,23657,9355,361,51449…	PTP4A1,PRDX6,LGR4,LMOD1,MMADHC,GLUD1,ID4,BCAN,OAT,PRKCA,CA8,LPIN1,TRPS1,FABP7,BAG3,TGFBR3,NEK6,STIM1,STOX1,CADM3,CHRDL1,GSTM3,ME1,SPTSSA,CPE,SULT1C4,SCG3,HILPDA,BOC,GLDC,RPL9,MLLT11,WLS,CAP2,DSTN,RFX2,PARVA,SLC25A5,FMN2,HSPE1,ARHGEF26,SLC25A4,VIP,ALDOA,CAB39L,TMOD2,NRP1,SMAD1,ELOVL2,HSPB1,SPOCK2,ZMAT3,NDUFV2,ITGA6,CALB2,SOX9,OPHN1,PID1,NDUFA4,CYCS,NOTCH2,ZNRF3,SLC1A3,KIAA1161,GJB6,ATP13A5,CD59,FK…
GO:0065008	regulation of biological quality	1.51551e-09	-20.3075	8.81944	2255	205	0.310606	660	10522	23291,9588,55366,2034,25802,2746,79738,5578,5621,9531,84152,53919,143686,143872,7049,6786,6567,534,219736,6717,4129,7099,529,1363,136319,29923,10159,6647,3841,10962,11034,3309,2764,7430,55742,7422,6659,292,9630,9037,389856,291,7432,226,1979,3838,29767,1191,8829,4504,4086,3315,5563,5270,60592,794,6662,2119,771,55022,677,10787,6507,5217,885,10804,344905,966,2280,57026,23657,30846,6853,361,5864,348,…	FBXW11,PRDX6,LGR4,EPAS1,LMOD1,GLUD1,BBS10,PRKCA,PRNP,BAG3,PPP1R1B,SLCO1C1,SESN3,ARHGAP42,TGFBR3,STIM1,SLC16A2,ATP6V1G2,STOX1,SRI,MAOB,TLR4,ATP6V1E1,CPE,MTPN,HILPDA,ATP6AP2,SOD1,KPNA5,MLLT11,DSTN,HSPA5,GMFB,EZR,PARVA,VEGFA,SOX4,SLC25A5,GNA14,SEMA5A,USP27X,SLC25A4,VIP,ALDOA,EIF4EBP2,KPNA2,TMOD2,CLU,NRP1,MT3,SMAD1,HSPB1,PRKAA2,SERPINE2,SCOC,CALB2,SOX9,ETV5,CA12,PID1,ZFP36L1,NCKAP1,SLC1A3,PFN2,CCK,GJ…
GO:0046034	ATP metabolic process	1.59429e-09	-20.2568	8.79743	147	31	0.0469697	660	10522	1.06325e+116	ATP5L,NDUFA5,NDUFV2,PGM1,COX7C,GAPDH,UQCRB,ATP6V1A,LDHA,AK4,NDUFA4,CYCS,ATP5E,PKM,HSPA1A,NDUFB10,HSPA1B,PGK1,NDUFB4,ATP5G3,COX6A1,ALDOC,ATP5C1,ALDOA,COX7B,NDUFA6,PGAM1,ENO1,ATP5O,ATP1A2,TPI1
GO:0048513	animal organ development	2.98607e-09	-19.6293	8.5249	1629	158	0.239394	660	10522	6096,2736,55366,2034,3400,2746,63827,23175,7227,2173,9531,7049,10614,6786,219736,91851,6717,4129,2115,1363,136319,5159,23418,2823,6647,22836,79971,3309,7430,10413,55742,6659,7422,3417,4257,9037,64412,59345,26018,8829,4504,4086,55970,4729,5270,3655,6662,677,4853,57462,10804,2280,2202,23657,9355,5864,664,1910,54798,63976,196527,157506,1271,3845,5315,4781,6934,355,8412,2778,3091,84750,1054,5534,6271…	RORB,GLI2,LGR4,EPAS1,ID4,GLUD1,BCAN,LPIN1,TRPS1,FABP7,BAG3,TGFBR3,HEXIM1,STIM1,STOX1,CHRDL1,SRI,MAOB,ETV1,CPE,MTPN,PDGFRB,CRB1,GPM6A,SOD1,RHOBTB3,WLS,HSPA5,EZR,YAP1,PARVA,SOX4,VEGFA,IDH1,MGST1,SEMA5A,GZF1,GNB4,LRIG1,NRP1,MT3,SMAD1,GNG12,NDUFV2,SERPINE2,ITGA6,SOX9,ZFP36L1,NOTCH2,KIAA1161,GJB6,FKBP1A,EFEMP1,SLC7A11,LHX2,RAB3A,BNIP3,EDNRB,DCHS2,PRDM16,ANO6,RDH10,CNTFR,KRAS,PKM,NFIB,TCF7L2,FAS,BCAR3,…
GO:0032502	developmental process	5.57245e-09	-19.0054	8.25395	3287	274	0.415152	660	10522	7803,55366,25802,2746,3400,63827,5578,23175,7227,2173,9531,7049,10614,6786,219736,91851,2947,1363,4129,91653,22836,10486,79971,5990,55742,56776,26084,3336,64412,26018,29767,689,81848,8829,4086,9806,5784,4729,55970,3655,6662,4983,55022,4853,6507,57462,10804,1123,2280,23657,9355,348,2674,2256,23515,63976,196527,157506,5315,1374,4781,51129,355,114885,3091,4692,5534,1054,11041,10220,1000,10611,4681,2…	PTP4A1,LGR4,LMOD1,GLUD1,ID4,BCAN,PRKCA,LPIN1,TRPS1,FABP7,BAG3,TGFBR3,HEXIM1,STIM1,STOX1,CHRDL1,GSTM3,CPE,MAOB,BOC,RHOBTB3,CAP2,WLS,RFX2,PARVA,FMN2,ARHGEF26,HSPE1,GZF1,LRIG1,TMOD2,BTF3,SPRY4,NRP1,SMAD1,SPOCK2,PTPN14,NDUFV2,GNG12,ITGA6,SOX9,OPHN1,PID1,NOTCH2,SLC1A3,KIAA1161,GJB6,CHN1,FKBP1A,SLC7A11,LHX2,APOE,GFRA1,FGF11,MORC3,PRDM16,ANO6,RDH10,PKM,CPT1A,NFIB,ANGPTL4,FAS,OSBPL11,HIF1A,NDN,PPP3R1,CEB…
GO:0050793	regulation of developmental process	5.71508e-09	-18.9802	8.24298	1471	145	0.219697	660	10522	6096,2736,55366,3400,5578,7227,7049,10783,3572,4674,219736,7099,136319,91653,5159,6647,3309,10413,7430,55742,7422,9037,6009,1809,226,7132,8829,4504,4086,3315,9806,10090,5270,6662,2119,6383,55022,677,84133,4853,55589,2202,1123,30846,114990,348,1910,664,6386,23433,63976,196527,23286,8654,3845,4781,51129,6934,7025,355,2778,11075,3091,7060,55785,121512,84293,10220,4217,4915,10611,1000,10140,4681,4534…	RORB,GLI2,LGR4,ID4,PRKCA,TRPS1,TGFBR3,NEK6,IL6ST,NAP1L2,STOX1,TLR4,MTPN,BOC,PDGFRB,SOD1,HSPA5,YAP1,EZR,PARVA,VEGFA,SEMA5A,RHEB,DPYSL3,ALDOA,TNFRSF1A,NRP1,MT3,SMAD1,HSPB1,SPOCK2,UST,SERPINE2,SOX9,ETV5,SDC2,PID1,ZFP36L1,ZNRF3,NOTCH2,BMP2K,EFEMP1,CHN1,EHD2,VASN,APOE,EDNRB,BNIP3,SDCBP,RHOQ,PRDM16,ANO6,WWC1,PDE5A,KRAS,NFIB,ANGPTL4,TCF7L2,NR2F1,FAS,GNAS,STMN2,HIF1A,THBS4,FGD6,FGD4,FAM213A,GDF11,MAP3K5,…
GO:0051240	positive regulation of multicellular organismal process	5.99939e-09	-18.9316	8.22189	839	95	0.143939	660	10522	4534,4681,5080,51760,2736,55366,3400,5578,6095,3303,7049,3572,4674,219736,604,7099,136319,29923,5159,10159,1491,6647,8767,2697,3309,1894,10413,7430,23705,7422,27230,1605,9037,6009,133,1809,5991,2534,7336,558,4023,3082,657,1191,8829,4086,3315,56288,10252,1272,658,23586,5454,10810,3707,5270,6662,2119,3398,677,5028,7042,2047,7037,55540,57633,655,8724,348,1910,6386,3329,154796,55553,7143,2247,7976,19…	MTM1,NBL1,PAX6,SYT17,GLI2,LGR4,ID4,PRKCA,RORA,HSPA1A,TGFBR3,IL6ST,NAP1L2,STOX1,BCL6,TLR4,MTPN,HILPDA,PDGFRB,ATP6AP2,CTH,SOD1,RIPK2,GJA1,HSPA5,ECT2,YAP1,EZR,CADM1,VEGFA,SERP1,DAG1,SEMA5A,RHEB,ADM,DPYSL3,RFX3,FYN,UBE2V2,AXL,LPL,HGF,BMPR1A,CLU,NRP1,SMAD1,HSPB1,PARD3,SPRY1,CNTN1,BMPR1B,DDX58,POU3F2,WASF3,ITPKB,SERPINE2,SOX9,ETV5,ID2,ZFP36L1,P2RY1,TGFB2,EPHB1,TFRC,IL17RB,LRRN1,BMP7,SNX3,APOE,EDNRB,SDC…
GO:0044767	single-organism developmental process	7.33378e-09	-18.7308	8.13467	3236	270	0.409091	660	10522	7803,55366,25802,2746,3400,63827,5578,23175,7227,2173,9531,7049,10614,6786,219736,91851,2947,1363,4129,91653,22836,10486,79971,5990,55742,56776,26084,3336,64412,26018,29767,689,81848,8829,4086,9806,5784,4729,55970,3655,6662,4983,55022,4853,6507,57462,10804,1123,2280,23657,9355,348,2674,2256,23515,63976,196527,157506,5315,1374,4781,51129,355,114885,3091,4692,5534,1054,11041,10220,1000,10611,4681,2…	PTP4A1,LGR4,LMOD1,GLUD1,ID4,BCAN,PRKCA,LPIN1,TRPS1,FABP7,BAG3,TGFBR3,HEXIM1,STIM1,STOX1,CHRDL1,GSTM3,CPE,MAOB,BOC,RHOBTB3,CAP2,WLS,RFX2,PARVA,FMN2,ARHGEF26,HSPE1,GZF1,LRIG1,TMOD2,BTF3,SPRY4,NRP1,SMAD1,SPOCK2,PTPN14,NDUFV2,GNG12,ITGA6,SOX9,OPHN1,PID1,NOTCH2,SLC1A3,KIAA1161,GJB6,CHN1,FKBP1A,SLC7A11,LHX2,APOE,GFRA1,FGF11,MORC3,PRDM16,ANO6,RDH10,PKM,CPT1A,NFIB,ANGPTL4,FAS,OSBPL11,HIF1A,NDN,PPP3R1,CEB…
GO:0051716	cellular response to stimulus	7.91792e-09	-18.6541	8.10139	3552	291	0.440909	660	10522	55366,5611,5578,767,23175,9531,84152,143686,143872,7049,10783,219736,2556,91851,2947,1363,91653,22836,10962,79971,10486,9590,55742,56776,348094,7432,1979,8829,4086,3315,9806,64393,23586,55970,3655,6662,4983,55022,54205,4853,84133,7102,10804,53342,966,2280,1123,57026,114990,361,348,819,6386,375449,2674,29967,2256,2052,8682,196527,6016,5315,1374,355,3091,7060,4692,5534,9180,10220,4217,200734,161742…	LGR4,DNAJC3,PRKCA,CA8,LPIN1,BAG3,PPP1R1B,SESN3,ARHGAP42,TGFBR3,NEK6,STOX1,GABRA3,CHRDL1,GSTM3,CPE,BOC,RHOBTB3,MLLT11,WLS,CAP2,AKAP12,PARVA,FMN2,ANKDD1A,VIP,EIF4EBP2,NRP1,SMAD1,HSPB1,SPOCK2,ZMAT3,DDX58,GNG12,ITGA6,SOX9,OPHN1,PID1,CYCS,NOTCH2,ZNRF3,TSPAN7,GJB6,IL17D,CD59,FKBP1A,CHN1,PDXP,VASN,AQP4,APOE,CAMLG,SDCBP,MAST4,GFRA1,LRP12,FGF11,EPHX1,PEA15,ANO6,RIT1,PKM,CPT1A,FAS,HIF1A,THBS4,NDN,PPP3R1,OS…
GO:0044707	single-multicellular organism process	8.2861e-09	-18.6087	8.08165	3314	275	0.416667	660	10522	7803,55366,2746,3400,63827,5578,23175,7227,2173,9531,84152,7049,10614,6786,219736,91851,2947,1363,4129,91653,22836,79971,55742,1476,56776,3336,64412,26018,1979,29767,689,81848,8829,4086,3315,9806,5784,4729,55970,3655,6662,4983,4853,6507,57462,10804,966,1123,2280,23657,9355,361,348,2674,2256,23515,63976,196527,157506,5315,64854,4781,51129,355,3091,7060,4692,5534,1054,11041,10220,1000,10611,4681,20…	PTP4A1,LGR4,GLUD1,ID4,BCAN,PRKCA,LPIN1,TRPS1,FABP7,BAG3,PPP1R1B,TGFBR3,HEXIM1,STIM1,STOX1,CHRDL1,GSTM3,CPE,MAOB,BOC,RHOBTB3,WLS,PARVA,CSTB,FMN2,HSPE1,GZF1,LRIG1,EIF4EBP2,TMOD2,BTF3,SPRY4,NRP1,SMAD1,HSPB1,SPOCK2,PTPN14,NDUFV2,GNG12,ITGA6,SOX9,OPHN1,NOTCH2,SLC1A3,KIAA1161,GJB6,CD59,CHN1,FKBP1A,SLC7A11,LHX2,AQP4,APOE,GFRA1,FGF11,MORC3,PRDM16,ANO6,RDH10,PKM,USP46,NFIB,ANGPTL4,FAS,HIF1A,THBS4,NDN,PPP3…
GO:0080134	regulation of response to stress	9.27054e-09	-18.4964	8.03289	822	93	0.140909	660	10522	23291,200734,161742,55366,5611,2840,6648,6542,29978,5578,6095,3303,9531,143686,7049,10783,10049,3572,219736,604,7321,51435,7099,9572,6647,8767,2697,8322,3309,7430,3301,23705,7422,2534,7336,7466,7132,26353,51495,4023,3082,657,1191,5594,3315,4281,7334,2139,55161,23586,10808,5270,9865,3337,7042,2047,23209,7164,7341,135228,55540,966,655,348,1910,6386,10728,3320,54206,55137,3329,51606,4907,7143,2247,1…	FBXW11,SPRED2,SPRED1,LGR4,DNAJC3,GPR17,SOD2,SLC7A2,UBQLN2,PRKCA,RORA,HSPA1A,BAG3,SESN3,TGFBR3,NEK6,DNAJB6,IL6ST,STOX1,BCL6,UBE2D1,SCARA3,TLR4,NR1D1,SOD1,RIPK2,GJA1,FZD4,HSPA5,EZR,DNAJA1,CADM1,VEGFA,FYN,UBE2V2,WFS1,TNFRSF1A,HSPB8,HACD3,LPL,HGF,BMPR1A,CLU,MAPK1,HSPB1,MID1,UBE2N,EYA2,TMEM33,DDX58,HSPH1,SERPINE2,TRIL,DNAJB1,TGFB2,EPHB1,MLC1,TPD52L1,SUMO1,CD109,IL17RB,CD59,BMP7,APOE,EDNRB,SDCBP,PTGES3…
GO:1902578	single-organism localization	1.00507e-08	-18.4156	7.9978	1563	151	0.228788	660	10522	7381,55879,7227,53919,6567,534,6717,7099,529,1363,29106,6647,6133,6520,3841,80273,79971,6160,3309,7430,2171,7422,292,56776,291,7432,226,7132,3838,1191,4504,3315,5563,5270,51534,2119,4983,6138,4697,6507,10787,134266,23657,30846,6853,361,23204,5864,348,220963,1910,6386,51606,23515,26207,8682,6154,2512,196527,6128,6229,1374,55327,6726,114885,3091,509,11031,5534,3782,4915,1000,10140,6727,51760,5080,9…	UQCRB,GABRQ,TRPS1,SLCO1C1,SLC16A2,ATP6V1G2,SRI,TLR4,ATP6V1E1,CPE,SCG3,SOD1,RPL9,SLC3A2,KPNA5,GRPEL1,WLS,RPL31,HSPA5,EZR,FABP5,VEGFA,SLC25A5,FMN2,SLC25A4,VIP,ALDOA,TNFRSF1A,KPNA2,CLU,MT3,HSPB1,PRKAA2,SERPINE2,VTA1,ETV5,OPHN1,RPL15,NDUFA4,SLC1A3,NCKAP1,GRPEL2,SLC7A11,EHD2,SYN1,AQP4,ARL6IP1,RAB3A,APOE,SLC16A9,EDNRB,SDCBP,ATP6V1H,MORC3,PITPNC1,PEA15,RPL26,FTL,ANO6,RPL6,RPS24,CPT1A,LIN7C,SRP9,OSBPL11,…
GO:0009205	purine ribonucleoside triphosphate metabolic process	1.05165e-08	-18.3703	7.97813	167	32	0.0484848	660	10522	1.06325e+121	ATP5L,NDUFA5,NDUFV2,PGM1,RHOQ,COX7C,GAPDH,UQCRB,ATP6V1A,LDHA,AK4,NDUFA4,CYCS,ATP5E,PKM,HSPA1A,NDUFB10,HSPA1B,PGK1,NDUFB4,ATP5G3,COX6A1,ALDOC,ATP5C1,ALDOA,COX7B,NDUFA6,PGAM1,ENO1,ATP5O,ATP1A2,TPI1
GO:0009167	purine ribonucleoside monophosphate metabolic process	1.1048e-08	-18.321	7.95672	185	34	0.0515152	660	10522	4.69847e+130	NDUFA5,NDUFV2,UQCRB,ATP6V1A,NDUFA4,CYCS,HSPA1A,NDUFB4,COX6A1,PAICS,ALDOC,COX7B,NDUFA6,ENO1,ATP1A2,NT5E,PGM1,ATP5L,GAPDH,COX7C,LDHA,AK4,ATP5E,PKM,NDUFB10,HSPA1B,ATP5G3,PGK1,ATP5C1,ALDOA,PGAM1,ATP5O,NUDT3,TPI1
GO:0009126	purine nucleoside monophosphate metabolic process	1.1048e-08	-18.321	7.95672	185	34	0.0515152	660	10522	4.69847e+130	NDUFA5,NDUFV2,UQCRB,ATP6V1A,NDUFA4,CYCS,HSPA1A,NDUFB4,COX6A1,PAICS,ALDOC,COX7B,NDUFA6,ENO1,ATP1A2,NT5E,PGM1,ATP5L,GAPDH,COX7C,LDHA,AK4,ATP5E,PKM,NDUFB10,HSPA1B,ATP5G3,PGK1,ATP5C1,ALDOA,PGAM1,ATP5O,NUDT3,TPI1
GO:0009161	ribonucleoside monophosphate metabolic process	1.10497e-08	-18.3209	7.95665	194	35	0.0530303	660	10522	4.69847e+135	NDUFA5,NDUFV2,UQCRB,ATP6V1A,NDUFA4,CYCS,HSPA1A,NDUFB4,COX6A1,PAICS,ALDOC,COX7B,NDUFA6,ENO1,ATP1A2,NT5E,PGM1,ATP5L,GAPDH,COX7C,RFK,LDHA,AK4,ATP5E,PKM,NDUFB10,HSPA1B,ATP5G3,PGK1,ATP5C1,ALDOA,PGAM1,ATP5O,NUDT3,TPI1
GO:0032989	cellular component morphogenesis	1.21521e-08	-18.2258	7.91535	501	65	0.0984848	660	10522	4681,4534,5080,2736,25802,1496,604,2115,10006,91653,5159,2823,6647,2697,8322,10486,5990,1894,10413,7430,55742,5861,7422,1605,26084,5549,2534,558,10479,3730,29767,3082,1191,8829,5594,56288,658,10160,6383,4983,3398,55022,6507,2047,7042,885,1123,57633,10529,9355,655,5864,5803,55553,7143,7976,3845,23022,4781,85440,4692,3685,11041,6152,53834	NBL1,MTM1,PAX6,GLI2,LMOD1,CTNNA2,BCL6,ETV1,ABI1,BOC,PDGFRB,GPM6A,SOD1,GJA1,FZD4,CAP2,RFX2,ECT2,YAP1,EZR,PARVA,RAB1A,VEGFA,DAG1,ARHGEF26,PRELP,FYN,AXL,SLC9A6,ANOS1,TMOD2,HGF,CLU,NRP1,MAPK1,PARD3,BMPR1B,FARP1,SDC2,OPHN1,ID2,PID1,SLC1A3,EPHB1,TGFB2,CCK,CHN1,LRRN1,NEBL,LHX2,BMP7,RAB3A,PTPRZ1,SOX6,TNR,FZD3,KRAS,PALLD,NFIB,DOCK7,NDN,ITGAV,B4GAT1,RPL24,FGFRL1
GO:0010033	response to organic substance	1.28839e-08	-18.1673	7.88995	1542	149	0.225758	660	10522	6096,11080,2736,5611,29978,5578,23175,84152,143686,7049,170261,3572,534,91851,4199,4129,7099,529,5159,6647,6520,3309,10413,7430,7422,6659,3417,3336,4257,1809,11167,59345,7132,1979,1191,8829,2742,4504,4086,3315,23586,5563,10808,55970,3655,6662,55022,677,3337,23209,10804,2280,57026,23657,10936,361,1910,51606,2052,8682,11057,23433,1271,3845,5315,1374,64854,6934,7025,355,11075,3091,80311,7060,4692,11…	RORB,DNAJB4,GLI2,DNAJC3,UBQLN2,PRKCA,LPIN1,PPP1R1B,SESN3,TGFBR3,ZCCHC12,IL6ST,ATP6V1G2,CHRDL1,ME1,MAOB,TLR4,ATP6V1E1,PDGFRB,SOD1,SLC3A2,HSPA5,YAP1,EZR,VEGFA,SOX4,IDH1,HSPE1,MGST1,DPYSL3,FSTL1,GNB4,TNFRSF1A,EIF4EBP2,CLU,NRP1,GLRA2,MT3,SMAD1,HSPB1,DDX58,PRKAA2,HSPH1,GNG12,ITGA6,SOX9,PID1,ZFP36L1,DNAJB1,MLC1,GJB6,FKBP1A,PDXP,SLC7A11,GPR75,AQP4,EDNRB,ATP6V1H,EPHX1,PEA15,ABHD2,RHOQ,CNTFR,KRAS,PKM,CPT1…
GO:0007275	multicellular organism development	1.4069e-08	-18.0793	7.85174	2888	245	0.371212	660	10522	6096,7803,2736,55366,2034,2746,3400,63827,5578,23175,7227,1390,2173,9531,7049,10614,6786,3572,4674,219736,91851,6717,2947,7099,1363,4129,2115,136319,91653,5159,10159,23418,6647,2823,22836,57326,8293,79971,3309,2764,10413,7430,55742,7422,6659,3417,9037,56776,4257,5549,6009,64412,1809,59345,26018,29767,689,1191,81848,8829,4504,4086,9806,5784,10090,4729,55970,5270,3655,6662,2119,4983,6383,677,4853,1…	RORB,PTP4A1,GLI2,LGR4,EPAS1,GLUD1,ID4,BCAN,PRKCA,LPIN1,TRPS1,CREM,FABP7,BAG3,TGFBR3,HEXIM1,STIM1,IL6ST,NAP1L2,STOX1,CHRDL1,SRI,GSTM3,TLR4,CPE,MAOB,ETV1,MTPN,BOC,PDGFRB,ATP6AP2,CRB1,SOD1,GPM6A,RHOBTB3,PBXIP1,SERF1A,WLS,HSPA5,GMFB,YAP1,EZR,PARVA,VEGFA,SOX4,IDH1,SEMA5A,FMN2,MGST1,PRELP,RHEB,GZF1,DPYSL3,GNB4,LRIG1,TMOD2,BTF3,CLU,SPRY4,NRP1,MT3,SMAD1,SPOCK2,PTPN14,UST,NDUFV2,GNG12,SERPINE2,ITGA6,SOX9,…
GO:0009150	purine ribonucleotide metabolic process	1.62155e-08	-17.9373	7.79007	263	42	0.0636364	660	10522	4.69847e+164	NDUFA5,NDUFV2,UQCRB,ATP6V1A,NDUFA4,CYCS,RORA,HSPA1A,NDUFB4,COX6A1,PAICS,ALDOC,COX7B,NDUFA6,SULT1C4,ENO1,ATP1A2,NT5E,PGM1,ATP5L,GAPDH,COX7C,RHOQ,LDHA,PDE5A,AK4,ATP5E,PDE7B,PKM,NDUFB10,ADM,HSPA1B,HINT1,PGK1,ATP5G3,GUCY1B3,ATP5C1,ALDOA,PGAM1,ATP5O,NUDT3,TPI1
GO:0009117	nucleotide metabolic process	1.82069e-08	-17.8215	7.73976	355	51	0.0772727	660	10522	4698,4729,7381,523,4697,54205,6095,3303,2079,4710,1337,10606,230,4199,1349,4700,27233,2023,477,4907,3945,10632,5236,23433,2597,1350,55312,3939,133686,8654,205,514,27115,5315,3417,4716,133,3304,25874,3094,5230,51181,518,2983,509,226,4190,5223,539,7167,11165	NDUFA5,NDUFV2,UQCRB,ATP6V1A,NDUFA4,CYCS,RORA,HSPA1A,ERH,NDUFB4,COX6A1,PAICS,ALDOC,ME1,COX7B,NDUFA6,SULT1C4,ENO1,ATP1A2,NT5E,LDHB,ATP5L,PGM1,RHOQ,GAPDH,COX7C,RFK,LDHA,NADK2,PDE5A,AK4,ATP5E,PDE7B,PKM,IDH1,NDUFB10,ADM,HSPA1B,MPC2,HINT1,PGK1,DCXR,ATP5G3,GUCY1B3,ATP5C1,ALDOA,MDH1,PGAM1,ATP5O,TPI1,NUDT3
GO:0072521	purine-containing compound metabolic process	1.87721e-08	-17.7909	7.72649	294	45	0.0681818	660	10522	4.69847e+180	NDUFA5,NDUFV2,ATP6V1A,UQCRB,NDUFA4,CYCS,RORA,HSPA1A,AHCYL2,NDUFB4,COX6A1,PAICS,ALDOC,SLC16A9,COX7B,NDUFA6,AHCYL1,SULT1C4,ENO1,ATP1A2,NT5E,ATP5L,PGM1,GAPDH,COX7C,RHOQ,LDHA,AK4,PDE5A,ATP5E,PKM,PDE7B,NDUFB10,ADM,HSPA1B,HINT1,ATP5G3,PGK1,ATP5C1,GUCY1B3,ALDOA,PGAM1,ATP5O,NUDT3,TPI1
GO:0055086	nucleobase-containing small molecule metabolic process	1.9049e-08	-17.7762	7.72013	387	54	0.0818182	660	10522	4698,4729,7381,523,4697,54205,6095,3303,23382,2079,4710,1337,10606,230,4199,1349,4700,10768,27233,2023,477,4907,3945,10632,5236,23433,2597,1350,55312,3939,133686,8654,205,514,27115,5315,3417,4716,133,3304,25874,3094,5230,51181,518,2983,509,226,4190,5223,5594,539,7167,11165	NDUFA5,NDUFV2,UQCRB,ATP6V1A,NDUFA4,CYCS,RORA,HSPA1A,AHCYL2,ERH,NDUFB4,COX6A1,PAICS,ALDOC,ME1,COX7B,NDUFA6,AHCYL1,SULT1C4,ENO1,ATP1A2,NT5E,LDHB,ATP5L,PGM1,RHOQ,GAPDH,COX7C,RFK,LDHA,NADK2,PDE5A,AK4,ATP5E,PDE7B,PKM,IDH1,NDUFB10,ADM,HSPA1B,MPC2,HINT1,PGK1,DCXR,ATP5G3,GUCY1B3,ATP5C1,ALDOA,MDH1,PGAM1,MAPK1,ATP5O,TPI1,NUDT3
GO:0009144	purine nucleoside triphosphate metabolic process	1.91079e-08	-17.7732	7.71879	171	32	0.0484848	660	10522	1.06325e+121	ATP5L,NDUFA5,NDUFV2,PGM1,RHOQ,COX7C,GAPDH,UQCRB,ATP6V1A,LDHA,AK4,NDUFA4,CYCS,ATP5E,PKM,HSPA1A,NDUFB10,HSPA1B,PGK1,NDUFB4,ATP5G3,COX6A1,ALDOC,ATP5C1,ALDOA,COX7B,NDUFA6,PGAM1,ENO1,ATP5O,ATP1A2,TPI1
GO:0007399	nervous system development	1.94722e-08	-17.7543	7.71059	1605	153	0.231818	660	10522	6096,2736,3400,2746,63827,2173,9531,4674,3572,91851,2947,7099,4129,2115,91653,136319,10159,23418,6647,2823,79971,8293,3309,2764,7430,10413,6659,7422,9037,5549,6009,1809,59345,26018,29767,1191,8829,4504,4086,9806,10090,55970,4729,5270,2119,6662,6383,4983,677,6507,10787,4853,885,1123,23657,9355,5864,348,664,1910,4045,2674,2256,63976,1271,3845,4781,7025,355,11075,3091,84750,8613,4692,5534,6271,34773…	RORB,GLI2,ID4,GLUD1,BCAN,FABP7,BAG3,NAP1L2,IL6ST,CHRDL1,GSTM3,TLR4,MAOB,ETV1,BOC,MTPN,ATP6AP2,CRB1,SOD1,GPM6A,WLS,SERF1A,HSPA5,GMFB,EZR,YAP1,SOX4,VEGFA,SEMA5A,PRELP,RHEB,DPYSL3,GNB4,LRIG1,TMOD2,CLU,NRP1,MT3,SMAD1,SPOCK2,UST,GNG12,NDUFV2,SERPINE2,ETV5,SOX9,SDC2,OPHN1,ZFP36L1,SLC1A3,NCKAP1,NOTCH2,CCK,CHN1,SLC7A11,LHX2,RAB3A,APOE,BNIP3,EDNRB,LSAMP,GFRA1,FGF11,PRDM16,CNTFR,KRAS,NFIB,NR2F1,FAS,STMN2,H…
GO:0009888	tissue development	2.29783e-08	-17.5887	7.63868	825	92	0.139394	660	10522	9658,2736,5080,55366,8601,3400,1901,7227,1200,7049,6786,230,2947,871,136319,10006,5159,10159,27152,1266,6647,2697,11166,79971,6169,10413,5727,7430,2171,7416,7422,6659,5861,1605,9037,133,26084,64412,5991,3082,657,8829,4086,5594,2139,658,10252,5454,4729,5270,3655,6385,6662,3398,682,677,7042,57462,135228,2280,23657,10529,9355,655,341640,1910,54206,55553,2247,7976,157506,196527,144165,3845,23022,5315…	ZNF516,GLI2,PAX6,LGR4,RGS20,ID4,S1PR1,TRPS1,TPP1,TGFBR3,STIM1,ALDOC,GSTM3,SERPINH1,MTPN,ABI1,PDGFRB,ATP6AP2,INTU,CNN3,SOD1,GJA1,SOX21,WLS,RPL38,YAP1,PTCH1,EZR,FABP5,VDAC1,VEGFA,SOX4,RAB1A,DAG1,SEMA5A,ADM,ARHGEF26,GZF1,RFX3,HGF,BMPR1A,NRP1,SMAD1,MAPK1,EYA2,BMPR1B,SPRY1,POU3F2,NDUFV2,SERPINE2,ITGA6,SDC4,SOX9,ID2,BSG,ZFP36L1,TGFB2,KIAA1161,CD109,FKBP1A,SLC7A11,NEBL,LHX2,BMP7,FREM2,EDNRB,ERRFI1,SOX6,…
GO:0009259	ribonucleotide metabolic process	2.30753e-08	-17.5845	7.63685	276	43	0.0651515	660	10522	4.69847e+169	NDUFA5,NDUFV2,UQCRB,ATP6V1A,NDUFA4,CYCS,RORA,HSPA1A,NDUFB4,COX6A1,PAICS,ALDOC,COX7B,NDUFA6,SULT1C4,ENO1,ATP1A2,NT5E,PGM1,ATP5L,GAPDH,COX7C,RHOQ,RFK,LDHA,PDE5A,AK4,ATP5E,PDE7B,PKM,NDUFB10,ADM,HSPA1B,HINT1,PGK1,ATP5G3,GUCY1B3,ATP5C1,ALDOA,PGAM1,ATP5O,TPI1,NUDT3
GO:0006753	nucleoside phosphate metabolic process	2.41614e-08	-17.5385	7.61688	358	51	0.0772727	660	10522	4698,4729,7381,523,4697,54205,6095,3303,2079,4710,1337,10606,230,4199,1349,4700,27233,2023,477,4907,3945,10632,5236,23433,2597,1350,55312,3939,133686,8654,205,514,27115,5315,3417,4716,133,3304,25874,3094,5230,51181,518,2983,509,226,4190,5223,539,7167,11165	NDUFA5,NDUFV2,UQCRB,ATP6V1A,NDUFA4,CYCS,RORA,HSPA1A,ERH,NDUFB4,COX6A1,PAICS,ALDOC,ME1,COX7B,NDUFA6,SULT1C4,ENO1,ATP1A2,NT5E,LDHB,ATP5L,PGM1,RHOQ,GAPDH,COX7C,RFK,LDHA,NADK2,PDE5A,AK4,ATP5E,PDE7B,PKM,IDH1,NDUFB10,ADM,HSPA1B,MPC2,HINT1,PGK1,DCXR,ATP5G3,GUCY1B3,ATP5C1,ALDOA,MDH1,PGAM1,ATP5O,TPI1,NUDT3
GO:0009199	ribonucleoside triphosphate metabolic process	2.55487e-08	-17.4827	7.59263	173	32	0.0484848	660	10522	1.06325e+121	ATP5L,NDUFA5,NDUFV2,PGM1,RHOQ,COX7C,GAPDH,UQCRB,ATP6V1A,LDHA,AK4,NDUFA4,CYCS,ATP5E,PKM,HSPA1A,NDUFB10,HSPA1B,PGK1,NDUFB4,ATP5G3,COX6A1,ALDOC,ATP5C1,ALDOA,COX7B,NDUFA6,PGAM1,ENO1,ATP5O,ATP1A2,TPI1
GO:0009123	nucleoside monophosphate metabolic process	2.83447e-08	-17.3788	7.54753	201	35	0.0530303	660	10522	4.69847e+135	NDUFA5,NDUFV2,UQCRB,ATP6V1A,NDUFA4,CYCS,HSPA1A,NDUFB4,COX6A1,PAICS,ALDOC,COX7B,NDUFA6,ENO1,ATP1A2,NT5E,PGM1,ATP5L,GAPDH,COX7C,RFK,LDHA,AK4,ATP5E,PKM,NDUFB10,HSPA1B,ATP5G3,PGK1,ATP5C1,ALDOA,PGAM1,ATP5O,NUDT3,TPI1
GO:0044765	single-organism transport	4.51481e-08	-16.9133	7.34536	1398	136	0.206061	660	10522	7381,55879,7227,53919,6567,534,7099,529,29106,6647,6133,6520,3841,80273,79971,6160,7430,2171,7422,292,291,7432,226,3838,1191,4504,3315,5563,5270,51534,4983,6138,4697,6507,10787,134266,23657,6853,361,23204,5864,348,220963,1910,6386,51606,26207,8682,6154,196527,6128,6229,1374,55327,6726,114885,3091,509,11031,5534,3782,4915,10140,6727,51760,9522,93145,523,6156,6542,282991,5825,604,10768,10006,477,25…	UQCRB,GABRQ,TRPS1,SLCO1C1,SLC16A2,ATP6V1G2,TLR4,ATP6V1E1,SCG3,SOD1,RPL9,SLC3A2,KPNA5,GRPEL1,WLS,RPL31,EZR,FABP5,VEGFA,SLC25A5,SLC25A4,VIP,ALDOA,KPNA2,CLU,MT3,HSPB1,PRKAA2,SERPINE2,VTA1,OPHN1,RPL15,NDUFA4,SLC1A3,NCKAP1,GRPEL2,SLC7A11,SYN1,AQP4,ARL6IP1,RAB3A,APOE,SLC16A9,EDNRB,SDCBP,ATP6V1H,PITPNC1,PEA15,RPL26,ANO6,RPL6,RPS24,CPT1A,LIN7C,SRP9,OSBPL11,HIF1A,ATP5C1,RAB31,PPP3R1,KCNN3,NTRK2,TOB1,SRP14…
GO:0006090	pyruvate metabolic process	4.61024e-08	-16.8924	7.33628	45	15	0.0227273	660	10522	5.23626e+57	PGM1,MPC2,GAPDH,PGK1,ALDOC,ALDOA,LDHA,BSG,GLO1,ME1,PKM,PGAM1,ENO1,TPI1,LDHB
GO:0006163	purine nucleotide metabolic process	4.88047e-08	-16.8354	7.31154	273	42	0.0636364	660	10522	4.69847e+164	NDUFA5,NDUFV2,UQCRB,ATP6V1A,NDUFA4,CYCS,RORA,HSPA1A,NDUFB4,COX6A1,PAICS,ALDOC,COX7B,NDUFA6,SULT1C4,ENO1,ATP1A2,NT5E,PGM1,ATP5L,GAPDH,COX7C,RHOQ,LDHA,PDE5A,AK4,ATP5E,PDE7B,PKM,NDUFB10,ADM,HSPA1B,HINT1,PGK1,ATP5G3,GUCY1B3,ATP5C1,ALDOA,PGAM1,ATP5O,NUDT3,TPI1
GO:0043067	regulation of programmed cell death	4.9052e-08	-16.8304	7.30934	912	98	0.148485	660	10522	2736,8655,5611,6648,7157,324,5578,3303,5621,64112,9531,25994,10049,3572,604,7159,5159,25999,1491,6647,8767,10962,3309,1894,10413,2739,3301,6659,7422,292,9262,9037,56776,3336,133,389856,2534,291,7336,7466,558,7132,3082,657,1191,8829,4504,3315,64393,2139,658,5563,10808,3707,3655,6662,54205,677,4853,7042,7164,885,966,655,23204,348,664,1910,3329,81618,10687,8682,7976,196527,3939,1271,3845,8644,51129,…	GLI2,DYNLL1,DNAJC3,SOD2,TP53,APC,PRKCA,HSPA1A,PRNP,MOAP1,BAG3,HIGD1A,DNAJB6,IL6ST,BCL6,TP53BP2,PDGFRB,CLIP3,CTH,SOD1,RIPK2,MLLT11,HSPA5,ECT2,YAP1,GLO1,DNAJA1,SOX4,VEGFA,SLC25A5,STK17B,SEMA5A,FMN2,HSPE1,ADM,USP27X,FYN,SLC25A4,UBE2V2,WFS1,AXL,TNFRSF1A,HGF,BMPR1A,CLU,NRP1,MT3,HSPB1,ZMAT3,EYA2,BMPR1B,PRKAA2,HSPH1,ITPKB,ITGA6,SOX9,CYCS,ZFP36L1,NOTCH2,TGFB2,TPD52L1,CCK,CD59,BMP7,ARL6IP1,APOE,BNIP3,EDNR…
GO:0051239	regulation of multicellular organismal process	5.09436e-08	-16.7925	7.29291	1628	153	0.231818	660	10522	6096,2736,55366,2034,3400,5578,7227,5621,143872,7049,6786,3572,4674,219736,6717,7099,136319,29923,5159,10159,6647,3309,10413,7430,7422,9037,6009,1809,7132,1191,8829,4504,4086,3315,23586,5563,10090,5270,6662,2119,6383,677,9865,84133,5217,55589,885,2202,1123,114990,348,1910,6386,196527,23286,8654,4781,51129,6934,7025,355,2778,11075,3091,8613,7060,1054,6271,84293,4915,10611,1000,10140,4681,4534,5176…	RORB,GLI2,LGR4,EPAS1,ID4,PRKCA,TRPS1,PRNP,ARHGAP42,TGFBR3,STIM1,IL6ST,NAP1L2,STOX1,SRI,TLR4,MTPN,HILPDA,PDGFRB,ATP6AP2,SOD1,HSPA5,YAP1,EZR,VEGFA,SEMA5A,RHEB,DPYSL3,TNFRSF1A,CLU,NRP1,MT3,SMAD1,HSPB1,DDX58,PRKAA2,UST,SERPINE2,SOX9,ETV5,SDC2,ZFP36L1,TRIL,ZNRF3,PFN2,BMP2K,CCK,EFEMP1,CHN1,VASN,APOE,EDNRB,SDCBP,ANO6,WWC1,PDE5A,NFIB,ANGPTL4,TCF7L2,NR2F1,FAS,GNAS,STMN2,HIF1A,PLPP3,THBS4,CEBPG,S100A1,FAM2…
GO:0042981	regulation of apoptotic process	5.90858e-08	-16.6443	7.22852	903	97	0.14697	660	10522	2736,8655,5611,6648,7157,324,5578,3303,5621,64112,9531,25994,10049,3572,604,7159,5159,25999,1491,6647,8767,10962,3309,1894,10413,2739,3301,6659,7422,292,9262,9037,56776,3336,133,389856,2534,7336,7466,558,7132,3082,657,1191,8829,4504,3315,64393,2139,658,5563,10808,3707,3655,6662,54205,677,4853,7042,7164,885,966,655,23204,348,664,1910,3329,81618,10687,8682,7976,196527,3939,1271,3845,8644,51129,6934…	GLI2,DYNLL1,DNAJC3,SOD2,TP53,APC,PRKCA,HSPA1A,PRNP,MOAP1,BAG3,HIGD1A,DNAJB6,IL6ST,BCL6,TP53BP2,PDGFRB,CLIP3,CTH,SOD1,RIPK2,MLLT11,HSPA5,ECT2,YAP1,GLO1,DNAJA1,SOX4,VEGFA,SLC25A5,STK17B,SEMA5A,FMN2,HSPE1,ADM,USP27X,FYN,UBE2V2,WFS1,AXL,TNFRSF1A,HGF,BMPR1A,CLU,NRP1,MT3,HSPB1,ZMAT3,EYA2,BMPR1B,PRKAA2,HSPH1,ITPKB,ITGA6,SOX9,CYCS,ZFP36L1,NOTCH2,TGFB2,TPD52L1,CCK,CD59,BMP7,ARL6IP1,APOE,BNIP3,EDNRB,HSPD1,…
GO:0010941	regulation of cell death	6.07773e-08	-16.616	7.21626	991	104	0.157576	660	10522	2736,8655,5611,6648,7157,324,5578,3303,5621,64112,9531,25994,10049,3572,604,7159,5159,25999,1491,6647,3621,8767,10962,3309,1894,10413,2739,3301,7422,6659,292,9262,9037,56776,3336,133,389856,2534,291,7336,7466,558,7132,3082,657,1191,8829,4504,3315,64393,2139,658,5563,10808,3707,3655,6662,677,54205,4853,7042,2047,7164,885,966,655,10936,23204,348,664,1910,3329,81618,10687,8682,2247,7976,196527,3939,…	GLI2,DYNLL1,DNAJC3,SOD2,TP53,APC,PRKCA,HSPA1A,PRNP,MOAP1,BAG3,HIGD1A,DNAJB6,IL6ST,BCL6,TP53BP2,PDGFRB,CLIP3,CTH,SOD1,ING1,RIPK2,MLLT11,HSPA5,ECT2,YAP1,GLO1,DNAJA1,VEGFA,SOX4,SLC25A5,STK17B,SEMA5A,FMN2,HSPE1,ADM,USP27X,FYN,SLC25A4,UBE2V2,WFS1,AXL,TNFRSF1A,HGF,BMPR1A,CLU,NRP1,MT3,HSPB1,ZMAT3,EYA2,BMPR1B,PRKAA2,HSPH1,ITPKB,ITGA6,SOX9,ZFP36L1,CYCS,NOTCH2,TGFB2,EPHB1,TPD52L1,CCK,CD59,BMP7,GPR75,ARL6IP…
GO:0048583	regulation of response to stimulus	6.28467e-08	-16.5826	7.20172	2313	202	0.306061	660	10522	23291,2736,55366,5611,29978,5578,83999,5621,2173,9531,143686,143872,497661,7049,10783,10614,3572,219736,91851,6717,51435,7099,136319,5159,10159,6647,10962,79971,3309,10413,9590,7430,7422,6659,292,9037,6009,26084,7132,29767,1191,81848,9411,8829,4504,3315,23586,5563,10808,5270,3655,6662,4983,55022,9865,4853,10787,3337,84133,23209,57462,885,966,2280,1123,114990,348,1910,664,6386,51606,55137,4907,868…	FBXW11,GLI2,LGR4,DNAJC3,UBQLN2,PRKCA,KREMEN1,PRNP,FABP7,BAG3,SESN3,ARHGAP42,C18orf32,TGFBR3,NEK6,HEXIM1,IL6ST,STOX1,CHRDL1,SRI,SCARA3,TLR4,MTPN,PDGFRB,ATP6AP2,SOD1,MLLT11,WLS,HSPA5,YAP1,AKAP12,EZR,VEGFA,SOX4,SLC25A5,SEMA5A,RHEB,ARHGEF26,TNFRSF1A,TMOD2,CLU,SPRY4,ARHGAP29,NRP1,MT3,HSPB1,DDX58,PRKAA2,HSPH1,SERPINE2,ITGA6,SOX9,OPHN1,PID1,TRIL,NOTCH2,NCKAP1,DNAJB1,ZNRF3,MLC1,KIAA1161,CCK,CD59,FKBP1A,C…
GO:0019693	ribose phosphate metabolic process	6.64999e-08	-16.5261	7.17718	286	43	0.0651515	660	10522	4.69847e+169	NDUFA5,NDUFV2,ATP6V1A,UQCRB,NDUFA4,CYCS,RORA,HSPA1A,NDUFB4,COX6A1,PAICS,ALDOC,COX7B,NDUFA6,SULT1C4,ENO1,ATP1A2,NT5E,ATP5L,PGM1,GAPDH,COX7C,RHOQ,RFK,LDHA,AK4,PDE5A,ATP5E,PKM,PDE7B,NDUFB10,ADM,HSPA1B,HINT1,ATP5G3,PGK1,ATP5C1,GUCY1B3,ALDOA,PGAM1,ATP5O,NUDT3,TPI1
GO:0001932	regulation of protein phosphorylation	7.08554e-08	-16.4626	7.14963	820	90	0.136364	660	10522	200734,161742,5080,5611,7157,324,1389,5578,5621,1399,84152,7049,10614,5899,3572,219736,7099,10006,5159,25999,10159,6647,55885,8767,8322,3309,1894,2764,7430,26610,3301,7422,1605,2534,7132,6176,51495,3082,657,1191,81848,8829,4504,3315,5594,4281,56288,10252,1272,10808,3707,6662,6385,55022,5028,7042,2047,5217,7164,885,135228,655,348,1910,6386,54206,8682,92597,2247,23286,8654,3845,900,3093,355,8412,85…	SPRED2,SPRED1,PAX6,DNAJC3,TP53,APC,CREBL2,PRKCA,PRNP,CRKL,PPP1R1B,TGFBR3,HEXIM1,RALB,IL6ST,STOX1,TLR4,ABI1,PDGFRB,CLIP3,ATP6AP2,SOD1,LMO3,RIPK2,FZD4,HSPA5,ECT2,GMFB,EZR,ELP4,DNAJA1,VEGFA,DAG1,FYN,TNFRSF1A,RPLP1,HACD3,HGF,BMPR1A,CLU,SPRY4,NRP1,MT3,HSPB1,MAPK1,MID1,PARD3,SPRY1,CNTN1,HSPH1,ITPKB,SOX9,SDC4,PID1,P2RY1,TGFB2,EPHB1,PFN2,TPD52L1,CCK,CD109,BMP7,APOE,EDNRB,SDCBP,ERRFI1,PEA15,MOB1B,FGF2,WWC…
GO:0045937	positive regulation of phosphate metabolic process	7.34375e-08	-16.4268	7.13408	617	73	0.110606	660	10522	7157,1389,5578,1399,5899,3572,219736,7099,10006,5159,25999,6647,8767,8322,10486,3309,1894,9590,7422,1605,133,2534,7466,7432,7132,6176,51495,3082,657,1191,4504,8829,5594,4281,19,1272,5563,10808,3655,6385,2774,6662,55022,5028,7042,5217,7164,885,655,348,1910,6386,8682,92597,2247,23286,8654,3845,3093,355,8412,85440,10392,3091,183,7060,8613,3685,10220,4217,1000,4915,493	TP53,CREBL2,PRKCA,CRKL,RALB,IL6ST,STOX1,TLR4,ABI1,PDGFRB,CLIP3,SOD1,RIPK2,FZD4,CAP2,HSPA5,ECT2,AKAP12,VEGFA,DAG1,ADM,FYN,WFS1,VIP,TNFRSF1A,RPLP1,HACD3,HGF,BMPR1A,CLU,MT3,NRP1,MAPK1,MID1,ABCA1,CNTN1,PRKAA2,HSPH1,ITGA6,SDC4,GNAL,SOX9,PID1,P2RY1,TGFB2,PFN2,TPD52L1,CCK,BMP7,APOE,EDNRB,SDCBP,PEA15,MOB1B,FGF2,WWC1,PDE5A,KRAS,UBE2K,FAS,BCAR3,DOCK7,NOD1,HIF1A,AGT,THBS4,PLPP3,ITGAV,GDF11,MAP3K5,CDH2,NTRK2…
GO:0010562	positive regulation of phosphorus metabolic process	7.34375e-08	-16.4268	7.13408	617	73	0.110606	660	10522	7157,1389,5578,1399,5899,3572,219736,7099,10006,5159,25999,6647,8767,8322,10486,3309,1894,9590,7422,1605,133,2534,7466,7432,7132,6176,51495,3082,657,1191,4504,8829,5594,4281,19,1272,5563,10808,3655,6385,2774,6662,55022,5028,7042,5217,7164,885,655,348,1910,6386,8682,92597,2247,23286,8654,3845,3093,355,8412,85440,10392,3091,183,7060,8613,3685,10220,4217,1000,4915,493	TP53,CREBL2,PRKCA,CRKL,RALB,IL6ST,STOX1,TLR4,ABI1,PDGFRB,CLIP3,SOD1,RIPK2,FZD4,CAP2,HSPA5,ECT2,AKAP12,VEGFA,DAG1,ADM,FYN,WFS1,VIP,TNFRSF1A,RPLP1,HACD3,HGF,BMPR1A,CLU,MT3,NRP1,MAPK1,MID1,ABCA1,CNTN1,PRKAA2,HSPH1,ITGA6,SDC4,GNAL,SOX9,PID1,P2RY1,TGFB2,PFN2,TPD52L1,CCK,BMP7,APOE,EDNRB,SDCBP,PEA15,MOB1B,FGF2,WWC1,PDE5A,KRAS,UBE2K,FAS,BCAR3,DOCK7,NOD1,HIF1A,AGT,THBS4,PLPP3,ITGAV,GDF11,MAP3K5,CDH2,NTRK2…
GO:0019220	regulation of phosphate metabolic process	7.75895e-08	-16.3718	7.1102	1021	106	0.160606	660	10522	200734,161742,5080,8655,5611,7157,324,1389,5578,5621,1399,84152,7049,10614,5899,3572,219736,4199,7099,10006,5159,25999,10159,6647,55885,8767,8322,10486,3309,1894,2764,9590,26610,7430,3301,7422,3417,1605,133,2534,7466,7432,7132,6176,51495,3082,657,1191,81848,8829,4504,3315,5594,4281,19,56288,10252,1272,5563,10808,3707,10160,3655,6662,6385,2774,55022,5028,2047,7042,5217,7164,885,135228,2280,655,348…	SPRED2,SPRED1,PAX6,DYNLL1,DNAJC3,TP53,APC,CREBL2,PRKCA,PRNP,CRKL,PPP1R1B,TGFBR3,HEXIM1,RALB,IL6ST,STOX1,ME1,TLR4,ABI1,PDGFRB,CLIP3,ATP6AP2,SOD1,LMO3,RIPK2,FZD4,CAP2,HSPA5,ECT2,GMFB,AKAP12,ELP4,EZR,DNAJA1,VEGFA,IDH1,DAG1,ADM,FYN,WFS1,VIP,TNFRSF1A,RPLP1,HACD3,HGF,BMPR1A,CLU,SPRY4,NRP1,MT3,HSPB1,MAPK1,MID1,ABCA1,PARD3,SPRY1,CNTN1,PRKAA2,HSPH1,ITPKB,FARP1,ITGA6,SOX9,SDC4,GNAL,PID1,P2RY1,EPHB1,TGFB2,P…
GO:0051174	regulation of phosphorus metabolic process	7.88764e-08	-16.3554	7.10305	1034	107	0.162121	660	10522	200734,161742,5080,8655,5611,7157,1389,324,5578,5621,1399,84152,7049,10614,5899,3572,219736,4199,7099,10006,5159,25999,10159,6647,55885,8767,8322,10486,3309,1894,2764,9590,26610,7430,3301,7422,3417,1605,133,2534,7466,7432,7132,6176,51495,3082,657,1191,81848,8829,4504,3315,5594,4281,19,56288,10252,1272,5563,10808,3707,10160,3655,6662,6385,2774,55022,5028,2047,7042,5217,7164,885,135228,2280,655,348…	SPRED2,SPRED1,PAX6,DYNLL1,DNAJC3,TP53,CREBL2,APC,PRKCA,PRNP,CRKL,PPP1R1B,TGFBR3,HEXIM1,RALB,IL6ST,STOX1,ME1,TLR4,ABI1,PDGFRB,CLIP3,ATP6AP2,SOD1,LMO3,RIPK2,FZD4,CAP2,HSPA5,ECT2,GMFB,AKAP12,ELP4,EZR,DNAJA1,VEGFA,IDH1,DAG1,ADM,FYN,WFS1,VIP,TNFRSF1A,RPLP1,HACD3,HGF,BMPR1A,CLU,SPRY4,NRP1,MT3,HSPB1,MAPK1,MID1,ABCA1,PARD3,SPRY1,CNTN1,PRKAA2,HSPH1,ITPKB,FARP1,ITGA6,SOX9,SDC4,GNAL,PID1,P2RY1,EPHB1,TGFB2,P…
GO:0030154	cell differentiation	8.16208e-08	-16.3212	7.0882	1983	178	0.269697	660	10522	6096,2736,55366,2034,25802,3400,1390,7227,2173,7049,4674,3572,91851,2947,7099,2115,91653,136319,5159,23418,6647,2823,57326,3309,5990,7430,10413,55742,6659,7422,4257,9037,56776,26084,5549,6009,3336,1809,29767,1191,8829,4504,4086,10090,5270,3655,2119,6662,6383,4983,55022,677,4853,6507,885,57462,1123,23657,9355,5864,348,664,1910,124540,11057,63976,157506,3845,1374,4781,51129,7025,6934,355,11075,1148…	RORB,GLI2,LGR4,EPAS1,LMOD1,ID4,CREM,TRPS1,FABP7,TGFBR3,NAP1L2,IL6ST,CHRDL1,GSTM3,TLR4,ETV1,BOC,MTPN,PDGFRB,CRB1,SOD1,GPM6A,PBXIP1,HSPA5,RFX2,EZR,YAP1,PARVA,SOX4,VEGFA,MGST1,SEMA5A,FMN2,ARHGEF26,PRELP,RHEB,HSPE1,DPYSL3,TMOD2,CLU,NRP1,MT3,SMAD1,UST,SERPINE2,ITGA6,ETV5,SOX9,SDC2,OPHN1,PID1,ZFP36L1,NOTCH2,SLC1A3,CCK,KIAA1161,CHN1,SLC7A11,LHX2,RAB3A,APOE,BNIP3,EDNRB,MSI2,ABHD2,PRDM16,RDH10,KRAS,CPT1A,…
GO:0048584	positive regulation of response to stimulus	9.53672e-08	-16.1655	7.0206	1166	117	0.177273	660	10522	23291,200734,161742,55366,8655,2840,7157,29978,5578,1901,3303,64112,1399,7049,497661,10783,10614,3572,219736,6717,7159,7321,51435,7099,10006,5159,10159,1491,27152,6647,55885,8767,2697,10962,8322,79971,1894,10413,9590,23705,7422,6659,9037,6009,2534,3094,7336,558,7132,51495,4023,3082,29767,657,1191,8829,4504,3315,5594,4281,7334,2139,55161,658,23586,3707,9289,6662,9865,5028,10787,4853,7042,7164,5746…	FBXW11,SPRED2,SPRED1,LGR4,DYNLL1,GPR17,TP53,UBQLN2,PRKCA,S1PR1,HSPA1A,MOAP1,CRKL,TGFBR3,C18orf32,NEK6,HEXIM1,IL6ST,STOX1,SRI,TP53BP2,UBE2D1,SCARA3,TLR4,ABI1,PDGFRB,ATP6AP2,CTH,INTU,SOD1,LMO3,RIPK2,GJA1,MLLT11,FZD4,WLS,ECT2,YAP1,AKAP12,CADM1,VEGFA,SOX4,SEMA5A,RHEB,FYN,HINT1,UBE2V2,AXL,TNFRSF1A,HACD3,LPL,HGF,TMOD2,BMPR1A,CLU,NRP1,MT3,HSPB1,MAPK1,MID1,UBE2N,EYA2,TMEM33,BMPR1B,DDX58,ITPKB,ADGRG1,SOX9…
GO:0043069	negative regulation of programmed cell death	1.02731e-07	-16.0912	6.9883	518	64	0.0969697	660	10522	5563,10808,3707,2736,3655,5611,6662,6648,7157,4853,5578,3303,5621,966,9531,25994,10049,3572,655,604,23204,348,1910,664,3329,5159,1491,8682,6647,8767,7976,3309,10413,1271,3845,2739,3301,7422,292,51129,9037,56776,6934,355,6189,3304,2534,291,7336,3091,54469,558,7466,7534,3082,3685,1191,57678,4504,8829,4915,3315,2139,4780	PRKAA2,HSPH1,ITPKB,GLI2,ITGA6,DNAJC3,SOX9,SOD2,TP53,NOTCH2,PRKCA,HSPA1A,PRNP,CD59,BAG3,HIGD1A,DNAJB6,IL6ST,BMP7,BCL6,ARL6IP1,APOE,EDNRB,BNIP3,HSPD1,PDGFRB,CTH,PEA15,SOD1,RIPK2,FZD3,HSPA5,YAP1,CNTFR,KRAS,GLO1,DNAJA1,VEGFA,SLC25A5,ANGPTL4,SEMA5A,FMN2,TCF7L2,FAS,RPS3A,HSPA1B,FYN,SLC25A4,UBE2V2,HIF1A,ZFAND6,AXL,WFS1,YWHAZ,HGF,ITGAV,CLU,GPAM,MT3,NRP1,NTRK2,HSPB1,EYA2,NFE2L2
GO:0000902	cell morphogenesis	1.06597e-07	-16.0542	6.97226	451	58	0.0878788	660	10522	4681,5080,2736,10160,4983,6383,3398,6507,7042,2047,885,1496,1123,57633,9355,655,5803,5864,604,2115,10006,91653,55553,6647,2823,2697,7143,8322,10486,7976,1894,10413,7430,3845,55742,5861,7422,23022,4781,1605,26084,5549,2534,85440,558,10479,4692,3730,3082,1191,6152,3685,11041,8829,5594,53834,56288,658	NBL1,PAX6,GLI2,FARP1,OPHN1,SDC2,ID2,SLC1A3,TGFB2,EPHB1,CCK,CTNNA2,CHN1,LRRN1,LHX2,BMP7,PTPRZ1,RAB3A,BCL6,ETV1,ABI1,BOC,SOX6,SOD1,GPM6A,GJA1,TNR,FZD4,CAP2,FZD3,ECT2,YAP1,EZR,KRAS,PARVA,RAB1A,VEGFA,PALLD,NFIB,DAG1,ARHGEF26,PRELP,FYN,DOCK7,AXL,SLC9A6,NDN,ANOS1,HGF,CLU,RPL24,ITGAV,B4GAT1,NRP1,MAPK1,FGFRL1,PARD3,BMPR1B
GO:0045595	regulation of cell differentiation	1.06894e-07	-16.0514	6.97105	1002	104	0.157576	660	10522	6096,4681,5080,51760,2736,93145,324,1389,3400,5578,6095,1496,7227,1399,3572,8364,4674,604,7099,9572,91653,1491,6647,55885,8767,2697,3309,1894,10413,5727,7422,1605,9037,6009,133,1809,5991,2534,7336,221074,558,7132,4023,3082,657,8829,4086,4504,5594,9806,19,1272,658,10090,5454,3707,5270,9289,6662,2119,6383,3398,677,7042,84525,135228,1123,2202,655,114990,30846,8724,5803,348,1910,6386,54206,81618,5555…	RORB,NBL1,PAX6,SYT17,GLI2,OLFM2,APC,CREBL2,ID4,PRKCA,RORA,CTNNA2,TRPS1,CRKL,IL6ST,HIST1H4C,NAP1L2,BCL6,TLR4,NR1D1,BOC,CTH,SOD1,LMO3,RIPK2,GJA1,HSPA5,ECT2,YAP1,PTCH1,VEGFA,DAG1,SEMA5A,RHEB,ADM,DPYSL3,RFX3,FYN,UBE2V2,SLC39A12,AXL,TNFRSF1A,LPL,HGF,BMPR1A,NRP1,SMAD1,MT3,MAPK1,SPOCK2,ABCA1,CNTN1,BMPR1B,UST,POU3F2,ITPKB,SERPINE2,ADGRG1,SOX9,ETV5,SDC2,ID2,ZFP36L1,TGFB2,HOPX,CD109,CHN1,EFEMP1,BMP7,VASN,E…
GO:0009141	nucleoside triphosphate metabolic process	1.15412e-07	-15.9748	6.93775	184	32	0.0484848	660	10522	1.06325e+121	ATP5L,NDUFA5,NDUFV2,PGM1,RHOQ,COX7C,GAPDH,UQCRB,ATP6V1A,LDHA,AK4,NDUFA4,CYCS,ATP5E,PKM,HSPA1A,NDUFB10,HSPA1B,PGK1,NDUFB4,ATP5G3,COX6A1,ALDOC,ATP5C1,ALDOA,COX7B,NDUFA6,PGAM1,ENO1,ATP5O,ATP1A2,TPI1
GO:0060429	epithelium development	1.16223e-07	-15.9678	6.93471	497	62	0.0939394	660	10522	2736,5080,55366,5270,6662,6385,8601,3398,3400,677,7042,1901,135228,1200,23657,9355,230,655,341640,2947,54206,10006,10159,27152,1266,6647,2697,2247,11166,7976,157506,10413,144165,5727,7430,3845,7416,7422,23022,6659,5861,55327,1374,8644,1605,4781,26084,133,64412,2778,5991,5230,3091,5534,657,10220,8829,7026,4086,1000,5594,10252	GLI2,PAX6,LGR4,SERPINE2,SOX9,SDC4,RGS20,ID2,ID4,ZFP36L1,TGFB2,S1PR1,CD109,TPP1,SLC7A11,LHX2,ALDOC,BMP7,FREM2,GSTM3,ERRFI1,ABI1,ATP6AP2,INTU,CNN3,SOD1,GJA1,FGF2,SOX21,FZD3,RDH10,YAP1,PRICKLE1,PTCH1,EZR,KRAS,VDAC1,VEGFA,PALLD,SOX4,RAB1A,LIN7C,CPT1A,AKR1C3,DAG1,NFIB,ARHGEF26,ADM,GZF1,GNAS,RFX3,PGK1,HIF1A,PPP3R1,BMPR1A,GDF11,NRP1,NR2F2,SMAD1,CDH2,MAPK1,SPRY1
GO:0042325	regulation of phosphorylation	1.18421e-07	-15.949	6.92657	891	95	0.143939	660	10522	200734,161742,5080,8655,5611,7157,1389,324,5578,5621,1399,84152,7049,10614,5899,3572,219736,7099,10006,5159,25999,10159,6647,55885,8767,8322,3309,1894,2764,7430,26610,3301,7422,1605,2534,7132,6176,51495,3082,657,1191,81848,8829,4504,3315,5594,4281,56288,10252,1272,5563,10808,3707,3655,6662,6385,55022,5028,7042,2047,5217,7164,885,135228,655,348,1910,6386,54206,8682,92597,2247,23286,8654,3845,900,3…	SPRED2,SPRED1,PAX6,DYNLL1,DNAJC3,TP53,CREBL2,APC,PRKCA,PRNP,CRKL,PPP1R1B,TGFBR3,HEXIM1,RALB,IL6ST,STOX1,TLR4,ABI1,PDGFRB,CLIP3,ATP6AP2,SOD1,LMO3,RIPK2,FZD4,HSPA5,ECT2,GMFB,EZR,ELP4,DNAJA1,VEGFA,DAG1,FYN,TNFRSF1A,RPLP1,HACD3,HGF,BMPR1A,CLU,SPRY4,NRP1,MT3,HSPB1,MAPK1,MID1,PARD3,SPRY1,CNTN1,PRKAA2,HSPH1,ITPKB,ITGA6,SOX9,SDC4,PID1,P2RY1,TGFB2,EPHB1,PFN2,TPD52L1,CCK,CD109,BMP7,APOE,EDNRB,SDCBP,ERRFI1,…
GO:0043066	negative regulation of apoptotic process	1.21938e-07	-15.9197	6.91386	509	63	0.0954545	660	10522	5563,10808,3707,2736,3655,5611,6662,6648,7157,4853,5578,3303,5621,966,9531,25994,10049,3572,655,604,23204,348,1910,664,3329,5159,1491,8682,6647,8767,7976,3309,10413,1271,3845,2739,3301,7422,292,51129,9037,56776,6934,355,6189,3304,2534,7336,3091,54469,558,7466,7534,3082,3685,1191,57678,4504,8829,4915,3315,2139,4780	PRKAA2,HSPH1,ITPKB,GLI2,ITGA6,DNAJC3,SOX9,SOD2,TP53,NOTCH2,PRKCA,HSPA1A,PRNP,CD59,BAG3,HIGD1A,DNAJB6,IL6ST,BMP7,BCL6,ARL6IP1,APOE,EDNRB,BNIP3,HSPD1,PDGFRB,CTH,PEA15,SOD1,RIPK2,FZD3,HSPA5,YAP1,CNTFR,KRAS,GLO1,DNAJA1,VEGFA,SLC25A5,ANGPTL4,SEMA5A,FMN2,TCF7L2,FAS,RPS3A,HSPA1B,FYN,UBE2V2,HIF1A,ZFAND6,AXL,WFS1,YWHAZ,HGF,ITGAV,CLU,GPAM,MT3,NRP1,NTRK2,HSPB1,EYA2,NFE2L2
GO:0044710	single-organism metabolic process	1.45509e-07	-15.743	6.83711	2309	200	0.30303	660	10522	23291,9588,7381,27249,2746,345557,29978,63827,4942,767,23382,23175,1390,2173,53919,143686,5255,3572,400,2947,4199,4700,171546,4129,2023,27233,5159,2731,6647,3309,7430,2171,55529,3417,5549,4257,226,7132,1191,4504,4086,56994,10418,54898,9806,147991,5563,10090,4729,6662,771,6383,55022,4697,677,54205,6507,2280,57026,51449,348,220963,5277,57552,2674,4907,223,8682,11057,93010,23433,594,157506,8654,3845…	FBXW11,PRDX6,UQCRB,MMADHC,GLUD1,PLCXD3,UBQLN2,BCAN,OAT,CA8,AHCYL2,LPIN1,CREM,FABP7,SLCO1C1,SESN3,PHKA1,IL6ST,ARL1,GSTM3,ME1,NDUFA6,SPTSSA,MAOB,ENO1,SULT1C4,PDGFRB,GLDC,SOD1,HSPA5,EZR,FABP5,TMEM55A,IDH1,PRELP,MGST1,ALDOA,TNFRSF1A,CLU,MT3,SMAD1,CHPT1,SPON1,ELOVL2,SPOCK2,DPY19L3,PRKAA2,UST,NDUFV2,SOX9,CA12,SDC2,PID1,NDUFA4,ZFP36L1,CYCS,SLC1A3,FKBP1A,PDXP,PCYOX1,APOE,SLC16A9,PIGA,NCEH1,GFRA1,NT5E,ALD…
GO:0048869	cellular developmental process	1.63124e-07	-15.6288	6.78748	2044	181	0.274242	660	10522	6096,2736,55366,2034,25802,3400,1390,7227,2173,7049,3572,4674,91851,2947,7099,2115,91653,136319,5159,23418,6647,2823,57326,10486,3309,5990,7430,10413,55742,6659,7422,4257,9037,56776,26084,5549,6009,3336,1809,29767,1191,8829,4504,4086,10090,5270,3655,2119,6662,6383,4983,55022,677,4853,6507,885,57462,1123,23657,9355,5864,348,664,1910,23515,124540,11057,63976,157506,3845,1374,4781,51129,7025,6934,35…	RORB,GLI2,LGR4,EPAS1,LMOD1,ID4,CREM,TRPS1,FABP7,TGFBR3,IL6ST,NAP1L2,CHRDL1,GSTM3,TLR4,ETV1,BOC,MTPN,PDGFRB,CRB1,SOD1,GPM6A,PBXIP1,CAP2,HSPA5,RFX2,EZR,YAP1,PARVA,SOX4,VEGFA,MGST1,SEMA5A,FMN2,ARHGEF26,PRELP,RHEB,HSPE1,DPYSL3,TMOD2,CLU,NRP1,MT3,SMAD1,UST,SERPINE2,ITGA6,ETV5,SOX9,SDC2,OPHN1,PID1,ZFP36L1,NOTCH2,SLC1A3,CCK,KIAA1161,CHN1,SLC7A11,LHX2,RAB3A,APOE,BNIP3,EDNRB,MORC3,MSI2,ABHD2,PRDM16,RDH10,…
GO:0046128	purine ribonucleoside metabolic process	1.70791e-07	-15.5828	6.76753	235	37	0.0560606	660	10522	4.69847e+145	NDUFA5,NDUFV2,UQCRB,ATP6V1A,NDUFA4,CYCS,HSPA1A,AHCYL2,NDUFB4,COX6A1,ALDOC,COX7B,NDUFA6,AHCYL1,SULT1C4,ENO1,ATP1A2,NT5E,PGM1,ATP5L,GAPDH,COX7C,RHOQ,LDHA,AK4,ATP5E,PKM,NDUFB10,HSPA1B,ATP5G3,PGK1,ATP5C1,ALDOA,PGAM1,ATP5O,NUDT3,TPI1
GO:0023051	regulation of signaling	1.74799e-07	-15.5596	6.75746	2074	183	0.277273	660	10522	23291,2736,55366,2746,29978,5578,83999,5621,143686,143872,497661,7049,10783,10614,6786,3572,219736,91851,6717,7099,5159,10159,6647,10962,79971,3309,10413,9590,7430,7422,6659,292,9037,6009,26084,291,7132,1979,29767,1191,81848,9411,8829,4504,3315,5563,10808,5270,3655,6662,4983,55022,4853,6507,84133,5217,57462,2280,1123,114990,6853,5864,348,819,664,6386,8682,23433,63976,23286,8654,3845,1374,64854,44…	FBXW11,GLI2,LGR4,GLUD1,UBQLN2,PRKCA,KREMEN1,PRNP,SESN3,ARHGAP42,C18orf32,TGFBR3,NEK6,HEXIM1,STIM1,IL6ST,STOX1,CHRDL1,SRI,TLR4,PDGFRB,ATP6AP2,SOD1,MLLT11,WLS,HSPA5,YAP1,AKAP12,EZR,VEGFA,SOX4,SLC25A5,SEMA5A,RHEB,ARHGEF26,SLC25A4,TNFRSF1A,EIF4EBP2,TMOD2,CLU,SPRY4,ARHGAP29,NRP1,MT3,HSPB1,PRKAA2,HSPH1,SERPINE2,ITGA6,SOX9,OPHN1,PID1,NOTCH2,SLC1A3,ZNRF3,PFN2,KIAA1161,FKBP1A,CHN1,VASN,SYN1,RAB3A,APOE,CAM…
GO:0042127	regulation of cell proliferation	1.95027e-07	-15.4501	6.70991	863	92	0.139394	660	10522	5080,2736,6648,7157,324,3400,5578,1901,5621,2173,1399,7049,3572,219736,604,7099,9572,29923,10006,5159,27152,3621,8767,2697,1871,10413,5727,6659,7422,292,9037,133,2534,7432,7132,3082,657,8829,4086,5594,5784,10252,658,5454,5270,9289,6662,6385,2119,55022,3398,677,4853,7042,7037,885,10804,135228,966,655,5803,348,1910,6386,54206,23515,2247,7976,8654,1271,3845,8644,4781,6934,355,8334,3091,183,7060,4692…	PAX6,GLI2,SOD2,TP53,APC,ID4,PRKCA,S1PR1,PRNP,FABP7,CRKL,TGFBR3,IL6ST,STOX1,BCL6,TLR4,NR1D1,HILPDA,ABI1,PDGFRB,INTU,ING1,RIPK2,GJA1,E2F3,YAP1,PTCH1,SOX4,VEGFA,SLC25A5,SEMA5A,ADM,FYN,VIP,TNFRSF1A,HGF,BMPR1A,NRP1,SMAD1,MAPK1,PTPN14,SPRY1,BMPR1B,POU3F2,SERPINE2,ADGRG1,SOX9,SDC4,ETV5,PID1,ID2,ZFP36L1,NOTCH2,TGFB2,TFRC,CCK,GJB6,CD109,CD59,BMP7,PTPRZ1,APOE,EDNRB,SDCBP,ERRFI1,MORC3,FGF2,FZD3,PDE5A,CNTFR,…
GO:0042278	purine nucleoside metabolic process	2.12888e-07	-15.3625	6.67185	237	37	0.0560606	660	10522	4.69847e+145	NDUFA5,NDUFV2,UQCRB,ATP6V1A,NDUFA4,CYCS,HSPA1A,AHCYL2,NDUFB4,COX6A1,ALDOC,COX7B,NDUFA6,AHCYL1,SULT1C4,ENO1,ATP1A2,NT5E,PGM1,ATP5L,GAPDH,COX7C,RHOQ,LDHA,AK4,ATP5E,PKM,NDUFB10,HSPA1B,ATP5G3,PGK1,ATP5C1,ALDOA,PGAM1,ATP5O,NUDT3,TPI1
GO:0019637	organophosphate metabolic process	2.22543e-07	-15.3181	6.65259	658	75	0.113636	660	10522	4534,4698,7360,523,7381,6095,3303,23175,1040,23167,230,2820,4199,4700,27233,2023,477,5159,2597,1350,55312,2171,514,55529,27115,3417,64850,133,7915,2534,3094,51181,2983,226,4023,56994,7167,4729,3707,4697,54205,57026,2079,4710,1337,10606,51205,1349,5277,3945,4907,5236,10632,23433,2247,3939,133686,205,8654,50640,5315,4716,3304,25874,57515,5230,518,509,8613,1622,4190,57678,5223,539,11165	MTM1,NDUFA5,UGP2,ATP6V1A,UQCRB,RORA,HSPA1A,LPIN1,CDS1,EFR3A,ALDOC,GPD2,ME1,NDUFA6,SULT1C4,ENO1,ATP1A2,PDGFRB,GAPDH,COX7C,RFK,FABP5,ATP5E,TMEM55A,PDE7B,IDH1,ETNPPL,ADM,ALDH5A1,FYN,HINT1,DCXR,GUCY1B3,ALDOA,LPL,CHPT1,TPI1,NDUFV2,ITPKB,NDUFA4,CYCS,PDXP,ERH,NDUFB4,COX6A1,PAICS,ACP6,COX7B,PIGA,LDHB,NT5E,PGM1,ATP5L,RHOQ,FGF2,LDHA,NADK2,AK4,PDE5A,PNPLA8,PKM,NDUFB10,HSPA1B,MPC2,SERINC1,PGK1,ATP5G3,ATP5C1,…
GO:0048518	positive regulation of biological process	2.47662e-07	-15.2112	6.60614	3335	269	0.407576	660	10522	7803,55366,5611,25802,2746,3400,5578,23175,7227,7049,10783,10614,6786,219736,4129,29923,91653,10962,79971,10486,11034,9590,292,3336,7432,29767,8829,4086,3315,9806,64393,23586,10808,60592,3655,6662,55022,54205,4853,6507,57462,966,2280,1123,57026,9355,348,6386,8682,63976,196527,1374,51129,4781,440503,355,114885,3091,7060,4692,5534,1054,9180,3782,10220,4217,1000,200734,4681,161742,4534,51760,9658,28…	PTP4A1,LGR4,DNAJC3,LMOD1,GLUD1,ID4,PRKCA,LPIN1,TRPS1,TGFBR3,NEK6,HEXIM1,STIM1,STOX1,MAOB,HILPDA,BOC,MLLT11,WLS,CAP2,DSTN,AKAP12,SLC25A5,HSPE1,VIP,TMOD2,NRP1,SMAD1,HSPB1,SPOCK2,ZMAT3,DDX58,HSPH1,SCOC,ITGA6,SOX9,PID1,CYCS,NOTCH2,SLC1A3,KIAA1161,CD59,FKBP1A,CHN1,PDXP,LHX2,APOE,SDCBP,PEA15,PRDM16,ANO6,CPT1A,ANGPTL4,NFIB,PLIN5,FAS,OSBPL11,HIF1A,THBS4,NDN,PPP3R1,CEBPG,OSMR,KCNN3,GDF11,MAP3K5,CDH2,SPRED…
GO:0071310	cellular response to organic substance	2.63292e-07	-15.15	6.57956	1162	115	0.174242	660	10522	6096,200734,161742,2736,523,5611,2840,8601,6095,23175,1200,143686,7049,170261,5899,3572,534,91851,7321,10768,7099,9572,529,477,5159,1491,6647,2597,8767,8322,3309,10413,5727,7430,3301,7422,6659,27230,1605,1809,54331,2534,11167,59345,7466,558,7132,3730,1979,3082,657,8829,2742,4504,4086,3315,5594,4281,19,56288,658,5563,5454,55970,57088,3655,6662,55022,677,5028,7042,23209,1915,4189,10804,55540,2280,5…	RORB,SPRED2,SPRED1,GLI2,ATP6V1A,DNAJC3,GPR17,RGS20,RORA,LPIN1,TPP1,SESN3,TGFBR3,ZCCHC12,RALB,IL6ST,ATP6V1G2,CHRDL1,UBE2D1,AHCYL1,TLR4,NR1D1,ATP6V1E1,ATP1A2,PDGFRB,CTH,SOD1,GAPDH,RIPK2,FZD4,HSPA5,YAP1,PTCH1,EZR,DNAJA1,VEGFA,SOX4,SERP1,DAG1,DPYSL3,GNG2,FYN,FSTL1,GNB4,WFS1,AXL,TNFRSF1A,ANOS1,EIF4EBP2,HGF,BMPR1A,NRP1,GLRA2,MT3,SMAD1,HSPB1,MAPK1,MID1,ABCA1,PARD3,BMPR1B,PRKAA2,POU3F2,GNG12,PLSCR4,ITGA6…
GO:0040011	locomotion	2.66451e-07	-15.1381	6.57438	649	74	0.112121	660	10522	5080,2736,324,1901,54918,1496,7049,2115,477,91653,5159,2823,6520,2697,8322,7430,55742,3301,5861,7422,1605,9037,5991,2534,558,3730,3082,482,8829,5594,658,5454,9289,3655,6385,6383,4983,3398,682,5028,7042,2047,140885,885,1123,23657,9355,655,1910,6386,154796,58494,7143,2247,7976,196527,23286,3845,23022,4781,56171,3091,84750,7060,8613,4692,347733,6152,11041,3685,7026,1000,4915,493	PAX6,GLI2,APC,S1PR1,CMTM6,CTNNA2,TGFBR3,ETV1,ATP1A2,BOC,PDGFRB,GPM6A,SLC3A2,GJA1,FZD4,EZR,PARVA,DNAJA1,RAB1A,VEGFA,DAG1,SEMA5A,RFX3,FYN,AXL,ANOS1,HGF,ATP1B2,NRP1,MAPK1,BMPR1B,POU3F2,ADGRG1,ITGA6,SDC4,SDC2,OPHN1,ID2,BSG,P2RY1,TGFB2,EPHB1,SIRPA,CCK,CHN1,SLC7A11,LHX2,BMP7,EDNRB,SDCBP,AMOT,JAM2,TNR,FGF2,FZD3,ANO6,WWC1,KRAS,PALLD,NFIB,DNAH7,HIF1A,FUT10,THBS4,PLPP3,NDN,TUBB2B,RPL24,B4GAT1,ITGAV,NR2F2,C…
GO:0042592	homeostatic process	3.0358e-07	-15.0076	6.51773	834	89	0.134848	660	10522	4534,5080,9588,55366,2034,523,2840,6648,79738,1901,6095,5621,1200,143686,7049,6786,534,8364,604,6717,7099,9572,529,477,6646,6647,2697,5727,56262,6659,7422,133,23516,221074,7466,10479,558,226,51495,4023,482,4086,4504,3315,19,84239,5563,3707,794,6662,771,3398,5028,7037,10804,344905,361,348,58515,664,1910,10728,51606,55553,81542,2512,2247,196527,6229,3845,51129,6934,355,2778,8671,22841,3091,9975,183…	MTM1,PAX6,PRDX6,LGR4,EPAS1,ATP6V1A,GPR17,SOD2,BBS10,S1PR1,RORA,PRNP,TPP1,SESN3,TGFBR3,STIM1,ATP6V1G2,HIST1H4C,BCL6,SRI,TLR4,NR1D1,ATP6V1E1,ATP1A2,SOAT1,SOD1,GJA1,PTCH1,LRRC8A,SOX4,VEGFA,ADM,SLC39A14,SLC39A12,WFS1,SLC9A6,AXL,ALDOA,HACD3,LPL,ATP1B2,SMAD1,MT3,HSPB1,ABCA1,ATP13A4,PRKAA2,ITPKB,CALB2,SOX9,CA12,ID2,P2RY1,TFRC,GJB6,ATP13A5,AQP4,APOE,SELENOK,BNIP3,EDNRB,PTGES3,ATP6V1H,SOX6,TMX1,FTL,FGF2,A…
GO:0048522	positive regulation of cellular process	3.06318e-07	-14.9986	6.51383	3074	251	0.380303	660	10522	6096,7803,23291,2736,55366,2034,5611,25802,2746,3400,29978,5578,23175,7227,1390,497661,7049,10783,10614,3572,4674,219736,6717,4129,2115,7099,136319,29923,91653,5159,10159,84333,6647,2823,27303,10962,79971,10486,11034,3309,10413,9590,7430,7422,6659,292,9262,9037,6009,3336,1809,389856,7432,7132,29767,1191,8829,4504,4086,3315,9806,64393,23586,5563,10808,5270,60592,3655,6662,2119,55022,677,54205,4853…	RORB,PTP4A1,FBXW11,GLI2,LGR4,EPAS1,DNAJC3,LMOD1,GLUD1,ID4,UBQLN2,PRKCA,LPIN1,TRPS1,CREM,C18orf32,TGFBR3,NEK6,HEXIM1,IL6ST,NAP1L2,STOX1,SRI,MAOB,ETV1,TLR4,MTPN,HILPDA,BOC,PDGFRB,ATP6AP2,PCGF5,SOD1,GPM6A,RBMS3,MLLT11,WLS,CAP2,DSTN,HSPA5,YAP1,AKAP12,EZR,VEGFA,SOX4,SLC25A5,STK17B,SEMA5A,RHEB,HSPE1,DPYSL3,USP27X,VIP,TNFRSF1A,TMOD2,CLU,NRP1,MT3,SMAD1,HSPB1,SPOCK2,ZMAT3,DDX58,PRKAA2,HSPH1,SERPINE2,SCOC,…
GO:1901135	carbohydrate derivative metabolic process	3.47984e-07	-14.8711	6.45844	738	81	0.122727	660	10522	4698,64841,7360,523,7381,63827,6095,3303,23382,1390,230,2820,4700,10768,27233,2023,477,5159,144245,2597,1350,55312,514,27115,27230,1605,5549,133,7915,3094,51181,2983,226,3082,10418,9806,147991,143888,7167,658,10090,4729,9334,6385,6383,4697,54205,2079,10690,4710,1337,10606,51205,1349,5277,4907,10632,93010,5236,23433,2247,3939,205,8654,5315,8644,4716,3304,6675,518,3091,5230,509,84750,55790,85365,11…	NDUFA5,GNPNAT1,UGP2,ATP6V1A,UQCRB,BCAN,RORA,HSPA1A,AHCYL2,CREM,ALDOC,GPD2,NDUFA6,AHCYL1,SULT1C4,ENO1,ATP1A2,PDGFRB,ALG10B,GAPDH,COX7C,RFK,ATP5E,PDE7B,SERP1,DAG1,PRELP,ADM,ALDH5A1,HINT1,DCXR,GUCY1B3,ALDOA,HGF,SPON1,SPOCK2,DPY19L3,KDELC2,TPI1,BMPR1B,UST,NDUFV2,B4GALT5,SDC4,SDC2,NDUFA4,CYCS,ERH,FUT9,NDUFB4,COX6A1,PAICS,ACP6,COX7B,PIGA,NT5E,ATP5L,B3GNT7,PGM1,RHOQ,FGF2,LDHA,AK4,PDE5A,PKM,AKR1C3,NDUFB1…
GO:0060548	negative regulation of cell death	3.60456e-07	-14.8359	6.44315	571	67	0.101515	660	10522	2736,5611,6648,7157,5578,3303,5621,9531,25994,10049,3572,604,5159,1491,6647,8767,3309,10413,2739,3301,6659,7422,292,9037,56776,2534,291,7336,7466,558,3082,1191,4504,8829,3315,2139,5563,3707,10808,3655,6662,4853,966,655,23204,348,664,1910,3329,8682,2247,7976,1271,3845,51129,6934,3304,6189,355,54469,3091,7534,27101,57678,3685,4915,4780	GLI2,DNAJC3,SOD2,TP53,PRKCA,HSPA1A,PRNP,BAG3,HIGD1A,DNAJB6,IL6ST,BCL6,PDGFRB,CTH,SOD1,RIPK2,HSPA5,YAP1,GLO1,DNAJA1,SOX4,VEGFA,SLC25A5,SEMA5A,FMN2,FYN,SLC25A4,UBE2V2,WFS1,AXL,HGF,CLU,MT3,NRP1,HSPB1,EYA2,PRKAA2,ITPKB,HSPH1,ITGA6,SOX9,NOTCH2,CD59,BMP7,ARL6IP1,APOE,BNIP3,EDNRB,HSPD1,PEA15,FGF2,FZD3,CNTFR,KRAS,ANGPTL4,TCF7L2,HSPA1B,RPS3A,FAS,ZFAND6,HIF1A,YWHAZ,CACYBP,GPAM,ITGAV,NTRK2,NFE2L2
GO:0046496	nicotinamide nucleotide metabolic process	4.06668e-07	-14.7153	6.39076	66	17	0.0257576	660	10522	5.23626e+69	PGM1,GAPDH,LDHA,NADK2,PKM,IDH1,MPC2,DCXR,PGK1,ALDOC,ALDOA,ME1,MDH1,ENO1,PGAM1,TPI1,LDHB
GO:0019362	pyridine nucleotide metabolic process	4.06668e-07	-14.7153	6.39076	66	17	0.0257576	660	10522	5.23626e+69	PGM1,GAPDH,LDHA,NADK2,PKM,IDH1,MPC2,DCXR,PGK1,ALDOC,ALDOA,ME1,MDH1,ENO1,PGAM1,TPI1,LDHB
GO:0009887	animal organ morphogenesis	4.40537e-07	-14.6353	6.35602	470	58	0.0878788	660	10522	6096,5080,2736,55366,3655,6662,682,3398,3400,4853,7042,1901,1496,7227,10804,1399,2280,2202,7049,6786,655,54206,871,1363,5159,23418,6647,2697,2247,7976,157506,6169,10413,7430,5727,3845,55742,6659,7422,27230,4781,1605,133,64412,8412,2778,3091,26018,55790,657,10220,8829,5594,4915,1000,53834,10252,658	RORB,PAX6,GLI2,LGR4,ITGA6,SOX9,BSG,ID2,ID4,NOTCH2,TGFB2,S1PR1,CTNNA2,TRPS1,GJB6,CRKL,FKBP1A,EFEMP1,TGFBR3,STIM1,BMP7,ERRFI1,SERPINH1,CPE,PDGFRB,CRB1,SOD1,GJA1,FGF2,FZD3,RDH10,RPL38,YAP1,EZR,PTCH1,KRAS,PARVA,SOX4,VEGFA,SERP1,NFIB,DAG1,ADM,GZF1,BCAR3,GNAS,HIF1A,LRIG1,CSGALNACT1,BMPR1A,GDF11,NRP1,MAPK1,NTRK2,CDH2,FGFRL1,SPRY1,BMPR1B
GO:0006091	generation of precursor metabolites and energy	4.45314e-07	-14.6245	6.35133	224	35	0.0530303	660	10522	4.69847e+137	NDUFA5,NDUFV2,UGP2,UQCRB,PPP1R3C,PID1,NDUFA4,CYCS,NDUFB4,PHKA1,COX6A1,IL6ST,ALDOC,COX7B,NDUFA6,NR1D1,ENO1,PGM1,GAPDH,COX7C,LDHA,PKM,IDH1,NDUFB10,GNAS,ALDH5A1,SLC25A4,PGK1,ATP5C1,ALDOA,PPP1CB,MDH1,MT3,PGAM1,TPI1
GO:0072524	pyridine-containing compound metabolic process	4.71641e-07	-14.567	6.32639	74	18	0.0272727	660	10522	5.23626e+74	PGM1,GAPDH,LDHA,NADK2,PKM,IDH1,PDXP,MPC2,DCXR,PGK1,ALDOC,ALDOA,ME1,MDH1,ENO1,PGAM1,TPI1,LDHB
GO:0042063	gliogenesis	4.85947e-07	-14.5372	6.31341	149	27	0.0409091	660	10522	5.45411e+109	POU3F2,WASF3,SOD1,PAX6,ADGRG1,SOX9,ID2,ID4,KRAS,P2RY1,SOX4,TGFB2,DAG1,NFIB,PLPP3,NDN,PTPRZ1,PPP3R1,BNIP3,CLU,MT3,NTRK2,MAPK1,CDH2,TLR4,PARD3,SOX6
GO:0000904	cell morphogenesis involved in differentiation	5.25255e-07	-14.4594	6.27963	361	48	0.0727273	660	10522	5.08027e+199	PAX6,GLI2,FARP1,SDC2,OPHN1,ID2,SLC1A3,TGFB2,EPHB1,CTNNA2,CCK,CHN1,LRRN1,LHX2,BMP7,PTPRZ1,RAB3A,ETV1,ABI1,BOC,SOD1,TNR,FZD4,FZD3,EZR,KRAS,PARVA,PALLD,RAB1A,VEGFA,DAG1,NFIB,ARHGEF26,PRELP,DOCK7,FYN,AXL,SLC9A6,NDN,ANOS1,B4GAT1,ITGAV,RPL24,NRP1,FGFRL1,MAPK1,PARD3,BMPR1B
GO:0010001	glial cell differentiation	5.65762e-07	-14.3851	6.24737	115	23	0.0348485	660	10522	5.45411e+93	POU3F2,WASF3,SOD1,PAX6,SOX9,ID2,ID4,KRAS,SOX4,DAG1,NFIB,PLPP3,PTPRZ1,PPP3R1,BNIP3,CLU,MT3,MAPK1,CDH2,TLR4,NTRK2,PARD3,SOX6
GO:0010646	regulation of cell communication	6.11983e-07	-14.3066	6.21326	2040	178	0.269697	660	10522	23291,2736,55366,2746,29978,5578,83999,5621,143686,143872,497661,7049,10783,10614,3572,219736,91851,6717,7099,5159,10159,6647,10962,79971,3309,10413,9590,7430,7422,6659,292,9037,6009,26084,291,7132,1979,29767,1191,81848,9411,8829,4504,3315,5563,10808,5270,3655,6662,4983,55022,4853,6507,84133,5217,57462,2280,1123,114990,6853,5864,348,664,6386,8682,23433,63976,23286,8654,3845,1374,64854,440503,6934…	FBXW11,GLI2,LGR4,GLUD1,UBQLN2,PRKCA,KREMEN1,PRNP,SESN3,ARHGAP42,C18orf32,TGFBR3,NEK6,HEXIM1,IL6ST,STOX1,CHRDL1,SRI,TLR4,PDGFRB,ATP6AP2,SOD1,MLLT11,WLS,HSPA5,YAP1,AKAP12,EZR,VEGFA,SOX4,SLC25A5,SEMA5A,RHEB,ARHGEF26,SLC25A4,TNFRSF1A,EIF4EBP2,TMOD2,CLU,SPRY4,ARHGAP29,NRP1,MT3,HSPB1,PRKAA2,HSPH1,SERPINE2,ITGA6,SOX9,OPHN1,PID1,NOTCH2,SLC1A3,ZNRF3,PFN2,KIAA1161,FKBP1A,CHN1,VASN,SYN1,RAB3A,APOE,BNIP3,SDC…
GO:0007417	central nervous system development	6.57941e-07	-14.2342	6.18181	640	72	0.109091	660	10522	5080,2736,8655,3400,2746,63827,1901,6095,1496,1200,2173,9531,7099,4129,136319,27152,8322,79971,139411,3309,5727,23705,6659,9037,2534,7915,558,59345,1191,657,8829,4086,4504,5594,1272,5454,10810,55970,5270,9289,6662,3398,6538,10787,2047,23657,9355,655,5803,664,1349,55553,6506,7143,7976,5992,205,3845,4781,355,22931,85440,3091,8613,84750,4692,6271,10220,7026,4915,1000,493	PAX6,GLI2,DYNLL1,ID4,GLUD1,BCAN,S1PR1,RORA,CTNNA2,TPP1,FABP7,BAG3,TLR4,MAOB,MTPN,INTU,FZD4,WLS,PTCHD1,HSPA5,PTCH1,CADM1,SOX4,SEMA5A,FYN,ALDH5A1,AXL,GNB4,CLU,BMPR1A,NRP1,SMAD1,MT3,MAPK1,CNTN1,POU3F2,WASF3,GNG12,SERPINE2,ADGRG1,SOX9,ID2,SLC6A11,NCKAP1,EPHB1,SLC7A11,LHX2,BMP7,PTPRZ1,BNIP3,COX7B,SOX6,SLC1A2,TNR,FZD3,RFX4,AK4,KRAS,NFIB,FAS,RAB18,DOCK7,HIF1A,PLPP3,FUT10,NDN,S100A1,GDF11,NR2F2,NTRK2,CDH…
GO:0009605	response to external stimulus	6.76278e-07	-14.2067	6.16987	887	92	0.139394	660	10522	5080,2736,5611,7157,81631,1901,54918,1496,1040,2173,9531,5899,4129,2115,7099,9572,2023,136319,477,91653,5159,6647,8767,2697,3309,5727,7430,55742,5861,7422,1605,9037,4257,133,2534,11167,558,7132,3730,5500,3082,1191,8829,3315,5594,19,658,23586,5563,55970,57088,5270,3655,6662,4983,3398,5028,6507,7042,2047,885,10804,1123,128,9355,655,8724,348,664,1910,154796,6506,7143,2247,7976,196527,3939,3845,5315,…	PAX6,GLI2,DNAJC3,TP53,MAP1LC3B,S1PR1,CMTM6,CTNNA2,CDS1,FABP7,BAG3,RALB,MAOB,ETV1,TLR4,NR1D1,ENO1,MTPN,ATP1A2,BOC,PDGFRB,SOD1,RIPK2,GJA1,HSPA5,PTCH1,EZR,PARVA,RAB1A,VEGFA,DAG1,SEMA5A,MGST1,ADM,FYN,FSTL1,AXL,TNFRSF1A,ANOS1,PPP1CB,HGF,CLU,NRP1,HSPB1,MAPK1,ABCA1,BMPR1B,DDX58,PRKAA2,GNG12,PLSCR4,SERPINE2,ITGA6,SOX9,OPHN1,ID2,P2RY1,SLC1A3,TGFB2,EPHB1,CCK,GJB6,CHN1,ADH5,LHX2,BMP7,SNX3,APOE,BNIP3,EDNRB,A…
GO:0010647	positive regulation of cell communication	7.40279e-07	-14.1162	6.1306	965	98	0.148485	660	10522	200734,161742,55366,8655,2840,7157,2746,29978,5578,3303,64112,1399,7049,497661,10783,10614,3572,219736,6717,7159,7099,5159,10159,1491,27152,6647,55885,8767,2697,10962,8322,79971,1894,10413,9590,7422,6659,27230,9037,6009,2534,3094,558,7132,51495,3082,29767,657,8829,4504,5594,4281,7334,55161,658,3707,5270,9289,6662,5028,6507,4853,7042,7164,57462,2280,1123,2079,655,664,6386,81618,8682,7143,2247,2328…	SPRED2,SPRED1,LGR4,DYNLL1,GPR17,TP53,GLUD1,UBQLN2,PRKCA,HSPA1A,MOAP1,CRKL,TGFBR3,C18orf32,NEK6,HEXIM1,IL6ST,STOX1,SRI,TP53BP2,TLR4,PDGFRB,ATP6AP2,CTH,INTU,SOD1,LMO3,RIPK2,GJA1,MLLT11,FZD4,WLS,ECT2,YAP1,AKAP12,VEGFA,SOX4,SERP1,SEMA5A,RHEB,FYN,HINT1,AXL,TNFRSF1A,HACD3,HGF,TMOD2,BMPR1A,NRP1,MT3,MAPK1,MID1,UBE2N,TMEM33,BMPR1B,ITPKB,SERPINE2,ADGRG1,SOX9,P2RY1,SLC1A3,NOTCH2,TGFB2,TPD52L1,KIAA1161,FKBP1…
GO:0072359	circulatory system development	8.0168e-07	-14.0366	6.096	490	59	0.0893939	660	10522	4729,5080,2736,2034,9289,6662,3398,677,4853,2047,7042,5578,1901,6095,7227,1399,2280,7049,10614,10529,655,6717,341640,348,54206,154796,1363,55553,5159,2697,2247,8322,10413,144165,5727,55742,6659,7422,51129,133,9037,6934,3091,183,5547,8613,5534,657,3685,27101,8829,7026,4086,5594,1000,53834,10611,4915,5784	NDUFV2,PAX6,GLI2,EPAS1,ADGRG1,SOX9,ID2,ZFP36L1,NOTCH2,EPHB1,TGFB2,PRKCA,S1PR1,RORA,TRPS1,CRKL,FKBP1A,TGFBR3,HEXIM1,NEBL,BMP7,SRI,FREM2,APOE,ERRFI1,AMOT,CPE,SOX6,PDGFRB,GJA1,FGF2,FZD4,YAP1,PRICKLE1,PTCH1,PARVA,SOX4,VEGFA,ANGPTL4,ADM,SEMA5A,TCF7L2,HIF1A,AGT,PRCP,PLPP3,PPP3R1,BMPR1A,ITGAV,CACYBP,NRP1,NR2F2,SMAD1,MAPK1,CDH2,FGFRL1,PDLIM5,NTRK2,PTPN14
GO:0009119	ribonucleoside metabolic process	8.28451e-07	-14.0037	6.08173	250	37	0.0560606	660	10522	4.69847e+145	NDUFA5,NDUFV2,UQCRB,ATP6V1A,NDUFA4,CYCS,HSPA1A,AHCYL2,NDUFB4,COX6A1,ALDOC,COX7B,NDUFA6,AHCYL1,SULT1C4,ENO1,ATP1A2,NT5E,PGM1,ATP5L,GAPDH,COX7C,RHOQ,LDHA,AK4,ATP5E,PKM,NDUFB10,HSPA1B,ATP5G3,PGK1,ATP5C1,ALDOA,PGAM1,ATP5O,NUDT3,TPI1
GO:0023056	positive regulation of signaling	9.84422e-07	-13.8312	6.00682	971	98	0.148485	660	10522	200734,161742,55366,8655,2840,7157,2746,29978,5578,3303,64112,1399,7049,497661,10783,10614,3572,219736,6717,7159,7099,5159,10159,1491,27152,6647,55885,8767,2697,10962,8322,79971,1894,10413,9590,7422,6659,27230,9037,6009,2534,3094,558,7132,51495,3082,29767,657,8829,4504,5594,4281,7334,55161,658,3707,5270,9289,6662,5028,6507,4853,7042,7164,57462,2280,1123,2079,655,664,6386,81618,8682,7143,2247,2328…	SPRED2,SPRED1,LGR4,DYNLL1,GPR17,TP53,GLUD1,UBQLN2,PRKCA,HSPA1A,MOAP1,CRKL,TGFBR3,C18orf32,NEK6,HEXIM1,IL6ST,STOX1,SRI,TP53BP2,TLR4,PDGFRB,ATP6AP2,CTH,INTU,SOD1,LMO3,RIPK2,GJA1,MLLT11,FZD4,WLS,ECT2,YAP1,AKAP12,VEGFA,SOX4,SERP1,SEMA5A,RHEB,FYN,HINT1,AXL,TNFRSF1A,HACD3,HGF,TMOD2,BMPR1A,NRP1,MT3,MAPK1,MID1,UBE2N,TMEM33,BMPR1B,ITPKB,SERPINE2,ADGRG1,SOX9,P2RY1,SLC1A3,NOTCH2,TGFB2,TPD52L1,KIAA1161,FKBP1…
GO:1901657	glycosyl compound metabolic process	1.14757e-06	-13.6779	5.94022	274	39	0.0590909	660	10522	4.69847e+153	NDUFA5,NDUFV2,ATP6V1A,UQCRB,NDUFA4,CYCS,HSPA1A,AHCYL2,ERH,NDUFB4,COX6A1,ALDOC,COX7B,NDUFA6,AHCYL1,ENO1,SULT1C4,ATP1A2,NT5E,ATP5L,PGM1,GAPDH,COX7C,RHOQ,LDHA,AK4,ATP5E,PKM,AKR1C3,NDUFB10,HSPA1B,PGK1,ATP5G3,ATP5C1,ALDOA,PGAM1,ATP5O,NUDT3,TPI1
GO:0045597	positive regulation of cell differentiation	1.16074e-06	-13.6665	5.93527	554	64	0.0969697	660	10522	4681,5080,51760,2736,93145,1389,3400,5578,1496,1399,3572,4674,604,91653,1491,55885,8767,2697,3309,1894,5727,7422,1605,9037,6009,133,1809,5991,2534,7336,558,4023,3082,657,4086,8829,1272,658,3707,5270,2119,6662,3398,677,7042,30846,655,8724,348,6386,55553,2247,63976,7976,8654,6934,11075,2778,3091,183,4217,1000,4915,4780	NBL1,PAX6,SYT17,GLI2,OLFM2,CREBL2,ID4,PRKCA,CTNNA2,CRKL,IL6ST,NAP1L2,BCL6,BOC,CTH,LMO3,RIPK2,GJA1,HSPA5,ECT2,PTCH1,VEGFA,DAG1,SEMA5A,RHEB,ADM,DPYSL3,RFX3,FYN,UBE2V2,AXL,LPL,HGF,BMPR1A,SMAD1,NRP1,CNTN1,BMPR1B,ITPKB,SERPINE2,ETV5,SOX9,ID2,ZFP36L1,TGFB2,EHD2,BMP7,SNX3,APOE,SDCBP,SOX6,FGF2,PRDM16,FZD3,PDE5A,TCF7L2,STMN2,GNAS,HIF1A,AGT,MAP3K5,CDH2,NTRK2,NFE2L2
GO:0048468	cell development	1.16701e-06	-13.6611	5.93293	949	96	0.145455	660	10522	6096,4681,5080,2736,2034,25802,3400,1496,282991,7227,7049,604,2947,871,7099,2115,10006,91653,5159,23418,2823,6647,2697,8322,5990,7430,26108,55742,6659,5861,7422,1605,133,26084,5549,56776,9037,1809,2534,5991,10479,558,3730,29767,1191,657,4504,8829,5594,56288,1272,658,5454,10810,10160,6385,2119,6662,4983,6383,3398,6507,2047,7042,885,57462,1123,57633,10529,9355,655,5803,5864,348,1910,55553,124540,11…	RORB,NBL1,PAX6,GLI2,EPAS1,LMOD1,ID4,CTNNA2,BLOC1S2,TRPS1,TGFBR3,BCL6,GSTM3,SERPINH1,TLR4,ETV1,ABI1,BOC,PDGFRB,CRB1,GPM6A,SOD1,GJA1,FZD4,RFX2,EZR,PYGO1,PARVA,SOX4,RAB1A,VEGFA,DAG1,ADM,ARHGEF26,PRELP,FMN2,SEMA5A,DPYSL3,FYN,RFX3,SLC9A6,AXL,ANOS1,TMOD2,CLU,BMPR1A,MT3,NRP1,MAPK1,PARD3,CNTN1,BMPR1B,POU3F2,WASF3,FARP1,SDC4,ETV5,SOX9,OPHN1,SDC2,ID2,SLC1A3,EPHB1,TGFB2,CCK,KIAA1161,CHN1,LRRN1,NEBL,LHX2,BMP…
GO:0009116	nucleoside metabolic process	1.19097e-06	-13.6407	5.9241	264	38	0.0575758	660	10522	4.69847e+149	NDUFA5,NDUFV2,UQCRB,ATP6V1A,NDUFA4,CYCS,HSPA1A,AHCYL2,ERH,NDUFB4,COX6A1,ALDOC,COX7B,NDUFA6,AHCYL1,SULT1C4,ENO1,ATP1A2,NT5E,PGM1,ATP5L,GAPDH,COX7C,RHOQ,LDHA,AK4,ATP5E,PKM,NDUFB10,HSPA1B,ATP5G3,PGK1,ATP5C1,ALDOA,PGAM1,ATP5O,NUDT3,TPI1
GO:0006096	glycolytic process	1.2168e-06	-13.6193	5.91478	25	10	0.0151515	660	10522	5.23626e+37	PGM1,GAPDH,PGK1,ALDOC,ALDOA,LDHA,PKM,PGAM1,ENO1,TPI1
GO:0051246	regulation of protein metabolic process	1.2791e-06	-13.5694	5.89309	1671	150	0.227273	660	10522	144568,23291,5611,29978,5578,5621,84152,7049,10614,3572,4674,219736,7099,136319,5159,10159,6647,27303,3309,2764,7430,7422,6659,1476,56776,3336,7432,7132,1979,1191,81848,8829,4504,4086,3315,9806,10808,5270,6662,4983,55022,677,54205,5217,885,2280,966,23204,348,1910,6386,8682,23286,8654,3845,355,8412,6726,8613,7060,1054,55432,10220,4217,4915,1000,10140,161742,4534,200734,5080,7157,1389,324,3303,1399…	A2ML1,FBXW11,DNAJC3,UBQLN2,PRKCA,PRNP,PPP1R1B,TGFBR3,HEXIM1,IL6ST,NAP1L2,STOX1,TLR4,MTPN,PDGFRB,ATP6AP2,SOD1,RBMS3,HSPA5,GMFB,EZR,VEGFA,SOX4,CSTB,FMN2,HSPE1,VIP,TNFRSF1A,EIF4EBP2,CLU,SPRY4,NRP1,MT3,SMAD1,HSPB1,SPOCK2,HSPH1,SERPINE2,SOX9,OPHN1,PID1,ZFP36L1,CYCS,PFN2,CCK,FKBP1A,CD59,ARL6IP1,APOE,EDNRB,SDCBP,PEA15,WWC1,PDE5A,KRAS,FAS,BCAR3,SRP9,PLPP3,THBS4,CEBPG,YOD1,GDF11,MAP3K5,NTRK2,CDH2,TOB1,SPR…
GO:0042327	positive regulation of phosphorylation	1.48972e-06	-13.4169	5.82689	558	64	0.0969697	660	10522	5563,10808,3655,6662,6385,7157,1389,5028,5578,7042,7164,5217,885,1399,5899,3572,655,219736,1910,6386,7099,10006,5159,25999,92597,8682,6647,8767,2247,8322,3309,1894,8654,23286,3845,7422,3093,1605,355,8412,85440,2534,10392,183,3091,8613,7060,7132,6176,51495,3082,657,3685,1191,10220,4504,8829,4217,4915,5594,1000,4281,493,1272	PRKAA2,HSPH1,ITGA6,SOX9,SDC4,TP53,CREBL2,P2RY1,PRKCA,TGFB2,TPD52L1,PFN2,CCK,CRKL,RALB,IL6ST,BMP7,STOX1,EDNRB,SDCBP,TLR4,ABI1,PDGFRB,CLIP3,MOB1B,PEA15,SOD1,RIPK2,FGF2,FZD4,HSPA5,ECT2,PDE5A,WWC1,KRAS,VEGFA,UBE2K,DAG1,FAS,BCAR3,DOCK7,FYN,NOD1,AGT,HIF1A,PLPP3,THBS4,TNFRSF1A,RPLP1,HACD3,HGF,BMPR1A,ITGAV,CLU,GDF11,MT3,NRP1,MAP3K5,NTRK2,MAPK1,CDH2,MID1,ATP2B4,CNTN1
GO:0009967	positive regulation of signal transduction	1.53581e-06	-13.3865	5.81366	891	91	0.137879	660	10522	200734,161742,55366,8655,2840,7157,29978,5578,3303,64112,1399,7049,497661,10783,10614,3572,219736,7159,7099,5159,10159,1491,27152,6647,55885,8767,2697,10962,8322,79971,1894,10413,9590,7422,6659,9037,6009,2534,3094,558,7132,51495,3082,29767,657,8829,4504,5594,4281,7334,55161,658,3707,9289,6662,5028,4853,7042,7164,57462,2280,1123,2079,655,664,6386,81618,8682,2247,23286,8654,3845,10758,3093,8644,693…	SPRED2,SPRED1,LGR4,DYNLL1,GPR17,TP53,UBQLN2,PRKCA,HSPA1A,MOAP1,CRKL,TGFBR3,C18orf32,NEK6,HEXIM1,IL6ST,STOX1,TP53BP2,TLR4,PDGFRB,ATP6AP2,CTH,INTU,SOD1,LMO3,RIPK2,GJA1,MLLT11,FZD4,WLS,ECT2,YAP1,AKAP12,VEGFA,SOX4,SEMA5A,RHEB,FYN,HINT1,AXL,TNFRSF1A,HACD3,HGF,TMOD2,BMPR1A,NRP1,MT3,MAPK1,MID1,UBE2N,TMEM33,BMPR1B,ITPKB,ADGRG1,SOX9,P2RY1,NOTCH2,TGFB2,TPD52L1,KIAA1161,FKBP1A,CHN1,ERH,BMP7,BNIP3,SDCBP,ITM2…
GO:0001944	vasculature development	1.81576e-06	-13.219	5.74094	279	39	0.0590909	660	10522	5.0802e+159	PAX6,EPAS1,ADGRG1,ZFP36L1,EPHB1,TGFB2,PRKCA,S1PR1,RORA,CRKL,TGFBR3,APOE,ERRFI1,AMOT,PDGFRB,GJA1,FZD4,FGF2,PRICKLE1,YAP1,PARVA,VEGFA,SOX4,ANGPTL4,ADM,TCF7L2,SEMA5A,HIF1A,PRCP,PLPP3,PPP3R1,ITGAV,BMPR1A,NR2F2,NRP1,NTRK2,CDH2,MAPK1,PTPN14
GO:0006757	ATP generation from ADP	1.86689e-06	-13.1912	5.72888	26	10	0.0151515	660	10522	5.23626e+37	PGM1,GAPDH,PGK1,ALDOC,ALDOA,LDHA,PKM,PGAM1,ENO1,TPI1
GO:0009966	regulation of signal transduction	2.09706e-06	-13.075	5.67839	1824	160	0.242424	660	10522	23291,2736,55366,29978,5578,83999,5621,143686,143872,497661,7049,10783,10614,3572,219736,91851,6717,7099,5159,10159,6647,10962,79971,3309,10413,9590,7430,7422,6659,292,9037,6009,26084,7132,29767,1191,81848,9411,8829,4504,3315,5563,10808,5270,3655,6662,4983,55022,84133,4853,57462,2280,1123,114990,348,664,6386,8682,23433,63976,23286,8654,3845,440503,6934,355,8412,3091,8613,5534,55785,121512,7534,10…	FBXW11,GLI2,LGR4,UBQLN2,PRKCA,KREMEN1,PRNP,SESN3,ARHGAP42,C18orf32,TGFBR3,NEK6,HEXIM1,IL6ST,STOX1,CHRDL1,SRI,TLR4,PDGFRB,ATP6AP2,SOD1,MLLT11,WLS,HSPA5,YAP1,AKAP12,EZR,VEGFA,SOX4,SLC25A5,SEMA5A,RHEB,ARHGEF26,TNFRSF1A,TMOD2,CLU,SPRY4,ARHGAP29,NRP1,MT3,HSPB1,PRKAA2,HSPH1,SERPINE2,ITGA6,SOX9,OPHN1,PID1,ZNRF3,NOTCH2,KIAA1161,FKBP1A,CHN1,VASN,APOE,BNIP3,SDCBP,PEA15,RHOQ,PRDM16,WWC1,PDE5A,KRAS,PLIN5,TCF…
GO:0007155	cell adhesion	2.23556e-06	-13.011	5.65061	848	87	0.131818	660	10522	9588,9689,324,63827,5578,1901,6095,3303,1496,54749,64881,1399,9531,10049,57863,1008,56110,2023,91653,10006,1266,6159,6520,8767,4289,8322,3309,394,7430,55742,83604,23705,5861,6659,3417,1605,9037,2534,558,226,3730,482,10418,3315,1272,4026,3707,5098,9289,3655,6662,6138,682,8082,677,3337,7042,2047,140885,6164,2280,23657,10606,655,114990,10598,341640,6386,4045,3329,58494,54798,4907,7143,6128,3939,5315…	PRDX6,BZW1,APC,BCAN,PRKCA,S1PR1,RORA,HSPA1A,CTNNA2,EPDR1,PCDH20,CRKL,BAG3,DNAJB6,CADM3,CDH10,PCDHGA5,ENO1,BOC,ABI1,CNN3,RPL29,SLC3A2,RIPK2,MKLN1,FZD4,HSPA5,ARHGAP5,EZR,PARVA,TMEM47,CADM1,RAB1A,SOX4,IDH1,DAG1,SEMA5A,FYN,AXL,ALDOA,ANOS1,ATP1B2,SPON1,HSPB1,CNTN1,LPP,ITPKB,PCDHGC3,ADGRG1,ITGA6,SOX9,RPL15,BSG,SSPN,ZFP36L1,DNAJB1,TGFB2,EPHB1,SIRPA,RPL34,FKBP1A,SLC7A11,PAICS,BMP7,VASN,AHSA1,FREM2,SDCBP,…
GO:0032268	regulation of cellular protein metabolic process	2.33461e-06	-12.9677	5.63179	1564	141	0.213636	660	10522	144568,23291,5611,29978,5578,5621,84152,7049,10614,3572,4674,219736,7099,136319,5159,10159,6647,27303,3309,2764,7430,7422,6659,1476,3336,7132,1979,1191,81848,8829,4504,4086,3315,9806,10808,5270,6662,4983,55022,677,54205,5217,885,2280,966,23204,348,1910,6386,8682,23286,8654,3845,355,8412,6726,8613,7060,10220,4217,4915,1000,10140,161742,4534,200734,5080,7157,324,1389,3303,1399,90637,5899,10049,604,…	A2ML1,FBXW11,DNAJC3,UBQLN2,PRKCA,PRNP,PPP1R1B,TGFBR3,HEXIM1,IL6ST,NAP1L2,STOX1,TLR4,MTPN,PDGFRB,ATP6AP2,SOD1,RBMS3,HSPA5,GMFB,EZR,VEGFA,SOX4,CSTB,HSPE1,TNFRSF1A,EIF4EBP2,CLU,SPRY4,NRP1,MT3,SMAD1,HSPB1,SPOCK2,HSPH1,SERPINE2,SOX9,OPHN1,PID1,ZFP36L1,CYCS,PFN2,CCK,FKBP1A,CD59,ARL6IP1,APOE,EDNRB,SDCBP,PEA15,WWC1,PDE5A,KRAS,FAS,BCAR3,SRP9,PLPP3,THBS4,GDF11,MAP3K5,NTRK2,CDH2,TOB1,SPRED1,MTM1,SPRED2,PAX6…
GO:0044281	small molecule metabolic process	2.35869e-06	-12.9574	5.62733	1160	111	0.168182	660	10522	4698,7360,523,7381,27249,2746,6542,63827,4942,767,6095,3303,23382,23175,1390,53919,5825,230,2820,4199,4700,10768,27233,2023,477,1491,2731,6646,225,1350,2597,55312,2171,2739,514,27115,3417,27230,5549,133,7915,3094,51181,2983,226,7132,51495,4023,4504,54898,5594,9806,19,7167,5563,10090,6526,3707,4729,9334,771,682,4697,54205,6507,128,2079,4710,10690,1337,10606,51449,348,220963,501,1349,10728,51144,49…	NDUFA5,UGP2,ATP6V1A,UQCRB,MMADHC,GLUD1,SLC7A2,BCAN,OAT,CA8,RORA,HSPA1A,AHCYL2,LPIN1,CREM,SLCO1C1,ABCD3,ALDOC,GPD2,ME1,NDUFA6,AHCYL1,SULT1C4,ENO1,ATP1A2,CTH,GLDC,SOAT1,ABCD2,COX7C,GAPDH,RFK,FABP5,GLO1,ATP5E,PDE7B,IDH1,SERP1,PRELP,ADM,ALDH5A1,HINT1,DCXR,GUCY1B3,ALDOA,TNFRSF1A,HACD3,LPL,MT3,ELOVL2,MAPK1,SPOCK2,ABCA1,TPI1,PRKAA2,UST,SLC5A3,ITPKB,NDUFV2,B4GALT5,CA12,BSG,NDUFA4,CYCS,SLC1A3,ADH5,ERH,NDU…
GO:0022610	biological adhesion	2.46368e-06	-12.9139	5.60841	850	87	0.131818	660	10522	9588,9689,324,63827,5578,1901,6095,3303,1496,54749,64881,1399,9531,10049,57863,1008,56110,2023,91653,10006,1266,6159,6520,8767,4289,8322,3309,394,7430,55742,83604,23705,5861,6659,3417,1605,9037,2534,558,226,3730,482,10418,3315,1272,4026,3707,5098,9289,3655,6662,6138,682,8082,677,3337,7042,2047,140885,6164,2280,23657,10606,655,114990,10598,341640,6386,4045,3329,58494,54798,4907,7143,6128,3939,5315…	PRDX6,BZW1,APC,BCAN,PRKCA,S1PR1,RORA,HSPA1A,CTNNA2,EPDR1,PCDH20,CRKL,BAG3,DNAJB6,CADM3,CDH10,PCDHGA5,ENO1,BOC,ABI1,CNN3,RPL29,SLC3A2,RIPK2,MKLN1,FZD4,HSPA5,ARHGAP5,EZR,PARVA,TMEM47,CADM1,RAB1A,SOX4,IDH1,DAG1,SEMA5A,FYN,AXL,ALDOA,ANOS1,ATP1B2,SPON1,HSPB1,CNTN1,LPP,ITPKB,PCDHGC3,ADGRG1,ITGA6,SOX9,RPL15,BSG,SSPN,ZFP36L1,DNAJB1,TGFB2,EPHB1,SIRPA,RPL34,FKBP1A,SLC7A11,PAICS,BMP7,VASN,AHSA1,FREM2,SDCBP,…
GO:0032787	monocarboxylic acid metabolic process	2.50847e-06	-12.8958	5.60059	304	41	0.0621212	660	10522	5.5631e+172	PRKAA2,UST,BSG,SLC1A3,BCAN,LPIN1,CREM,SLCO1C1,ABCD3,ALDOC,ME1,PTGES3,ENO1,HSD17B12,LDHB,GLDC,PGM1,ABCD2,GAPDH,BCKDHB,RDH10,LDHA,GLO1,PNPLA8,PKM,IDH1,CPT1A,AKR1C3,ALDH5A1,MPC2,PGK1,HIF1A,DCXR,ALDOA,TNFRSF1A,HACD3,LPL,GPAM,PGAM1,ELOVL2,TPI1
GO:1902533	positive regulation of intracellular signal transduction	2.55051e-06	-12.8792	5.59337	543	62	0.0939394	660	10522	3707,200734,161742,9289,2840,6662,7157,5028,4853,5578,7042,7164,3303,57462,1399,2280,497661,10783,10614,3572,219736,6386,7099,5159,1491,8682,6647,8767,2697,2247,8322,79971,1894,8654,23286,9590,3845,10758,7422,8644,9037,6009,6934,355,3304,2534,10392,3094,183,558,7132,51495,3082,3685,4217,4504,8829,4915,1000,5594,4281,7334	ITPKB,SPRED2,SPRED1,ADGRG1,GPR17,SOX9,TP53,P2RY1,NOTCH2,PRKCA,TGFB2,TPD52L1,HSPA1A,KIAA1161,CRKL,FKBP1A,C18orf32,NEK6,HEXIM1,IL6ST,STOX1,SDCBP,TLR4,PDGFRB,CTH,PEA15,SOD1,RIPK2,GJA1,FGF2,FZD4,WLS,ECT2,PDE5A,WWC1,AKAP12,KRAS,TRAF3IP2,VEGFA,AKR1C3,SEMA5A,RHEB,TCF7L2,FAS,HSPA1B,FYN,NOD1,HINT1,AGT,AXL,TNFRSF1A,HACD3,HGF,ITGAV,MAP3K5,MT3,NRP1,NTRK2,CDH2,MAPK1,MID1,UBE2N
GO:0044282	small molecule catabolic process	2.67181e-06	-12.8328	5.57319	221	33	0.05	660	10522	2.74649e+133	GLUD1,OAT,AHCYL2,LPIN1,ADH5,ABCD3,FUT9,ALDOC,GPD2,PCYOX1,APOE,ALDH7A1,AHCYL1,ENO1,GLDC,CTH,PGM1,GAPDH,ABCD2,BCKDHB,PKM,AKR1C3,CPT1A,DDAH1,ALDH5A1,DCXR,PGK1,FUT10,ALDOA,MT3,PGAM1,TPI1,NUDT3
GO:0007166	cell surface receptor signaling pathway	2.8115e-06	-12.7818	5.55106	1244	117	0.177273	660	10522	23291,161742,200734,2736,5080,55366,523,2840,8601,324,83999,282991,64112,9531,7049,170261,3572,534,91851,7321,7099,529,1363,91653,10006,5159,8767,10962,8322,79971,139411,5727,5868,26108,7422,6659,9037,54331,2534,11167,10479,558,7132,3730,1979,3082,657,166647,8829,4504,4086,3315,5594,6738,2139,4281,19,7334,56288,658,1272,5563,3707,9019,9289,3655,6662,6383,682,4853,5028,10787,84133,7042,2047,7102,5…	FBXW11,SPRED1,SPRED2,GLI2,PAX6,LGR4,ATP6V1A,GPR17,RGS20,APC,KREMEN1,BLOC1S2,MOAP1,BAG3,TGFBR3,ZCCHC12,IL6ST,ATP6V1G2,CHRDL1,UBE2D1,TLR4,ATP6V1E1,CPE,BOC,ABI1,PDGFRB,RIPK2,MLLT11,FZD4,WLS,PTCHD1,PTCH1,RAB5A,PYGO1,VEGFA,SOX4,SEMA5A,GNG2,FYN,FSTL1,SLC9A6,AXL,TNFRSF1A,ANOS1,EIF4EBP2,HGF,BMPR1A,ADGRA3,NRP1,MT3,SMAD1,HSPB1,MAPK1,TROVE2,EYA2,MID1,ABCA1,UBE2N,PARD3,BMPR1B,CNTN1,PRKAA2,ITPKB,MPZL1,ADGRG1,…
GO:0055114	oxidation-reduction process	2.88466e-06	-12.7561	5.53991	605	67	0.101515	660	10522	55349,4698,9588,7360,7381,6648,5507,2746,143686,5255,5825,25994,3572,230,2820,4199,4700,4129,9572,2023,2731,6647,225,2597,1350,3417,444,4257,7915,51181,226,5500,4128,4504,7167,4729,1734,734,55022,4697,54205,128,4710,1337,51449,501,1349,51144,81542,3945,223,5236,594,157506,3939,5315,8644,80777,1374,4716,2778,5230,5352,84293,4190,5223,79901	CHDH,NDUFA5,PRDX6,UGP2,UQCRB,SOD2,PPP1R3C,GLUD1,SESN3,PHKA1,ABCD3,HIGD1A,IL6ST,ALDOC,GPD2,ME1,NDUFA6,MAOB,NR1D1,ENO1,GLDC,SOD1,ABCD2,GAPDH,COX7C,IDH1,ASPH,MGST1,ALDH5A1,DCXR,ALDOA,PPP1CB,MAOA,MT3,TPI1,NDUFV2,DIO2,OSGIN2,PID1,NDUFA4,CYCS,ADH5,NDUFB4,COX6A1,PCYOX1,ALDH7A1,COX7B,HSD17B12,TMX1,LDHB,ALDH9A1,PGM1,BCKDHB,RDH10,LDHA,PKM,AKR1C3,CYB5B,CPT1A,NDUFB10,GNAS,PGK1,PLOD2,FAM213A,MDH1,PGAM1,CYBRD1
GO:0019320	hexose catabolic process	2.95128e-06	-12.7333	5.52999	33	11	0.0166667	660	10522	5.23626e+43	PGM1,GAPDH,PGK1,FUT9,FUT10,ALDOC,ALDOA,PKM,ENO1,PGAM1,TPI1
GO:1902531	regulation of intracellular signal transduction	3.07724e-06	-12.6915	5.51184	1140	109	0.165152	660	10522	23291,200734,4534,161742,2840,6648,7157,5578,6095,3303,5621,1399,143686,143872,7049,497661,10783,10614,3572,219736,604,6717,7159,7099,57514,5159,10159,1491,6647,55885,8767,2697,8322,79971,394,1894,9590,7430,3301,7422,1605,9037,6009,26084,2534,3094,7466,558,7132,51495,3082,1191,81848,9411,8829,4504,3315,5594,4281,19,7334,10252,5563,10808,3707,10160,5270,9289,6662,4983,5028,4853,2047,7042,7164,5746…	FBXW11,SPRED2,MTM1,SPRED1,GPR17,SOD2,TP53,PRKCA,RORA,HSPA1A,PRNP,CRKL,SESN3,ARHGAP42,TGFBR3,C18orf32,NEK6,HEXIM1,IL6ST,STOX1,BCL6,SRI,TP53BP2,TLR4,ARHGAP31,PDGFRB,ATP6AP2,CTH,SOD1,LMO3,RIPK2,GJA1,FZD4,WLS,ARHGAP5,ECT2,AKAP12,EZR,DNAJA1,VEGFA,DAG1,SEMA5A,RHEB,ARHGEF26,FYN,HINT1,WFS1,AXL,TNFRSF1A,HACD3,HGF,CLU,SPRY4,ARHGAP29,NRP1,MT3,HSPB1,MAPK1,MID1,ABCA1,UBE2N,SPRY1,PRKAA2,HSPH1,ITPKB,FARP1,SERPI…
GO:0072358	cardiovascular system development	3.08956e-06	-12.6875	5.5101	285	39	0.0590909	660	10522	5.0802e+159	PAX6,EPAS1,ADGRG1,ZFP36L1,EPHB1,TGFB2,PRKCA,S1PR1,RORA,CRKL,TGFBR3,APOE,ERRFI1,AMOT,PDGFRB,GJA1,FZD4,FGF2,PRICKLE1,YAP1,PARVA,VEGFA,SOX4,ANGPTL4,ADM,TCF7L2,SEMA5A,HIF1A,PRCP,PLPP3,PPP3R1,ITGAV,BMPR1A,NR2F2,NRP1,NTRK2,CDH2,MAPK1,PTPN14
GO:0001568	blood vessel development	3.43825e-06	-12.5805	5.46366	265	37	0.0560606	660	10522	5.0802e+150	PAX6,EPAS1,ADGRG1,ZFP36L1,TGFB2,PRKCA,EPHB1,S1PR1,RORA,CRKL,TGFBR3,APOE,AMOT,PDGFRB,GJA1,FGF2,FZD4,PRICKLE1,YAP1,PARVA,VEGFA,SOX4,ANGPTL4,ADM,TCF7L2,SEMA5A,HIF1A,PRCP,PLPP3,PPP3R1,BMPR1A,ITGAV,NRP1,NR2F2,CDH2,MAPK1,NTRK2
GO:0048667	cell morphogenesis involved in neuron differentiation	3.44819e-06	-12.5777	5.46241	297	40	0.0606061	660	10522	5.08027e+164	PAX6,GLI2,FARP1,SDC2,OPHN1,ID2,SLC1A3,TGFB2,EPHB1,CTNNA2,CCK,CHN1,LRRN1,LHX2,BMP7,PTPRZ1,RAB3A,ETV1,ABI1,BOC,SOD1,TNR,FZD3,EZR,KRAS,VEGFA,DAG1,NFIB,PRELP,DOCK7,FYN,SLC9A6,NDN,ANOS1,B4GAT1,RPL24,NRP1,MAPK1,PARD3,BMPR1B
GO:0019674	NAD metabolic process	3.68087e-06	-12.5124	5.43405	40	12	0.0181818	660	10522	2.59752e+47	GAPDH,PGK1,ALDOC,ALDOA,LDHA,NADK2,MDH1,PKM,PGAM1,ENO1,TPI1,LDHB
GO:0046365	monosaccharide catabolic process	3.68087e-06	-12.5124	5.43405	40	12	0.0181818	660	10522	5.23626e+48	PGM1,GAPDH,PGK1,FUT9,DCXR,FUT10,ALDOC,ALDOA,PKM,PGAM1,ENO1,TPI1
GO:2000377	regulation of reactive oxygen species metabolic process	3.89411e-06	-12.456	5.40959	93	19	0.0287879	660	10522	6.64772e+75	SOD1,TP53,PID1,VDAC1,AKR1C3,PLIN5,DDAH1,HIF1A,AGT,BMP7,PRCP,BNIP3,CLU,HSP90AA1,MT3,TLR4,PDGFRB,ATP2B4,NFE2L2
GO:0042330	taxis	3.94539e-06	-12.443	5.40391	256	36	0.0545455	660	10522	5.08027e+149	PAX6,GLI2,OPHN1,ID2,EPHB1,TGFB2,S1PR1,CMTM6,CHN1,LHX2,BMP7,EDNRB,ETV1,AMOT,BOC,PDGFRB,TNR,FGF2,FZD3,ANO6,EZR,KRAS,PARVA,VEGFA,NFIB,DAG1,SEMA5A,FYN,ANOS1,HGF,RPL24,B4GAT1,ITGAV,NRP1,MAPK1,BMPR1B
GO:2000026	regulation of multicellular organismal development	4.04249e-06	-12.4186	5.39335	1107	106	0.160606	660	10522	4534,4681,5080,51760,2736,55366,3400,5578,1901,7227,7049,3572,8364,4674,219736,604,7099,136319,5159,1491,6647,8767,2697,8322,3309,1894,10413,5727,7422,1605,9037,6009,133,1809,5991,2534,7336,221074,558,7132,3082,657,8829,4504,4086,3315,56288,10252,1272,658,10090,5454,10810,3707,5270,9289,6662,2119,6383,3398,677,84133,2047,7042,55589,7037,135228,1123,2202,57633,655,114990,8724,5803,348,1910,6386,54…	MTM1,NBL1,PAX6,SYT17,GLI2,LGR4,ID4,PRKCA,S1PR1,TRPS1,TGFBR3,IL6ST,HIST1H4C,NAP1L2,STOX1,BCL6,TLR4,MTPN,PDGFRB,CTH,SOD1,RIPK2,GJA1,FZD4,HSPA5,ECT2,YAP1,PTCH1,VEGFA,DAG1,SEMA5A,RHEB,ADM,DPYSL3,RFX3,FYN,UBE2V2,SLC39A12,AXL,TNFRSF1A,HGF,BMPR1A,NRP1,MT3,SMAD1,HSPB1,PARD3,SPRY1,CNTN1,BMPR1B,UST,POU3F2,WASF3,ITPKB,SERPINE2,ADGRG1,SOX9,ETV5,SDC2,ID2,ZFP36L1,ZNRF3,EPHB1,TGFB2,BMP2K,TFRC,CD109,CHN1,EFEMP1,…
GO:0006094	gluconeogenesis	4.11193e-06	-12.4016	5.38595	28	10	0.0151515	660	10522	5.23626e+37	PGM1,GAPDH,PGK1,ALDOC,GPD2,ALDOA,MDH1,ENO1,PGAM1,TPI1
GO:0001934	positive regulation of protein phosphorylation	4.35408e-06	-12.3444	5.3611	528	60	0.0909091	660	10522	10808,6662,6385,7157,1389,5028,5578,7042,7164,5217,885,1399,5899,3572,655,219736,1910,6386,7099,10006,5159,25999,8682,6647,8767,2247,8322,3309,1894,23286,8654,3845,7422,3093,1605,355,8412,85440,2534,10392,183,8613,7060,7132,6176,51495,3082,657,3685,1191,10220,4504,8829,4217,4915,5594,1000,4281,493,1272	HSPH1,SOX9,SDC4,TP53,CREBL2,P2RY1,PRKCA,TGFB2,TPD52L1,PFN2,CCK,CRKL,RALB,IL6ST,BMP7,STOX1,EDNRB,SDCBP,TLR4,ABI1,PDGFRB,CLIP3,PEA15,SOD1,RIPK2,FGF2,FZD4,HSPA5,ECT2,WWC1,PDE5A,KRAS,VEGFA,UBE2K,DAG1,FAS,BCAR3,DOCK7,FYN,NOD1,AGT,PLPP3,THBS4,TNFRSF1A,RPLP1,HACD3,HGF,BMPR1A,ITGAV,CLU,GDF11,MT3,NRP1,MAP3K5,NTRK2,MAPK1,CDH2,MID1,ATP2B4,CNTN1
GO:0030278	regulation of ossification	4.45506e-06	-12.3215	5.35115	111	21	0.0318182	660	10522	6.09627e+85	RORB,INTU,GJA1,SOX9,ANO6,PTCH1,ID2,ID4,TGFB2,S1PR1,BMP2K,GNAS,HIF1A,IL6ST,BMP7,HGF,BMPR1A,SMAD1,MAPK1,TOB1,BMPR1B
GO:0048878	chemical homeostasis	4.59484e-06	-12.2906	5.33773	517	59	0.0893939	660	10522	5563,5080,2034,523,2840,794,771,6648,5028,1901,6095,7037,10804,5621,344905,143686,6786,534,361,6717,348,58515,1910,664,51606,529,477,6646,2512,6647,2697,2247,5727,6659,7422,51129,133,6934,23516,8671,22841,183,3091,9975,5547,221074,10479,7466,51495,4023,482,3685,57678,7779,4504,19,493,79901,84239	PRKAA2,PAX6,EPAS1,ATP6V1A,GPR17,CALB2,CA12,SOD2,P2RY1,S1PR1,RORA,TFRC,GJB6,PRNP,ATP13A5,SESN3,STIM1,ATP6V1G2,AQP4,SRI,APOE,SELENOK,EDNRB,BNIP3,ATP6V1H,ATP6V1E1,ATP1A2,SOAT1,FTL,SOD1,GJA1,FGF2,PTCH1,SOX4,VEGFA,ANGPTL4,ADM,TCF7L2,SLC39A14,SLC4A4,RAB11FIP2,AGT,HIF1A,NR1D2,PRCP,SLC39A12,SLC9A6,WFS1,HACD3,LPL,ATP1B2,ITGAV,GPAM,SLC30A1,MT3,ABCA1,ATP2B4,CYBRD1,ATP13A4
GO:0035295	tube development	5.25857e-06	-12.1557	5.27913	335	43	0.0651515	660	10522	5.08027e+179	PAX6,GLI2,SERPINE2,LGR4,EPAS1,ADGRG1,ITGA6,SOX9,SDC4,ID2,ZFP36L1,TGFB2,TRPS1,LHX2,BMP7,RAB3A,EDNRB,ERRFI1,PDGFRB,ATP6AP2,INTU,GJA1,FGF2,FZD3,RDH10,YAP1,PTCH1,PRICKLE1,KRAS,VEGFA,SOX4,DAG1,NFIB,ADM,GZF1,HIF1A,PPP3R1,BMPR1A,GDF11,SMAD1,NRP1,MAPK1,SPRY1
GO:0006811	ion transport	5.50665e-06	-12.1096	5.25911	778	80	0.121212	660	10522	523,7381,6542,55879,53919,6786,5825,6567,534,2556,6717,529,477,2823,225,6520,1350,2697,56262,514,7416,444,23516,2534,221074,10479,51669,482,4504,2742,19,84239,5563,6526,55532,771,2565,682,4697,6538,6507,23209,7037,1347,2280,344905,23657,6509,1337,361,5864,51449,348,58515,220963,1349,51606,26207,6506,2512,10632,2247,196527,50640,1374,6565,57685,25874,57515,8671,80036,518,509,3782,3685,7779,284111,…	ATP6V1A,UQCRB,SLC7A2,GABRQ,SLCO1C1,STIM1,ABCD3,SLC16A2,ATP6V1G2,GABRA3,SRI,ATP6V1E1,ATP1A2,GPM6A,ABCD2,SLC3A2,COX7C,GJA1,LRRC8A,ATP5E,VDAC1,ASPH,SLC39A14,FYN,SLC39A12,SLC9A6,SARAF,ATP1B2,MT3,GLRA2,ABCA1,ATP13A4,PRKAA2,SLC5A3,SLC30A10,CA12,GABRG1,BSG,NDUFA4,SLC6A11,SLC1A3,MLC1,TFRC,COX7A2,FKBP1A,ATP13A5,SLC7A11,SLC1A4,COX6A1,AQP4,RAB3A,PCYOX1,APOE,SELENOK,SLC16A9,COX7B,ATP6V1H,PITPNC1,SLC1A2,FTL,A…
GO:1902580	single-organism cellular localization	5.68975e-06	-12.0768	5.24491	691	73	0.110606	660	10522	5080,51760,6156,7227,282991,64112,23167,604,1363,6159,6647,6133,3841,80273,6160,6169,5727,7430,5868,6232,514,5861,1605,56776,7132,6176,3838,4504,5594,3315,19,85439,56288,10252,5563,55204,2119,4983,6138,682,5028,7042,134266,6164,30846,5864,23204,348,6386,3320,3329,6154,10632,6128,6129,6229,144165,55327,8644,1374,6189,6726,3091,183,518,509,5534,11031,6152,1000,539,6727,10140	PAX6,SYT17,RPL30,TRPS1,BLOC1S2,MOAP1,EFR3A,BCL6,CPE,RPL29,SOD1,RPL9,KPNA5,GRPEL1,RPL31,RPL38,PTCH1,EZR,RAB5A,RPS27,ATP5E,RAB1A,DAG1,FMN2,TNFRSF1A,RPLP1,KPNA2,MT3,MAPK1,HSPB1,ABCA1,STON2,PARD3,SPRY1,PRKAA2,GOLPH3L,ETV5,OPHN1,RPL15,BSG,P2RY1,TGFB2,GRPEL2,RPL34,EHD2,RAB3A,ARL6IP1,APOE,SDCBP,HSP90AA1,HSPD1,RPL26,ATP5L,RPL6,RPL7,RPS24,PRICKLE1,LIN7C,AKR1C3,CPT1A,RPS3A,SRP9,HIF1A,AGT,ATP5G3,ATP5C1,PPP3…
GO:0006735	NADH regeneration	5.72527e-06	-12.0706	5.2422	18	8	0.0121212	660	10522	2.59752e+29	GAPDH,PGK1,ALDOC,ALDOA,PKM,PGAM1,ENO1,TPI1
GO:0061718	glucose catabolic process to pyruvate	5.72527e-06	-12.0706	5.2422	18	8	0.0121212	660	10522	2.59752e+29	GAPDH,PGK1,ALDOC,ALDOA,PKM,PGAM1,ENO1,TPI1
GO:0061621	canonical glycolysis	5.72527e-06	-12.0706	5.2422	18	8	0.0121212	660	10522	2.59752e+29	GAPDH,PGK1,ALDOC,ALDOA,PKM,PGAM1,ENO1,TPI1
GO:0008284	positive regulation of cell proliferation	5.99341e-06	-12.0249	5.22233	439	52	0.0787879	660	10522	5454,5080,2736,9289,6662,2119,3398,55022,3400,5578,7042,1901,885,7037,966,1399,7049,3572,219736,604,1910,6386,7099,29923,5159,8767,2247,7976,1871,10413,1271,3845,6659,7422,292,8644,9037,133,3091,183,7060,7432,9180,3082,657,3685,57678,8829,4217,4915,5594,55122	POU3F2,PAX6,GLI2,ADGRG1,SOX9,ETV5,ID2,PID1,ID4,PRKCA,TGFB2,S1PR1,CCK,TFRC,CD59,CRKL,TGFBR3,IL6ST,STOX1,BCL6,EDNRB,SDCBP,TLR4,HILPDA,PDGFRB,RIPK2,FGF2,FZD3,E2F3,YAP1,CNTFR,KRAS,SOX4,VEGFA,SLC25A5,AKR1C3,SEMA5A,ADM,HIF1A,AGT,THBS4,VIP,OSMR,HGF,BMPR1A,ITGAV,GPAM,NRP1,MAP3K5,NTRK2,MAPK1,AKIRIN2
GO:0006839	mitochondrial transport	6.98202e-06	-11.8722	5.15602	151	25	0.0378788	660	10522	5.56311e+102	PRKAA2,ATP5L,GRPEL1,DYNLL1,TP53,HEBP2,ATP5E,VDAC1,SLC25A5,CPT1A,HSPA1A,GRPEL2,BLOC1S2,MOAP1,MPC2,ATP5G3,ATP5C1,PPP3R1,YWHAZ,BNIP3,TP53BP2,HSP90AA1,HSPD1,ATP5O,EYA2
GO:0006733	oxidoreduction coenzyme metabolic process	7.17397e-06	-11.8451	5.14424	80	17	0.0257576	660	10522	5.23626e+69	PGM1,GAPDH,LDHA,NADK2,PKM,IDH1,MPC2,DCXR,PGK1,ALDOC,ALDOA,ME1,MDH1,ENO1,PGAM1,TPI1,LDHB
GO:0048514	blood vessel morphogenesis	7.52174e-06	-11.7977	5.12368	211	31	0.0469697	660	10522	2.6972e+124	GJA1,EPAS1,FGF2,ADGRG1,FZD4,YAP1,ZFP36L1,PARVA,SOX4,PRKCA,VEGFA,TGFB2,EPHB1,S1PR1,RORA,ANGPTL4,ADM,SEMA5A,TGFBR3,HIF1A,PRCP,PPP3R1,APOE,BMPR1A,ITGAV,NRP1,NR2F2,AMOT,CDH2,NTRK2,PDGFRB
GO:0051179	localization	7.55133e-06	-11.7938	5.12198	3341	261	0.395455	660	10522	51014,3400,7227,2173,7049,6786,6567,57863,2556,1363,29106,22836,6133,79971,9590,55742,292,56776,79666,291,7432,226,51669,689,8829,3315,64393,10808,3655,6662,4983,4697,6507,134266,344905,966,2280,23657,361,51449,348,220963,6386,58494,29967,23515,8682,6154,2512,196527,6229,1374,440503,56171,6726,57685,114885,8671,3091,7060,509,4692,5534,3782,55353,1000,6727,4681,4534,5375,51760,9522,523,324,3303,28…	TMED7,ID4,TRPS1,FABP7,TGFBR3,STIM1,SLC16A2,CADM3,GABRA3,CPE,SCG3,RHOBTB3,RPL9,WLS,AKAP12,PARVA,SLC25A5,FMN2,PLEKHF2,SLC25A4,VIP,ALDOA,SARAF,BTF3,NRP1,HSPB1,ZMAT3,HSPH1,ITGA6,SOX9,OPHN1,NDUFA4,SLC1A3,GRPEL2,ATP13A5,CD59,FKBP1A,SLC7A11,AQP4,PCYOX1,APOE,SLC16A9,SDCBP,JAM2,LRP12,MORC3,PEA15,RPL26,FTL,ANO6,RPS24,CPT1A,PLIN5,DNAH7,SRP9,CACHD1,OSBPL11,SLC4A4,HIF1A,THBS4,ATP5C1,NDN,PPP3R1,KCNN3,LAPTM4B,C…
GO:0031325	positive regulation of cellular metabolic process	7.74406e-06	-11.7686	5.11103	1850	159	0.240909	660	10522	6096,23291,2736,55366,2034,5611,3400,29978,5578,23175,7227,1390,3572,4674,219736,4129,2115,7099,5159,84333,6647,27303,10962,10486,3309,10413,9590,7430,7422,6659,3336,7432,7132,1191,8829,4504,4086,3315,23586,5563,10808,3655,6662,2119,55022,677,54205,5217,885,2280,9355,348,1910,6386,8682,23433,63976,23286,8654,3845,1374,4781,440503,6934,7025,355,8412,3091,8613,7060,4692,1054,5534,10220,4217,4915,10…	RORB,FBXW11,GLI2,LGR4,EPAS1,DNAJC3,ID4,UBQLN2,PRKCA,LPIN1,TRPS1,CREM,IL6ST,NAP1L2,STOX1,MAOB,ETV1,TLR4,PDGFRB,PCGF5,SOD1,RBMS3,MLLT11,CAP2,HSPA5,YAP1,AKAP12,EZR,VEGFA,SOX4,HSPE1,VIP,TNFRSF1A,CLU,NRP1,MT3,SMAD1,HSPB1,DDX58,PRKAA2,HSPH1,ITGA6,SOX9,ETV5,PID1,ZFP36L1,CYCS,PFN2,CCK,FKBP1A,LHX2,APOE,EDNRB,SDCBP,PEA15,RHOQ,PRDM16,WWC1,PDE5A,KRAS,CPT1A,NFIB,PLIN5,TCF7L2,NR2F1,FAS,BCAR3,HIF1A,PLPP3,THBS4,…
GO:0022008	neurogenesis	7.79314e-06	-11.7623	5.10829	1057	101	0.15303	660	10522	6096,4681,5080,51760,2736,3400,1901,6095,1496,282991,2173,3572,4674,604,2115,7099,10006,91653,136319,23418,2823,6647,2697,8322,3309,1894,5727,7430,10413,6659,7422,1605,133,5549,6009,9037,1809,2534,7336,10479,221074,558,3730,3082,1191,657,4504,8829,5594,56288,1272,658,10090,5454,10810,10160,5270,9289,6385,2119,6662,4983,6383,3398,6507,5028,2047,7042,885,1123,57633,9355,655,8724,5803,5864,348,1910,…	RORB,NBL1,PAX6,SYT17,GLI2,ID4,S1PR1,RORA,CTNNA2,BLOC1S2,FABP7,IL6ST,NAP1L2,BCL6,ETV1,TLR4,ABI1,BOC,MTPN,CRB1,GPM6A,SOD1,GJA1,FZD4,HSPA5,ECT2,PTCH1,EZR,YAP1,SOX4,VEGFA,DAG1,ADM,PRELP,RHEB,SEMA5A,DPYSL3,FYN,UBE2V2,SLC9A6,SLC39A12,AXL,ANOS1,HGF,CLU,BMPR1A,MT3,NRP1,MAPK1,PARD3,CNTN1,BMPR1B,UST,POU3F2,WASF3,FARP1,SERPINE2,ADGRG1,SDC4,ETV5,SOX9,OPHN1,SDC2,ID2,SLC1A3,P2RY1,EPHB1,TGFB2,CCK,CHN1,LRRN1,LHX…
GO:2001233	regulation of apoptotic signaling pathway	8.21876e-06	-11.7091	5.08519	275	37	0.0560606	660	10522	1.08084e+147	HSPH1,ITGA6,DYNLL1,SOD2,TP53,TGFB2,TPD52L1,HSPA1A,MOAP1,BNIP3,TP53BP2,ITM2C,CTH,PEA15,SOD1,MLLT11,YAP1,DNAJA1,SLC25A5,TCF7L2,HSPA1B,FAS,FYN,TIMP3,HIF1A,AGT,WFS1,PPP3R1,HGF,YWHAZ,ITGAV,CLU,NRP1,HSPB1,EYA2,NFE2L2,BMPR1B
GO:0006935	chemotaxis	9.27262e-06	-11.5884	5.0328	255	35	0.0530303	660	10522	5.08027e+145	PAX6,GLI2,OPHN1,EPHB1,TGFB2,S1PR1,CMTM6,CHN1,LHX2,BMP7,EDNRB,ETV1,AMOT,BOC,PDGFRB,TNR,FGF2,FZD3,ANO6,EZR,KRAS,PARVA,VEGFA,NFIB,DAG1,SEMA5A,FYN,ANOS1,HGF,RPL24,B4GAT1,ITGAV,NRP1,MAPK1,BMPR1B
GO:0061620	glycolytic process through glucose-6-phosphate	9.34769e-06	-11.5804	5.0293	19	8	0.0121212	660	10522	2.59752e+29	GAPDH,PGK1,ALDOC,ALDOA,PKM,PGAM1,ENO1,TPI1
GO:0061615	glycolytic process through fructose-6-phosphate	9.34769e-06	-11.5804	5.0293	19	8	0.0121212	660	10522	2.59752e+29	GAPDH,PGK1,ALDOC,ALDOA,PKM,PGAM1,ENO1,TPI1
GO:0098609	cell-cell adhesion	9.62487e-06	-11.5512	5.0166	590	64	0.0969697	660	10522	3707,9588,5098,3655,9689,6662,682,6138,677,3337,7042,6095,3303,1496,6164,64881,2280,1399,9531,23657,10049,10606,655,10598,114990,57863,1008,6386,3329,58494,56110,2023,10006,54798,4907,1266,6159,6520,8767,7143,3309,6128,3939,7430,55742,83604,23705,5315,5861,6659,3417,355,2778,2534,8613,7060,226,7534,3685,6152,53834,1000,3315,10611	ITPKB,PRDX6,PCDHGC3,ITGA6,BZW1,SOX9,BSG,RPL15,ZFP36L1,DNAJB1,TGFB2,RORA,HSPA1A,CTNNA2,RPL34,PCDH20,FKBP1A,CRKL,BAG3,SLC7A11,DNAJB6,PAICS,BMP7,AHSA1,VASN,CADM3,CDH10,SDCBP,HSPD1,JAM2,PCDHGA5,ENO1,ABI1,DCHS2,NT5E,CNN3,RPL29,SLC3A2,RIPK2,TNR,HSPA5,RPL6,LDHA,EZR,PARVA,TMEM47,CADM1,PKM,RAB1A,SOX4,IDH1,FAS,GNAS,FYN,PLPP3,THBS4,ALDOA,YWHAZ,ITGAV,RPL24,FGFRL1,CDH2,HSPB1,PDLIM5
GO:0030003	cellular cation homeostasis	1.05559e-05	-11.4588	4.9765	278	37	0.0560606	660	10522	5.23284e+146	ATP6V1A,GPR17,CALB2,P2RY1,S1PR1,TFRC,PRNP,ATP13A5,STIM1,ATP6V1G2,SRI,APOE,SELENOK,EDNRB,BNIP3,ATP6V1H,ATP6V1E1,ATP1A2,FTL,SOD1,GJA1,FGF2,ADM,SLC39A14,SLC4A4,HIF1A,AGT,SLC39A12,WFS1,SLC9A6,ATP1B2,ITGAV,SLC30A1,MT3,ATP2B4,CYBRD1,ATP13A4
GO:0046031	ADP metabolic process	1.17007e-05	-11.3559	4.93179	31	10	0.0151515	660	10522	5.23626e+37	PGM1,GAPDH,PGK1,ALDOC,ALDOA,LDHA,PKM,PGAM1,ENO1,TPI1
GO:0019319	hexose biosynthetic process	1.17007e-05	-11.3559	4.93179	31	10	0.0151515	660	10522	5.23626e+37	PGM1,GAPDH,PGK1,ALDOC,GPD2,ALDOA,MDH1,ENO1,PGAM1,TPI1
GO:0006006	glucose metabolic process	1.20686e-05	-11.3249	4.91834	83	17	0.0257576	660	10522	5.23626e+67	PGM1,GAPDH,FABP5,PKM,CPT1A,SERP1,CREM,ALDH5A1,DCXR,PGK1,ALDOC,ALDOA,GPD2,MDH1,ENO1,PGAM1,TPI1
GO:0006165	nucleoside diphosphate phosphorylation	1.37493e-05	-11.1945	4.86172	38	11	0.0166667	660	10522	5.23626e+40	PGM1,GAPDH,PGK1,ALDOC,ALDOA,LDHA,AK4,PKM,PGAM1,ENO1,TPI1
GO:0006007	glucose catabolic process	1.47271e-05	-11.1258	4.83188	20	8	0.0121212	660	10522	2.59753e+29	GAPDH,PKM,PGAM1,PGK1,ENO1,ALDOC,TPI1,ALDOA
GO:0051247	positive regulation of protein metabolic process	1.50192e-05	-11.1062	4.82335	994	95	0.143939	660	10522	23291,5611,7157,324,1389,29978,5578,3303,1399,90637,5899,3572,4674,219736,604,25897,7321,7099,136319,10006,5159,25999,6646,6647,27303,8767,2697,8322,3309,1894,7430,6659,7422,444,27230,1605,3336,2534,7336,7466,7432,7132,6176,51495,3082,657,1191,8829,4504,5594,3315,4281,7334,1272,10808,6662,6385,54205,5028,7042,5217,7164,885,7341,2280,655,348,1910,6386,3329,23034,8682,2247,144165,23286,8654,3845,30…	FBXW11,DNAJC3,TP53,APC,CREBL2,UBQLN2,PRKCA,HSPA1A,CRKL,ZFAND2A,RALB,IL6ST,NAP1L2,STOX1,BCL6,RNF19A,UBE2D1,TLR4,MTPN,ABI1,PDGFRB,CLIP3,SOAT1,SOD1,RBMS3,RIPK2,GJA1,FZD4,HSPA5,ECT2,EZR,SOX4,VEGFA,ASPH,SERP1,DAG1,HSPE1,FYN,UBE2V2,WFS1,VIP,TNFRSF1A,RPLP1,HACD3,HGF,BMPR1A,CLU,NRP1,MT3,MAPK1,HSPB1,MID1,UBE2N,CNTN1,HSPH1,SOX9,SDC4,CYCS,P2RY1,TGFB2,PFN2,TPD52L1,CCK,SUMO1,FKBP1A,BMP7,APOE,EDNRB,SDCBP,HSPD1…
GO:1902600	hydrogen ion transmembrane transport	1.50623e-05	-11.1033	4.82211	76	16	0.0242424	660	10522	1.06321e+59	ATP5L,COX7C,ATP5G3,ATP6V1A,UQCRB,COX6A1,SLC9A6,ATP5C1,NDUFA4,ATP5E,COX7B,ATP6V1H,ATP6V1E1,ATP1A2,ATP5O,COX7A2
GO:0009893	positive regulation of metabolic process	1.60136e-05	-11.0421	4.79551	1973	166	0.251515	660	10522	6096,23291,2736,55366,2034,5611,3400,29978,5578,23175,7227,1390,3572,4674,219736,4129,2115,7099,136319,5159,84333,6647,27303,10962,10486,3309,10413,9590,7430,7422,6659,3336,7432,7132,1191,8829,4504,4086,3315,23586,5563,10808,3655,6662,2119,55022,677,54205,5217,885,2280,9355,348,1910,6386,5277,8682,23433,63976,23286,8654,3845,1374,4781,440503,6934,7025,355,8412,3091,8613,7060,4692,1054,5534,10220,…	RORB,FBXW11,GLI2,LGR4,EPAS1,DNAJC3,ID4,UBQLN2,PRKCA,LPIN1,TRPS1,CREM,IL6ST,NAP1L2,STOX1,MAOB,ETV1,TLR4,MTPN,PDGFRB,PCGF5,SOD1,RBMS3,MLLT11,CAP2,HSPA5,YAP1,AKAP12,EZR,VEGFA,SOX4,HSPE1,VIP,TNFRSF1A,CLU,NRP1,MT3,SMAD1,HSPB1,DDX58,PRKAA2,HSPH1,ITGA6,SOX9,ETV5,PID1,ZFP36L1,CYCS,PFN2,CCK,FKBP1A,LHX2,APOE,EDNRB,SDCBP,PIGA,PEA15,RHOQ,PRDM16,WWC1,PDE5A,KRAS,CPT1A,NFIB,PLIN5,TCF7L2,NR2F1,FAS,BCAR3,HIF1A,PL…
GO:0060322	head development	1.67418e-05	-10.9976	4.7762	527	58	0.0878788	660	10522	5454,55970,2736,5080,5270,9289,8655,3398,2746,6538,3400,63827,7042,1901,6095,1496,2173,9531,23657,9355,655,664,4129,136319,6506,10159,7143,8322,139411,79971,7976,5992,3309,5727,205,3845,23705,4781,9037,355,22931,85440,2534,3091,59345,558,84750,6271,657,8829,7026,4504,4086,4915,1000,5594,493,1272	POU3F2,GNG12,GLI2,PAX6,SERPINE2,ADGRG1,DYNLL1,ID2,GLUD1,SLC6A11,ID4,BCAN,TGFB2,S1PR1,RORA,CTNNA2,FABP7,BAG3,SLC7A11,LHX2,BMP7,BNIP3,MAOB,MTPN,SLC1A2,ATP6AP2,TNR,FZD4,PTCHD1,WLS,FZD3,RFX4,HSPA5,PTCH1,AK4,KRAS,CADM1,NFIB,SEMA5A,FAS,RAB18,DOCK7,FYN,HIF1A,GNB4,AXL,FUT10,S100A1,BMPR1A,NRP1,NR2F2,MT3,SMAD1,NTRK2,CDH2,MAPK1,ATP2B4,CNTN1
GO:0006734	NADH metabolic process	1.69043e-05	-10.9879	4.772	26	9	0.0136364	660	10522	2.59752e+33	GAPDH,PGK1,ALDOC,ALDOA,MDH1,PKM,PGAM1,ENO1,TPI1
GO:0006873	cellular ion homeostasis	1.71586e-05	-10.973	4.76552	284	37	0.0560606	660	10522	5.23284e+146	ATP6V1A,GPR17,CALB2,P2RY1,S1PR1,TFRC,PRNP,ATP13A5,STIM1,ATP6V1G2,SRI,APOE,SELENOK,EDNRB,BNIP3,ATP6V1H,ATP6V1E1,ATP1A2,FTL,SOD1,GJA1,FGF2,ADM,SLC39A14,SLC4A4,HIF1A,AGT,SLC39A12,WFS1,SLC9A6,ATP1B2,ITGAV,SLC30A1,MT3,ATP2B4,CYBRD1,ATP13A4
GO:1901700	response to oxygen-containing compound	1.72574e-05	-10.9673	4.76302	828	82	0.124242	660	10522	6096,9588,523,6648,6095,23175,143686,7049,534,4199,10768,4129,7099,9572,529,477,5159,6647,8767,2697,8322,3309,1894,10413,5727,7430,6659,1605,4257,133,54331,2534,59345,2983,558,7132,4023,1979,4504,2742,5594,19,5563,55970,57088,6662,682,55022,54205,677,7042,23209,10804,128,57026,655,348,664,1910,54206,51606,6506,11057,23433,3939,5315,8644,1374,64854,6934,355,10392,22841,11031,27101,57678,7026,4217,…	RORB,PRDX6,ATP6V1A,SOD2,RORA,LPIN1,SESN3,TGFBR3,ATP6V1G2,ME1,AHCYL1,MAOB,TLR4,NR1D1,ATP6V1E1,ATP1A2,PDGFRB,SOD1,RIPK2,GJA1,FZD4,HSPA5,ECT2,YAP1,PTCH1,EZR,SOX4,DAG1,MGST1,ADM,GNG2,FYN,GNB4,GUCY1B3,AXL,TNFRSF1A,LPL,EIF4EBP2,MT3,GLRA2,MAPK1,ABCA1,PRKAA2,GNG12,PLSCR4,SOX9,BSG,PID1,CYCS,ZFP36L1,TGFB2,MLC1,GJB6,ADH5,PDXP,BMP7,APOE,BNIP3,EDNRB,ERRFI1,ATP6V1H,SLC1A2,ABHD2,RHOQ,LDHA,PKM,AKR1C3,CPT1A,USP46…
GO:0015992	proton transport	1.79057e-05	-10.9304	4.74701	94	18	0.0272727	660	10522	1.06321e+66	ATP5L,COX7C,ATP6V1A,UQCRB,NDUFA4,ATP5E,SLC15A2,COX7A2,ATP5G3,COX6A1,ATP5C1,SLC9A6,ATP6V1G2,COX7B,ATP6V1H,ATP6V1E1,ATP5O,ATP1A2
GO:0071679	commissural neuron axon guidance	1.80721e-05	-10.9211	4.74299	7	5	0.00757576	660	10522	8.82974e+19	NRP1,VEGFA,NFIB,DAG1,FZD3
GO:0050801	ion homeostasis	1.88344e-05	-10.8798	4.72505	341	42	0.0636364	660	10522	5563,2034,523,2840,794,771,5028,1901,7037,5621,344905,6786,534,6717,348,58515,1910,664,51606,529,477,2512,6647,2697,2247,133,23516,8671,3091,183,10479,7466,221074,482,3685,57678,7779,4504,19,79901,84239,493	PRKAA2,EPAS1,ATP6V1A,GPR17,CALB2,CA12,P2RY1,S1PR1,TFRC,PRNP,ATP13A5,STIM1,ATP6V1G2,SRI,APOE,SELENOK,EDNRB,BNIP3,ATP6V1H,ATP6V1E1,ATP1A2,FTL,SOD1,GJA1,FGF2,ADM,SLC39A14,SLC4A4,HIF1A,AGT,SLC9A6,WFS1,SLC39A12,ATP1B2,ITGAV,GPAM,SLC30A1,MT3,ABCA1,CYBRD1,ATP13A4,ATP2B4
GO:0007423	sensory organ development	2.00215e-05	-10.8187	4.6985	297	38	0.0575758	660	10522	6.09651e+162	RORB,PAX6,GLI2,SOX9,SDC4,TGFB2,GJB6,EFEMP1,RCN1,SLC7A11,LHX2,BMP7,STOX1,GPD2,FREM2,CHRDL1,PDGFRB,CRB1,SOD1,GPM6A,GJA1,FZD4,PRDM16,FZD3,RDH10,RPL38,VEGFA,BCAR3,RAB18,HIF1A,LRIG1,RPL24,GDF11,NRP1,MAPK1,NTRK2,ATP2B4,BMPR1B
GO:0007409	axonogenesis	2.12648e-05	-10.7585	4.67234	254	34	0.0515152	660	10522	5.08027e+138	PAX6,GLI2,OPHN1,EPHB1,TGFB2,CTNNA2,CCK,CHN1,LRRN1,LHX2,BMP7,PTPRZ1,RAB3A,ETV1,BOC,TNR,FZD3,EZR,KRAS,VEGFA,NFIB,DAG1,PRELP,DOCK7,FYN,SLC9A6,NDN,ANOS1,RPL24,B4GAT1,NRP1,MAPK1,PARD3,BMPR1B
GO:0050678	regulation of epithelial cell proliferation	2.20579e-05	-10.7218	4.65644	171	26	0.0393939	660	10522	2.71525e+107	INTU,PAX6,GJA1,FGF2,SOX9,YAP1,PTCH1,ZFP36L1,PRKCA,TGFB2,VEGFA,NFIB,SEMA5A,CD109,TGFBR3,HIF1A,THBS4,STOX1,MCC,APOE,EDNRB,BMPR1A,NR2F2,ERRFI1,NRP1,NR1D1
GO:0009628	response to abiotic stimulus	2.32577e-05	-10.6689	4.63343	669	69	0.104545	660	10522	11080,9658,2736,2034,5611,7157,6095,3303,1040,9531,84152,7049,219736,7321,51435,2115,7099,136319,477,5159,6647,2697,3309,1894,10413,5727,56262,3301,7422,1605,56776,133,2534,7132,5500,4023,4504,6738,5270,6662,3398,677,6507,5028,7042,2047,7341,10804,114990,655,5864,664,3320,54206,3329,6506,7976,3939,3845,5315,51129,3304,355,3091,183,5352,80036,493,4780	DNAJB4,ZNF516,GLI2,EPAS1,DNAJC3,TP53,RORA,HSPA1A,CDS1,BAG3,PPP1R1B,TGFBR3,STOX1,UBE2D1,SCARA3,ETV1,TLR4,MTPN,ATP1A2,PDGFRB,SOD1,GJA1,HSPA5,ECT2,YAP1,PTCH1,LRRC8A,DNAJA1,VEGFA,DAG1,FMN2,ADM,FYN,TNFRSF1A,PPP1CB,LPL,MT3,TROVE2,SERPINE2,SOX9,ID2,ZFP36L1,SLC1A3,P2RY1,TGFB2,EPHB1,SUMO1,GJB6,VASN,BMP7,RAB3A,BNIP3,HSP90AA1,ERRFI1,HSPD1,SLC1A2,FZD3,LDHA,KRAS,PKM,ANGPTL4,HSPA1B,FAS,HIF1A,AGT,PLOD2,TRPM3,AT…
GO:0006818	hydrogen transport	2.41609e-05	-10.6308	4.61689	96	18	0.0272727	660	10522	1.06321e+66	ATP5L,COX7C,ATP6V1A,UQCRB,NDUFA4,ATP5E,SLC15A2,COX7A2,ATP5G3,COX6A1,ATP5C1,SLC9A6,ATP6V1G2,COX7B,ATP6V1H,ATP6V1E1,ATP5O,ATP1A2
GO:0006613	cotranslational protein targeting to membrane	2.41609e-05	-10.6308	4.61689	96	18	0.0272727	660	10522	6.15462e+72	RPL26,RPL29,RPL9,RPL31,RPL6,RPL38,RPL7,RPL15,RPS24,RPL30,RPS27,RPS3A,RPL34,SRP9,RPLP1,ARL6IP1,RPL24,SRP14
GO:0032101	regulation of response to external stimulus	2.59486e-05	-10.5594	4.58589	357	43	0.0651515	660	10522	2.35865e+175	DDX58,NBL1,SERPINE2,GPR17,SLC7A2,PRKCA,S1PR1,RORA,CTNNA2,CCK,CD109,IL17RB,FABP7,CD59,IL6ST,BCL6,APOE,EDNRB,ATP6V1H,TLR4,PDGFRB,NT5E,GJA1,TNR,RIPK2,FGF2,ANO6,TRAF3IP2,VEGFA,SEMA5A,FYN,NOD1,NR1D2,AGT,THBS4,TNFRSF1A,OSMR,LPL,HGF,NRP1,MT3,HSPB1,NFE2L2
GO:1902582	single-organism intracellular transport	2.63759e-05	-10.5431	4.57879	523	57	0.0863636	660	10522	5563,51760,4983,682,6156,6138,7042,134266,7227,6164,282991,604,23204,5864,6386,3320,3329,6154,10632,6159,6647,6133,3841,80273,6160,6128,6129,6169,144165,5727,6229,5868,6232,514,5861,8644,1374,1605,6189,6726,518,183,3091,509,5534,6176,3838,6152,4504,5594,3315,10140,6727,539,85439,19,56288	PRKAA2,SYT17,OPHN1,BSG,RPL30,RPL15,TGFB2,GRPEL2,TRPS1,RPL34,BLOC1S2,BCL6,ARL6IP1,RAB3A,SDCBP,HSP90AA1,HSPD1,RPL26,ATP5L,RPL29,SOD1,RPL9,KPNA5,GRPEL1,RPL31,RPL6,RPL7,RPL38,PRICKLE1,PTCH1,RPS24,RAB5A,RPS27,ATP5E,RAB1A,AKR1C3,CPT1A,DAG1,RPS3A,SRP9,ATP5G3,AGT,HIF1A,ATP5C1,PPP3R1,RPLP1,KPNA2,RPL24,MT3,MAPK1,HSPB1,TOB1,SRP14,ATP5O,STON2,ABCA1,PARD3
GO:0044724	single-organism carbohydrate catabolic process	2.65234e-05	-10.5375	4.57637	71	15	0.0227273	660	10522	5.23626e+60	PGM1,GAPDH,PHKA1,PGK1,FUT9,DCXR,FUT10,ALDOC,GPD2,ALDOA,LDHA,PKM,PGAM1,ENO1,TPI1
GO:0007411	axon guidance	2.68855e-05	-10.5239	4.57048	153	24	0.0363636	660	10522	5.08027e+95	PAX6,GLI2,TNR,FZD3,OPHN1,EZR,KRAS,TGFB2,EPHB1,VEGFA,DAG1,NFIB,CHN1,FYN,LHX2,BMP7,ANOS1,RPL24,B4GAT1,NRP1,MAPK1,ETV1,BOC,BMPR1B
GO:0048732	gland development	2.77418e-05	-10.4926	4.55687	225	31	0.0469697	660	10522	5.45466e+123	POU3F2,SOD1,PAX6,GLI2,GNPNAT1,SERPINE2,WLS,ARHGAP5,SOX9,PTCH1,EZR,ID2,AK4,ID4,KRAS,CADM1,PKM,TGFB2,VEGFA,DAG1,NFIB,CRKL,TGFBR3,HIF1A,DKK3,BMP7,CEBPG,HGF,BMPR1A,NRP1,MAPK1
[truncated: 13,077 more rows]

## Sheet: OPCs BP UP LFC>1 padj.<0.1
TermID	Term	Enrichment	lnP	-logP	Genes in Term	Target Genes in Term	Fraction of Targets in Term	Total Target Genes	Total Genes	Entrez Gene IDs	Gene Symbols
GO:0008380	RNA splicing	4.57142e-05	-9.9931	4.33995	327	20	0.0847458	236	10522	6.51097e+92	UPF3B,SUPT6H,TRPT1,SFSWAP,SF3A3,AKAP17A,MTERF4,SRRT,DDX23,PRPF40B,RBM17,CPSF1,ZRSR2,RBM25,NSRP1,DHX16,SNRNP70,ARL6IP4,LUC7L2,SFPQ
[truncated: 13,251 more rows]

## Sheet: OPCs BP DOWN LFC<1 padj.<0.1
TermID	Term	Enrichment	lnP	-logP	Genes in Term	Target Genes in Term	Fraction of Targets in Term	Total Target Genes	Total Genes	Entrez Gene IDs	Gene Symbols
[truncated: 13,252 more rows]

## Sheet: NEURONS BP UP LFC>1 padj.<0.1
TermID	Term	Enrichment	lnP	-logP	Genes in Term	Target Genes in Term	Fraction of Targets in Term	Total Target Genes	Total Genes	Entrez Gene IDs	Gene Symbols
[truncated: 13,252 more rows]

[truncated: 1 more sheets: NEURONS BP DOWN LFC<1 padj.<0.1]
