# Supplementary material for: High-resolution transcriptomics informs glial pathology in human temporal lobe epilepsy
Source: Acta Neuropathol Commun. 2022 Oct 23;10:149. doi: 10.1186/s40478-022-01453-1 (PMC9590125; doi:10.1186/s40478-022-01453-1)
Supplement: Supplementary file 6 — Additional file 6: Table S5. Sequencing and mapping quality control metrics of single cell RNA-seq data from five independent TLE samples. [file 40478_2022_1453_MOESM6_ESM.xlsx]

## Sheet: Sheet1
Sample_ID	10X chemistry	Estimated_Number_of_Cells	Mean_Reads_per_Cell	Median_Genes_per_Cell	Median_UMI_Counts_per_Cell	Reads_Mapped_Confidently_to_Intronic_Regions	Reads_Mapped_Confidently_to_Exonic_Regions	Q30_Bases_in_RNA_Read	Fraction_Reads_in_Cells	Over_20percent_mt_in_Cell	Gender_wilcox	Percent_XIST	Gender_determination	Post_filter_cell_count
14431	v2	5535	49459	1131	2393	0.307	0.589	0.803	0.792	0.905797	0.520764	0	Male	5289
19619	v2	1675	144440	893	1671	0.264	0.612	0.923	0.62	2.67081	0.0421957	0.559627	Female	1538
20188	v3	888	330945	2334	6680	0.32	0.492	0.943	0.888	18.0025	0.0103169	0.850801	Female	554
13059	v1	1599	104569	447	745	0.206	0.727	0.798	0.156	3.13183	0.13662	0	Male	1324
12814	v1	7360	3077	166	225	0.182	0.684	0.296	0.348	0.0903751	0.176478	0	Male	2111
														10816
														8705
