# Supplementary material for: High-resolution transcriptomics informs glial pathology in human temporal lobe epilepsy
Source: Acta Neuropathol Commun. 2022 Oct 23;10:149. doi: 10.1186/s40478-022-01453-1 (PMC9590125; doi:10.1186/s40478-022-01453-1)
Supplement: Supplementary file 8 — Additional file 8: Table S6. List of top 50 cluster-defining genes in Seurat for main object integrated TLE analysis in Fig. 4a, subclustered glia object TLE analysis in Fig. 4b, and main object TL+TLE integrated analysis in Fig. 5a. [file 40478_2022_1453_MOESM8_ESM.xlsx]

## Sheet: TLEtop50Markers
	p_val	avg_log2FC	pct.1	pct.2	p_val_adj	cluster	gene
1	5.10369e-202	3.21006	1	0.622	1.02074e-198	0	PLP1
2	4.13104e-198	2.98943	1	0.495	8.26208e-195	0	CNP
3	1.71734e-168	2.98885	0.93	0.388	3.43468e-165	0	SCD
4	1.34503e-189	2.98145	0.957	0.372	2.69006e-186	0	ERMN
5	1.85344e-195	2.96653	0.989	0.414	3.70688e-192	0	CRYAB
6	1.61719e-204	2.90457	0.997	0.399	3.23438e-201	0	APLP1
7	8.59432e-195	2.88216	0.997	0.556	1.71886e-191	0	MBP
8	1.78643e-192	2.84841	0.962	0.382	3.57287e-189	0	MAG
9	1.91908e-139	2.82982	0.833	0.289	3.83816e-136	0	OPALIN
10	4.0322e-168	2.82303	0.981	0.515	8.0644e-165	0	CLDND1
11	3.34661e-189	2.82292	0.97	0.412	6.69323e-186	0	SOX2-OT
12	7.07347e-161	2.81744	0.941	0.463	1.41469e-157	0	QDPR
13	5.98526e-151	2.79785	0.876	0.339	1.19705e-147	0	TMEM144
14	1.51953e-164	2.79003	0.882	0.332	3.03906e-161	0	GPR37
15	2.26997e-149	2.73602	0.876	0.385	4.53995e-146	0	CLDN11
16	1.02436e-187	2.72142	0.995	0.564	2.04872e-184	0	DBNDD2
17	2.92657e-172	2.65911	0.96	0.402	5.85313e-169	0	SEPTIN4
18	3.64212e-165	2.65252	0.944	0.419	7.28423e-162	0	FEZ1
19	9.04113e-149	2.63855	0.866	0.34	1.80823e-145	0	MOBP
20	2.9505e-139	2.63316	0.831	0.35	5.90099e-136	0	LINC00844
21	7.21366e-165	2.61619	0.927	0.344	1.44273e-161	0	PCDH9
22	6.35632e-154	2.59555	0.887	0.344	1.27126e-150	0	TUBB4A
23	3.10869e-180	2.56593	0.965	0.364	6.21738e-177	0	TF
24	2.44205e-153	2.56325	0.871	0.308	4.8841e-150	0	AMER2
25	1.73245e-181	2.55749	0.987	0.407	3.4649e-178	0	GPM6B
26	1.08546e-140	2.53549	0.879	0.384	2.17092e-137	0	PLEKHB1
27	9.60109e-151	2.51218	0.901	0.358	1.92022e-147	0	HSPA2
28	1.02252e-145	2.49895	0.82	0.252	2.04503e-142	0	MAL
29	1.20913e-147	2.48377	0.887	0.376	2.41826e-144	0	SLAIN1
30	1.31466e-120	2.43048	0.89	0.479	2.62932e-117	0	SLC44A1
31	4.03127e-160	2.42538	0.997	0.717	8.06255e-157	0	TUBA1A
32	1.56624e-124	2.42059	0.831	0.381	3.13248e-121	0	ENPP2
33	9.66477e-131	2.40938	0.935	0.48	1.93295e-127	0	STMN1
34	5.42241e-102	2.37425	0.777	0.369	1.08448e-98	0	CNTN2
35	1.01803e-113	2.37083	0.833	0.417	2.03606e-110	0	EDIL3
36	4.61637e-122	2.35936	0.79	0.34	9.23274e-119	0	CNDP1
37	2.15015e-133	2.33615	0.866	0.361	4.30031e-130	0	ATP1B1
38	3.03936e-114	2.32016	0.825	0.386	6.07872e-111	0	GPRC5B
39	3.38477e-107	2.30496	0.852	0.425	6.76954e-104	0	CBR1
40	4.87103e-129	2.30357	0.903	0.454	9.74207e-126	0	CFL2
41	1.03301e-103	2.30156	0.782	0.311	2.06602e-100	0	STMN4
42	1.0356e-138	2.30044	0.839	0.354	2.07121e-135	0	KLK6
43	1.93897e-119	2.27555	0.914	0.51	3.87795e-116	0	PLLP
44	6.31525e-101	2.25403	0.755	0.308	1.26305e-97	0	LARP6
45	1.34911e-100	2.24924	0.728	0.308	2.69822e-97	0	MOG
46	4.91532e-76	2.23562	0.677	0.309	9.83063e-73	0	TMEM125
47	4.90963e-147	2.23014	0.97	0.479	9.81927e-144	0	MARCKSL1
48	2.31709e-104	2.22218	0.753	0.295	4.63417e-101	0	ABCA2
49	6.17468e-72	2.21931	0.71	0.335	1.23494e-68	0	TTLL7
50	6.05532e-109	2.21629	0.774	0.333	1.21106e-105	0	CARNS1
51	1.77721e-250	4.32777	0.988	0.236	3.55441e-247	1	PTPRZ1
52	4.38197e-239	3.9305	0.978	0.305	8.76393e-236	1	TNR
53	9.92954e-213	3.59723	0.981	0.296	1.98591e-209	1	SCRG1
54	5.42881e-202	3.50568	0.994	0.4	1.08576e-198	1	OLIG1
55	9.38635e-222	3.48404	0.96	0.305	1.87727e-218	1	VCAN
56	5.43698e-199	3.45138	0.935	0.204	1.0874e-195	1	BCAN
57	6.07224e-208	3.40154	0.963	0.189	1.21445e-204	1	GPM6A
58	1.08257e-205	3.3847	0.938	0.209	2.16514e-202	1	PCSK1N
59	1.94543e-176	3.2616	0.935	0.306	3.89086e-173	1	NOVA1
60	5.47536e-209	3.16521	0.948	0.263	1.09507e-205	1	MEG3
61	8.09124e-160	3.08442	0.846	0.188	1.61825e-156	1	FABP7
62	2.34915e-179	3.04305	0.96	0.379	4.69831e-176	1	FXYD6
63	5.50371e-175	3.00596	0.975	0.38	1.10074e-171	1	SCD5
64	1.1038e-174	2.97206	0.84	0.19	2.2076e-171	1	NEU4
65	3.08804e-154	2.91803	0.889	0.311	6.17608e-151	1	OLIG2
66	1.58186e-177	2.89847	0.895	0.209	3.16372e-174	1	SERPINE2
67	1.52115e-167	2.78272	0.864	0.268	3.04231e-164	1	GFAP
68	1.68172e-191	2.74872	0.833	0.185	3.36344e-188	1	PDGFRA
69	3.63335e-170	2.66989	0.87	0.314	7.26669e-167	1	SEMA5A
70	2.58057e-182	2.66018	0.997	0.387	5.16115e-179	1	APOD
71	5.90911e-160	2.62927	0.883	0.348	1.18182e-156	1	PMP2
72	1.05579e-171	2.60391	0.818	0.173	2.11158e-168	1	SOX6
73	1.11064e-145	2.58156	0.83	0.35	2.22127e-142	1	FGF12
74	2.03863e-82	2.58014	0.691	0.274	4.07725e-79	1	CADM2
75	1.51476e-154	2.57968	0.836	0.218	3.02951e-151	1	GRIA2
76	1.69253e-115	2.53916	0.799	0.294	3.38507e-112	1	PLPPR1
77	3.17271e-131	2.47804	0.861	0.318	6.34541e-128	1	TUBB2B
78	1.86293e-144	2.4761	0.793	0.283	3.72585e-141	1	COL20A1
79	9.33175e-144	2.46206	0.917	0.389	1.86635e-140	1	PHLDA1
80	8.56657e-119	2.45509	0.796	0.258	1.71331e-115	1	OLFM2
81	2.04011e-147	2.44899	0.907	0.26	4.08022e-144	1	MT3
82	3.05923e-135	2.41528	0.877	0.337	6.11846e-132	1	DNER
83	1.73518e-183	2.37201	0.867	0.297	3.47035e-180	1	NRCAM
84	3.65204e-153	2.36695	0.815	0.285	7.30408e-150	1	THY1
85	9.8545e-152	2.36473	0.809	0.24	1.9709e-148	1	SNX22
86	5.50487e-149	2.33786	0.812	0.271	1.10097e-145	1	CNTN1
87	4.48458e-91	2.32193	0.79	0.329	8.96916e-88	1	RAMP1
88	7.00873e-148	2.30716	0.762	0.185	1.40175e-144	1	CA10
89	1.81887e-129	2.3043	0.762	0.289	3.63774e-126	1	ARC
90	6.47176e-153	2.30293	0.985	0.417	1.29435e-149	1	PTN
91	1.674e-146	2.27232	0.778	0.26	3.34801e-143	1	LUZP2
92	6.03308e-81	2.27099	0.762	0.308	1.20662e-77	1	TSPAN7
93	4.05957e-144	2.24512	1	0.481	8.11914e-141	1	MARCKSL1
94	1.55354e-135	2.23889	0.778	0.199	3.10708e-132	1	MAP2
95	1.46167e-171	2.20468	0.815	0.214	2.92335e-168	1	GAP43
96	5.28151e-102	2.1996	0.775	0.3	1.0563e-98	1	BEX1
97	1.03394e-89	2.18284	0.701	0.301	2.06788e-86	1	GPR17
98	4.70614e-189	2.16238	0.781	0.165	9.41228e-186	1	SLC35F1
99	6.27837e-86	2.15214	0.694	0.24	1.25567e-82	1	SMOC1
100	8.33149e-85	2.13917	0.756	0.218	1.6663e-81	1	C1orf61
101	8.20394e-81	1.81232	0.975	0.581	1.64079e-77	2	CCL3
102	1.09524e-101	1.67401	0.988	0.568	2.19049e-98	2	RGS1
103	2.24838e-102	1.56266	0.969	0.513	4.49677e-99	2	GPR34
104	3.7895e-100	1.52541	0.994	0.527	7.579e-97	2	C1QC
105	2.12028e-97	1.493	1	0.571	4.24056e-94	2	C1QB
106	4.79345e-96	1.48073	0.966	0.489	9.58689e-93	2	TREM2
107	6.29116e-96	1.4303	1	0.576	1.25823e-92	2	RNASET2
108	2.67444e-104	1.42905	0.966	0.49	5.34889e-101	2	FCGR1A
109	2.45966e-83	1.41129	0.975	0.558	4.91932e-80	2	ITGB2
110	2.6343e-18	1.33915	0.593	0.295	5.2686e-15	2	AC253572.2
111	1.06303e-86	1.33635	0.997	0.539	2.12607e-83	2	C1QA
112	9.62591e-77	1.30882	0.947	0.496	1.92518e-73	2	AIF1
113	2.44533e-68	1.28898	0.913	0.477	4.89066e-65	2	APOC2
114	6.50475e-82	1.27886	0.947	0.503	1.30095e-78	2	FCGR3A
115	1.66021e-63	1.2714	0.863	0.414	3.32041e-60	2	TMIGD3
116	5.13833e-59	1.24415	0.916	0.559	1.02767e-55	2	AC020916.1
117	2.85952e-86	1.23632	0.984	0.506	5.71905e-83	2	CD68
118	7.06609e-90	1.2292	0.972	0.519	1.41322e-86	2	MAFB
119	1.0467e-75	1.21924	0.969	0.559	2.09339e-72	2	CD14
120	2.69436e-73	1.21466	0.947	0.551	5.38873e-70	2	IER3
121	1.90975e-73	1.2118	0.898	0.47	3.81949e-70	2	CCL4L2
122	7.09285e-56	1.20368	0.798	0.349	1.41857e-52	2	PLD4
123	5.13625e-75	1.18745	0.981	0.606	1.02725e-71	2	LAPTM5
124	1.196e-55	1.18066	0.839	0.448	2.39201e-52	2	RGS10
125	7.10689e-79	1.15825	1	0.749	1.42138e-75	2	CD74
126	3.13848e-70	1.14367	0.972	0.541	6.27696e-67	2	TYROBP
127	2.07843e-79	1.13883	1	0.665	4.15687e-76	2	HLA-DRA
128	1.56384e-77	1.11317	0.907	0.474	3.12767e-74	2	CCL3L1
129	9.26548e-70	1.09544	0.916	0.477	1.8531e-66	2	CH25H
130	1.4501e-48	1.09536	0.811	0.433	2.9002e-45	2	OLFML3
131	1.61522e-81	1.09358	0.919	0.486	3.23044e-78	2	OLR1
132	7.74346e-52	1.0786	0.978	0.69	1.54869e-48	2	SGK1
133	3.35733e-40	1.07653	0.764	0.41	6.71466e-37	2	C3AR1
134	1.06732e-69	1.07341	0.984	0.602	2.13463e-66	2	HLA-DPA1
135	6.89328e-67	1.07206	1	0.664	1.37866e-63	2	CTSB
136	2.46161e-61	1.07133	0.891	0.462	4.92323e-58	2	ALOX5AP
137	9.74708e-69	1.06918	0.894	0.453	1.94942e-65	2	TMEM176B
138	8.17073e-40	1.0547	0.78	0.44	1.63415e-36	2	FOLR2
139	4.01114e-31	1.05318	0.767	0.464	8.02228e-28	2	PDK4
140	8.46225e-53	1.04659	0.832	0.448	1.69245e-49	2	LST1
141	1.27918e-66	1.02755	0.957	0.538	2.55836e-63	2	FCER1G
142	1.13241e-23	1.02586	0.665	0.38	2.26482e-20	2	AC103591.3
143	1.02996e-56	1.02503	0.957	0.584	2.05993e-53	2	ID2
144	5.47899e-66	1.01974	0.898	0.512	1.0958e-62	2	SAMSN1
145	7.51489e-60	1.01231	0.86	0.45	1.50298e-56	2	VSIG4
146	2.04699e-64	1.01123	0.944	0.537	4.09398e-61	2	TYMP
147	2.6299e-34	0.993622	0.997	0.839	5.2598e-31	2	ZFP36
148	2.83409e-25	0.949429	0.745	0.478	5.66817e-22	2	HSPA1B
149	1.18417e-68	0.937282	0.991	0.614	2.36833e-65	2	HLA-DPB1
150	3.1698e-64	0.934669	1	0.777	6.3396e-61	2	SPP1
151	2.37025e-92	2.68679	0.802	0.462	4.74051e-89	3	PDK4
152	3.31951e-140	2.32639	0.937	0.514	6.63903e-137	3	GPR34
153	1.91749e-81	2.01005	0.717	0.353	3.83497e-78	3	PLD4
154	7.9932e-68	1.98919	0.698	0.413	1.59864e-64	3	C3AR1
155	1.31629e-34	1.97566	0.434	0.249	2.63258e-31	3	DHRS9
156	1.08295e-48	1.77533	0.686	0.495	2.1659e-45	3	OLR1
157	1.76491e-57	1.75374	0.701	0.454	3.52981e-54	3	RGS10
158	3.32131e-27	1.75297	0.418	0.278	6.64263e-24	3	P2RY13
159	5.68466e-100	1.64891	0.962	0.528	1.13693e-96	3	C1QC
160	1.45954e-82	1.63717	0.921	0.571	2.91907e-79	3	RGS1
161	3.07263e-99	1.58357	0.984	0.572	6.14526e-96	3	C1QB
162	7.38292e-42	1.57199	0.679	0.502	1.47658e-38	3	FCGR1A
163	1.76242e-61	1.56987	0.72	0.419	3.52484e-58	3	TMIGD3
164	4.11646e-93	1.56262	0.959	0.578	8.23293e-90	3	RNASET2
165	4.18247e-59	1.55516	0.761	0.497	8.36495e-56	3	TREM2
166	4.7191e-37	1.55346	0.535	0.347	9.4382e-34	3	BHLHE41
167	3.1617e-22	1.51335	0.557	0.462	6.3234e-19	3	VSIG4
168	2.68705e-73	1.48909	0.893	0.685	5.3741e-70	3	IFNGR1
169	1.06017e-21	1.46712	0.437	0.326	2.12035e-18	3	LINC01736
170	4.64868e-30	1.4523	0.642	0.532	9.29736e-27	3	MAFB
171	1.58365e-36	1.41766	0.664	0.521	3.1673e-33	3	SAMSN1
172	1.4458e-12	1.40973	0.343	0.305	2.8916e-09	3	AC253572.2
173	3.62588e-12	1.40625	0.56	0.573	7.25175e-09	3	AC020916.1
174	9.12249e-37	1.38614	0.629	0.441	1.8245e-33	3	OLFML3
175	0.000255445	1.34566	0.346	0.392	0.510891	3	AC103591.3
176	1.54816e-12	1.32791	0.299	0.243	3.09631e-09	3	LILRA4
177	6.05422e-19	1.31314	0.557	0.486	1.21084e-15	3	HSPA1B
178	5.59006e-43	1.3006	0.764	0.567	1.11801e-39	3	CD14
179	6.89517e-06	1.27892	0.456	0.492	0.0137903	3	CCL3L1
180	7.78606e-53	1.23577	0.796	0.502	1.55721e-49	3	AIF1
181	4.14473e-61	1.23557	0.887	0.543	8.28946e-58	3	C1QA
182	6.75757e-11	1.22815	0.365	0.332	1.35151e-07	3	IGSF6
183	4.87285e-49	1.22188	0.796	0.565	9.74569e-46	3	ITGB2
184	1.9084e-26	1.20704	0.582	0.471	3.8168e-23	3	EVL
185	3.379e-56	1.17251	0.868	0.61	6.758e-53	3	LAPTM5
186	2.36085e-45	1.15338	0.78	0.589	4.72171e-42	3	CCL3
187	6.98534e-20	1.15231	0.66	0.617	1.39707e-16	3	HSPA1A
188	7.71549e-12	1.13834	0.484	0.451	1.5431e-08	3	FOLR2
189	1.14638e-32	1.11617	0.695	0.486	2.29276e-29	3	APOC2
190	1.34171e-21	1.10973	0.613	0.517	2.68341e-18	3	FCGR3A
191	1.38977e-06	1.10845	0.487	0.522	0.00277955	3	EGR2
192	1.04248e-12	1.08707	0.503	0.476	2.08497e-09	3	GPSM3
193	3.05044e-39	1.08315	0.733	0.516	6.10089e-36	3	CD68
194	1.34386e-39	1.06897	0.852	0.695	2.68772e-36	3	SGK1
195	9.76921e-17	1.06212	0.531	0.46	1.95384e-13	3	LST1
196	0.00138377	1.05693	0.318	0.38	1	3	DUSP6
197	7.56805e-66	1.04075	1	0.749	1.51361e-62	3	CD74
198	0.00534335	1.03998	0.327	0.385	1	3	IRF8
199	7.40505e-10	1.02195	0.349	0.33	1.48101e-06	3	C12orf75
200	1.42627e-32	1.00822	0.767	0.612	2.85253e-29	3	HLA-DRB5
201	4.51906e-91	1.57701	0.973	0.514	9.03812e-88	4	GPR34
202	3.42622e-79	1.43677	0.993	0.578	6.85243e-76	4	RNASET2
203	1.64536e-58	1.37939	0.811	0.35	3.29071e-55	4	PLD4
204	4.36271e-77	1.36939	1	0.569	8.72543e-74	4	RGS1
205	7.09388e-75	1.30567	0.993	0.528	1.41878e-71	4	C1QC
206	1.49517e-75	1.22859	0.936	0.493	2.99033e-72	4	FCGR1A
207	2.97928e-55	1.22634	0.861	0.433	5.95857e-52	4	OLFML3
208	3.61631e-67	1.21517	0.993	0.573	7.23263e-64	4	C1QB
209	4.26224e-60	1.2035	0.936	0.498	8.52447e-57	4	AIF1
210	4.96582e-70	1.19785	0.986	0.603	9.93165e-67	4	HLA-DPA1
211	3.24575e-72	1.18674	1	0.666	6.4915e-69	4	HLA-DRA
212	4.73611e-17	1.1656	0.628	0.319	9.47223e-14	4	LINC01736
213	1.14996e-68	1.1552	1	0.75	2.29992e-65	4	CD74
214	2.29569e-60	1.1517	0.98	0.607	4.59138e-57	4	LAPTM5
215	2.18109e-51	1.14013	0.858	0.449	4.36219e-48	4	RGS10
216	1.2545e-53	1.13482	0.899	0.479	2.50899e-50	4	APOC2
217	9.49107e-68	1.09274	0.993	0.559	1.89821e-64	4	ITGB2
218	7.9881e-58	1.08117	0.963	0.541	1.59762e-54	4	C1QA
219	7.64405e-39	1.07318	0.669	0.27	1.52881e-35	4	P2RY13
220	8.15504e-65	1.05982	0.922	0.512	1.63101e-61	4	SAMSN1
221	1.72703e-52	1.05371	0.966	0.542	3.45405e-49	4	TYROBP
222	3.9901e-39	1.04855	0.743	0.34	7.9802e-36	4	BHLHE41
223	5.13807e-61	1.0374	0.963	0.508	1.02761e-57	4	CD68
224	1.16616e-42	1.02461	0.791	0.41	2.33231e-39	4	C3AR1
225	5.34826e-58	0.981189	0.99	0.615	1.06965e-54	4	HLA-DPB1
226	4.58632e-53	0.968461	0.861	0.451	9.17264e-50	4	VSIG4
227	6.12685e-84	0.96286	0.845	0.366	1.22537e-80	4	IRF8
228	8.66925e-42	0.954123	0.831	0.416	1.73385e-38	4	TMIGD3
229	2.74404e-63	0.950378	0.902	0.488	5.48807e-60	4	OLR1
230	3.02668e-50	0.948812	0.892	0.493	6.05336e-47	4	TREM2
231	1.71237e-67	0.913327	0.963	0.521	3.42475e-64	4	MAFB
232	1.29725e-58	0.907433	0.966	0.56	2.5945e-55	4	CD14
233	1.27694e-11	0.897015	0.676	0.482	2.55388e-08	4	HSPA1B
234	5.06585e-44	0.873271	0.875	0.464	1.01317e-40	4	ALOX5AP
235	1.54463e-42	0.861717	0.939	0.586	3.08926e-39	4	ID2
236	4.55217e-23	0.85842	0.75	0.452	9.10434e-20	4	LST1
237	5.7737e-42	0.823013	0.936	0.589	1.15474e-38	4	HLA-DRB1
238	2.05125e-18	0.819566	0.747	0.465	4.10251e-15	4	PDK4
239	8.34741e-29	0.814954	0.709	0.361	1.66948e-25	4	RNASE6
240	1.33338e-05	0.796799	0.547	0.297	0.0266677	4	AC253572.2
241	2.70056e-43	0.794449	0.99	0.665	5.40112e-40	4	CTSB
242	3.30738e-51	0.79388	0.926	0.5	6.61475e-48	4	MS4A6A
243	2.8514e-20	0.782163	0.73	0.443	5.7028e-17	4	FOLR2
244	1.6152e-52	0.781956	0.98	0.605	3.2304e-49	4	HLA-DRB5
245	1.05892e-28	0.771491	0.676	0.321	2.11783e-25	4	IGSF6
246	7.60147e-48	0.762501	0.949	0.57	1.52029e-44	4	COTL1
247	3.20022e-26	0.753622	0.97	0.691	6.40044e-23	4	SGK1
248	1.41038e-56	0.741287	0.929	0.505	2.82075e-53	4	FCGR3A
249	1.50998e-11	0.737559	0.527	0.183	3.01997e-08	4	CLEC9A
250	8.77902e-24	0.730722	0.753	0.424	1.7558e-20	4	SLC1A3
251	6.52652e-154	2.99594	1	0.626	1.3053e-150	5	PLP1
252	1.33213e-162	2.91748	0.997	0.419	2.66425e-159	5	CRYAB
253	3.25278e-163	2.80816	0.997	0.405	6.50556e-160	5	APLP1
254	5.14056e-158	2.79789	1	0.5	1.02811e-154	5	CNP
255	9.98192e-162	2.74914	0.986	0.387	1.99638e-158	5	MAG
256	1.23639e-153	2.73135	0.997	0.568	2.47279e-150	5	DBNDD2
257	7.41737e-160	2.71069	0.99	0.369	1.48347e-156	5	TF
258	5.48745e-146	2.66154	1	0.719	1.09749e-142	5	TUBA1A
259	6.73252e-153	2.65799	1	0.561	1.3465e-149	5	MBP
260	6.71427e-140	2.6561	0.911	0.344	1.34285e-136	5	MOBP
261	2.71957e-161	2.65179	0.983	0.377	5.43915e-158	5	ERMN
262	5.90275e-133	2.6298	0.904	0.349	1.18055e-129	5	TUBB4A
263	3.06352e-155	2.60673	0.997	0.412	6.12704e-152	5	GPM6B
264	2.1981e-142	2.59533	0.993	0.519	4.3962e-139	5	CLDND1
265	8.33473e-132	2.57493	0.88	0.357	1.66695e-128	5	KLK6
266	4.50177e-151	2.55992	0.983	0.417	9.00355e-148	5	SOX2-OT
267	5.30057e-140	2.53126	0.932	0.38	1.06011e-136	5	SLAIN1
268	3.64805e-135	2.48933	0.955	0.468	7.29609e-132	5	QDPR
269	7.70174e-120	2.4808	0.853	0.339	1.54035e-116	5	GPR37
270	2.01319e-143	2.4768	0.976	0.407	4.02637e-140	5	SEPTIN4
271	2.55102e-135	2.4428	0.955	0.424	5.10205e-132	5	FEZ1
272	1.58411e-128	2.4261	0.921	0.362	3.16821e-125	5	HSPA2
273	2.44762e-135	2.41385	0.938	0.393	4.89523e-132	5	SCD
274	6.53613e-121	2.39912	0.901	0.402	1.30723e-117	5	SEPTIN8
275	6.63175e-123	2.38495	0.873	0.344	1.32635e-119	5	TMEM144
276	1.11351e-135	2.37274	0.973	0.466	2.22701e-132	5	S100B
277	5.02522e-113	2.34641	0.856	0.385	1.00504e-109	5	ENPP2
278	1.0283e-132	2.32506	0.973	0.498	2.0566e-129	5	PPP1R14A
279	4.57524e-114	2.31357	0.866	0.366	9.15047e-111	5	ATP1B1
280	1.53883e-92	2.30357	0.774	0.38	3.07766e-89	5	ANLN
281	4.7881e-128	2.29953	0.925	0.35	9.5762e-125	5	PCDH9
282	8.82104e-112	2.28474	0.846	0.314	1.76421e-108	5	AMER2
283	1.26971e-106	2.27418	0.846	0.313	2.53941e-103	5	STMN4
284	5.63866e-115	2.26862	0.921	0.482	1.12773e-111	5	SLC44A1
285	7.31587e-111	2.25475	0.822	0.343	1.46317e-107	5	CNDP1
286	1.66307e-114	2.24553	0.955	0.563	3.32614e-111	5	DPYSL2
287	7.06845e-93	2.24086	0.808	0.372	1.41369e-89	5	CNTN2
288	3.42098e-112	2.23789	0.908	0.428	6.84195e-109	5	CBR1
289	1.99187e-115	2.23622	0.884	0.419	3.98373e-112	5	EDIL3
290	6.07922e-120	2.2354	0.887	0.389	1.21584e-116	5	CLDN11
291	4.96217e-132	2.22461	0.979	0.484	9.92434e-129	5	MARCKSL1
292	2.34683e-125	2.20093	0.959	0.483	4.69366e-122	5	STMN1
293	5.73734e-124	2.19521	0.842	0.257	1.14747e-120	5	MAL
294	3.14826e-86	2.16175	0.719	0.293	6.29653e-83	5	CAPN3
295	9.54624e-82	2.15963	0.753	0.387	1.90925e-78	5	UGT8
296	3.66828e-92	2.15884	0.784	0.296	7.33656e-89	5	OPALIN
297	1.39797e-79	2.15771	0.723	0.312	2.79594e-76	5	MOG
298	5.04736e-88	2.13404	0.788	0.336	1.00947e-84	5	TTLL7
299	1.19396e-92	2.10271	0.771	0.325	2.38792e-89	5	TRIM2
300	7.68858e-86	2.07927	0.771	0.371	1.53772e-82	5	FAM107B
301	8.41449e-131	2.59276	0.996	0.668	1.6829e-127	6	BSG
302	8.99374e-106	2.57747	0.86	0.35	1.79875e-102	6	CA4
303	3.05661e-136	2.48054	0.996	0.512	6.11321e-133	6	ITM2A
304	1.36308e-56	2.43003	0.637	0.32	2.72617e-53	6	AL732437.3
305	9.69778e-117	2.41807	0.939	0.447	1.93956e-113	6	MFSD2A
306	8.24371e-121	2.40617	0.968	0.489	1.64874e-117	6	CAVIN2
307	4.36966e-129	2.32737	1	0.444	8.73932e-126	6	CLDN5
308	8.35465e-110	2.32601	0.906	0.379	1.67093e-106	6	SLC38A5
309	5.62924e-67	2.31513	0.763	0.418	1.12585e-63	6	EDN1
310	3.11315e-128	2.29922	0.993	0.371	6.22629e-125	6	IFI27
311	1.95585e-109	2.29283	0.924	0.445	3.9117e-106	6	CD320
312	4.58157e-118	2.27023	0.986	0.619	9.16314e-115	6	RGCC
313	8.30957e-76	2.23961	0.784	0.41	1.66191e-72	6	SPOCK2
314	9.51079e-85	2.17175	0.881	0.528	1.90216e-81	6	NET1
315	2.33215e-74	2.14386	0.795	0.373	4.66431e-71	6	SRARP
316	4.27396e-105	2.1347	0.939	0.481	8.54792e-102	6	ID1
317	2.222e-86	2.07013	0.849	0.431	4.44401e-83	6	TMEM204
318	2.07246e-103	2.03806	0.906	0.359	4.14492e-100	6	ABCG2
319	4.0806e-94	1.97576	0.95	0.57	8.1612e-91	6	MT1E
320	1.09777e-82	1.92858	0.888	0.495	2.19553e-79	6	HYAL2
321	1.88718e-51	1.90653	0.673	0.355	3.77436e-48	6	TIE1
322	4.00299e-79	1.89675	0.892	0.525	8.00597e-76	6	SLC3A2
323	8.35435e-101	1.8883	0.935	0.454	1.67087e-97	6	SLC2A1
324	7.01409e-58	1.8805	0.716	0.415	1.40282e-54	6	NOSTRIN
325	1.14412e-79	1.86447	0.874	0.514	2.28825e-76	6	LY6E
326	3.4145e-75	1.85897	0.82	0.376	6.829e-72	6	RAMP2
327	7.10272e-33	1.85194	0.637	0.456	1.42054e-29	6	HES1
328	4.04973e-39	1.83959	0.669	0.419	8.09947e-36	6	ARL4A
329	6.77752e-64	1.835	0.82	0.508	1.3555e-60	6	CCN2
330	4.3526e-35	1.82141	0.647	0.452	8.7052e-32	6	PMAIP1
331	3.83739e-66	1.81847	0.748	0.407	7.67478e-63	6	ANXA3
332	7.99711e-37	1.81002	0.626	0.368	1.59942e-33	6	CLEC14A
333	1.6385e-63	1.8094	0.784	0.46	3.27699e-60	6	EGFL7
334	6.50479e-93	1.79449	0.91	0.442	1.30096e-89	6	SLC9A3R2
335	2.86272e-101	1.77824	1	0.676	5.72544e-98	6	TSC22D1
336	1.16605e-67	1.76269	0.827	0.502	2.3321e-64	6	ESAM
337	2.78849e-88	1.76055	0.971	0.537	5.57698e-85	6	SPARCL1
338	1.86626e-56	1.75958	0.817	0.57	3.73252e-53	6	AP3S1
339	5.4745e-46	1.75308	0.712	0.464	1.0949e-42	6	TCN2
340	2.96718e-47	1.73439	0.727	0.467	5.93435e-44	6	PDXK
341	3.75689e-56	1.70594	0.712	0.386	7.51378e-53	6	SLC39A10
342	1.2294e-78	1.69958	0.874	0.447	2.45881e-75	6	GNG11
343	5.21345e-39	1.6968	0.615	0.361	1.04269e-35	6	DEGS2
344	1.98759e-70	1.68827	0.838	0.433	3.97518e-67	6	ID3
345	6.64707e-36	1.68278	0.583	0.351	1.32941e-32	6	HLF
346	5.02445e-45	1.67027	0.748	0.536	1.00489e-41	6	SLC7A5
347	2.24204e-90	1.64986	0.993	0.761	4.48408e-87	6	HERPUD1
348	1.00161e-48	1.60678	0.719	0.446	2.00321e-45	6	PODXL
349	3.18554e-37	1.58537	0.612	0.394	6.37108e-34	6	BTNL9
350	2.71717e-49	1.5734	0.741	0.465	5.43434e-46	6	BST2
351	2.4335e-74	2.95846	0.787	0.463	4.86699e-71	7	CXCL8
352	3.05747e-118	2.95001	0.934	0.472	6.11494e-115	7	CCL4L2
353	6.60844e-113	2.87091	0.919	0.477	1.32169e-109	7	CCL3L1
354	2.17768e-131	2.85873	1	0.583	4.35537e-128	7	CCL3
355	1.21633e-130	2.75207	0.996	0.534	2.43266e-127	7	CCL4
356	7.65159e-123	2.53435	0.961	0.479	1.53032e-119	7	CH25H
357	1.82484e-123	2.23637	0.961	0.507	3.64968e-120	7	EGR2
358	1.11324e-106	2.17472	0.961	0.554	2.22648e-103	7	IER3
359	2.50299e-107	2.03485	0.938	0.516	5.00598e-104	7	NR4A2
360	1.05712e-56	1.95154	0.721	0.422	2.11425e-53	7	IL1B
361	6.68208e-84	1.88669	0.826	0.432	1.33642e-80	7	CD83
362	2.47697e-62	1.81523	0.76	0.46	4.95394e-59	7	OSM
363	1.12473e-103	1.79818	1	0.575	2.24946e-100	7	C1QB
364	1.96714e-89	1.76599	0.973	0.562	3.93428e-86	7	CD14
365	7.30275e-101	1.75093	1	0.542	1.46055e-97	7	C1QA
366	4.71978e-52	1.71971	0.69	0.405	9.43956e-49	7	TNF
367	7.98705e-100	1.70992	1	0.53	1.59741e-96	7	C1QC
368	1.8046e-97	1.69652	0.996	0.58	3.60919e-94	7	RNASET2
369	7.35992e-72	1.68637	0.783	0.424	1.47198e-68	7	EGR3
370	6.32864e-52	1.66616	0.779	0.5	1.26573e-48	7	HAMP
371	1.24285e-84	1.6325	0.992	0.572	2.48569e-81	7	RGS1
372	3.66405e-95	1.57379	1	0.751	7.3281e-92	7	CD74
373	3.16317e-84	1.57173	0.988	0.692	6.32634e-81	7	SGK1
374	5.92924e-82	1.52186	0.95	0.479	1.18585e-78	7	APOC2
375	4.17098e-28	1.50698	0.605	0.418	8.34195e-25	7	PTGS2
376	1.89526e-28	1.48917	0.574	0.373	3.79051e-25	7	CCL2
377	1.54577e-70	1.45035	0.849	0.514	3.09154e-67	7	PLAUR
378	2.21263e-81	1.3967	1	0.668	4.42526e-78	7	HLA-DRA
379	2.95069e-81	1.38442	0.973	0.607	5.90138e-78	7	HLA-DRB5
380	1.13263e-75	1.33363	0.988	0.544	2.26525e-72	7	TYROBP
381	9.37088e-76	1.33094	0.973	0.561	1.87418e-72	7	ITGB2
382	5.04698e-79	1.32863	0.996	0.589	1.0094e-75	7	HLA-DRB1
383	5.66868e-72	1.32834	0.903	0.508	1.13374e-68	7	FCGR3A
384	2.4201e-64	1.32625	0.888	0.504	4.8402e-61	7	MS4A6A
385	2.75732e-44	1.32008	0.674	0.392	5.51463e-41	7	OTUD1
386	1.94898e-68	1.31926	0.884	0.496	3.89796e-65	7	FCGR1A
387	4.65248e-64	1.28037	0.895	0.466	9.30497e-61	7	ALOX5AP
388	9.82392e-68	1.25495	0.973	0.609	1.96478e-64	7	LAPTM5
389	3.19974e-36	1.24541	0.609	0.342	6.39947e-33	7	NLRP3
390	1.30118e-78	1.2349	1	0.605	2.60236e-75	7	HLA-DPA1
391	2.98896e-67	1.2292	0.93	0.518	5.97792e-64	7	GPR34
392	2.78799e-67	1.22731	0.992	0.779	5.57598e-64	7	SPP1
393	1.86811e-67	1.2039	0.911	0.541	3.73623e-64	7	TYMP
394	3.46648e-61	1.19432	0.934	0.5	6.93296e-58	7	AIF1
395	1.10202e-55	1.18775	0.837	0.418	2.20405e-52	7	TMIGD3
396	2.70501e-42	1.18747	0.69	0.448	5.41001e-39	7	HBEGF
397	1.49405e-57	1.18365	0.86	0.528	2.98811e-54	7	HMOX1
398	4.61979e-43	1.15727	0.787	0.527	9.23958e-40	7	NR4A1
399	1.35454e-24	1.15275	0.659	0.421	2.70908e-21	7	GPR183
400	5.70782e-68	1.15083	0.996	0.667	1.14156e-64	7	CTSB
401	1.78662e-95	1.73249	1	0.543	3.57324e-92	8	C1QA
402	1.51357e-78	1.72986	0.972	0.539	3.02714e-75	8	TYMP
403	9.27076e-91	1.72696	1	0.575	1.85415e-87	8	C1QB
404	5.37103e-88	1.66659	0.94	0.495	1.07421e-84	8	HAMP
405	4.85115e-82	1.65229	0.964	0.479	9.70231e-79	8	APOC2
406	7.85163e-84	1.5565	1	0.531	1.57033e-80	8	C1QC
407	1.00626e-79	1.5262	0.976	0.506	2.01252e-76	8	FCGR3A
408	5.13657e-72	1.49294	0.996	0.609	1.02731e-68	8	LAPTM5
409	2.80475e-74	1.48864	0.964	0.541	5.6095e-71	8	FCER1G
410	3.80297e-82	1.47132	0.984	0.499	7.60593e-79	8	AIF1
411	7.78759e-67	1.45789	0.96	0.511	1.55752e-63	8	CD68
412	6.43048e-72	1.44832	0.984	0.562	1.2861e-68	8	CD14
413	6.38715e-75	1.44319	1	0.779	1.27743e-71	8	SPP1
414	7.60704e-70	1.41571	0.927	0.496	1.52141e-66	8	FCGR1A
415	3.9383e-69	1.40763	0.996	0.572	7.8766e-66	8	RGS1
416	2.57653e-76	1.39736	1	0.58	5.15307e-73	8	RNASET2
417	1.74359e-69	1.37271	0.984	0.544	3.48718e-66	8	TYROBP
418	1.12896e-59	1.35019	0.911	0.495	2.25793e-56	8	TREM2
419	1.83589e-71	1.32314	1	0.751	3.67178e-68	8	CD74
420	2.16753e-68	1.30018	0.956	0.533	4.33507e-65	8	PLTP
421	1.02423e-64	1.29627	0.964	0.562	2.04846e-61	8	ITGB2
422	7.13095e-65	1.28574	1	0.667	1.42619e-61	8	CTSB
423	1.85277e-52	1.26987	0.851	0.418	3.70554e-49	8	TMIGD3
424	2.49254e-82	1.25502	1	0.967	4.98509e-79	8	FTL
425	8.22578e-57	1.25447	0.883	0.453	1.64516e-53	8	VSIG4
426	2.24719e-71	1.22749	0.96	0.54	4.49437e-68	8	IFI30
427	4.92246e-67	1.21049	1	0.668	9.84493e-64	8	HLA-DRA
428	3.29187e-69	1.20937	0.956	0.525	6.58374e-66	8	APOC1
429	3.72232e-53	1.19462	0.851	0.435	7.44463e-50	8	OLFML3
430	1.06034e-61	1.17123	0.944	0.524	2.12068e-58	8	MAFB
431	2.19073e-51	1.16319	0.871	0.467	4.38146e-48	8	ALOX5AP
432	3.75248e-43	1.15489	0.81	0.442	7.50495e-40	8	FOLR2
433	3.88942e-61	1.15155	0.915	0.515	7.77885e-58	8	SAMSN1
434	2.65609e-64	1.14718	0.915	0.456	5.31218e-61	8	TMEM176B
435	2.60302e-73	1.14701	0.952	0.526	5.20604e-70	8	HMOX1
436	2.2175e-60	1.12588	0.984	0.606	4.435e-57	8	HLA-DPA1
437	2.21815e-51	1.10613	0.944	0.572	4.43631e-48	8	COTL1
438	8.0764e-48	1.09952	0.931	0.588	1.61528e-44	8	ID2
439	5.1274e-55	1.09351	0.931	0.518	1.02548e-51	8	GPR34
440	5.66725e-54	1.07244	0.867	0.457	1.13345e-50	8	CPVL
441	3.52158e-62	1.06382	0.931	0.503	7.04317e-59	8	MS4A6A
442	1.98662e-59	1.06078	0.907	0.481	3.97325e-56	8	CH25H
443	1.17212e-62	1.05896	0.867	0.414	2.34423e-59	8	SERPINA1
444	2.7193e-60	1.05414	1	0.614	5.43861e-57	8	APOE
445	4.88753e-33	1.03627	0.77	0.453	9.77506e-30	8	LST1
446	1.64578e-52	1.02322	0.859	0.491	3.29157e-49	8	OLR1
447	8.02405e-38	1.01066	0.827	0.452	1.60481e-34	8	RGS10
448	1.71732e-58	0.953751	1	0.617	3.43464e-55	8	HLA-DPB1
449	1.70394e-59	0.926281	0.992	0.607	3.40789e-56	8	HLA-DRB5
450	4.40247e-43	0.904317	0.96	0.59	8.80493e-40	8	HLA-DRB1
451	2.01537e-115	2.58424	0.984	0.504	4.03073e-112	9	CCN2
452	5.06013e-119	2.46942	1	0.49	1.01203e-115	9	CAVIN2
453	2.14342e-112	2.34995	1	0.514	4.28683e-109	9	ITM2A
454	5.79025e-114	2.31505	0.959	0.423	1.15805e-110	9	JAM2
455	6.46339e-108	2.30503	0.873	0.314	1.29268e-104	9	AL732437.3
456	2.93448e-102	2.23893	1	0.57	5.86897e-99	9	MT1E
457	1.25211e-92	2.19302	0.926	0.361	2.50422e-89	9	FAM107A
458	1.11583e-105	2.18848	0.934	0.401	2.23166e-102	9	VWF
459	1.9817e-108	2.1703	0.988	0.512	3.96341e-105	9	LY6E
460	8.79234e-101	2.16326	0.91	0.447	1.75847e-97	9	PRSS23
461	1.21259e-114	2.14551	0.967	0.37	2.42518e-111	9	SRARP
462	1.00676e-97	2.09129	0.873	0.372	2.01353e-94	9	ECSCR
463	1.07346e-94	2.08856	0.865	0.363	2.14693e-91	9	RAMP3
464	3.72766e-100	2.0352	1	0.447	7.45533e-97	9	CLDN5
465	5.79654e-107	2.01209	0.967	0.38	1.15931e-103	9	SLC38A5
466	3.67098e-104	2.00514	0.971	0.48	7.34196e-101	9	IL6ST
467	4.3272e-102	1.98774	0.98	0.446	8.6544e-99	9	CD320
468	6.71201e-104	1.97696	1	0.373	1.3424e-100	9	IFI27
469	4.54431e-114	1.97325	0.93	0.35	9.08862e-111	9	PERP
470	1.26888e-99	1.95924	0.988	0.454	2.53776e-96	9	SLC2A1
471	1.04756e-85	1.94455	0.975	0.431	2.09512e-82	9	ID3
472	9.22282e-95	1.94401	0.984	0.494	1.84456e-91	9	HYAL2
473	1.75717e-88	1.89676	0.971	0.482	3.51435e-85	9	ID1
474	3.32644e-95	1.87576	0.93	0.393	6.65288e-92	9	MT1M
475	3.55799e-86	1.83701	1	0.791	7.11599e-83	9	MT2A
476	5.72134e-87	1.79518	0.975	0.446	1.14427e-83	9	GNG11
477	1.02147e-90	1.78614	0.959	0.454	2.04293e-87	9	S100A10
478	9.01406e-89	1.78546	0.959	0.512	1.80281e-85	9	LHFPL6
479	2.78212e-97	1.78503	0.971	0.373	5.56424e-94	9	RAMP2
480	3.55703e-83	1.76838	0.787	0.332	7.11407e-80	9	TPD52L1
481	1.89154e-82	1.76124	1	0.65	3.78307e-79	9	CD59
482	6.58778e-92	1.75246	0.93	0.423	1.31756e-88	9	S100A16
483	4.99978e-81	1.74932	0.943	0.478	9.99957e-78	9	NPDC1
484	6.77823e-94	1.73085	0.889	0.411	1.35565e-90	9	NOSTRIN
485	6.95392e-98	1.72971	0.967	0.476	1.39078e-94	9	FN1
486	1.40154e-68	1.72778	0.857	0.417	2.80307e-65	9	EDN1
487	1.17339e-88	1.71392	0.939	0.421	2.34677e-85	9	APOLD1
488	1.95916e-63	1.71186	0.811	0.386	3.91832e-60	9	DEPP1
489	4.14174e-68	1.70434	0.922	0.505	8.28348e-65	9	MT1X
490	9.0691e-91	1.6937	0.955	0.449	1.81382e-87	9	MFSD2A
491	1.14338e-60	1.69276	0.975	0.685	2.28676e-57	9	IFNGR1
492	3.64188e-90	1.68711	0.93	0.417	7.28376e-87	9	IFI44L
493	2.38088e-88	1.68505	0.914	0.428	4.76176e-85	9	PDCD4
494	4.21271e-78	1.67709	0.992	0.62	8.42543e-75	9	RGCC
495	2.29469e-36	1.66632	0.59	0.257	4.58937e-33	9	IGFBP3
496	2.05936e-48	1.66325	0.594	0.198	4.11871e-45	9	THSD4
497	1.27973e-98	1.66052	0.84	0.361	2.55946e-95	9	LEPR
498	3.14749e-91	1.65895	0.889	0.401	6.29499e-88	9	ABCB1
499	8.46273e-78	1.61886	0.885	0.46	1.69255e-74	9	TCN2
500	3.95849e-97	1.6142	0.943	0.38	7.91698e-94	9	SLC39A10
501	9.45438e-140	3.02482	1	0.423	1.89088e-136	10	CRYAB
502	8.47097e-128	2.93581	1	0.628	1.69419e-124	10	PLP1
503	5.81579e-137	2.93029	1	0.571	1.16316e-133	10	DBNDD2
504	4.04382e-134	2.77352	1	0.503	8.08763e-131	10	CNP
505	8.77497e-137	2.70214	1	0.408	1.75499e-133	10	APLP1
506	9.23624e-145	2.67737	0.996	0.38	1.84725e-141	10	ERMN
507	9.09985e-130	2.65186	0.996	0.468	1.81997e-126	10	S100B
508	4.4423e-139	2.63873	1	0.373	8.88461e-136	10	TF
509	3.86435e-126	2.61275	1	0.563	7.7287e-123	10	MBP
510	2.76625e-132	2.55949	1	0.416	5.53249e-129	10	GPM6B
511	2.51445e-126	2.5559	1	0.721	5.02889e-123	10	TUBA1A
512	6.4046e-126	2.51618	0.954	0.351	1.28092e-122	10	TUBB4A
513	2.05918e-134	2.51252	1	0.42	4.11836e-131	10	SOX2-OT
514	9.99812e-132	2.45857	0.996	0.426	1.99962e-128	10	FEZ1
515	7.19475e-125	2.4503	1	0.522	1.43895e-121	10	CLDND1
516	1.3357e-128	2.44895	0.983	0.364	2.6714e-125	10	HSPA2
517	3.55495e-126	2.42013	0.938	0.315	7.10989e-123	10	AMER2
518	2.1366e-121	2.41689	0.983	0.47	4.27319e-118	10	QDPR
519	4.06789e-133	2.41308	0.992	0.39	8.13577e-130	10	MAG
520	2.98643e-132	2.38126	0.979	0.382	5.97286e-129	10	SLAIN1
521	2.19958e-126	2.37794	0.959	0.346	4.39916e-123	10	MOBP
522	3.68659e-128	2.36204	1	0.5	7.37319e-125	10	PPP1R14A
523	2.15442e-120	2.3503	1	0.486	4.30884e-117	10	MARCKSL1
524	6.01144e-125	2.33922	0.946	0.345	1.20229e-121	10	TMEM144
525	1.64402e-132	2.33139	0.963	0.339	3.28804e-129	10	GPR37
526	1.21704e-133	2.3311	0.946	0.258	2.43408e-130	10	MAL
527	1.38472e-128	2.32246	0.938	0.323	2.76944e-125	10	TRIM2
528	1.40004e-123	2.32023	0.925	0.336	2.80008e-120	10	CARNS1
529	1.22424e-130	2.30795	0.946	0.358	2.44849e-127	10	KLK6
530	1.77061e-118	2.30005	0.992	0.564	3.54123e-115	10	DPYSL2
531	1.06015e-124	2.29928	0.971	0.403	2.1203e-121	10	SEPTIN8
532	5.20531e-120	2.28082	0.938	0.314	1.04106e-116	10	STMN4
533	1.44776e-117	2.27648	0.946	0.42	2.89552e-114	10	EDIL3
534	7.42394e-118	2.24808	0.9	0.295	1.48479e-114	10	CAMK2N1
535	2.33907e-124	2.24374	0.921	0.378	4.67814e-121	10	ANLN
536	1.88661e-118	2.2387	0.996	0.485	3.77323e-115	10	STMN1
537	8.64088e-120	2.19988	0.975	0.396	1.72818e-116	10	SCD
538	2.46421e-123	2.19713	0.979	0.352	4.92842e-120	10	PCDH9
539	9.75907e-120	2.19535	0.988	0.428	1.95181e-116	10	CBR1
540	8.93843e-116	2.16163	0.942	0.366	1.78769e-112	10	ATP1B1
541	7.02564e-136	2.15339	0.954	0.308	1.40513e-132	10	MOG
542	3.08937e-113	2.11472	0.975	0.483	6.17874e-110	10	SLC44A1
543	2.61089e-105	2.10067	0.917	0.335	5.22178e-102	10	TTLL7
544	1.76475e-115	2.10025	0.988	0.41	3.5295e-112	10	SEPTIN4
545	5.8287e-90	2.09978	0.884	0.394	1.16574e-86	10	PIP4K2A
546	1.87009e-114	2.08372	0.884	0.29	3.74019e-111	10	CAPN3
547	1.18496e-117	2.07326	0.942	0.391	2.36992e-114	10	CLDN11
548	5.85119e-122	2.06935	0.954	0.37	1.17024e-118	10	CNTN2
549	7.35023e-112	2.06861	0.979	0.467	1.47005e-108	10	PLAAT3
550	8.994e-110	2.06078	0.979	0.448	1.7988e-106	10	TSC22D4
551	1.8083e-82	1.80988	0.987	0.585	3.6166e-79	11	CCL3
552	5.57354e-75	1.69086	0.931	0.481	1.11471e-71	11	CH25H
553	8.64061e-84	1.65198	1	0.576	1.72812e-80	11	C1QB
554	5.64816e-83	1.61198	1	0.531	1.12963e-79	11	C1QC
555	2.34925e-78	1.59919	0.909	0.497	4.6985e-75	11	HAMP
556	1.37446e-82	1.57814	1	0.544	2.74893e-79	11	C1QA
557	1.01932e-70	1.48549	0.957	0.536	2.03865e-67	11	CCL4
558	7.90125e-71	1.48465	0.948	0.481	1.58025e-67	11	APOC2
559	1.09152e-75	1.4548	0.996	0.581	2.18304e-72	11	RNASET2
560	7.41836e-55	1.4385	0.858	0.475	1.48367e-51	11	CCL4L2
561	4.54679e-66	1.42237	0.961	0.501	9.09357e-63	11	AIF1
562	3.67946e-69	1.41225	0.991	0.573	7.35893e-66	11	RGS1
563	6.43399e-72	1.39685	0.927	0.518	1.2868e-68	11	NR4A2
564	2.83769e-62	1.37581	0.94	0.541	5.67538e-59	11	TYMP
565	4.68332e-66	1.35767	0.961	0.564	9.36664e-63	11	CD14
566	4.31205e-70	1.34816	1	0.752	8.6241e-67	11	CD74
567	2.59501e-65	1.34514	0.996	0.779	5.19002e-62	11	SPP1
568	5.52258e-57	1.34341	0.922	0.556	1.10452e-53	11	IER3
569	7.09042e-69	1.32929	1	0.545	1.41808e-65	11	TYROBP
570	4.77018e-57	1.32175	0.866	0.418	9.54035e-54	11	TMIGD3
571	1.77437e-52	1.31399	0.841	0.481	3.54874e-49	11	CCL3L1
572	4.26195e-68	1.3136	0.94	0.508	8.5239e-65	11	FCGR3A
573	9.753e-66	1.26623	0.987	0.562	1.9506e-62	11	ITGB2
574	4.1407e-60	1.26212	0.901	0.497	8.2814e-57	11	FCGR1A
575	6.59532e-63	1.25716	0.957	0.542	1.31906e-59	11	FCER1G
576	1.48329e-65	1.23153	1	0.669	2.96658e-62	11	HLA-DRA
577	5.91173e-58	1.2186	0.866	0.511	1.18235e-54	11	EGR2
578	5.07311e-74	1.20342	0.974	0.541	1.01462e-70	11	IFI30
579	7.45698e-60	1.20169	0.922	0.466	1.4914e-56	11	ALOX5AP
580	6.6997e-62	1.19336	0.935	0.495	1.33994e-58	11	TREM2
581	7.89971e-62	1.17473	0.991	0.609	1.57994e-58	11	LAPTM5
582	1.35275e-56	1.16321	0.793	0.46	2.7055e-53	11	OSM
583	8.09716e-56	1.15803	0.931	0.519	1.61943e-52	11	GPR34
584	1.12952e-61	1.14248	0.966	0.512	2.25903e-58	11	CD68
585	6.01955e-62	1.1402	1	0.606	1.20391e-58	11	HLA-DPA1
586	1.54793e-59	1.13331	1	0.668	3.09586e-56	11	CTSB
587	1.37905e-63	1.13269	0.948	0.503	2.7581e-60	11	MS4A6A
588	1.05696e-70	1.12715	1	0.967	2.11391e-67	11	FTL
589	1.33205e-50	1.12389	0.866	0.529	2.66409e-47	11	HMOX1
590	2.50947e-59	1.10241	0.849	0.416	5.01894e-56	11	SERPINA1
591	2.0032e-53	1.0894	0.914	0.535	4.0064e-50	11	PLTP
592	2.7599e-42	1.08673	0.922	0.589	5.5198e-39	11	ID2
593	1.86152e-53	1.06487	0.879	0.458	3.72305e-50	11	TMEM176B
594	4.03133e-35	1.05765	0.789	0.457	8.06265e-32	11	VSIG4
595	1.28025e-55	1.05102	0.961	0.573	2.56049e-52	11	COTL1
596	9.41169e-61	1.04765	0.996	0.618	1.88234e-57	11	HLA-DPB1
597	1.78821e-50	1.04089	0.858	0.492	3.57643e-47	11	OLR1
598	6.18202e-49	1.01743	0.759	0.404	1.2364e-45	11	TNF
599	1.15322e-47	1.00042	0.974	0.591	2.30644e-44	11	HLA-DRB1
600	1.05771e-57	0.991093	0.983	0.608	2.11542e-54	11	HLA-DRB5
601	5.40158e-126	2.67871	1	0.515	1.08032e-122	12	ITM2A
602	6.70636e-98	2.64835	0.961	0.506	1.34127e-94	12	CCN2
603	7.57169e-121	2.59347	1	0.491	1.51434e-117	12	CAVIN2
604	3.23418e-98	2.55402	0.917	0.416	6.46837e-95	12	EDN1
605	4.65866e-121	2.444	1	0.448	9.31732e-118	12	MFSD2A
606	1.45842e-121	2.37687	0.996	0.38	2.91685e-118	12	SLC38A5
607	6.21376e-111	2.33157	0.947	0.351	1.24275e-107	12	CA4
608	1.09171e-106	2.28755	1	0.448	2.18341e-103	12	CLDN5
609	1.58096e-111	2.23609	1	0.669	3.16193e-108	12	BSG
610	2.12447e-106	2.18319	1	0.621	4.24894e-103	12	RGCC
611	3.33652e-106	2.15704	1	0.375	6.67305e-103	12	IFI27
612	1.8884e-110	2.15253	0.991	0.36	3.7768e-107	12	ABCG2
613	2.77172e-73	2.13103	0.768	0.318	5.54344e-70	12	AL732437.3
614	1.72147e-103	2.11372	0.982	0.455	3.44295e-100	12	SLC2A1
615	5.74726e-109	2.07296	0.978	0.43	1.14945e-105	12	TMEM204
616	1.14108e-97	2.0655	0.921	0.409	2.28216e-94	12	SPOCK2
617	2.96027e-71	2.05293	0.846	0.448	5.92055e-68	12	PMAIP1
618	3.39613e-98	2.03617	0.974	0.447	6.79227e-95	12	CD320
619	3.98101e-92	2.00515	0.93	0.372	7.96203e-89	12	SRARP
620	1.80669e-100	1.95189	0.899	0.408	3.61338e-97	12	TM4SF18
621	1.89451e-94	1.93212	0.987	0.483	3.78903e-91	12	ID1
622	5.12193e-88	1.9218	0.86	0.352	1.02439e-84	12	TIE1
623	2.19907e-93	1.89813	0.974	0.527	4.39813e-90	12	NET1
624	6.42487e-91	1.89616	0.969	0.496	1.28497e-87	12	HYAL2
625	4.37498e-91	1.86089	0.952	0.375	8.74997e-88	12	RAMP2
626	4.11218e-90	1.84829	0.965	0.513	8.22436e-87	12	LY6E
627	9.82932e-89	1.83609	0.991	0.571	1.96586e-85	12	MT1E
628	1.30409e-94	1.816	0.982	0.524	2.60818e-91	12	SLC3A2
629	1.64609e-84	1.81173	0.873	0.406	3.29219e-81	12	ANXA3
630	4.89375e-93	1.80827	0.974	0.447	9.78749e-90	12	GNG11
631	2.5994e-78	1.76859	0.772	0.352	5.1988e-75	12	DCLK1
632	8.09232e-90	1.76631	1	0.678	1.61846e-86	12	TSC22D1
633	2.38308e-92	1.74121	0.89	0.412	4.76615e-89	12	NOSTRIN
634	2.23749e-90	1.73382	0.917	0.382	4.47498e-87	12	SLC39A10
635	1.03451e-88	1.72158	0.965	0.5	2.06901e-85	12	ESAM
636	3.60034e-78	1.71954	0.899	0.458	7.20067e-75	12	EGFL7
637	2.80463e-82	1.66174	0.956	0.433	5.60926e-79	12	ID3
638	2.40215e-88	1.65738	1	0.539	4.8043e-85	12	SPARCL1
639	1.33666e-67	1.65486	0.842	0.451	2.67333e-64	12	HES1
640	1.12815e-70	1.65185	0.803	0.357	2.2563e-67	12	DEGS2
641	5.8818e-73	1.64981	0.908	0.533	1.17636e-69	12	SLC7A5
642	1.78948e-91	1.63584	0.978	0.443	3.57895e-88	12	SLC9A3R2
643	5.7685e-54	1.63375	0.689	0.294	1.1537e-50	12	OMD
644	2.71145e-68	1.63324	0.904	0.569	5.42289e-65	12	AP3S1
645	3.20689e-83	1.62321	0.947	0.48	6.41377e-80	12	TM4SF1
646	3.7695e-84	1.60439	0.904	0.403	7.53899e-81	12	VWF
647	2.65442e-88	1.60239	0.996	0.763	5.30885e-85	12	HERPUD1
648	4.59097e-69	1.56622	0.82	0.399	9.18195e-66	12	SLCO1A2
649	7.87374e-71	1.56555	0.89	0.423	1.57475e-67	12	APOLD1
650	3.20322e-67	1.55937	0.855	0.42	6.40643e-64	12	IFI44L
651	3.07432e-113	4.31242	0.821	0.255	6.14863e-110	13	CCL5
652	6.24742e-67	3.74906	0.655	0.267	1.24948e-63	13	KLRB1
653	8.27546e-120	3.66328	0.807	0.224	1.65509e-116	13	TRAC
654	6.0998e-100	3.42051	0.821	0.306	1.21996e-96	13	CD69
655	5.84513e-113	3.39781	0.901	0.387	1.16903e-109	13	IL32
656	2.02816e-56	3.36115	0.592	0.205	4.05632e-53	13	GZMK
657	2.90822e-62	3.33148	0.717	0.333	5.81645e-59	13	DUSP2
658	3.9673e-82	3.31821	0.753	0.304	7.9346e-79	13	CD52
659	9.77292e-66	3.21499	0.695	0.331	1.95458e-62	13	IL7R
660	5.50115e-85	3.14005	0.731	0.278	1.10023e-81	13	CD2
661	5.84169e-50	2.98283	0.596	0.221	1.16834e-46	13	TRBC2
662	2.04754e-107	2.88264	0.686	0.137	4.09509e-104	13	CD3E
663	6.43756e-89	2.81185	0.906	0.53	1.28751e-85	13	CXCR4
664	7.21956e-37	2.73109	0.529	0.151	1.44391e-33	13	GZMA
665	1.06633e-69	2.72651	0.655	0.252	2.13266e-66	13	NKG7
666	3.79222e-76	2.72456	0.516	0.054	7.58444e-73	13	TRBC1
667	4.58862e-164	2.63233	0.646	0.036	9.17724e-161	13	CD3D
668	2.55231e-70	2.60668	0.65	0.21	5.10461e-67	13	CD7
669	2.97129e-30	2.55355	0.529	0.258	5.94258e-27	13	LTB
670	6.48557e-51	2.40616	0.664	0.346	1.29711e-47	13	CD48
671	1.81451e-67	2.39515	0.798	0.404	3.62903e-64	13	S100A4
672	8.36849e-62	2.33013	0.682	0.31	1.6737e-58	13	RAC2
673	3.37672e-68	2.29146	0.874	0.566	6.75343e-65	13	TXNIP
674	5.6205e-50	2.29123	0.583	0.227	1.1241e-46	13	LIME1
675	2.59883e-31	2.20468	0.552	0.275	5.19765e-28	13	LCK
676	2.89245e-33	2.05538	0.583	0.326	5.78489e-30	13	TUBA4A
677	6.34857e-28	2.01724	0.511	0.247	1.26971e-24	13	IL2RG
678	1.2474e-65	1.99073	0.574	0.167	2.4948e-62	13	PRF1
679	2.09874e-25	1.92058	0.471	0.229	4.19747e-22	13	GZMH
680	2.83227e-27	1.90066	0.52	0.29	5.66455e-24	13	CST7
681	1.89662e-41	1.89589	0.655	0.395	3.79325e-38	13	LSP1
682	5.32526e-37	1.87366	0.574	0.311	1.06505e-33	13	ICAM3
683	2.82501e-32	1.86441	0.601	0.384	5.65002e-29	13	CD44
684	3.37393e-17	1.83348	0.372	0.112	6.74786e-14	13	CTSW
685	1.39457e-22	1.7871	0.547	0.338	2.78915e-19	13	CYTIP
686	9.25287e-27	1.75033	0.426	0.136	1.85057e-23	13	CD27
687	4.3518e-15	1.65843	0.435	0.26	8.70361e-12	13	ACAP1
688	1.24091e-24	1.63013	0.502	0.292	2.48182e-21	13	TBC1D10C
689	3.21576e-44	1.62974	0.444	0.151	6.43152e-41	13	KLRC1
690	8.66563e-48	1.60417	0.498	0.14	1.73313e-44	13	CD247
691	5.35885e-25	1.55697	0.57	0.378	1.07177e-21	13	STK17B
692	2.85441e-37	1.55294	0.43	0.098	5.70882e-34	13	GZMM
693	3.93903e-09	1.54202	0.422	0.308	7.87805e-06	13	PTGER4
694	4.54737e-08	1.52039	0.39	0.293	9.09474e-05	13	KLRD1
695	3.04232e-13	1.47633	0.664	0.545	6.08464e-10	13	CCL4
696	5.95508e-12	1.44932	0.448	0.284	1.19102e-08	13	LCP1
697	3.88915e-18	1.43461	0.601	0.43	7.7783e-15	13	ANXA1
698	7.37131e-11	1.37527	0.359	0.19	1.47426e-07	13	FKBP11
699	3.92812e-22	1.36395	0.457	0.25	7.85623e-19	13	SOCS1
700	1.10435e-06	1.33905	0.444	0.393	0.0022087	13	CNN2
701	3.46873e-106	2.77231	0.932	0.497	6.93745e-103	14	HAMP
702	1.42581e-40	2.38216	0.689	0.468	2.85162e-37	14	CXCL8
703	8.88239e-64	2.37654	0.766	0.435	1.77648e-60	14	FCGBP
704	2.39247e-87	2.33084	0.851	0.478	4.78494e-84	14	THBD
705	1.51573e-93	2.17882	1	0.78	3.03146e-90	14	SPP1
706	1.23971e-107	2.16979	1	0.585	2.47942e-104	14	CCL3
707	3.4035e-37	2.15002	0.653	0.426	6.807e-34	14	IL1B
708	8.14266e-103	2.12052	0.946	0.518	1.62853e-99	14	NR4A2
709	3.33672e-98	2.10206	0.959	0.481	6.67343e-95	14	CH25H
710	2.38248e-55	2.09986	0.743	0.462	4.76495e-52	14	OSM
711	1.76457e-63	2.06703	0.761	0.447	3.52915e-60	14	HBEGF
712	2.31472e-89	2.05302	0.896	0.514	4.62944e-86	14	PLAUR
713	3.76324e-96	2.02801	0.964	0.537	7.52648e-93	14	CCL4
714	4.62185e-85	1.96547	0.905	0.475	9.24371e-82	14	CCL4L2
715	3.12578e-83	1.93931	0.896	0.48	6.25156e-80	14	CCL3L1
716	7.04722e-100	1.93047	1	0.544	1.40944e-96	14	C1QA
717	1.11922e-89	1.91687	0.955	0.556	2.23845e-86	14	IER3
718	2.90095e-80	1.84155	0.919	0.535	5.8019e-77	14	PLTP
719	7.42653e-93	1.82891	1	0.577	1.48531e-89	14	C1QB
720	2.00505e-88	1.76108	1	0.532	4.01009e-85	14	C1QC
721	9.07933e-79	1.75005	0.887	0.511	1.81587e-75	14	EGR2
722	1.4994e-83	1.69265	0.986	0.564	2.99879e-80	14	CD14
723	1.61735e-87	1.67593	0.982	0.48	3.23471e-84	14	APOC2
724	2.37545e-89	1.67098	0.977	0.634	4.75089e-86	14	NAMPT
725	8.03617e-55	1.67017	0.887	0.59	1.60723e-51	14	ID2
726	6.42273e-67	1.63503	0.878	0.529	1.28455e-63	14	HMOX1
727	1.84988e-47	1.59536	0.694	0.439	3.69976e-44	14	MXD1
728	4.79154e-85	1.59367	0.95	0.542	9.58308e-82	14	IFI30
729	4.22098e-24	1.58694	0.572	0.42	8.44197e-21	14	PTGS2
730	5.76263e-45	1.57038	0.676	0.4	1.15253e-41	14	ABL2
731	6.48654e-62	1.56479	0.77	0.426	1.29731e-58	14	EGR3
732	2.62547e-55	1.55309	0.806	0.523	5.25094e-52	14	SLC2A3
733	6.13596e-72	1.52757	0.941	0.543	1.22719e-68	14	FCER1G
734	1.96993e-25	1.48091	0.518	0.346	3.93986e-22	14	DNAAF1
735	7.82182e-60	1.46223	0.878	0.591	1.56436e-56	14	SOCS3
736	1.16686e-74	1.45739	1	0.581	2.33372e-71	14	RNASET2
737	8.27419e-78	1.4495	0.995	0.668	1.65484e-74	14	CTSB
738	1.90784e-44	1.44538	0.752	0.509	3.81567e-41	14	TFRC
739	4.8358e-72	1.44211	1	0.752	9.6716e-69	14	CD74
740	1.83377e-71	1.43802	0.977	0.501	3.66755e-68	14	AIF1
741	2.87328e-67	1.43453	0.91	0.51	5.74656e-64	14	FCGR3A
742	5.00501e-07	1.42817	0.405	0.379	0.001001	14	CCL2
743	1.94768e-82	1.39865	1	0.967	3.89536e-79	14	FTL
744	3.11786e-57	1.37668	0.784	0.418	6.23572e-54	14	SERPINA1
745	1.16093e-74	1.37102	0.946	0.541	2.32186e-71	14	TYMP
746	4.05863e-70	1.36908	1	0.545	8.11726e-67	14	TYROBP
747	1.26606e-69	1.34293	0.919	0.504	2.53212e-66	14	MS4A6A
748	4.70012e-28	1.33781	0.572	0.386	9.40025e-25	14	VEGFA
749	8.7278e-42	1.33085	0.707	0.437	1.74556e-38	14	CD83
750	5.03099e-54	1.2979	0.811	0.443	1.0062e-50	14	FOLR2
751	2.46677e-138	3.71301	0.959	0.447	4.93354e-135	15	LYZ
752	5.87453e-117	3.61567	0.905	0.425	1.17491e-113	15	GPNMB
753	7.06066e-98	3.1489	0.937	0.526	1.41213e-94	15	APOC1
754	1.69679e-121	2.88144	1	0.967	3.39359e-118	15	FTL
755	8.87076e-93	2.84688	0.919	0.543	1.77415e-89	15	IFI30
756	1.92457e-62	2.75116	0.635	0.27	3.84914e-59	15	ACP5
757	3.73249e-89	2.73182	0.95	0.685	7.46498e-86	15	CTSD
758	1.01019e-107	2.72743	0.883	0.438	2.02037e-104	15	CD163
759	1.21316e-84	2.69233	0.955	0.616	2.42632e-81	15	APOE
760	3.53693e-43	2.48228	0.595	0.33	7.07386e-40	15	SDS
761	2.99829e-58	2.4163	0.797	0.517	5.99659e-55	15	LGMN
762	6.25754e-30	2.41375	0.572	0.376	1.25151e-26	15	AREG
763	5.28688e-15	2.37904	0.419	0.309	1.05738e-11	15	CXCL3
764	1.06746e-63	2.32245	0.856	0.592	2.13493e-60	15	CTSL
765	1.81635e-63	2.26018	0.721	0.393	3.63271e-60	15	TGFBI
766	2.14143e-72	2.17027	0.793	0.447	4.28287e-69	15	MS4A4A
767	5.90215e-42	2.05773	0.64	0.386	1.18043e-38	15	CFD
768	1.13019e-41	2.04088	0.77	0.532	2.26037e-38	15	HMOX1
769	5.50401e-86	2.02384	0.986	0.67	1.1008e-82	15	HLA-DRA
770	2.71506e-106	2.01416	0.986	0.546	5.43012e-103	15	TYROBP
771	2.06087e-50	2.01131	0.761	0.518	4.12175e-47	15	PLAUR
772	3.45774e-20	2.01025	0.514	0.382	6.91547e-17	15	CXCL2
773	4.7801e-60	1.96268	0.82	0.513	9.5602e-57	15	RGS2
774	2.40026e-37	1.92455	0.658	0.452	4.80051e-34	15	S100A9
775	5.49518e-80	1.91956	0.986	0.668	1.09904e-76	15	CTSB
776	4.4048e-70	1.84943	0.86	0.506	8.8096e-67	15	MS4A6A
777	2.10938e-81	1.75652	0.941	0.513	4.21876e-78	15	CD68
778	7.84617e-17	1.73668	0.505	0.386	1.56923e-13	15	FABP5
779	1.97553e-39	1.6825	0.563	0.297	3.95105e-36	15	ARL4C
780	4.49879e-70	1.65404	0.928	0.544	8.99758e-67	15	FCER1G
781	5.59847e-74	1.64943	0.955	0.619	1.11969e-70	15	HLA-DPB1
782	7.37155e-34	1.60857	0.703	0.508	1.47431e-30	15	CTSZ
783	1.31741e-38	1.59818	0.671	0.45	2.63481e-35	15	MSR1
784	7.46426e-44	1.59114	0.739	0.462	1.49285e-40	15	CPVL
785	1.93561e-15	1.57786	0.446	0.324	3.87122e-12	15	THBS1
786	3.75322e-40	1.53647	0.653	0.395	7.50644e-37	15	C1orf162
787	3.18831e-85	1.52975	1	0.987	6.37663e-82	15	FTH1
788	1.0348e-61	1.52749	0.91	0.61	2.06961e-58	15	HLA-DRB5
789	1.65296e-67	1.51753	0.968	0.591	3.30591e-64	15	HLA-DRB1
790	7.37855e-26	1.48627	0.604	0.422	1.47571e-22	15	CAPG
791	9.4226e-38	1.4811	0.698	0.427	1.88452e-34	15	TIMP1
792	6.13621e-35	1.47653	0.613	0.384	1.22724e-31	15	CD44
793	9.27314e-18	1.43627	0.532	0.413	1.85463e-14	15	PLIN2
794	4.37755e-36	1.40718	0.878	0.709	8.75511e-33	15	SELENOP
795	1.73651e-52	1.40384	0.896	0.566	3.47301e-49	15	CD14
796	7.39328e-28	1.37679	0.712	0.535	1.47866e-24	15	CXCR4
797	1.65647e-13	1.36832	0.365	0.252	3.31294e-10	15	FCGR2B
798	1.56698e-35	1.35144	0.752	0.531	3.13396e-32	15	MAFB
799	3.91058e-20	1.35121	0.468	0.32	7.82117e-17	15	NUPR1
800	4.42454e-35	1.33526	0.797	0.639	8.84908e-32	15	NAMPT
801	1.73373e-111	3.262	0.941	0.393	3.46745e-108	16	MAG
802	3.09787e-102	3.11016	0.928	0.376	6.19574e-99	16	TF
803	6.19721e-105	2.87037	0.95	0.411	1.23944e-101	16	APLP1
804	1.39116e-56	2.83568	0.688	0.305	2.78233e-53	16	ABCA2
805	3.74058e-63	2.80392	0.769	0.397	7.48117e-60	16	CLDN11
806	1.79359e-71	2.73578	0.814	0.358	3.58718e-68	16	PCDH9
807	2.74143e-106	2.69638	0.995	0.629	5.48285e-103	16	PLP1
808	3.72324e-55	2.56346	0.733	0.392	7.44649e-52	16	ENPP2
809	1.69372e-104	2.52872	0.986	0.505	3.38743e-101	16	CNP
810	1.80292e-52	2.47617	0.747	0.403	3.60584e-49	16	SCD
811	4.16204e-97	2.47373	0.968	0.565	8.32409e-94	16	MBP
812	1.53907e-62	2.46084	0.805	0.426	3.07814e-59	16	SOX2-OT
813	1.50652e-41	2.44441	0.652	0.368	3.01303e-38	16	KLK6
814	4.76173e-45	2.43182	0.656	0.351	9.52347e-42	16	CNDP1
815	3.88139e-18	2.33358	0.597	0.471	7.76277e-15	16	CFL2
816	1.26057e-84	2.32646	0.932	0.419	2.52114e-81	16	GPM6B
817	4.79855e-48	2.28291	0.778	0.489	9.59709e-45	16	SLC44A1
818	4.71885e-38	2.25301	0.67	0.398	9.4377e-35	16	GPRC5B
819	2.70356e-50	2.24075	0.729	0.389	5.40712e-47	16	ERMN
820	1.95561e-08	2.2362	0.421	0.353	3.91121e-05	16	TMEM98
821	5.40037e-42	2.22	0.742	0.478	1.08007e-38	16	QDPR
822	1.89767e-52	2.21304	0.706	0.347	3.79534e-49	16	GPR37
823	8.42612e-47	2.20945	0.729	0.372	1.68522e-43	16	HSPA2
824	1.82449e-35	2.20639	0.611	0.346	3.64898e-32	16	CARNS1
825	3.46481e-45	2.20252	0.679	0.354	6.92962e-42	16	TMEM144
826	2.90628e-40	2.19582	0.688	0.428	5.81256e-37	16	EDIL3
827	2.21768e-31	2.19019	0.629	0.38	4.43536e-28	16	CNTN2
828	1.83892e-37	2.18665	0.701	0.435	3.67784e-34	16	FEZ1
829	8.7057e-53	2.09241	0.715	0.354	1.74114e-49	16	MOBP
830	2.83709e-32	2.0576	0.534	0.271	5.67419e-29	16	MAL
831	9.2291e-44	2.03534	0.792	0.529	1.84582e-40	16	CLDND1
832	3.31381e-30	2.0236	0.665	0.438	6.62762e-27	16	CBR1
833	1.83603e-71	2.0167	0.873	0.427	3.67206e-68	16	CRYAB
834	1.26031e-21	2.00371	0.575	0.378	2.52062e-18	16	ATP1B1
835	1.45642e-31	1.99657	0.561	0.306	2.91283e-28	16	OPALIN
836	1.07883e-48	1.98659	0.769	0.417	2.15766e-45	16	SEPTIN4
837	5.25905e-80	1.97073	0.968	0.723	1.05181e-76	16	TUBA1A
838	4.3724e-26	1.96374	0.62	0.414	8.7448e-23	16	SEPTIN8
839	1.86454e-28	1.95739	0.548	0.32	3.72908e-25	16	MOG
840	6.72712e-25	1.9463	0.665	0.473	1.34542e-21	16	SPOCK3
841	1.11481e-52	1.9437	0.824	0.577	2.22963e-49	16	DBNDD2
842	8.86318e-13	1.93999	0.502	0.347	1.77264e-09	16	TTLL7
843	1.17878e-25	1.92015	0.466	0.25	2.35755e-22	16	PLEKHH1
844	2.24429e-29	1.89686	0.575	0.334	4.48859e-26	16	TRIM2
845	1.71508e-31	1.88953	0.606	0.334	3.43015e-28	16	TTYH1
846	2.69845e-15	1.88789	0.511	0.327	5.39689e-12	16	STMN4
847	9.16458e-20	1.88105	0.516	0.355	1.83292e-16	16	CHADL
848	1.76584e-23	1.87796	0.52	0.337	3.53168e-20	16	ATP8A1
849	9.63847e-36	1.87645	0.615	0.325	1.92769e-32	16	AMER2
850	1.30602e-15	1.86896	0.466	0.338	2.61204e-12	16	CDK18
851	4.7101e-17	1.68529	0.656	0.326	9.42019e-14	17	DPY30
852	6.98837e-32	1.51278	0.747	0.357	1.39767e-28	17	CA4
853	4.83895e-32	1.44205	0.665	0.243	9.6779e-29	17	GLRX2
854	1.8991e-36	1.42776	0.923	0.672	3.7982e-33	17	BSG
855	2.13462e-28	1.41358	0.796	0.454	4.26924e-25	17	MFSD2A
856	6.9112e-37	1.39992	0.855	0.433	1.38224e-33	17	TMEM204
857	1.9425e-48	1.34868	0.701	0.233	3.885e-45	17	PLXNA2
858	1.52326e-11	1.32622	0.624	0.393	3.04652e-08	17	RGS5
859	4.79424e-05	1.26064	0.575	0.364	0.0958848	17	DEGS2
860	1.08333e-09	1.21708	0.896	0.664	2.16666e-06	17	MYL12A
861	4.27164e-38	1.21085	0.887	0.486	8.54328e-35	17	ID1
862	0.00311425	1.19687	0.561	0.317	1	17	COMMD9
863	6.06384e-48	1.19187	0.878	0.384	1.21277e-44	17	SLC39A10
864	4.59215e-06	1.19139	0.674	0.463	0.00918431	17	S100A10
865	4.79323e-05	1.18983	0.529	0.337	0.0958645	17	NDUFA4L2
866	0.00607563	1.17446	0.525	0.325	1	17	AL732437.3
867	5.95482e-24	1.15845	0.805	0.505	1.19096e-20	17	ESAM
868	3.75266e-38	1.14689	0.982	0.54	7.50532e-35	17	SPARCL1
869	2.67237e-42	1.14507	0.86	0.364	5.34474e-39	17	ABCG2
870	7.30748e-41	1.11843	0.796	0.415	1.4615e-37	17	NOSTRIN
871	7.30805e-44	1.11151	0.751	0.31	1.46161e-40	17	ATP1A2
872	8.46411e-39	1.10823	0.891	0.494	1.69282e-35	17	CAVIN2
873	1.07011e-21	1.10772	0.805	0.452	2.14023e-18	17	GNG11
874	1.24253e-12	1.10355	0.688	0.383	2.48505e-09	17	RAMP2
875	2.33467e-49	1.10025	0.819	0.353	4.66935e-46	17	TIE1
876	0.000209281	1.09593	0.597	0.382	0.418563	17	SRARP
877	4.63988e-12	1.09005	0.719	0.388	9.27975e-09	17	ST3GAL5
878	6.51607e-09	1.08176	0.652	0.346	1.30321e-05	17	IFI6
879	1.5636e-13	1.08171	0.697	0.388	3.1272e-10	17	SLC38A5
880	2.54711e-23	1.0586	0.747	0.42	5.09423e-20	17	WDR13
881	8.33067e-11	1.05256	0.652	0.352	1.66613e-07	17	GIMAP7
882	3.20819e-23	1.04785	0.855	0.535	6.41637e-20	17	SLC7A5
883	3.25139e-23	1.03919	0.747	0.397	6.50279e-20	17	EGFL8
884	8.04563e-11	1.03091	0.742	0.52	1.60913e-07	17	LY6E
885	1.30757e-05	1.02444	0.67	0.458	0.0261515	17	PRXL2A
886	3.6766e-30	1.02181	0.611	0.208	7.35319e-27	17	PLAC9
887	1.84332e-24	1.0184	0.905	0.574	3.68663e-21	17	MT1E
888	3.82134e-13	1.00856	0.67	0.364	7.64269e-10	17	TIPARP
889	8.06402e-06	1.005	0.611	0.356	0.016128	17	MPZL1
890	1.05326e-27	0.98805	0.914	0.54	2.10653e-24	17	TAGLN2
891	3.2546e-37	0.982857	0.932	0.529	6.50919e-34	17	NET1
892	1.03117e-29	0.980596	0.91	0.518	2.06234e-26	17	TIMP3
893	1.57048e-53	0.954115	0.95	0.444	3.14096e-50	17	SLC9A3R2
894	6.8813e-33	0.948252	0.769	0.412	1.37626e-29	17	TM4SF18
895	1.61578e-15	0.944503	0.688	0.439	3.23155e-12	17	GGT5
896	4.39329e-07	0.939838	0.742	0.531	0.000878658	17	SLC3A2
897	4.14096e-16	0.939256	0.724	0.43	8.28192e-13	17	S100A16
898	0.000623044	0.933775	0.597	0.425	1	17	EDN1
899	1.43077e-05	0.933299	0.742	0.612	0.0286155	17	LGALS1
900	2.77615e-14	0.923936	0.602	0.3	5.5523e-11	17	MUSTN1
901	2.68659e-66	1.66338	0.986	0.512	5.37318e-63	18	CD68
902	3.44048e-49	1.5054	1	0.668	6.88096e-46	18	CTSB
903	1.46253e-60	1.47668	0.995	0.525	2.92505e-57	18	APOC1
904	1.28809e-62	1.47083	1	0.618	2.57617e-59	18	HLA-DPB1
905	6.00363e-59	1.44886	0.954	0.495	1.20073e-55	18	TREM2
906	4.28341e-58	1.4308	0.995	0.61	8.56681e-55	18	LAPTM5
907	3.94735e-57	1.39754	0.986	0.542	7.89469e-54	18	FCER1G
908	2.76607e-62	1.39226	0.995	0.582	5.53215e-59	18	RNASET2
909	7.91213e-54	1.36687	0.949	0.502	1.58243e-50	18	AIF1
910	2.6841e-60	1.33629	1	0.532	5.36819e-57	18	C1QC
911	2.31297e-48	1.32286	0.981	0.563	4.62594e-45	18	ITGB2
912	1.5515e-51	1.29705	0.94	0.516	3.10301e-48	18	SAMSN1
913	9.456e-60	1.2852	1	0.67	1.8912e-56	18	HLA-DRA
914	7.31918e-57	1.25255	0.972	0.496	1.46384e-53	18	FCGR1A
915	1.18857e-54	1.25149	0.977	0.503	2.37713e-51	18	MS4A6A
916	3.38738e-38	1.23701	0.875	0.468	6.77477e-35	18	ALOX5AP
917	9.0501e-55	1.23529	1	0.545	1.81002e-51	18	C1QA
918	6.41065e-54	1.23365	1	0.607	1.28213e-50	18	HLA-DPA1
919	1.3381e-50	1.20841	1	0.577	2.6762e-47	18	C1QB
920	5.57505e-48	1.20349	0.986	0.574	1.11501e-44	18	RGS1
921	4.80399e-55	1.20261	1	0.752	9.60798e-52	18	CD74
922	1.88897e-50	1.18665	0.986	0.564	3.77793e-47	18	CD14
923	1.3681e-46	1.1818	0.958	0.547	2.73619e-43	18	TYROBP
924	1.20971e-50	1.17468	0.963	0.509	2.41941e-47	18	FCGR3A
925	1.59731e-62	1.16763	1	0.967	3.19463e-59	18	FTL
926	7.84803e-50	1.16035	0.949	0.519	1.56961e-46	18	GPR34
927	2.82802e-42	1.14785	0.912	0.483	5.65604e-39	18	APOC2
928	5.22937e-46	1.1157	0.963	0.592	1.04587e-42	18	HLA-DRB1
929	3.94088e-34	1.09667	0.87	0.419	7.88177e-31	18	TMIGD3
930	1.73791e-45	1.09553	1	0.78	3.47582e-42	18	SPP1
931	9.59773e-29	1.09093	0.815	0.454	1.91955e-25	18	RGS10
932	7.58115e-46	1.07463	0.981	0.541	1.51623e-42	18	TYMP
933	1.39516e-37	1.06109	0.847	0.416	2.79033e-34	18	CAPG
934	1.19659e-23	1.05538	0.801	0.438	2.39318e-20	18	OLFML3
935	6.22457e-27	1.04204	0.796	0.414	1.24491e-23	18	C3AR1
936	6.53382e-50	1.04059	0.935	0.491	1.30676e-46	18	OLR1
937	1.94413e-37	1.03926	0.884	0.458	3.88827e-34	18	CPVL
938	1.64017e-47	1.00913	1	0.615	3.28033e-44	18	APOE
939	9.25515e-54	0.997058	0.977	0.525	1.85103e-50	18	MAFB
940	2.27478e-51	0.95775	0.986	0.512	4.54956e-48	18	LGMN
941	1.16191e-24	0.946149	0.935	0.656	2.32382e-21	18	YWHAH
942	9.38657e-11	0.939873	0.648	0.319	1.87731e-07	18	LTC4S
943	2.29286e-20	0.939871	0.745	0.356	4.58572e-17	18	PLD4
944	1.32325e-48	0.924779	0.926	0.454	2.6465e-45	18	VSIG4
945	8.93803e-51	0.922817	0.949	0.464	1.78761e-47	18	GPSM3
946	1.95688e-17	0.903605	0.759	0.455	3.91377e-14	18	LST1
947	1.07083e-64	0.903599	0.889	0.379	2.14166e-61	18	CFD
948	1.20565e-50	0.885033	0.977	0.542	2.4113e-47	18	IFI30
949	3.8259e-38	0.88217	0.968	0.573	7.65181e-35	18	COTL1
950	3.77746e-30	0.879912	0.995	0.684	7.55492e-27	18	CTSD
951	1.54833e-102	2.63891	1	0.78	3.09666e-99	19	SPP1
952	5.52503e-61	2.53853	0.808	0.5	1.10501e-57	19	HAMP
953	6.58282e-64	2.24196	0.784	0.435	1.31656e-60	19	FCGBP
954	2.56424e-86	1.82584	0.995	0.545	5.12848e-83	19	C1QA
955	1.89894e-77	1.8119	0.938	0.482	3.79788e-74	19	APOC2
956	3.01349e-56	1.80652	0.774	0.48	6.02697e-53	19	THBD
957	7.26264e-67	1.79299	0.885	0.53	1.45253e-63	19	HMOX1
958	4.43204e-67	1.77771	0.894	0.536	8.86408e-64	19	PLTP
959	1.1716e-81	1.75032	1	0.577	2.3432e-78	19	C1QB
960	4.3517e-90	1.72386	1	0.967	8.7034e-87	19	FTL
961	3.30117e-79	1.67965	0.947	0.543	6.60234e-76	19	IFI30
962	1.38881e-36	1.67873	0.683	0.464	2.77762e-33	19	OSM
963	1.26615e-75	1.67339	0.986	0.533	2.53229e-72	19	C1QC
964	8.77691e-75	1.58415	0.966	0.543	1.75538e-71	19	FCER1G
965	4.28695e-63	1.57591	0.851	0.516	8.5739e-60	19	PLAUR
966	2.9176e-77	1.57276	0.99	0.669	5.8352e-74	19	CTSB
967	1.56857e-76	1.56937	0.952	0.542	3.13714e-73	19	TYMP
968	1.23645e-57	1.54998	0.861	0.484	2.4729e-54	19	CH25H
969	1.4439e-60	1.50013	0.899	0.528	2.88779e-57	19	APOC1
970	1.30133e-65	1.48048	0.938	0.636	2.60266e-62	19	NAMPT
971	1.01637e-36	1.47141	0.683	0.444	2.03275e-33	19	CD163
972	2.55786e-49	1.44778	0.812	0.522	5.11572e-46	19	NR4A2
973	3.29329e-27	1.42793	0.625	0.451	6.58659e-24	19	HBEGF
974	1.12886e-66	1.41764	0.966	0.565	2.25773e-63	19	CD14
975	5.87371e-23	1.412	0.577	0.413	1.17474e-19	19	ZNF331
976	1.39902e-64	1.39612	0.913	0.51	2.79805e-61	19	FCGR3A
977	3.09901e-40	1.39496	0.755	0.525	6.19802e-37	19	SLC2A3
978	4.94052e-52	1.39206	0.832	0.457	9.88105e-49	19	VSIG4
979	3.40988e-49	1.39024	0.899	0.591	6.81977e-46	19	ID2
980	6.31575e-65	1.32797	1	0.546	1.26315e-61	19	TYROBP
981	3.70178e-20	1.31862	0.567	0.443	7.40355e-17	19	MXD1
982	6.05771e-62	1.30775	0.995	0.582	1.21154e-58	19	RNASET2
983	1.07246e-58	1.30629	0.918	0.514	2.14492e-55	19	CD68
984	3.57245e-62	1.3009	1	0.615	7.14491e-59	19	APOE
985	8.70561e-72	1.30012	0.966	0.587	1.74112e-68	19	CCL3
986	2.20272e-49	1.2941	0.87	0.559	4.40543e-46	19	IER3
987	1.39962e-52	1.28626	0.856	0.507	2.79923e-49	19	MS4A6A
988	1.61677e-45	1.28618	0.803	0.495	3.23354e-42	19	OLR1
989	1.21396e-62	1.27494	0.995	0.61	2.42793e-59	19	LAPTM5
990	1.07428e-42	1.27216	0.764	0.445	2.14856e-39	19	FOLR2
991	5.83696e-50	1.2649	0.918	0.503	1.16739e-46	19	AIF1
992	7.04943e-50	1.25979	0.851	0.469	1.40989e-46	19	ALOX5AP
993	8.88025e-50	1.23585	0.87	0.498	1.77605e-46	19	TREM2
994	1.37764e-54	1.2315	1	0.753	2.75528e-51	19	CD74
995	8.21409e-18	1.22758	0.572	0.453	1.64282e-14	19	MSR1
996	5.76852e-23	1.2165	0.596	0.45	1.1537e-19	19	S100A8
997	6.78973e-43	1.20893	0.827	0.593	1.35795e-39	19	SOCS3
998	8.0229e-56	1.20585	0.889	0.539	1.60458e-52	19	CCL4
999	4.27922e-38	1.19379	0.788	0.518	8.55845e-35	19	LGMN
1000	1.51145e-41	1.18674	0.846	0.593	3.0229e-38	19	CTSL
1001	2.10884e-110	5.12662	0.85	0.341	4.21768e-107	20	ACKR1
1002	1.01334e-151	3.88935	0.976	0.343	2.02669e-148	20	TNFRSF6B
1003	4.44633e-142	3.52298	0.971	0.381	8.89266e-139	20	PDLIM1
1004	5.72142e-83	2.63888	0.908	0.514	1.14428e-79	20	SOD2
1005	6.24006e-110	2.62117	0.995	0.48	1.24801e-106	20	TM4SF1
1006	8.31519e-126	2.55933	0.957	0.372	1.66304e-122	20	ECSCR
1007	4.29859e-70	2.52568	0.879	0.509	8.59718e-67	20	CCN2
1008	6.55624e-108	2.43118	0.976	0.425	1.31125e-104	20	JAM2
1009	4.61692e-26	2.42783	0.589	0.38	9.23384e-23	20	CXCL2
1010	2.18302e-104	2.30649	0.913	0.364	4.36603e-101	20	RAMP3
1011	3.91536e-74	2.25942	0.874	0.423	7.83072e-71	20	TIMP1
1012	2.30754e-85	2.20968	0.918	0.396	4.61508e-82	20	MT1M
1013	4.03518e-112	2.13349	0.928	0.362	8.07037e-109	20	MATN3
1014	2.53673e-89	2.11751	1	0.449	5.07347e-86	20	CLDN5
1015	7.65112e-80	2.1126	0.894	0.385	1.53022e-76	20	DEPP1
1016	1.07277e-88	2.10963	0.976	0.52	2.14553e-85	20	ANXA2
1017	2.81425e-94	2.10869	0.942	0.404	5.6285e-91	20	VWF
1018	2.59684e-87	2.08058	0.812	0.379	5.19369e-84	20	PLA1A
1019	3.45654e-79	2.07201	0.957	0.506	6.91308e-76	20	MT1X
1020	3.48622e-101	2.05426	1	0.579	6.97245e-98	20	IFITM3
1021	2.30596e-86	2.05351	1	0.516	4.61192e-83	20	ITM2A
1022	7.91386e-87	1.9785	0.995	0.652	1.58277e-83	20	CD59
1023	7.92603e-103	1.97266	0.952	0.402	1.58521e-99	20	ABCB1
1024	1.07344e-104	1.95874	0.903	0.399	2.14689e-101	20	CFB
1025	7.08503e-91	1.9392	0.971	0.382	1.41701e-87	20	SLC38A5
1026	6.22334e-80	1.91536	0.976	0.492	1.24467e-76	20	CAVIN2
1027	1.56074e-111	1.9092	0.826	0.275	3.12149e-108	20	ADM5
1028	1.82027e-24	1.89714	0.444	0.209	3.64054e-21	20	EFEMP1
1029	1.64453e-81	1.89666	1	0.792	3.28906e-78	20	MT2A
1030	1.48551e-96	1.87835	0.928	0.352	2.97103e-93	20	PERP
1031	3.14389e-69	1.83993	0.816	0.315	6.28778e-66	20	DUSP23
1032	3.16517e-82	1.83384	0.952	0.479	6.33034e-79	20	FN1
1033	5.3854e-82	1.82764	0.768	0.334	1.07708e-78	20	MPZL2
1034	7.03696e-71	1.82431	0.971	0.573	1.40739e-67	20	MT1E
1035	2.30884e-15	1.80478	0.478	0.299	4.61767e-12	20	NNMT
1036	2.92822e-87	1.79095	0.918	0.311	5.85643e-84	20	IFITM1
1037	2.2686e-84	1.78986	0.957	0.422	4.5372e-81	20	APOLD1
1038	2.97265e-82	1.78054	0.976	0.45	5.9453e-79	20	MFSD2A
1039	6.0499e-91	1.7766	0.802	0.279	1.20998e-87	20	PART1
1040	3.00978e-60	1.77194	0.947	0.59	6.01955e-57	20	SOCS3
1041	1.54226e-81	1.74982	0.986	0.496	3.08452e-78	20	HYAL2
1042	5.19019e-83	1.72237	0.908	0.321	1.03804e-79	20	PLAT
1043	1.19465e-82	1.71677	0.99	0.362	2.38929e-79	20	ABCG2
1044	2.9763e-79	1.70756	0.947	0.483	5.95261e-76	20	IL6ST
1045	7.06141e-32	1.70075	0.676	0.452	1.41228e-28	20	CCN1
1046	1.63738e-62	1.70025	0.836	0.451	3.27475e-59	20	PRSS23
1047	2.53568e-86	1.69528	0.99	0.479	5.07137e-83	20	NPDC1
1048	1.91246e-95	1.67628	0.908	0.354	3.82492e-92	20	TGM2
1049	1.46832e-76	1.65743	0.995	0.538	2.93663e-73	20	TAGLN2
1050	1.4395e-75	1.61095	0.976	0.457	2.87899e-72	20	SLC2A1
1051	2.15461e-123	3.94736	0.965	0.385	4.30921e-120	21	RGS5
1052	2.35346e-90	3.41879	0.82	0.286	4.70691e-87	21	HIGD1B
1053	1.52674e-113	3.38307	0.945	0.361	3.05348e-110	21	DCN
1054	8.88789e-93	3.28582	0.86	0.329	1.77758e-89	21	NDUFA4L2
1055	1.33594e-87	3.16387	0.835	0.309	2.67188e-84	21	ATP1A2
1056	5.53388e-57	2.90946	0.615	0.213	1.10678e-53	21	PLXDC1
1057	1.03499e-69	2.9059	0.685	0.218	2.06997e-66	21	PRELP
1058	3.41164e-58	2.83553	0.65	0.265	6.82327e-55	21	P2RY14
1059	1.01646e-90	2.81657	0.92	0.427	2.03291e-87	21	PTN
1060	6.89669e-33	2.8132	0.505	0.244	1.37934e-29	21	DIO3OS
1061	1.77031e-38	2.80252	0.575	0.285	3.54062e-35	21	SLC6A12
1062	2.45909e-91	2.78627	0.905	0.402	4.91817e-88	21	CPE
1063	5.70407e-52	2.78489	0.68	0.298	1.14081e-48	21	ISYNA1
1064	6.05277e-38	2.72133	0.58	0.28	1.21055e-34	21	PDGFRB
1065	9.67767e-104	2.67859	0.995	0.535	1.93553e-100	21	IGFBP7
1066	4.52776e-40	2.65064	0.69	0.439	9.05551e-37	21	GGT5
1067	4.38463e-33	2.5837	0.525	0.267	8.76925e-30	21	PTGDR2
1068	3.31069e-31	2.51422	0.595	0.335	6.62138e-28	21	SLC6A1
1069	1.83615e-63	2.50447	0.755	0.324	3.67231e-60	21	FRZB
1070	3.13506e-34	2.45388	0.58	0.264	6.27011e-31	21	RERGL
1071	8.08991e-73	2.43443	0.825	0.295	1.61798e-69	21	MUSTN1
1072	1.49153e-42	2.39965	0.67	0.368	2.98307e-39	21	BGN
1073	9.11692e-78	2.39027	0.895	0.476	1.82338e-74	21	CALD1
1074	2.90936e-21	2.35528	0.53	0.343	5.81872e-18	21	NOTCH3
1075	7.80067e-19	2.35422	0.435	0.256	1.56013e-15	21	SLC6A13
1076	3.00721e-30	2.3336	0.575	0.339	6.01442e-27	21	ITIH5
1077	2.71344e-33	2.30398	0.68	0.476	5.42688e-30	21	CPM
1078	7.19374e-26	2.26372	0.455	0.226	1.43875e-22	21	PTH1R
1079	5.90322e-31	2.21994	0.515	0.256	1.18064e-27	21	SLC38A11
1080	1.25843e-14	2.21661	0.475	0.345	2.51687e-11	21	GPER1
1081	1.6435e-36	2.21296	0.66	0.399	3.287e-33	21	MFGE8
1082	1.63353e-19	2.20256	0.43	0.229	3.26706e-16	21	TESC
1083	2.91081e-55	2.1317	0.86	0.609	5.82163e-52	21	LGALS1
1084	7.52194e-24	2.12899	0.6	0.438	1.50439e-20	21	SERPING1
1085	7.02181e-31	2.11657	0.69	0.521	1.40436e-27	21	LHFPL6
1086	2.76145e-23	2.08718	0.485	0.266	5.5229e-20	21	HES4
1087	1.76522e-20	2.06846	0.56	0.405	3.53044e-17	21	PHLDA1
1088	1.10929e-10	2.00977	0.455	0.368	2.21857e-07	21	SMOC2
1089	3.99047e-18	2.00404	0.405	0.215	7.98094e-15	21	MYO1B
1090	1.57816e-25	1.99091	0.645	0.461	3.15631e-22	21	CA2
1091	3.58634e-15	1.98911	0.435	0.297	7.17268e-12	21	CCDC3
1092	0.00345093	1.97986	0.29	0.24	1	21	RGS4
1093	7.13649e-08	1.94679	0.37	0.276	0.00014273	21	CDH6
1094	8.56447e-06	1.92271	0.455	0.467	0.0171289	21	GPX3
1095	4.57558e-18	1.91067	0.435	0.258	9.15116e-15	21	COL1A2
1096	9.15904e-11	1.89087	0.395	0.267	1.83181e-07	21	FAM162B
1097	7.40137e-12	1.85831	0.395	0.278	1.48027e-08	21	COX4I2
1098	2.57942e-19	1.84357	0.395	0.227	5.15885e-16	21	ZIC1
1099	6.40206e-08	1.8412	0.43	0.375	0.000128041	21	TNS2
1100	4.0692e-31	1.82021	0.735	0.57	8.13839e-28	21	TXNIP
1101	2.60427e-134	4.33401	1	0.325	5.20854e-131	22	ACTA2
1102	2.21783e-132	4.06493	1	0.262	4.43565e-129	22	TAGLN
1103	4.909e-129	3.85087	1	0.311	9.81799e-126	22	MYL9
1104	4.30123e-127	3.67233	0.995	0.351	8.60247e-124	22	TPM2
1105	4.69464e-123	3.52981	0.995	0.448	9.38928e-120	22	CRIP1
1106	1.48463e-121	3.38688	0.922	0.316	2.96926e-118	22	PLN
1107	3.67914e-131	3.24987	0.979	0.311	7.35828e-128	22	SOD3
1108	9.16941e-124	3.19587	0.99	0.292	1.83388e-120	22	MUSTN1
1109	5.27106e-120	3.16555	0.938	0.262	1.05421e-116	22	MYH11
1110	1.6815e-115	3.12653	0.995	0.474	3.36299e-112	22	CALD1
1111	7.23173e-110	2.91645	1	0.702	1.44635e-106	22	DSTN
1112	3.07708e-114	2.88588	0.959	0.32	6.15415e-111	22	FRZB
1113	3.85867e-99	2.80585	0.912	0.328	7.71733e-96	22	NDUFA4L2
1114	2.70455e-110	2.76819	0.995	0.448	5.4091e-107	22	ADIRF
1115	3.70227e-106	2.74118	0.938	0.377	7.40455e-103	22	FLNA
1116	7.52668e-88	2.5096	0.772	0.226	1.50534e-84	22	ACTG2
1117	1.57226e-96	2.50839	0.881	0.314	3.14451e-93	22	MAP3K20
1118	1.22725e-96	2.49708	1	0.535	2.45449e-93	22	IGFBP7
1119	3.06565e-93	2.4917	0.839	0.275	6.1313e-90	22	CARMN
1120	4.84654e-87	2.47035	0.845	0.347	9.69308e-84	22	MCAM
1121	7.65509e-96	2.46482	0.979	0.48	1.53102e-92	22	TPM1
1122	3.37671e-96	2.43972	0.959	0.448	6.75343e-93	22	CAV1
1123	2.96656e-73	2.43273	0.86	0.404	5.93312e-70	22	S100A4
1124	4.25771e-81	2.41315	0.876	0.394	8.51542e-78	22	CAVIN3
1125	3.86998e-73	2.40279	0.762	0.266	7.73995e-70	22	LBH
1126	1.34973e-59	2.39996	0.684	0.268	2.69946e-56	22	PGF
1127	1.19658e-88	2.3955	0.953	0.489	2.39316e-85	22	BCAM
1128	1.60237e-79	2.36141	0.87	0.395	3.20473e-76	22	MFGE8
1129	5.49299e-84	2.2814	0.824	0.285	1.0986e-80	22	TGFB1I1
1130	3.44696e-55	2.25727	0.699	0.331	6.89391e-52	22	MAP3K7CL
1131	3.0287e-86	2.24728	0.834	0.258	6.0574e-83	22	RERGL
1132	8.81774e-85	2.19778	0.798	0.253	1.76355e-81	22	RCAN2
1133	3.37421e-112	2.19668	0.731	0.117	6.74842e-109	22	CNN1
1134	4.15926e-50	2.18232	0.731	0.402	8.31851e-47	22	PTP4A3
1135	3.69414e-73	2.15027	0.819	0.295	7.38827e-70	22	ISYNA1
1136	1.90339e-85	2.14394	0.943	0.425	3.80678e-82	22	HSPB1
1137	1.55726e-74	2.13747	0.746	0.251	3.11451e-71	22	SLC38A11
1138	2.15356e-34	2.12874	0.534	0.227	4.30711e-31	22	CASQ2
1139	5.4012e-75	2.08559	0.86	0.395	1.08024e-71	22	MYLK
1140	4.51046e-79	2.08422	0.938	0.57	9.02092e-76	22	ARPC1A
1141	1.324e-71	2.08335	0.803	0.287	2.64801e-68	22	HIGD1B
1142	1.49359e-80	2.08227	0.684	0.142	2.98717e-77	22	KCNA5
1143	1.1798e-69	2.04901	0.824	0.365	2.35961e-66	22	BGN
1144	5.12252e-55	2.03411	0.731	0.323	1.0245e-51	22	NUDT4
1145	1.24347e-103	2.02003	1	0.809	2.48693e-100	22	MYL6
1146	1.42847e-53	1.99754	0.715	0.331	2.85694e-50	22	PPP1R12B
1147	4.39503e-65	1.99669	0.777	0.358	8.79007e-62	22	TMEM38B
1148	1.31101e-66	1.9679	0.808	0.385	2.62203e-63	22	PDLIM7
1149	7.02561e-72	1.92457	0.896	0.464	1.40512e-68	22	TINAGL1
1150	1.29519e-33	1.92214	0.513	0.144	2.59037e-30	22	PHLDA2
1151	1.13236e-79	2.36444	0.963	0.518	2.26472e-76	23	ITM2A
1152	3.55776e-67	2.06266	0.901	0.38	7.11552e-64	23	IFI27
1153	4.26542e-37	2.05643	0.749	0.534	8.53084e-34	23	NET1
1154	1.02708e-43	1.9357	0.801	0.497	2.05416e-40	23	CAVIN2
1155	3.61727e-35	1.87868	0.806	0.627	7.23455e-32	23	RGCC
1156	3.51081e-66	1.85828	0.963	0.451	7.02162e-63	23	CLDN5
1157	3.32215e-30	1.84299	0.681	0.456	6.64429e-27	23	GNG11
1158	9.8373e-39	1.75269	0.77	0.49	1.96746e-35	23	ID1
1159	3.76698e-24	1.73732	0.597	0.392	7.53395e-21	23	SLC38A5
1160	1.81795e-22	1.73712	0.586	0.432	3.63591e-19	23	APOLD1
1161	7.5637e-31	1.72759	0.796	0.676	1.51274e-27	23	BSG
1162	5.85962e-08	1.65822	0.403	0.366	0.000117192	23	CA4
1163	1.48813e-22	1.65694	0.634	0.459	2.97626e-19	23	MFSD2A
1164	7.95153e-12	1.65416	0.513	0.428	1.59031e-08	23	EDN1
1165	3.37521e-25	1.63953	0.581	0.373	6.75042e-22	23	ABCG2
1166	5.98306e-23	1.63863	0.628	0.453	1.19661e-19	23	SLC9A3R2
1167	1.77022e-08	1.61378	0.414	0.396	3.54044e-05	23	SLC39A10
1168	8.19023e-31	1.6081	0.77	0.578	1.63805e-27	23	MT1E
1169	3.95125e-11	1.59547	0.607	0.658	7.90249e-08	23	POMP
1170	1.83508e-48	1.59544	0.942	0.68	3.67016e-45	23	TSC22D1
1171	6.0344e-09	1.59314	0.445	0.427	1.20688e-05	23	ARL4A
1172	1.47561e-22	1.56246	0.639	0.457	2.95122e-19	23	CD320
1173	9.30243e-43	1.53778	0.958	0.794	1.86049e-39	23	MT2A
1174	2.76696e-09	1.51464	0.482	0.444	5.53391e-06	23	TMEM204
1175	2.3664e-21	1.50312	0.634	0.466	4.73281e-18	23	SLC2A1
1176	0.000396814	1.49872	0.382	0.424	0.793627	23	SPOCK2
1177	6.88414e-06	1.48433	0.44	0.455	0.0137683	23	PODXL
1178	0.000910435	1.46579	0.361	0.41	1	23	MT1M
1179	1.2576e-19	1.45066	0.654	0.542	2.51521e-16	23	EPAS1
1180	1.01561e-40	1.43192	0.853	0.544	2.03123e-37	23	SPARCL1
1181	0.000589734	1.40992	0.319	0.367	1	23	TIE1
1182	0.00767414	1.40413	0.351	0.421	1	23	FLT1
1183	0.00159627	1.36863	0.298	0.334	1	23	RUNDC3B
1184	1.11373e-52	1.36843	0.979	0.836	2.22747e-49	23	TMSB10
1185	7.76067e-16	1.3454	0.534	0.387	1.55213e-12	23	RAMP2
1186	5.09664e-07	1.34507	0.497	0.493	0.00101933	23	TM4SF1
1187	2.20271e-07	1.33699	0.414	0.387	0.000440543	23	SRARP
1188	5.75658e-10	1.31784	0.55	0.525	1.15132e-06	23	LY6E
1189	1.06765e-06	1.29982	0.335	0.335	0.00213529	23	PLAT
1190	0.00656616	1.29039	0.387	0.478	1	23	PDXK
1191	3.12498e-12	1.27769	0.623	0.589	6.24996e-09	23	IFITM3
1192	4.5161e-08	1.26997	0.372	0.353	9.0322e-05	23	IFI6
1193	2.56745e-18	1.25145	0.717	0.659	5.13491e-15	23	CD59
1194	2.93299e-29	1.24068	0.874	0.766	5.86598e-26	23	HERPUD1
1195	0.000550483	1.23939	0.487	0.58	1	23	AP3S1
1196	4.45181e-07	1.23578	0.387	0.377	0.000890361	23	FAM107A
1197	0.0023431	1.22682	0.346	0.402	1	23	ICAM2
1198	8.85065e-05	1.22172	0.471	0.514	0.177013	23	ESAM
1199	5.8739e-05	1.22122	0.382	0.407	0.117478	23	EGFL8
1200	2.87265e-14	1.21552	0.55	0.444	5.74531e-11	23	ID3
1201	1.09736e-107	2.70217	0.995	0.445	2.19473e-104	24	SLC9A3R2
1202	8.14976e-65	2.39778	0.727	0.331	1.62995e-61	24	KRT19
1203	1.37907e-106	2.38767	0.984	0.393	2.75815e-103	24	EGFL8
1204	1.896e-92	2.3592	1	0.451	3.792e-89	24	CLDN5
1205	1.33731e-105	2.34408	0.984	0.387	2.67461e-102	24	ICAM2
1206	2.05624e-95	2.31848	1	0.378	4.11247e-92	24	IFI27
1207	4.6139e-96	2.2893	1	0.485	9.2278e-93	24	ID1
1208	1.27832e-93	2.27374	1	0.679	2.55665e-90	24	TSC22D1
1209	5.324e-96	2.26688	1	0.497	1.0648e-92	24	HYAL2
1210	3.72465e-101	2.24149	0.984	0.443	7.44929e-98	24	PODXL
1211	1.40548e-97	2.24049	0.947	0.407	2.81096e-94	24	FLT1
1212	8.06881e-94	2.226	1	0.518	1.61376e-90	24	TIMP3
1213	3.20115e-98	2.18601	1	0.534	6.4023e-95	24	EPAS1
1214	1.91868e-99	2.17444	0.973	0.364	3.83736e-96	24	FAM107A
1215	4.49484e-94	2.17249	0.995	0.458	8.98968e-91	24	SLC2A1
1216	3.10529e-107	2.17246	0.882	0.276	6.21058e-104	24	SEMA3G
1217	3.52374e-104	2.16283	0.947	0.333	7.04748e-101	24	ADGRF5
1218	4.0813e-87	2.13597	0.92	0.322	8.16259e-84	24	PLAT
1219	4.89924e-81	2.13348	0.925	0.386	9.79849e-78	24	DEPP1
1220	1.60177e-85	2.10555	0.898	0.403	3.20355e-82	24	SOX17
1221	1.39355e-97	2.09431	0.824	0.317	2.78711e-94	24	CD8B2
1222	5.77071e-89	2.06151	0.941	0.347	1.15414e-85	24	GIMAP7
1223	5.73776e-84	2.05017	0.979	0.482	1.14755e-80	24	TM4SF1
1224	4.8942e-86	2.02861	0.968	0.378	9.7884e-83	24	RAMP2
1225	8.2747e-73	2.02666	0.797	0.371	1.65494e-69	24	ALPL
1226	1.09285e-93	2.02143	0.898	0.359	2.1857e-90	24	CD34
1227	9.45564e-84	1.92831	0.989	0.45	1.89113e-80	24	CRIP2
1228	3.39288e-85	1.91961	0.968	0.482	6.78575e-82	24	LGALS3
1229	1.12768e-82	1.86825	0.968	0.481	2.25537e-79	24	NPDC1
1230	1.25862e-86	1.86288	0.882	0.321	2.51724e-83	24	RUNDC3B
1231	1.82172e-76	1.84915	0.866	0.391	3.64344e-73	24	GPIHBP1
1232	1.00713e-75	1.83464	0.882	0.365	2.01427e-72	24	CLEC14A
1233	1.01772e-98	1.8046	0.872	0.306	2.03543e-95	24	ASS1
1234	3.0712e-84	1.80083	0.941	0.44	6.1424e-81	24	ADAM15
1235	1.0522e-73	1.78942	0.957	0.53	2.1044e-70	24	NET1
1236	1.03898e-82	1.78477	0.957	0.465	2.07797e-79	24	AIF1L
1237	3.87321e-77	1.76882	0.882	0.427	7.74642e-74	24	ADGRL4
1238	5.02975e-71	1.74843	0.984	0.573	1.00595e-67	24	MT1E
1239	2.75741e-81	1.74479	0.914	0.438	5.51482e-78	24	HEG1
1240	2.8927e-73	1.73168	0.979	0.449	5.78539e-70	24	CD320
1241	1.18617e-75	1.67562	0.984	0.449	2.37234e-72	24	GNG11
1242	2.09281e-72	1.67262	0.791	0.313	4.18562e-69	24	HEY1
1243	2.00283e-76	1.66139	0.973	0.502	4.00565e-73	24	ESAM
1244	2.20919e-74	1.66029	1	0.764	4.41838e-71	24	HERPUD1
1245	4.67426e-68	1.64414	1	0.793	9.34852e-65	24	MT2A
1246	1.61157e-56	1.62948	0.733	0.335	3.22314e-53	24	SLC6A6
1247	1.82911e-70	1.62508	0.963	0.435	3.65821e-67	24	ID3
1248	3.17605e-70	1.62333	1	0.653	6.3521e-67	24	CD59
1249	2.16425e-69	1.6229	0.914	0.425	4.3285e-66	24	APOLD1
1250	1.13991e-71	1.60924	0.995	0.581	2.27983e-68	24	IFITM3
1251	3.54135e-145	5.55292	0.995	0.206	7.0827e-142	25	SLC1A2
1252	1.58459e-115	4.09059	1	0.534	3.16917e-112	25	CLU
1253	2.11835e-115	3.90308	0.957	0.269	4.2367e-112	25	MT3
1254	1.05852e-113	3.81144	0.989	0.481	2.11704e-110	25	CKB
1255	2.0413e-115	3.79919	0.898	0.223	4.08261e-112	25	COL5A3
1256	1.24392e-124	3.7879	0.957	0.223	2.48785e-121	25	C1orf61
1257	1.12077e-107	3.509	0.941	0.326	2.24153e-104	25	TUBB2B
1258	7.17654e-93	3.448	0.882	0.261	1.43531e-89	25	ALDOC
1259	9.80774e-139	3.4338	0.946	0.259	1.96155e-135	25	SLC25A18
1260	3.4164e-103	3.41167	0.882	0.258	6.8328e-100	25	SCG3
1261	2.6917e-117	3.35795	0.925	0.248	5.38341e-114	25	SFXN5
1262	2.31915e-121	3.23841	0.935	0.241	4.6383e-118	25	ATP1B2
1263	2.21496e-80	3.2218	0.86	0.304	4.42992e-77	25	HEPN1
1264	7.66031e-86	3.19199	0.86	0.221	1.53206e-82	25	SERPINE2
1265	3.88357e-65	3.17718	0.774	0.213	7.76715e-62	25	FGFR3
1266	1.36536e-105	3.16099	0.952	0.34	2.73072e-102	25	NTM
1267	3.26599e-126	3.07021	0.925	0.219	6.53198e-123	25	GPR37L1
1268	1.89879e-97	3.05993	0.817	0.196	3.79758e-94	25	ADGRV1
1269	3.23176e-91	3.05448	1	0.729	6.46352e-88	25	CST3
1270	1.03441e-45	3.05024	0.737	0.237	2.06882e-42	25	GJA1
1271	5.55678e-102	3.0461	0.785	0.088	1.11136e-98	25	GJB6
1272	2.74967e-77	2.9347	0.844	0.225	5.49934e-74	25	AGT
1273	5.66253e-80	2.92612	0.882	0.329	1.13251e-76	25	TTYH1
1274	2.81633e-79	2.88671	0.871	0.204	5.63267e-76	25	GPM6A
1275	3.53121e-50	2.81358	0.72	0.17	7.06243e-47	25	EMX2
1276	1.46162e-106	2.77149	0.914	0.307	2.92323e-103	25	SOX2
1277	5.29151e-77	2.63945	0.914	0.425	1.0583e-73	25	SLC1A3
1278	1.37643e-145	2.61621	0.887	0.157	2.75287e-142	25	SLC7A10
1279	1.7101e-42	2.56724	0.753	0.343	3.42019e-39	25	F3
1280	1.3776e-54	2.56639	0.79	0.28	2.7552e-51	25	NTRK2
1281	7.50865e-80	2.54817	0.946	0.402	1.50173e-76	25	CPE
1282	8.61783e-100	2.50846	0.887	0.265	1.72357e-96	25	OLFM2
1283	4.08069e-123	2.47124	0.849	0.132	8.16138e-120	25	PSD2
1284	5.516e-91	2.44236	0.806	0.215	1.1032e-87	25	SLCO1C1
1285	3.97275e-102	2.4335	0.839	0.249	7.9455e-99	25	GABRA2
1286	6.02462e-30	2.40419	0.667	0.256	1.20492e-26	25	ACSL6
1287	1.58452e-26	2.3569	0.629	0.151	3.16903e-23	25	SLC4A4
1288	7.43599e-80	2.34129	0.909	0.309	1.4872e-76	25	ATP1A2
1289	3.98614e-96	2.32798	0.828	0.266	7.97227e-93	25	CXCL14
1290	7.24082e-104	2.31515	0.855	0.267	1.44816e-100	25	MLC1
1291	1.38143e-107	2.28923	0.86	0.179	2.76286e-104	25	FBXO2
1292	1.79896e-17	2.28183	0.586	0.193	3.59791e-14	25	SLC14A1
1293	4.87241e-20	2.2809	0.608	0.167	9.74482e-17	25	AQP4
1294	3.75092e-65	2.27478	0.833	0.295	7.50184e-62	25	PLPP3
1295	5.58699e-19	2.26819	0.597	0.116	1.1174e-15	25	ENHO
1296	1.2432e-70	2.2337	0.989	0.827	2.4864e-67	25	GLUL
1297	1.63654e-89	2.21631	0.882	0.333	3.27309e-86	25	TPD52L1
1298	3.21862e-66	2.21123	0.833	0.371	6.43723e-63	25	TUBB2A
1299	1.28766e-88	2.18268	0.898	0.265	2.57532e-85	25	S100A1
1300	2.23337e-12	2.17295	0.554	0.156	4.46673e-09	25	ID4
1301	2.20044e-129	4.70312	1	0.264	4.40088e-126	26	TAGLN
1302	2.69299e-123	4.36289	0.994	0.326	5.38598e-120	26	ACTA2
1303	2.2632e-124	4.30124	1	0.312	4.52641e-121	26	MYL9
1304	1.71869e-145	4.29272	1	0.316	3.43738e-142	26	PLN
1305	1.31114e-136	4.12488	1	0.262	2.62229e-133	26	MYH11
1306	2.39636e-124	4.07024	1	0.352	4.79272e-121	26	TPM2
1307	7.82339e-133	3.59332	0.927	0.224	1.56468e-129	26	ACTG2
1308	2.52232e-111	3.47051	1	0.703	5.04464e-108	26	DSTN
1309	3.67885e-114	3.44225	0.994	0.449	7.3577e-111	26	CRIP1
1310	1.7831e-117	3.37652	0.989	0.293	3.56621e-114	26	MUSTN1
1311	3.53629e-124	3.27682	0.983	0.312	7.07259e-121	26	SOD3
1312	5.37282e-164	3.23806	0.888	0.114	1.07456e-160	26	CNN1
1313	6.86082e-87	3.22394	0.749	0.236	1.37216e-83	26	DES
1314	4.87939e-116	3.19348	0.978	0.377	9.75879e-113	26	FLNA
1315	2.24973e-108	3.08251	1	0.475	4.49946e-105	26	CALD1
1316	1.7809e-110	3.03435	0.989	0.402	3.5618e-107	26	S100A4
1317	3.72848e-105	2.90793	0.883	0.267	7.45696e-102	26	C11orf96
1318	6.04682e-106	2.89391	0.994	0.449	1.20936e-102	26	ADIRF
1319	1.69594e-102	2.85032	0.983	0.425	3.39188e-99	26	HSPB1
1320	9.57619e-105	2.80205	1	0.716	1.91524e-101	26	VIM
1321	1.25975e-99	2.691	0.994	0.48	2.5195e-96	26	TPM1
1322	2.53617e-99	2.68446	0.816	0.248	5.07235e-96	26	MFAP4
1323	4.68041e-75	2.61735	0.793	0.33	9.36082e-72	26	MAP3K7CL
1324	8.79977e-85	2.5568	0.888	0.386	1.75995e-81	26	LPP
1325	2.3563e-93	2.55464	0.978	0.489	4.7126e-90	26	BCAM
1326	1.17442e-97	2.55432	0.944	0.321	2.34884e-94	26	FRZB
1327	8.81519e-83	2.49006	0.894	0.395	1.76304e-79	26	MYLK
1328	6.80658e-86	2.47006	0.899	0.395	1.36132e-82	26	CAVIN3
1329	9.60699e-107	2.41079	0.816	0.179	1.9214e-103	26	LMOD1
1330	7.71215e-94	2.40289	0.966	0.437	1.54243e-90	26	SORBS2
1331	8.32288e-75	2.37162	0.877	0.395	1.66458e-71	26	MFGE8
1332	5.24031e-82	2.34974	0.939	0.44	1.04806e-78	26	CSRP1
1333	1.27718e-77	2.34371	0.832	0.317	2.55436e-74	26	FHL1
1334	3.87375e-97	2.31309	0.804	0.164	7.74749e-94	26	SYNPO2
1335	7.19415e-89	2.28261	0.944	0.348	1.43883e-85	26	SELENOM
1336	3.61193e-80	2.24818	0.821	0.276	7.22386e-77	26	CARMN
1337	5.15637e-83	2.22848	0.849	0.329	1.03127e-79	26	PPP1R12B
1338	6.68188e-77	2.2014	0.827	0.286	1.33638e-73	26	TGFB1I1
1339	5.99388e-100	2.19848	1	0.809	1.19878e-96	26	MYL6
1340	1.46362e-85	2.17421	0.961	0.449	2.92723e-82	26	CAV1
1341	5.55914e-75	2.15953	0.827	0.322	1.11183e-71	26	NUDT4
1342	1.38956e-70	2.15183	0.816	0.348	2.77912e-67	26	MCAM
1343	6.81688e-84	2.10485	1	0.536	1.36338e-80	26	IGFBP7
1344	1.34518e-73	2.08763	0.916	0.466	2.69036e-70	26	CAVIN1
1345	3.29204e-86	2.07425	0.844	0.23	6.58408e-83	26	KCNMB1
1346	2.2522e-76	2.05897	0.86	0.385	4.5044e-73	26	PDLIM7
1347	1.40841e-80	2.04333	0.978	0.526	2.81683e-77	26	S100A6
1348	5.48809e-74	2.0424	0.866	0.365	1.09762e-70	26	BGN
1349	4.46908e-62	2.02627	0.804	0.399	8.93815e-59	26	ACTN1
1350	9.03777e-86	1.9907	0.754	0.178	1.80755e-82	26	NEXN
1351	2.66877e-90	2.56303	1	0.446	5.33755e-87	27	SLC9A3R2
1352	5.39224e-86	2.54712	0.994	0.451	1.07845e-82	27	CD320
1353	3.26668e-84	2.40688	0.994	0.453	6.53336e-81	27	MFSD2A
1354	4.71322e-86	2.37793	1	0.379	9.42644e-83	27	IFI27
1355	9.55842e-62	2.33217	0.902	0.42	1.91168e-58	27	EDN1
1356	1.18014e-81	2.30729	0.988	0.53	2.36028e-78	27	NET1
1357	2.27191e-79	2.2909	1	0.452	4.54382e-76	27	CLDN5
1358	1.29712e-81	2.22213	0.994	0.459	2.59424e-78	27	SLC2A1
1359	1.09675e-82	2.18548	1	0.365	2.19351e-79	27	ABCG2
1360	5.02814e-85	2.17912	0.975	0.408	1.00563e-81	27	FLT1
1361	3.1258e-76	2.10255	0.988	0.499	6.25159e-73	27	HYAL2
1362	4.09756e-75	2.08999	1	0.495	8.19512e-72	27	CAVIN2
1363	7.51765e-80	2.01294	0.994	0.385	1.50353e-76	27	SLC38A5
1364	7.77593e-73	2.01176	1	0.68	1.55519e-69	27	TSC22D1
1365	9.7423e-75	2.00716	0.975	0.379	1.94846e-71	27	RAMP2
1366	1.19769e-72	2.0051	0.994	0.487	2.39538e-69	27	ID1
1367	2.51389e-80	1.98749	0.982	0.395	5.02779e-77	27	EGFL8
1368	1.91561e-71	1.94561	0.969	0.535	3.83122e-68	27	SLC7A5
1369	8.05753e-69	1.93077	0.994	0.574	1.61151e-65	27	MT1E
1370	2.33548e-67	1.92716	1	0.519	4.67096e-64	27	ITM2A
1371	3.98126e-75	1.92376	1	0.535	7.96252e-72	27	EPAS1
1372	1.42895e-69	1.92085	0.982	0.528	2.8579e-66	27	SLC3A2
1373	2.4958e-64	1.91499	0.902	0.357	4.9916e-61	27	CA4
1374	7.0654e-67	1.85048	0.926	0.413	1.41308e-63	27	SPOCK2
1375	3.67704e-72	1.8113	0.975	0.434	7.35407e-69	27	TMEM204
1376	1.20276e-63	1.81017	0.871	0.359	2.40552e-60	27	DEGS2
1377	4.17308e-63	1.79156	0.859	0.292	8.34616e-60	27	TMEM88
1378	3.68679e-65	1.78135	0.945	0.425	7.37358e-62	27	APOLD1
1379	9.64094e-70	1.75757	1	0.764	1.92819e-66	27	HERPUD1
1380	3.01146e-52	1.73921	0.84	0.367	6.02292e-49	27	CLEC14A
1381	5.07781e-66	1.71164	0.951	0.376	1.01556e-62	27	SRARP
1382	4.89442e-64	1.70574	0.957	0.504	9.78884e-61	27	ESAM
1383	2.72737e-56	1.70459	0.804	0.324	5.45474e-53	27	RUNDC3B
1384	1.04377e-62	1.7024	0.969	0.437	2.08755e-59	27	ID3
1385	3.02755e-70	1.69915	0.951	0.445	6.0551e-67	27	PODXL
1386	9.20528e-62	1.69612	0.939	0.467	1.84106e-58	27	AIF1L
1387	4.31184e-65	1.68388	0.975	0.451	8.62368e-62	27	GNG11
1388	3.25278e-61	1.67767	1	0.793	6.50556e-58	27	MT2A
1389	7.78271e-65	1.65922	0.89	0.412	1.55654e-61	27	TM4SF18
1390	1.34653e-67	1.65733	0.939	0.366	2.69305e-64	27	FAM107A
1391	5.92172e-57	1.62961	0.871	0.387	1.18434e-53	27	SLC39A10
1392	1.91109e-58	1.62806	0.834	0.395	3.82218e-55	27	CMTM8
1393	6.6187e-67	1.61799	0.896	0.428	1.32374e-63	27	ADGRL4
1394	2.30021e-56	1.60888	0.828	0.393	4.60043e-53	27	BTNL9
1395	5.45455e-58	1.60433	0.92	0.461	1.09091e-54	27	EGFL7
1396	3.30052e-58	1.59277	0.988	0.519	6.60104e-55	27	TIMP3
1397	3.33171e-59	1.5925	0.84	0.336	6.66343e-56	27	ADGRF5
1398	1.54254e-56	1.58592	0.89	0.35	3.08508e-53	27	GIMAP7
1399	8.18168e-52	1.58198	0.902	0.485	1.63634e-48	27	LGALS3
1400	4.97596e-52	1.58112	0.822	0.406	9.95192e-49	27	SOX17
1401	3.58452e-107	3.92814	0.994	0.387	7.16903e-104	28	RGS5
1402	2.06631e-110	3.82044	0.994	0.363	4.13263e-107	28	DCN
1403	3.06155e-112	3.57772	0.912	0.262	6.1231e-109	28	P2RY14
1404	2.71139e-99	3.38931	0.981	0.403	5.42278e-96	28	CPE
1405	3.20928e-106	3.37334	0.981	0.329	6.41857e-103	28	NDUFA4L2
1406	2.69091e-94	3.34687	0.881	0.281	5.38183e-91	28	SLC6A12
1407	4.12355e-98	3.22667	0.894	0.216	8.2471e-95	28	PRELP
1408	3.17312e-92	3.17235	0.95	0.435	6.34624e-89	28	GGT5
1409	2.07983e-88	3.11032	0.919	0.31	4.15966e-85	28	ATP1A2
1410	2.74525e-82	3.00342	0.844	0.211	5.49049e-79	28	PLXDC1
1411	6.06002e-88	3.00134	0.912	0.295	1.212e-84	28	ISYNA1
1412	4.48072e-60	2.97067	0.7	0.252	8.96145e-57	28	SLC6A13
1413	1.04931e-92	2.96351	0.988	0.428	2.09863e-89	28	PTN
1414	2.90472e-95	2.95267	0.931	0.286	5.80944e-92	28	HIGD1B
1415	3.89202e-96	2.9306	1	0.537	7.78404e-93	28	IGFBP7
1416	2.5298e-72	2.82339	0.756	0.263	5.0596e-69	28	PTGDR2
1417	4.2123e-63	2.79237	0.781	0.261	8.42461e-60	28	RERGL
1418	4.49029e-68	2.7913	0.744	0.24	8.98058e-65	28	DIO3OS
1419	2.51029e-74	2.78834	0.869	0.366	5.02059e-71	28	BGN
1420	2.38254e-77	2.61773	0.675	0.166	4.76508e-74	28	GJA4
1421	1.70164e-80	2.59758	0.912	0.323	3.40328e-77	28	FRZB
1422	1.74686e-52	2.576	0.731	0.279	3.49372e-49	28	PDGFRB
1423	3.39289e-66	2.54544	0.819	0.336	6.78578e-63	28	ITIH5
1424	1.00983e-81	2.50608	0.975	0.476	2.01966e-78	28	CALD1
1425	1.02264e-55	2.48879	0.775	0.333	2.04528e-52	28	SLC6A1
1426	8.79368e-48	2.43251	0.719	0.341	1.75874e-44	28	GPER1
1427	1.72157e-52	2.37775	0.819	0.434	3.44313e-49	28	SERPING1
1428	3.82998e-67	2.37637	0.881	0.396	7.65996e-64	28	MFGE8
1429	8.23262e-48	2.37411	0.65	0.224	1.64652e-44	28	PTH1R
1430	1.59666e-58	2.36673	0.738	0.253	3.19332e-55	28	COL1A2
1431	1.05368e-69	2.31384	0.887	0.297	2.10736e-66	28	MUSTN1
1432	1.12308e-41	2.30474	0.681	0.32	2.24616e-38	28	TFPI
1433	5.33665e-57	2.29459	0.863	0.473	1.06733e-53	28	CPM
1434	5.26258e-26	2.26665	0.55	0.235	1.05252e-22	28	RGS4
1435	3.05127e-46	2.26249	0.775	0.402	6.10253e-43	28	PHLDA1
1436	5.83387e-65	2.25546	0.906	0.517	1.16677e-61	28	LHFPL6
1437	2.31535e-40	2.22358	0.713	0.34	4.63069e-37	28	NOTCH3
1438	1.69773e-42	2.21398	0.706	0.363	3.39546e-39	28	SMOC2
1439	1.99864e-52	2.21233	0.856	0.458	3.99727e-49	28	CA2
1440	4.96177e-48	2.19521	0.713	0.263	9.92353e-45	28	HES4
1441	3.14664e-62	2.18324	0.938	0.609	6.29328e-59	28	LGALS1
1442	2.777e-42	2.1274	0.65	0.226	5.554e-39	28	TESC
1443	3.48753e-42	2.12469	0.756	0.397	6.97505e-39	28	MGLL
1444	1.41584e-45	2.10734	0.637	0.223	2.83168e-42	28	ZIC1
1445	6.30201e-44	2.08932	0.725	0.352	1.2604e-40	28	CFH
1446	1.13267e-40	2.07764	0.613	0.249	2.26535e-37	28	LUM
1447	3.64983e-52	2.07472	0.606	0.153	7.29965e-49	28	KCNJ8
1448	6.64973e-38	2.06527	0.656	0.313	1.32995e-34	28	COL6A2
1449	4.39535e-41	2.03184	0.637	0.263	8.79069e-38	28	FAM162B
1450	9.39714e-28	2.02788	0.594	0.294	1.87943e-24	28	CCDC3
1451	5.38101e-33	4.76312	0.872	0.421	1.0762e-29	29	HBB
1452	3.49338e-24	4.69943	0.718	0.279	6.98675e-21	29	HBA2
1453	9.74941e-24	3.36214	0.667	0.187	1.94988e-20	29	HBA1
1454	5.36813e-20	1.2316	0.654	0.288	1.07363e-16	29	HLA-DOB
1455	0.000104739	1.1317	0.673	0.337	0.209479	29	PRKAG1
1456	2.31719e-07	0.987504	0.776	0.465	0.000463438	29	ZEB2
1457	1.34801e-12	0.972374	0.628	0.239	2.69603e-09	29	EXOC3
1458	1.26863e-47	0.871141	0.788	0.303	2.53726e-44	29	CXCL3
1459	2.57272e-05	0.855878	0.782	0.864	0.0514544	29	DDX5
1460	1.01051e-13	0.825017	0.724	0.347	2.02102e-10	29	BHLHE41
1461	5.87207e-05	0.823164	0.769	0.428	0.117441	29	HOPX
1462	2.33265e-14	0.816269	0.641	0.247	4.66529e-11	29	HSPA6
1463	6.18925e-27	0.783831	0.808	0.383	1.23785e-23	29	AC103591.3
1464	7.22245e-18	0.753337	0.724	0.329	1.44449e-14	29	PLCG2
1465	3.59786e-13	0.740539	0.301	0.307	7.19573e-10	29	DCXR
1466	3.95428e-10	0.714451	0.929	0.672	7.90856e-07	29	CTSB
1467	4.39813e-09	0.646871	0.885	0.578	8.79626e-06	29	COTL1
1468	2.42412e-08	0.635694	0.513	0.214	4.84824e-05	29	CRABP2
1469	1.68519e-08	0.630251	0.365	0.337	3.37038e-05	29	MLEC
1470	0.000953896	0.628474	0.558	0.237	1	29	KCNMB1
1471	8.7942e-11	0.577495	0.654	0.273	1.75884e-07	29	ZNF350
1472	5.36378e-31	0.562566	0.154	0.254	1.07276e-27	29	DANCR
1473	5.29536e-10	0.535953	0.821	0.501	1.05907e-06	29	TREM2
1474	1.47409e-12	0.504602	0.846	0.507	2.94819e-09	29	CTSZ
1475	9.00552e-06	0.497609	0.731	0.388	0.018011	29	DNAJB2
1476	1.35691e-09	0.488038	0.897	0.587	2.71382e-06	29	RNASET2
1477	1.16357e-08	0.473904	0.551	0.167	2.32714e-05	29	DERL3
1478	1.20838e-06	0.472935	0.699	0.351	0.00241676	29	BPTF
1479	5.73811e-08	0.460462	0.615	0.282	0.000114762	29	LCP1
1480	5.04637e-07	0.458506	0.84	0.547	0.00100927	29	TYMP
1481	3.6533e-12	0.457055	0.782	0.42	7.30659e-09	29	CAPG
1482	6.83303e-08	0.451726	0.91	0.614	0.000136661	29	LAPTM5
1483	3.58468e-08	0.447634	0.821	0.485	7.16936e-05	29	POLD4
1484	1.16226e-10	0.433422	0.801	0.382	2.32452e-07	29	YTHDF2
1485	3.82128e-19	0.433267	0.788	0.337	7.64257e-16	29	CORO1C
1486	3.76694e-17	0.428366	0.846	0.436	7.53388e-14	29	PADI2
1487	0.000963276	0.427523	0.679	0.431	1	29	SLC1A3
1488	6.45903e-22	0.412891	0.84	0.442	1.29181e-18	29	CD163
1489	0.000932919	0.409123	0.814	0.552	1	29	TYROBP
1490	6.29078e-06	0.402794	0.801	0.469	0.0125816	29	PDK4
1491	0.000878503	0.394877	0.769	0.509	1	29	AIF1
1492	9.53826e-20	0.392722	0.865	0.458	1.90765e-16	29	VSIG4
1493	6.01858e-41	0.376464	0.827	0.358	1.20372e-37	29	DCAF11
1494	6.05149e-13	0.373681	0.686	0.324	1.2103e-09	29	LINC01736
1495	1.43787e-22	0.357493	0.859	0.393	2.87575e-19	29	ASMTL
1496	5.87165e-37	0.349693	0.827	0.392	1.17433e-33	29	STRADB
1497	2.19347e-09	0.347088	0.731	0.418	4.38694e-06	29	C3AR1
1498	1.42261e-15	0.34449	0.846	0.44	2.84522e-12	29	OLFML3
1499	1.58255e-11	0.339374	0.885	0.518	3.16509e-08	29	LGMN
1500	4.62901e-30	0.339302	0.782	0.321	9.25801e-27	29	VMO1
1501	1.45673e-80	3.39014	0.97	0.33	2.91346e-77	30	ACTA2
1502	7.3183e-86	3.35684	1	0.268	1.46366e-82	30	TAGLN
1503	8.91025e-77	3.23822	0.97	0.316	1.78205e-73	30	MYL9
1504	2.48607e-76	3.11354	0.962	0.356	4.97213e-73	30	TPM2
1505	1.63191e-49	2.96046	0.759	0.323	3.26383e-46	30	PLN
1506	5.67301e-59	2.91798	0.895	0.454	1.1346e-55	30	CRIP1
1507	2.97483e-54	2.72646	0.85	0.299	5.94967e-51	30	MUSTN1
1508	6.36593e-48	2.64822	0.744	0.27	1.27319e-44	30	MYH11
1509	3.32361e-50	2.61535	0.797	0.327	6.64722e-47	30	FRZB
1510	1.62404e-57	2.5206	0.932	0.453	3.24809e-54	30	ADIRF
1511	3.50206e-58	2.42784	0.962	0.705	7.00412e-55	30	DSTN
1512	7.40411e-46	2.40602	0.767	0.319	1.48082e-42	30	SOD3
1513	1.46789e-26	2.27362	0.654	0.385	2.93578e-23	30	FLNA
1514	2.12523e-54	2.25872	0.917	0.479	4.25046e-51	30	CALD1
1515	3.16802e-25	2.2021	0.586	0.266	6.33604e-22	30	RERGL
1516	1.55801e-09	2.19094	0.496	0.408	3.11603e-06	30	PTP4A3
1517	3.10947e-19	2.14593	0.541	0.329	6.21895e-16	30	NUDT4
1518	3.00894e-23	2.13541	0.549	0.283	6.01788e-20	30	CARMN
1519	1.20002e-25	2.02073	0.752	0.576	2.40003e-22	30	ARPC1A
1520	7.9502e-12	2.01933	0.406	0.26	1.59004e-08	30	SLC38A11
1521	5.26614e-25	2.01474	0.639	0.337	1.05323e-21	30	NDUFA4L2
1522	9.59394e-17	2.01467	0.459	0.262	1.91879e-13	30	RCAN2
1523	7.7433e-18	1.99428	0.609	0.402	1.54866e-14	30	CAVIN3
1524	5.67647e-21	1.97292	0.564	0.323	1.13529e-17	30	MAP3K20
1525	6.11365e-31	1.96776	0.759	0.455	1.22273e-27	30	CAV1
1526	8.07972e-16	1.93575	0.594	0.412	1.61594e-12	30	S100A4
1527	2.77383e-20	1.80606	0.556	0.294	5.54765e-17	30	HIGD1B
1528	4.7304e-10	1.77751	0.391	0.275	9.46081e-07	30	PGF
1529	1.0857e-29	1.777	0.782	0.486	2.1714e-26	30	TPM1
1530	7.78682e-21	1.77099	0.699	0.496	1.55736e-17	30	BCAM
1531	3.67773e-22	1.76634	0.669	0.447	7.35545e-19	30	CAV2
1532	2.83308e-22	1.75419	0.564	0.303	5.66616e-19	30	ISYNA1
1533	5.86696e-21	1.74676	0.541	0.294	1.17339e-17	30	TGFB1I1
1534	5.91375e-19	1.74455	0.534	0.294	1.18275e-15	30	CSRP2
1535	1.57194e-24	1.71866	0.699	0.433	3.14388e-21	30	HSPB1
1536	1.98931e-17	1.7007	0.451	0.239	3.97862e-14	30	KCNMB1
1537	5.68854e-05	1.70042	0.368	0.339	0.113771	30	MAP3K7CL
1538	1.11401e-40	1.69103	0.917	0.812	2.22801e-37	30	MYL6
1539	3.97437e-12	1.67255	0.541	0.403	7.94875e-09	30	MYLK
1540	1.10119e-07	1.66619	0.459	0.394	0.000220238	30	PDLIM7
1541	3.61012e-46	1.66216	1	0.538	7.22023e-43	30	IGFBP7
1542	2.84734e-09	1.65922	0.293	0.171	5.69468e-06	30	IGFBP5
1543	6.43055e-07	1.65724	0.406	0.339	0.00128611	30	PPP1R12B
1544	1.46752e-10	1.63925	0.391	0.275	2.93503e-07	30	LBH
1545	1.37183e-07	1.6267	0.436	0.357	0.000274367	30	MCAM
1546	1.27176e-06	1.62445	0.414	0.346	0.00254353	30	NOTCH3
1547	3.74556e-06	1.62117	0.353	0.277	0.00749111	30	CDH6
1548	6.10611e-28	1.59343	0.805	0.532	1.22122e-24	30	S100A6
1549	4.44776e-11	1.58292	0.353	0.217	8.89551e-08	30	FHL5
1550	0.000141237	1.54493	0.316	0.259	0.282474	30	MFAP4
1551	1.21365e-68	2.51992	1	0.382	2.42731e-65	31	IFI27
1552	3.63985e-61	2.47778	0.96	0.449	7.27969e-58	31	SLC9A3R2
1553	5.98478e-54	2.4153	0.937	0.533	1.19696e-50	31	NET1
1554	4.02913e-61	2.36564	0.992	0.682	8.05826e-58	31	TSC22D1
1555	2.45688e-60	2.28117	1	0.455	4.91375e-57	31	CLDN5
1556	4.94468e-49	2.24241	0.921	0.502	9.88935e-46	31	HYAL2
1557	2.64047e-52	2.2205	0.944	0.49	5.28095e-49	31	ID1
1558	1.02344e-18	2.16869	0.579	0.377	2.04689e-15	31	ALPL
1559	1.01656e-43	2.14846	0.889	0.455	2.03311e-40	31	CD320
1560	9.55819e-47	2.11754	0.857	0.4	1.91164e-43	31	EGFL8
1561	4.99346e-41	2.06955	0.857	0.464	9.98692e-38	31	SLC2A1
1562	7.51922e-42	2.0577	0.921	0.577	1.50384e-38	31	MT1E
1563	2.89058e-34	2.0083	0.81	0.458	5.78115e-31	31	MFSD2A
1564	4.82552e-41	1.94164	0.841	0.384	9.65104e-38	31	RAMP2
1565	5.58155e-24	1.93588	0.603	0.298	1.11631e-20	31	TMEM88
1566	2.13291e-17	1.9085	0.595	0.399	4.26582e-14	31	GPIHBP1
1567	1.84494e-40	1.88929	0.841	0.37	3.68987e-37	31	ABCG2
1568	5.83307e-42	1.88025	0.897	0.539	1.16661e-38	31	EPAS1
1569	2.1343e-15	1.87193	0.619	0.427	4.26859e-12	31	EDN1
1570	6.84903e-13	1.8685	0.532	0.365	1.36981e-09	31	CA4
1571	4.58466e-27	1.86484	0.706	0.396	9.16932e-24	31	ICAM2
1572	3.84288e-27	1.85817	0.722	0.451	7.68576e-24	31	PODXL
1573	1.97257e-37	1.85594	0.873	0.523	3.94513e-34	31	TIMP3
1574	3.33413e-19	1.8492	0.524	0.286	6.66827e-16	31	SEMA3G
1575	4.52282e-48	1.76987	0.992	0.521	9.04565e-45	31	ITM2A
1576	3.1723e-34	1.7693	0.81	0.439	6.34461e-31	31	TMEM204
1577	1.68483e-28	1.75884	0.754	0.431	3.36967e-25	31	APOLD1
1578	2.51381e-22	1.75443	0.698	0.473	5.02761e-19	31	AIF1L
1579	1.66042e-29	1.74192	0.754	0.391	3.32083e-26	31	SLC38A5
1580	7.63918e-11	1.73713	0.5	0.369	1.52784e-07	31	CD34
1581	1.81959e-16	1.73455	0.595	0.373	3.63917e-13	31	CLEC14A
1582	3.86003e-46	1.73408	0.976	0.766	7.72007e-43	31	HERPUD1
1583	7.57076e-21	1.72651	0.587	0.33	1.51415e-17	31	RUNDC3B
1584	1.18277e-11	1.72337	0.524	0.399	2.36555e-08	31	BTNL9
1585	2.40664e-15	1.71438	0.595	0.435	4.81327e-12	31	ADGRL4
1586	4.46528e-22	1.70015	0.603	0.342	8.93056e-19	31	ADGRF5
1587	2.84042e-32	1.69267	0.738	0.372	5.68085e-29	31	FAM107A
1588	6.59025e-20	1.6859	0.643	0.416	1.31805e-16	31	FLT1
1589	5.89877e-37	1.67657	0.889	0.531	1.17975e-33	31	SLC3A2
1590	1.47323e-24	1.67185	0.762	0.509	2.94646e-21	31	ESAM
1591	1.20661e-08	1.66808	0.508	0.431	2.41323e-05	31	CXCL12
1592	2.52483e-20	1.66805	0.643	0.415	5.04965e-17	31	ANXA3
1593	4.05815e-39	1.66025	0.984	0.794	8.1163e-36	31	MT2A
1594	1.38117e-24	1.64109	0.698	0.382	2.76234e-21	31	SRARP
1595	4.92571e-27	1.6305	0.69	0.355	9.85142e-24	31	GIMAP7
1596	2.25214e-09	1.62445	0.5	0.405	4.50427e-06	31	CYYR1
1597	4.87642e-25	1.62408	0.762	0.47	9.75284e-22	31	BST2
1598	2.60799e-34	1.61696	0.841	0.441	5.21599e-31	31	ID3
1599	6.04515e-11	1.59622	0.54	0.412	1.20903e-07	31	SOX17
1600	4.09106e-12	1.59192	0.548	0.413	8.18212e-09	31	PTPRB
1601	1.31259e-55	4.02694	0.82	0.338	2.62519e-52	32	MGP
1602	7.17577e-70	3.45395	0.869	0.331	1.43515e-66	32	FBLN5
1603	9.58356e-74	3.37268	1	0.485	1.91671e-70	32	TM4SF1
1604	4.47642e-63	3.27342	0.934	0.39	8.95283e-60	32	DEPP1
1605	5.9413e-86	3.26359	0.926	0.331	1.18826e-82	32	KRT19
1606	2.1318e-65	2.89242	0.951	0.392	4.26361e-62	32	ICAM2
1607	3.64088e-53	2.70165	0.943	0.455	7.28176e-50	32	CRIP2
1608	7.3136e-59	2.69394	0.975	0.449	1.46272e-55	32	SLC9A3R2
1609	2.83994e-57	2.60791	0.902	0.408	5.67989e-54	32	PTPRB
1610	2.75314e-61	2.60172	0.943	0.399	5.50628e-58	32	EGFL8
1611	4.06618e-55	2.56385	0.902	0.454	8.13236e-52	32	PRSS23
1612	1.7369e-66	2.55632	1	0.455	3.47379e-63	32	CLDN5
1613	2.44474e-52	2.52438	0.967	0.538	4.88949e-49	32	EPAS1
1614	4.72847e-52	2.51603	0.795	0.323	9.45693e-49	32	ELN
1615	9.02197e-59	2.50316	0.975	0.489	1.80439e-55	32	ID1
1616	2.27492e-56	2.49672	0.885	0.407	4.54983e-53	32	SOX17
1617	1.16821e-55	2.42597	0.959	0.53	2.33641e-52	32	S100A6
1618	5.74199e-45	2.39869	0.926	0.502	1.1484e-41	32	HYAL2
1619	1.21221e-69	2.36498	0.902	0.315	2.42442e-66	32	HEY1
1620	9.83372e-46	2.3521	0.902	0.453	1.96674e-42	32	CAV1
1621	6.59182e-73	2.32445	0.893	0.28	1.31836e-69	32	SEMA3G
1622	1.71319e-55	2.32084	0.943	0.448	3.42638e-52	32	PODXL
1623	2.54427e-60	2.28352	0.984	0.538	5.08854e-57	32	CLU
1624	4.61992e-21	2.17937	0.631	0.298	9.23983e-18	32	LTBP4
1625	8.29445e-48	2.15541	0.91	0.46	1.65889e-44	32	PLPP1
1626	7.12202e-43	2.1524	0.934	0.544	1.4244e-39	32	TAGLN2
1627	1.41242e-51	2.1184	1	0.717	2.82483e-48	32	VIM
1628	6.7478e-64	2.10739	0.746	0.235	1.34956e-60	32	GJA5
1629	3.83466e-43	2.07775	0.869	0.438	7.66932e-40	32	SNHG7
1630	4.07773e-49	2.06871	0.877	0.369	8.15547e-46	32	CLEC14A
1631	1.36211e-45	2.05881	0.877	0.353	2.72422e-42	32	GIMAP7
1632	1.08085e-51	2.03962	0.861	0.339	2.1617e-48	32	ADGRF5
1633	2.94282e-49	2.02702	0.926	0.383	5.88564e-46	32	RAMP2
1634	1.16333e-47	2.0091	0.902	0.41	2.32667e-44	32	VWF
1635	1.79378e-32	1.94477	0.705	0.312	3.58756e-29	32	ASS1
1636	9.24723e-50	1.94196	0.73	0.268	1.84945e-46	32	FOXS1
1637	1.49384e-05	1.93846	0.5	0.384	0.0298767	32	CXCL2
1638	1.19245e-40	1.92759	0.91	0.484	2.3849e-37	32	FN1
1639	4.90624e-38	1.91537	0.934	0.522	9.81248e-35	32	TIMP3
1640	4.24492e-37	1.90813	0.885	0.463	8.48983e-34	32	KLF2
1641	2.73675e-51	1.89708	0.861	0.351	5.4735e-48	32	CFH
1642	2.35937e-38	1.87565	0.836	0.432	4.71873e-35	32	PECAM1
1643	9.54223e-40	1.86895	0.91	0.44	1.90845e-36	32	ID3
1644	9.05946e-43	1.86022	0.918	0.485	1.81189e-39	32	NPDC1
1645	1.8159e-40	1.85012	0.779	0.341	3.6318e-37	32	AKR1C3
1646	1.48722e-40	1.83275	0.975	0.667	2.97443e-37	32	FKBP1A
1647	1.24078e-34	1.82191	0.869	0.482	2.48156e-31	32	ENG
1648	4.73624e-52	1.82005	0.795	0.308	9.47248e-49	32	FBLN2
1649	1.4192e-49	1.81586	1	0.766	2.8384e-46	32	HERPUD1
1650	2.04682e-37	1.8107	0.885	0.47	4.09365e-34	32	CAVIN1
1651	3.8719e-48	3.20937	0.992	0.782	7.7438e-45	33	SPP1
1652	2.14477e-59	2.47547	0.984	0.531	4.28955e-56	33	APOC1
1653	1.93564e-64	2.25424	1	0.967	3.87128e-61	33	FTL
1654	6.5419e-56	1.98105	0.918	0.43	1.30838e-52	33	GPNMB
1655	1.04198e-53	1.93457	0.992	0.62	2.08395e-50	33	APOE
1656	2.48014e-52	1.87489	0.984	0.518	4.96028e-49	33	CD68
1657	4.53155e-52	1.86987	0.992	0.688	9.0631e-49	33	CTSD
1658	1.26866e-53	1.86915	0.975	0.546	2.53731e-50	33	IFI30
1659	2.98297e-49	1.85392	1	0.672	5.96595e-46	33	CTSB
1660	7.2815e-48	1.76867	0.91	0.42	1.4563e-44	33	CAPG
1661	7.82839e-41	1.71448	0.951	0.487	1.56568e-37	33	APOC2
1662	1.78838e-33	1.65533	0.877	0.519	3.57675e-30	33	LGMN
1663	5.11262e-47	1.56702	0.984	0.5	1.02252e-43	33	TREM2
1664	1.91127e-61	1.55656	0.967	0.449	3.82255e-58	33	MSR1
1665	4.16544e-35	1.53735	0.926	0.533	8.33088e-32	33	HMOX1
1666	4.64862e-42	1.46845	0.984	0.547	9.29725e-39	33	FCER1G
1667	2.49503e-41	1.44563	0.992	0.551	4.99006e-38	33	TYROBP
1668	1.98149e-39	1.41193	0.926	0.496	3.96299e-36	33	OLR1
1669	5.55138e-42	1.40677	0.984	0.594	1.11028e-38	33	CTSL
1670	4.50926e-39	1.36498	1	0.614	9.01851e-36	33	LAPTM5
1671	1.59456e-40	1.3097	1	0.987	3.18913e-37	33	FTH1
1672	1.30576e-29	1.20941	0.959	0.61	2.61152e-26	33	LGALS1
1673	1.50696e-26	1.18087	0.877	0.531	3.01391e-23	33	MAFB
1674	3.0278e-37	1.16114	0.844	0.444	6.05559e-34	33	CD163
1675	2.53443e-42	1.13917	0.844	0.382	5.06885e-39	33	FABP5
1676	2.51841e-31	1.132	0.951	0.568	5.03682e-28	33	ITGB2
1677	4.18561e-34	1.09657	0.975	0.577	8.37123e-31	33	COTL1
1678	2.03476e-28	1.08042	1	0.538	4.06951e-25	33	C1QC
1679	3.86739e-27	1.07837	0.992	0.582	7.73478e-24	33	C1QB
1680	1.99136e-37	1.07491	0.943	0.507	3.98273e-34	33	CTSZ
1681	1.27934e-32	1.07171	0.951	0.546	2.55867e-29	33	TYMP
1682	2.91387e-23	1.0543	0.885	0.54	5.82774e-20	33	PLTP
1683	9.70828e-28	1.00839	1	0.55	1.94166e-24	33	C1QA
1684	4.9862e-32	0.999645	0.902	0.459	9.97241e-29	33	VSIG4
1685	2.33635e-29	0.994187	0.73	0.334	4.6727e-26	33	GLDN
1686	5.02813e-23	0.943245	0.754	0.452	1.00563e-19	33	MS4A4A
1687	5.65105e-25	0.937085	0.877	0.424	1.13021e-21	33	TMIGD3
1688	1.53829e-18	0.931845	0.787	0.504	3.07658e-15	33	HAMP
1689	1.75669e-24	0.919203	0.934	0.593	3.51339e-21	33	ID2
1690	1.59754e-28	0.910945	0.639	0.278	3.19507e-25	33	PLA2G7
1691	6.76848e-32	0.880975	0.836	0.447	1.3537e-28	33	BASP1
1692	1.67998e-29	0.873382	0.902	0.521	3.35995e-26	33	SAMSN1
1693	3.2374e-20	0.869748	0.893	0.57	6.47481e-17	33	CD14
1694	1.47314e-26	0.856793	0.852	0.463	2.94628e-23	33	CPVL
1695	1.63923e-32	0.847565	0.803	0.444	3.27845e-29	33	AVPI1
1696	1.08353e-17	0.846797	0.73	0.439	2.16705e-14	33	FCGBP
1697	5.4531e-23	0.827925	0.943	0.507	1.09062e-19	33	AIF1
1698	4.80855e-23	0.822573	0.672	0.397	9.61711e-20	33	TGFBI
1699	6.78418e-22	0.819152	0.869	0.473	1.35684e-18	33	ALOX5AP
1700	2.67773e-20	0.792291	0.951	0.659	5.35545e-17	33	YWHAH
1701	3.21618e-113	5.17971	1	0.252	6.43236e-110	34	NKG7
1702	1.79211e-54	5.01143	0.8	0.328	3.58423e-51	34	GNLY
1703	2.9811e-78	4.22491	0.93	0.261	5.9622e-75	34	CCL5
1704	1.32974e-70	4.08105	0.861	0.287	2.65948e-67	34	KLRD1
1705	1.76694e-69	4.06556	0.791	0.169	3.53389e-66	34	PRF1
1706	4.3602e-44	3.88439	0.73	0.318	8.7204e-41	34	GZMB
1707	1.51197e-43	3.63871	0.757	0.337	3.02394e-40	34	DUSP2
1708	5.72787e-149	3.58786	0.678	0.039	1.14557e-145	34	FGFBP2
1709	2.5351e-38	3.49946	0.643	0.23	5.0702e-35	34	GZMH
1710	5.96228e-42	3.33398	0.696	0.271	1.19246e-38	34	KLRB1
1711	3.06093e-49	3.20366	0.643	0.111	6.12186e-46	34	CTSW
1712	1.61673e-20	3.19275	0.557	0.313	3.23345e-17	34	SPON2
1713	1.84578e-44	3.15895	0.713	0.29	3.69156e-41	34	CST7
1714	7.771e-31	3.12128	0.661	0.311	1.5542e-27	34	CD52
1715	1.00554e-38	3.01362	0.591	0.155	2.01107e-35	34	GZMA
1716	1.52103e-22	2.98156	0.496	0.217	3.04205e-19	34	MYOM2
1717	2.42122e-31	2.90248	0.6	0.217	4.84244e-28	34	CD7
1718	3.2493e-25	2.70113	0.53	0.224	6.49861e-22	34	KLRF1
1719	5.13178e-44	2.68331	0.826	0.395	1.02636e-40	34	IL32
1720	3.93376e-30	2.64534	0.513	0.145	7.86751e-27	34	CD247
1721	3.38847e-24	2.63035	0.609	0.316	6.77694e-21	34	CD69
1722	3.42205e-23	2.61633	0.487	0.18	6.84409e-20	34	TRDC
1723	1.43242e-51	2.60852	0.513	0.06	2.86484e-48	34	TRBC1
1724	1.12301e-19	2.60667	0.496	0.244	2.24602e-16	34	CMC1
1725	6.68569e-46	2.51008	0.904	0.569	1.33714e-42	34	TXNIP
1726	8.43672e-30	2.44574	0.739	0.41	1.68734e-26	34	S100A4
1727	2.12522e-14	2.39788	0.513	0.317	4.25043e-11	34	RAC2
1728	1.68722e-15	2.38301	0.496	0.279	3.37445e-12	34	LCK
1729	1.70767e-43	2.337	0.47	0.046	3.41535e-40	34	CD3D
1730	6.02851e-21	2.30859	0.435	0.102	1.2057e-17	34	GZMM
1731	1.12898e-23	2.17911	0.461	0.147	2.25796e-20	34	CD3E
1732	1.08637e-13	2.17885	0.461	0.251	2.17274e-10	34	IL2RG
1733	1.63484e-35	2.15445	0.843	0.535	3.26968e-32	34	CXCR4
1734	3.18929e-09	2.14971	0.496	0.352	6.37858e-06	34	CD48
1735	9.80975e-24	2.12049	0.783	0.545	1.96195e-20	34	CCL4
1736	1.0562e-11	2.10454	0.4	0.204	2.11241e-08	34	KLRG1
1737	5.00038e-05	2.01634	0.4	0.289	0.100008	34	CD2
1738	1.07998e-05	1.88764	0.417	0.318	0.0215996	34	PLAC8
1739	1.6557e-22	1.74501	0.417	0.124	3.31139e-19	34	MATK
1740	3.47615e-06	1.6549	0.383	0.309	0.00695229	34	CLIC3
1741	6.23463e-05	1.65086	0.365	0.317	0.124693	34	ICAM3
1742	6.26373e-09	1.6248	0.426	0.286	1.25275e-05	34	LCP1
1743	1.20296e-10	1.62323	0.339	0.179	2.40592e-07	34	RUNX3
1744	2.67068e-07	1.60693	0.478	0.401	0.000534136	34	LSP1
1745	4.7042e-09	1.60434	0.313	0.157	9.40841e-06	34	KLRC1
1746	1.28217e-07	1.58527	0.357	0.263	0.000256433	34	ACAP1
1747	0.00644337	1.49776	0.339	0.315	1	34	TRGC1
1748	8.13769e-06	1.48819	0.374	0.27	0.0162754	34	DOK2
1749	1.1499e-05	1.47523	0.33	0.255	0.0229981	34	SOCS1
1750	1.41979e-10	1.45515	0.383	0.234	2.83958e-07	34	LIME1
1751	2.96285e-49	5.07092	0.8	0.15	5.9257e-46	35	IGKC
1752	6.21531e-43	3.6537	0.762	0.318	1.24306e-39	35	GZMB
1753	4.50476e-43	2.0451	0.762	0.313	9.00952e-40	35	PLAC8
1754	4.37798e-49	2.03877	0.8	0.322	8.75596e-46	35	TSPAN13
1755	9.61522e-42	1.9939	0.733	0.292	1.92304e-38	35	CXCR3
1756	1.23568e-42	1.95139	0.743	0.259	2.47136e-39	35	LTB
1757	1.35716e-37	1.9078	0.962	0.534	2.71432e-34	35	CXCR4
1758	3.13393e-36	1.83068	0.724	0.32	6.26786e-33	35	PIM2
1759	6.54637e-44	1.71473	0.81	0.357	1.30927e-40	35	SELL
1760	1.11651e-41	1.66643	0.79	0.31	2.23302e-38	35	CD52
1761	8.60203e-36	1.57948	0.771	0.377	1.72041e-32	35	AREG
1762	4.04645e-24	1.53265	0.829	0.423	8.0929e-21	35	GPR183
1763	4.29083e-28	1.51051	0.762	0.378	8.58166e-25	35	IRF8
1764	1.58377e-45	1.50648	0.743	0.239	3.16754e-42	35	CD79B
1765	3.45663e-37	1.49492	0.733	0.239	6.91327e-34	35	LILRA4
1766	5.09809e-05	1.31061	0.438	0.171	0.101962	35	DERL3
1767	1.50388e-25	1.28371	0.771	0.325	3.00777e-22	35	C12orf75
1768	0.00182068	1.26735	0.41	0.191	1	35	FKBP11
1769	1.54799e-27	1.21378	0.752	0.331	3.09597e-24	35	EZR
1770	1.93139e-25	1.19975	0.695	0.315	3.86277e-22	35	CD69
1771	4.80144e-34	1.16271	0.733	0.305	9.60288e-31	35	CLIC3
1772	1.30671e-16	1.1525	0.619	0.298	2.61341e-13	35	BIRC3
1773	1.22797e-27	1.10427	0.705	0.313	2.45594e-24	35	ICAM3
1774	2.69915e-21	1.04683	0.781	0.411	5.3983e-18	35	HLA-DQA1
1775	7.98362e-35	1.01702	0.667	0.256	1.59672e-31	35	P2RX5
1776	4.63425e-40	1.00023	0.724	0.23	9.2685e-37	35	LIME1
1777	1.42458e-35	0.966942	0.638	0.209	2.84916e-32	35	SLAMF7
1778	2.08261e-20	0.95788	0.733	0.398	4.16521e-17	35	LSP1
1779	1.18583e-10	0.93776	0.714	0.414	2.37167e-07	35	NR3C1
1780	2.01464e-18	0.912055	0.771	0.365	4.02928e-15	35	HLA-DQB1
1781	0.00025203	0.864259	0.238	0.254	0.504061	35	CYTOR
1782	6.48367e-14	0.842415	0.943	0.624	1.29673e-10	35	HLA-DPB1
1783	3.9599e-14	0.837702	0.981	0.756	7.9198e-11	35	CD74
1784	5.86895e-24	0.83439	0.686	0.339	1.17379e-20	35	CYTIP
1785	6.22634e-33	0.820885	0.743	0.315	1.24527e-29	35	RAC2
1786	7.51489e-08	0.808011	0.524	0.25	0.000150298	35	CCDC68
1787	2.44093e-24	0.805559	0.657	0.283	4.88187e-21	35	RASD1
1788	4.68894e-07	0.750475	0.581	0.313	0.000937788	35	CREB5
1789	3.07132e-15	0.737964	0.638	0.34	6.14264e-12	35	OCIAD2
1790	1.70977e-18	0.734594	0.743	0.369	3.41953e-15	35	RNASE6
1791	6.69392e-07	0.716944	0.676	0.442	0.00133878	35	SSR4
1792	2.28105e-11	0.699205	0.924	0.613	4.56209e-08	35	HLA-DPA1
1793	4.34622e-12	0.692993	0.61	0.328	8.69244e-09	35	CNPPD1
1794	2.22304e-33	0.688761	0.705	0.262	4.44608e-30	35	MPEG1
1795	6.88543e-27	0.688731	0.695	0.35	1.37709e-23	35	CD48
1796	2.07885e-33	0.671086	0.638	0.223	4.1577e-30	35	SMPD3
1797	3.4568e-30	0.648199	0.61	0.215	6.9136e-27	35	CD38
1798	6.96089e-31	0.624277	0.667	0.293	1.39218e-27	35	TBC1D10C
1799	4.54885e-18	0.619828	0.657	0.255	9.09769e-15	35	SOX4
1800	1.399e-20	0.609619	0.705	0.398	2.79801e-17	35	TGFBI
1801	3.01188e-54	3.17222	0.98	0.485	6.02377e-51	36	CCL3L1
1802	9.4607e-51	3.01459	0.959	0.48	1.89214e-47	36	CCL4L2
1803	2.59637e-47	2.94929	0.98	0.543	5.19273e-44	36	CCL4
1804	6.86294e-54	2.82755	1	0.591	1.37259e-50	36	CCL3
1805	2.62904e-33	2.65234	0.827	0.469	5.25808e-30	36	CXCL8
1806	6.64407e-43	2.27155	0.939	0.516	1.32881e-39	36	EGR2
1807	2.54736e-36	2.10036	0.857	0.439	5.09471e-33	36	CD83
1808	7.07059e-40	2.09778	0.929	0.488	1.41412e-36	36	CH25H
1809	8.25944e-33	1.97344	0.908	0.562	1.65189e-29	36	IER3
1810	1.47738e-32	1.89039	0.796	0.41	2.95476e-29	36	TNF
1811	2.44579e-22	1.82486	0.735	0.428	4.89157e-19	36	IL1B
1812	4.56962e-26	1.73448	0.918	0.571	9.13924e-23	36	CD14
1813	1.23136e-25	1.71865	0.755	0.431	2.46273e-22	36	EGR3
1814	8.90051e-33	1.70256	0.98	0.697	1.7801e-29	36	SGK1
1815	6.54723e-32	1.65846	0.959	0.58	1.30945e-28	36	RGS1
1816	2.06999e-19	1.63995	0.694	0.397	4.13998e-16	36	OTUD1
1817	6.80356e-36	1.60699	0.959	0.525	1.36071e-32	36	GPR34
1818	8.27255e-36	1.57981	1	0.588	1.65451e-32	36	RNASET2
1819	2.23088e-24	1.55181	0.837	0.525	4.46176e-21	36	NR4A2
1820	7.43658e-32	1.50979	0.939	0.502	1.48732e-28	36	TREM2
1821	3.41437e-15	1.4986	0.643	0.421	6.82873e-12	36	PTGS2
1822	2.2312e-17	1.4934	0.867	0.595	4.46241e-14	36	ID2
1823	6.5781e-21	1.48543	0.786	0.459	1.31562e-17	36	RGS10
1824	9.4157e-24	1.43322	0.837	0.471	1.88314e-20	36	PDK4
1825	3.61303e-31	1.42946	1	0.539	7.22605e-28	36	C1QC
1826	1.0808e-29	1.41292	1	0.583	2.16161e-26	36	C1QB
1827	2.00269e-21	1.38359	0.827	0.505	4.00537e-18	36	FCGR1A
1828	7.3389e-16	1.35488	0.714	0.42	1.46778e-12	36	C3AR1
1829	4.67044e-29	1.31615	1	0.674	9.34087e-26	36	HLA-DRA
1830	2.51948e-24	1.31545	0.776	0.362	5.03897e-21	36	PLD4
1831	9.04239e-17	1.30149	0.786	0.475	1.80848e-13	36	ALOX5AP
1832	5.86296e-28	1.27948	1	0.756	1.17259e-24	36	CD74
1833	1.20523e-25	1.27161	0.949	0.57	2.41045e-22	36	ITGB2
1834	2.05239e-15	1.26198	0.786	0.533	4.10479e-12	36	MAFB
1835	3.64431e-23	1.25839	0.816	0.426	7.28863e-20	36	TMIGD3
1836	1.75987e-18	1.247	0.663	0.346	3.51974e-15	36	NLRP3
1837	6.77287e-26	1.23487	0.98	0.551	1.35457e-22	36	C1QA
1838	7.2415e-26	1.23408	0.98	0.597	1.4483e-22	36	HLA-DRB1
1839	1.01717e-25	1.23376	0.959	0.614	2.03433e-22	36	HLA-DRB5
1840	1.3484e-07	1.22927	0.49	0.304	0.00026968	36	AC253572.2
1841	3.05838e-08	1.19418	0.592	0.441	6.11676e-05	36	ATF3
1842	1.90629e-09	1.18834	0.612	0.467	3.81258e-06	36	OSM
1843	3.02149e-06	1.16699	0.49	0.378	0.00604297	36	CCL2
1844	9.99322e-17	1.14214	0.796	0.512	1.99864e-13	36	MS4A6A
1845	0.000220598	1.12924	0.388	0.259	0.441196	36	SERPINE1
1846	1.00643e-20	1.12817	0.857	0.516	2.01286e-17	36	FCGR3A
1847	2.56287e-19	1.11989	1	0.843	5.12574e-16	36	ZFP36
1848	9.0547e-23	1.11341	0.959	0.613	1.81094e-19	36	HLA-DPA1
1849	3.53338e-21	1.10853	0.939	0.616	7.06676e-18	36	LAPTM5
1850	1.53725e-10	1.09607	0.673	0.471	3.0745e-07	36	CITED2
1851	4.61293e-52	4.52995	0.934	0.455	9.22585e-49	37	LYZ
1852	4.24195e-29	3.12095	0.901	0.625	8.4839e-26	37	HLA-DPB1
1853	1.98788e-13	2.94204	0.571	0.38	3.97576e-10	37	AREG
1854	8.17537e-06	2.726	0.396	0.29	0.0163507	37	FCN1
1855	6.71351e-44	2.66527	0.857	0.397	1.3427e-40	37	LSP1
1856	1.30209e-27	2.61476	0.901	0.614	2.60419e-24	37	HLA-DPA1
1857	7.21991e-08	2.61301	0.44	0.291	0.000144398	37	TACSTD2
1858	1.14119e-24	2.58724	0.714	0.367	2.28239e-21	37	HLA-DQB1
1859	3.51227e-46	2.53094	0.956	0.579	7.02455e-43	37	COTL1
1860	2.80875e-36	2.2881	0.813	0.398	5.6175e-33	37	C1orf162
1861	1.35759e-34	2.26816	0.989	0.675	2.71518e-31	37	HLA-DRA
1862	6.61521e-15	2.23164	0.659	0.467	1.32304e-11	37	CPVL
1863	3.0175e-06	2.18508	0.385	0.278	0.00603501	37	SMIM25
1864	5.04713e-16	2.17207	0.637	0.413	1.00943e-12	37	HLA-DQA1
1865	1.04043e-23	2.08526	0.967	0.756	2.08086e-20	37	CD74
1866	9.09281e-14	2.08088	0.615	0.412	1.81856e-10	37	S100A4
1867	1.97572e-20	2.03936	0.67	0.38	3.95144e-17	37	STK17B
1868	4.11099e-24	2.03878	0.868	0.616	8.22199e-21	37	HLA-DRB5
1869	5.61453e-17	2.01825	0.736	0.518	1.12291e-13	37	RGS2
1870	2.07365e-11	2.00756	0.593	0.426	4.14729e-08	37	SERPINA1
1871	3.93196e-34	1.98791	0.989	0.732	7.86391e-31	37	CST3
1872	1.86103e-09	1.95307	0.527	0.381	3.72206e-06	37	IRF8
1873	1.7286e-26	1.89342	0.703	0.35	3.4572e-23	37	CD48
1874	1.99874e-16	1.88246	0.582	0.313	3.99747e-13	37	CD52
1875	1.20345e-23	1.83531	0.868	0.598	2.40691e-20	37	HLA-DRB1
1876	7.1104e-20	1.80009	0.615	0.315	1.42208e-16	37	ICAM3
1877	3.29388e-09	1.75952	0.604	0.461	6.58777e-06	37	LST1
1878	1.80242e-13	1.68102	0.736	0.551	3.60483e-10	37	IFI30
1879	5.02859e-10	1.67831	0.505	0.342	1.00572e-06	37	CYTIP
1880	9.97319e-10	1.60471	0.374	0.193	1.99464e-06	37	CLEC9A
1881	0.000217248	1.59386	0.385	0.312	0.434496	37	CFP
1882	2.82814e-20	1.57211	0.604	0.285	5.65628e-17	37	LCP1
1883	8.06867e-06	1.52224	0.429	0.337	0.0161373	37	CALHM6
1884	6.60151e-21	1.48292	0.78	0.501	1.3203e-17	37	AP1S2
1885	2.1388e-12	1.47332	0.582	0.399	4.27759e-09	37	TGFBI
1886	3.40402e-20	1.44367	0.879	0.532	6.80803e-17	37	S100A6
1887	4.64896e-13	1.43753	0.495	0.265	9.29792e-10	37	MPEG1
1888	2.65243e-05	1.41959	0.297	0.218	0.0530486	37	IDO1
1889	1.8732e-22	1.41884	0.857	0.536	3.74639e-19	37	CXCR4
1890	2.3648e-24	1.40654	0.857	0.549	4.7296e-21	37	TYMP
1891	0.000496414	1.38173	0.407	0.36	0.992829	37	BCL2A1
1892	0.0051963	1.35934	0.44	0.434	1	37	TIMP1
1893	8.99607e-12	1.34088	0.571	0.371	1.79921e-08	37	RNASE6
1894	3.74441e-18	1.22927	0.901	0.509	7.48881e-15	37	AIF1
1895	5.05804e-06	1.20379	0.516	0.443	0.0101161	37	FGR
1896	0.0080581	1.19048	0.33	0.275	1	37	DNASE1L3
1897	4.70344e-06	1.15279	0.484	0.389	0.00940689	37	CD44
1898	9.61683e-05	1.13331	0.451	0.394	0.192337	37	CNN2
1899	1.55554e-05	1.11934	0.44	0.353	0.0311108	37	STX11
1900	7.91122e-10	1.08676	0.747	0.551	1.58224e-06	37	FCER1G
1901	8.93418e-41	3.31741	0.8	0.284	1.78684e-37	38	MEG3
1902	8.01065e-36	3.06988	0.778	0.326	1.60213e-32	38	VCAN
1903	1.1989e-28	3.01428	0.711	0.227	2.39781e-25	38	BCAN
1904	3.69156e-36	2.97595	0.811	0.325	7.38311e-33	38	NOVA1
1905	3.12748e-41	2.91645	0.822	0.326	6.25497e-38	38	TNR
1906	1.7978e-33	2.88175	0.778	0.259	3.59561e-30	38	PTPRZ1
1907	5.06737e-20	2.83234	0.622	0.233	1.01347e-16	38	PCSK1N
1908	4.17326e-33	2.81003	0.722	0.237	8.34651e-30	38	GRIA2
1909	2.02947e-21	2.78865	0.544	0.207	4.05894e-18	38	DLL3
1910	5.74916e-19	2.64387	0.644	0.365	1.14983e-15	38	FGF12
1911	1.53716e-11	2.5579	0.544	0.3	3.07433e-08	38	COL20A1
1912	2.45185e-19	2.55622	0.622	0.316	4.9037e-16	38	NRCAM
1913	3.99852e-14	2.55232	0.544	0.232	7.99704e-11	38	SERPINE2
1914	6.87035e-14	2.53372	0.6	0.339	1.37407e-10	38	KCNQ1OT1
1915	5.1084e-28	2.52335	0.733	0.213	1.02168e-24	38	GPM6A
1916	5.63877e-29	2.45157	0.633	0.193	1.12775e-25	38	SOX6
1917	5.53102e-25	2.41989	0.689	0.332	1.1062e-21	38	SEMA5A
1918	7.19305e-31	2.39943	0.833	0.419	1.43861e-27	38	OLIG1
1919	7.58458e-30	2.32388	0.778	0.317	1.51692e-26	38	SCRG1
1920	2.0931e-14	2.2661	0.611	0.331	4.18619e-11	38	OLIG2
1921	1.01531e-15	2.26209	0.578	0.301	2.03062e-12	38	TNK2
1922	6.75696e-16	2.03408	0.667	0.398	1.35139e-12	38	FXYD6
1923	3.28639e-47	1.99228	0.589	0.099	6.57279e-44	38	MMP16
1924	6.70921e-18	1.96662	0.656	0.365	1.34184e-14	38	PMP2
1925	4.97238e-18	1.94846	0.544	0.211	9.94477e-15	38	NEU4
1926	4.80732e-13	1.94312	0.522	0.209	9.61463e-10	38	FABP7
1927	1.70545e-16	1.88324	0.511	0.218	3.41089e-13	38	NRXN1
1928	3.7754e-20	1.85993	0.478	0.129	7.5508e-17	38	LINC00511
1929	1.58784e-14	1.82303	0.533	0.257	3.17568e-11	38	SOX4
1930	1.80406e-13	1.81231	0.467	0.24	3.60812e-10	38	MIAT
1931	0.000215749	1.79293	0.444	0.312	0.431498	38	PLPPR1
1932	1.00588e-18	1.79283	0.522	0.207	2.01175e-15	38	PDGFRA
1933	1.39084e-09	1.78682	0.511	0.288	2.78169e-06	38	CADM2
1934	9.50097e-08	1.77303	0.422	0.215	0.000190019	38	ASIC4
1935	5.08364e-16	1.7729	0.511	0.23	1.01673e-12	38	NKX2-2
1936	2.82425e-22	1.72552	0.533	0.185	5.64851e-19	38	SLC35F1
1937	9.36918e-17	1.64345	0.711	0.399	1.87384e-13	38	SCD5
1938	1.89999e-08	1.64289	0.556	0.352	3.79999e-05	38	NTM
1939	1.27847e-17	1.62764	0.522	0.218	2.55695e-14	38	MAP2
1940	2.40403e-16	1.61163	0.8	0.497	4.80807e-13	38	MARCKSL1
1941	2.95565e-12	1.60917	0.5	0.277	5.9113e-09	38	LUZP2
1942	7.34347e-13	1.57683	0.522	0.288	1.46869e-09	38	GFAP
1943	0.00151695	1.57585	0.267	0.105	1	38	COL9A1
1944	2.48679e-16	1.57493	0.489	0.197	4.97358e-13	38	FIBIN
1945	1.61755e-07	1.56482	0.467	0.29	0.000323509	38	CNTN1
1946	0.000203065	1.56379	0.533	0.443	0.40613	38	SERINC5
1947	2.50827e-08	1.55855	0.533	0.359	5.01654e-05	38	AC009041.2
1948	1.65201e-10	1.53801	0.411	0.205	3.30402e-07	38	MYT1
1949	2.09019e-06	1.53196	0.567	0.429	0.00418038	38	NFIB
1950	6.15552e-20	1.53155	0.478	0.139	1.2311e-16	38	TMEM132B
1951	4.34218e-64	4.34364	1	0.454	8.68436e-61	39	LYZ
1952	1.69926e-65	4.28809	0.956	0.375	3.39852e-62	39	AREG
1953	2.33503e-59	3.86069	0.844	0.202	4.67006e-56	39	FCER1A
1954	8.44445e-60	3.5762	1	0.624	1.68889e-56	39	HLA-DPB1
1955	2.03318e-65	3.32896	0.889	0.286	4.06636e-62	39	CLEC10A
1956	3.05894e-56	3.31595	0.944	0.364	6.11788e-53	39	HLA-DQB1
1957	1.53803e-60	3.04159	0.978	0.409	3.07606e-57	39	HLA-DQA1
1958	1.4735e-27	3.00631	0.633	0.242	2.94699e-24	39	CD1C
1959	4.9088e-58	2.95346	1	0.675	9.81761e-55	39	HLA-DRA
1960	1.77932e-55	2.82931	1	0.613	3.55865e-52	39	HLA-DPA1
1961	4.1727e-57	2.76634	1	0.614	8.3454e-54	39	HLA-DRB5
1962	1.79395e-55	2.57935	1	0.597	3.5879e-52	39	HLA-DRB1
1963	7.22746e-43	2.44828	0.767	0.25	1.44549e-39	39	FCGR2B
1964	7.17056e-34	2.41412	0.8	0.398	1.43411e-30	39	C1orf162
1965	9.9722e-44	2.35246	0.878	0.368	1.99444e-40	39	RNASE6
1966	3.37997e-53	2.31688	1	0.756	6.75993e-50	39	CD74
1967	1.719e-33	2.30456	0.8	0.398	3.438e-30	39	LSP1
1968	3.80913e-36	2.10443	0.911	0.517	7.61826e-33	39	RGS2
1969	5.40442e-34	2.06076	0.9	0.511	1.08088e-30	39	MS4A6A
1970	3.7451e-28	1.99366	0.744	0.38	7.49019e-25	39	STK17B
1971	1.14427e-24	1.86725	0.667	0.351	2.28854e-21	39	JAML
1972	3.59729e-23	1.84247	0.622	0.306	7.19458e-20	39	PKIB
1973	1.14484e-32	1.8269	0.878	0.5	2.28969e-29	39	AP1S2
1974	5.06736e-33	1.78291	0.867	0.41	1.01347e-29	39	S100A4
1975	3.35633e-16	1.75172	0.689	0.426	6.71266e-13	39	GPR183
1976	6.20057e-30	1.74035	0.944	0.579	1.24011e-26	39	COTL1
1977	4.5862e-31	1.59472	0.911	0.535	9.17241e-28	39	CXCR4
1978	1.98064e-24	1.47893	0.689	0.351	3.96128e-21	39	CD48
1979	8.67991e-12	1.43336	0.5	0.294	1.73598e-08	39	CST7
1980	2.10165e-08	1.40914	0.478	0.337	4.2033e-05	39	CALHM6
1981	2.67263e-23	1.40224	0.833	0.458	5.34527e-20	39	LST1
1982	8.24522e-13	1.33502	0.489	0.269	1.64904e-09	39	DOK2
1983	1.12298e-34	1.30262	1	0.732	2.24595e-31	39	CST3
1984	5.20392e-20	1.29805	0.856	0.549	1.04078e-16	39	TYMP
1985	0.000603791	1.24013	0.489	0.444	1	39	CD83
1986	5.28886e-08	1.20147	0.522	0.4	0.000105777	39	TGFBI
1987	6.98873e-07	1.16552	0.611	0.523	0.00139775	39	PLAUR
1988	0.0011776	1.11501	0.344	0.264	1	39	GAPT
1989	5.87993e-11	1.11465	0.656	0.467	1.17599e-07	39	CPVL
1990	5.39857e-21	1.09666	0.978	0.553	1.07971e-17	39	TYROBP
1991	1.45792e-08	1.0652	0.589	0.426	2.91585e-05	39	SERPINA1
1992	3.04132e-09	1.062	0.5	0.342	6.08264e-06	39	CYTIP
1993	7.10686e-10	1.04229	0.556	0.388	1.42137e-06	39	CD44
1994	2.8705e-12	1.03371	0.689	0.474	5.74099e-09	39	GPSM3
1995	4.07718e-11	1.03126	0.656	0.432	8.15436e-08	39	ANXA1
1996	0.00259621	0.977329	0.433	0.394	1	39	CNN2
1997	1.54796e-12	0.9773	0.389	0.184	3.09592e-09	39	MRC1
1998	0.000178643	0.93955	0.489	0.431	0.357287	39	TNFSF13B
1999	0.000658196	0.936817	0.378	0.312	1	39	CFP
[truncated: 351 more rows]

## Sheet: OPCAstroHybridtop50
	p_val	avg_log2FC	pct.1	pct.2	p_val_adj	cluster	gene
1	2.46459e-66	2.15158	0.982	0.528	5.27497e-62	0 (hybrid)	APOD
2	6.08037e-19	1.93595	0.363	0.091	1.30138e-14	0 (hybrid)	RASD1
3	5.0514e-43	1.89343	0.768	0.284	1.08115e-38	0 (hybrid)	FABP7
4	1.78143e-25	1.72054	0.504	0.155	3.8128e-21	0 (hybrid)	LY6H
5	1.67198e-36	1.55517	0.757	0.322	3.57855e-32	0 (hybrid)	PLLP
6	2.9574e-19	1.522	0.405	0.127	6.32971e-15	0 (hybrid)	GNG3
7	1.40558e-22	1.51317	0.504	0.178	3.00836e-18	0 (hybrid)	RTN1
8	7.26817e-35	1.4937	0.771	0.33	1.55561e-30	0 (hybrid)	OLIG2
9	2.90374e-16	1.48994	0.356	0.107	6.21487e-12	0 (hybrid)	CCND1
10	1.56443e-23	1.47	0.68	0.35	3.34836e-19	0 (hybrid)	STMN1
11	1.01291e-18	1.46938	0.419	0.132	2.16793e-14	0 (hybrid)	STMN4
12	1.78046e-14	1.42014	0.366	0.132	3.81072e-10	0 (hybrid)	LYPD1
13	2.8603e-33	1.38415	0.81	0.396	6.1219e-29	0 (hybrid)	PCSK1N
14	5.40648e-22	1.29668	0.736	0.419	1.15715e-17	0 (hybrid)	JUN
15	1.05796e-14	1.29437	0.475	0.226	2.26436e-10	0 (hybrid)	TMEM100
16	6.20387e-23	1.28596	0.63	0.269	1.32781e-18	0 (hybrid)	NEU4
17	9.24284e-19	1.26615	0.412	0.127	1.97824e-14	0 (hybrid)	ASCL1
18	3.61937e-32	1.19869	0.919	0.548	7.74655e-28	0 (hybrid)	DBI
19	5.94402e-19	1.1978	0.574	0.266	1.2722e-14	0 (hybrid)	BEX1
20	5.39205e-18	1.19573	0.489	0.188	1.15406e-13	0 (hybrid)	PDGFRA
21	7.91092e-09	1.1721	0.25	0.091	0.000169317	0 (hybrid)	ARC
22	9.70312e-17	1.13411	0.553	0.266	2.07676e-12	0 (hybrid)	SCG5
23	7.49771e-16	1.12526	0.62	0.371	1.60474e-11	0 (hybrid)	TSPAN3
24	2.60092e-08	1.11436	0.278	0.114	0.000556675	0 (hybrid)	GPNMB
25	3.28289e-15	1.10853	0.468	0.203	7.02636e-11	0 (hybrid)	THY1
26	4.85485e-20	1.09898	0.641	0.307	1.03908e-15	0 (hybrid)	PHLDA1
27	4.19882e-14	1.09028	0.43	0.18	8.98673e-10	0 (hybrid)	BCHE
28	1.29213e-34	1.08992	0.968	0.683	2.76555e-30	0 (hybrid)	H3F3B
29	1.7766e-15	1.08628	0.489	0.208	3.80246e-11	0 (hybrid)	CA10
30	9.02686e-14	1.08597	0.415	0.173	1.93202e-09	0 (hybrid)	RARRES2
31	4.59728e-18	1.06651	0.63	0.315	9.83955e-14	0 (hybrid)	PGRMC1
32	1.84117e-08	1.04262	0.511	0.332	0.000394066	0 (hybrid)	IER2
33	4.30131e-10	1.04101	0.327	0.137	9.20609e-06	0 (hybrid)	BAMBI
34	7.57083e-18	1.03744	0.732	0.482	1.62038e-13	0 (hybrid)	OLIG1
35	2.62257e-17	1.02191	0.655	0.35	5.61309e-13	0 (hybrid)	BTF3
36	7.17251e-06	1.02177	0.349	0.211	0.153513	0 (hybrid)	CCT3
37	4.10865e-10	1.01136	0.264	0.089	8.79375e-06	0 (hybrid)	MRPS18A
38	1.97071e-10	1.0112	0.37	0.165	4.21791e-06	0 (hybrid)	IFI6
39	1.03475e-09	1.00899	0.451	0.244	2.21468e-05	0 (hybrid)	EPN2
40	7.09385e-26	1.00068	0.908	0.596	1.5183e-21	0 (hybrid)	TSC22D1
41	5.89646e-33	0.992017	0.989	0.802	1.26202e-28	0 (hybrid)	B2M
42	3.68379e-32	0.98864	0.958	0.744	7.88441e-28	0 (hybrid)	RPL13
43	9.09835e-07	0.978234	0.278	0.145	0.0194732	0 (hybrid)	ARL4A
44	4.18764e-07	0.976984	0.349	0.193	0.0089628	0 (hybrid)	IRF9
45	2.22109e-10	0.975105	0.398	0.193	4.75379e-06	0 (hybrid)	SNX22
46	3.08441e-13	0.965987	0.563	0.317	6.60156e-09	0 (hybrid)	RAB31
47	1.95102e-11	0.959978	0.556	0.338	4.17578e-07	0 (hybrid)	SUB1
48	1.18296e-07	0.956666	0.282	0.135	0.00253189	0 (hybrid)	TCEAL7
49	1.69462e-27	0.951039	0.923	0.619	3.627e-23	0 (hybrid)	MARCKSL1
50	1.47441e-14	0.950629	0.588	0.322	3.15569e-10	0 (hybrid)	CCNI
51	5.93716e-82	4.06667	0.951	0.347	1.27073e-77	1 (astrocyte)	APOE
52	8.05061e-77	3.97783	0.923	0.373	1.72307e-72	1 (astrocyte)	SLC1A2
53	1.24435e-89	3.70754	0.813	0.071	2.66328e-85	1 (astrocyte)	AGT
54	9.65472e-68	3.66389	0.687	0.075	2.0664e-63	1 (astrocyte)	COL5A3
55	1.8069e-79	3.60115	0.637	0.01	3.86732e-75	1 (astrocyte)	WIF1
56	9.33114e-73	3.56538	0.907	0.327	1.99714e-68	1 (astrocyte)	GLUL
57	6.78787e-83	3.5551	0.654	0.008	1.45281e-78	1 (astrocyte)	ADGRV1
58	7.92297e-73	3.40418	0.989	0.728	1.69575e-68	1 (astrocyte)	CLU
59	6.64894e-73	3.35663	0.61	0.018	1.42307e-68	1 (astrocyte)	AQP4
60	7.23717e-75	3.32496	0.857	0.196	1.54897e-70	1 (astrocyte)	SLC1A3
61	7.19508e-74	3.09442	0.582	0.004	1.53996e-69	1 (astrocyte)	GJB6
62	8.24689e-71	3.01452	0.637	0.034	1.76508e-66	1 (astrocyte)	SLC25A18
63	6.5572e-53	2.98816	0.56	0.056	1.40344e-48	1 (astrocyte)	FGFR3
64	6.26004e-64	2.97584	0.582	0.028	1.33984e-59	1 (astrocyte)	GJA1
65	5.13046e-57	2.89718	0.89	0.47	1.09807e-52	1 (astrocyte)	SPARCL1
66	2.40993e-62	2.83441	0.659	0.071	5.15797e-58	1 (astrocyte)	ACSS1
67	2.37723e-52	2.80592	0.516	0.036	5.08799e-48	1 (astrocyte)	EMX2
68	4.14456e-39	2.79138	0.434	0.044	8.87061e-35	1 (astrocyte)	GADD45G
69	2.92563e-56	2.77489	0.489	0.012	6.26174e-52	1 (astrocyte)	ETNPPL
70	4.51428e-61	2.75982	0.615	0.052	9.66192e-57	1 (astrocyte)	SFXN5
71	2.61416e-51	2.75632	0.736	0.2	5.59509e-47	1 (astrocyte)	ATP1A2
72	7.0675e-48	2.6498	0.632	0.125	1.51266e-43	1 (astrocyte)	EPHX1
73	5.81393e-41	2.61434	0.374	0.012	1.24436e-36	1 (astrocyte)	CXCL14
74	4.02988e-51	2.60155	0.571	0.067	8.62515e-47	1 (astrocyte)	F3
75	3.39211e-56	2.59372	0.478	0.01	7.26014e-52	1 (astrocyte)	LGI4
76	1.20464e-50	2.54233	0.456	0.016	2.57829e-46	1 (astrocyte)	FXYD1
77	1.07038e-28	2.49884	0.258	0.006	2.29093e-24	1 (astrocyte)	CHI3L1
78	4.29308e-63	2.46342	0.945	0.5	9.18848e-59	1 (astrocyte)	CKB
79	6.47242e-38	2.4467	0.308	0	1.38529e-33	1 (astrocyte)	SLC14A1
80	2.70801e-42	2.43644	0.797	0.353	5.79595e-38	1 (astrocyte)	NEAT1
81	7.50473e-49	2.43212	0.819	0.335	1.60624e-44	1 (astrocyte)	ALDOC
82	3.55736e-49	2.42794	0.44	0.014	7.61381e-45	1 (astrocyte)	MGST1
83	1.99683e-52	2.42755	0.852	0.357	4.27381e-48	1 (astrocyte)	NDRG2
84	2.96147e-48	2.38368	0.412	0.008	6.33844e-44	1 (astrocyte)	ID4
85	3.76877e-52	2.3571	0.445	0.008	8.0663e-48	1 (astrocyte)	SLCO1C1
86	1.71147e-45	2.33249	0.423	0.018	3.66307e-41	1 (astrocyte)	SELENBP1
87	1.05523e-42	2.32458	0.385	0.012	2.25851e-38	1 (astrocyte)	GRM3
88	8.26477e-47	2.31817	0.396	0.006	1.76891e-42	1 (astrocyte)	AIFM3
89	6.26199e-55	2.28462	0.934	0.621	1.34025e-50	1 (astrocyte)	PTGDS
90	6.38932e-47	2.23653	0.39	0.004	1.36751e-42	1 (astrocyte)	MLC1
91	2.12673e-39	2.21456	0.357	0.01	4.55185e-35	1 (astrocyte)	HHATL
92	2.58763e-41	2.21064	0.363	0.008	5.53831e-37	1 (astrocyte)	GABRA2
93	8.512e-44	2.1911	0.379	0.008	1.82182e-39	1 (astrocyte)	TPD52L1
94	3.61355e-34	2.19002	0.505	0.105	7.73407e-30	1 (astrocyte)	GLUD1
95	2.35276e-41	2.18022	0.868	0.548	5.03562e-37	1 (astrocyte)	CPE
96	1.6241e-33	2.17272	0.28	0.002	3.47606e-29	1 (astrocyte)	GRIN2C
97	1.59063e-29	2.17221	0.615	0.226	3.40443e-25	1 (astrocyte)	HEPN1
98	2.38093e-41	2.15904	0.368	0.01	5.0959e-37	1 (astrocyte)	SLC4A4
99	1.61236e-28	2.15176	0.286	0.016	3.45093e-24	1 (astrocyte)	SNCG
100	1.46499e-39	2.13396	0.418	0.03	3.13552e-35	1 (astrocyte)	PDGFRB
101	3.62293e-22	2.08211	0.816	0.496	7.75415e-18	2 (OPC)	MEG3
102	2.26498e-11	1.93673	0.31	0.086	4.84775e-07	2 (OPC)	PLEKHH2
103	7.87137e-07	1.65077	0.333	0.159	0.0168471	2 (OPC)	PCDH15
104	3.27227e-05	1.63952	0.425	0.299	0.700363	2 (OPC)	COL20A1
105	3.45332e-15	1.61751	0.713	0.45	7.39115e-11	2 (OPC)	WSB1
106	2.68697e-07	1.57929	0.471	0.289	0.00575092	2 (OPC)	KCNQ1OT1
107	6.80336e-06	1.43974	0.356	0.19	0.145612	2 (OPC)	PNN
108	0.00455377	1.42661	0.322	0.247	1	2 (OPC)	TAOK3
109	7.31529e-06	1.41954	0.333	0.166	0.156569	2 (OPC)	COL9A1
110	0.00264996	1.3093	0.299	0.196	1	2 (OPC)	SNTG1
111	0.00542201	1.30686	0.276	0.186	1	2 (OPC)	SETD5
112	0.00640844	1.29347	0.276	0.179	1	2 (OPC)	ZNF528-AS1
113	0.000350733	1.22372	0.448	0.352	1	2 (OPC)	TNK2
114	0.00120809	1.21463	0.299	0.193	1	2 (OPC)	CACNA1A
115	2.53381e-06	1.2029	0.586	0.477	0.0542311	2 (OPC)	VCAN
116	0.000433782	1.20105	0.402	0.299	1	2 (OPC)	SFPQ
117	0.000135678	1.17299	0.287	0.151	1	2 (OPC)	TSPYL2
118	0.00049895	1.13596	0.322	0.196	1	2 (OPC)	CALD1
119	0.00157713	1.07056	0.402	0.318	1	2 (OPC)	LRRC4C
120	1.33103e-06	0.994606	0.713	0.516	0.0284879	2 (OPC)	TNR
121	0.000165263	0.974211	0.575	0.53	1	2 (OPC)	GRIA2
122	0.000543701	0.970552	0.529	0.452	1	2 (OPC)	LRP1
123	0.00196534	0.956638	0.356	0.257	1	2 (OPC)	HIP1R
124	1.40689e-09	0.914014	0.839	0.675	3.01117e-05	2 (OPC)	NOVA1
125	2.44135e-07	0.896363	0.77	0.69	0.00522522	2 (OPC)	PTPRZ1
126	5.32969e-15	0.893286	0.977	0.995	1.14071e-10	2 (OPC)	MALAT1
127	1.67998e-06	0.875869	0.793	0.787	0.0359565	2 (OPC)	BCAN
128	5.97258e-08	0.799254	0.92	0.792	0.00127831	2 (OPC)	MT-ND3
129	0.00163238	0.75631	0.644	0.648	1	2 (OPC)	NTM
130	0.00332391	0.564705	0.874	0.912	1	2 (OPC)	MT-ATP6
131	1.08374e-05	0.549702	0.954	0.976	0.231954	2 (OPC)	MT-CO3
132	0.00222128	0.496376	0.931	0.978	1	2 (OPC)	MT-CO2
133	0.000583021	0.474863	0.977	0.992	1	2 (OPC)	MT-CO1
134	0.00875587	0.423468	0.69	0.572	1	2 (OPC)	OLIG1
135	1.14027e-36	2.87485	0.859	0.27	2.44053e-32	3 (preOL)	BCAS1
136	2.91686e-35	2.79719	0.958	0.463	6.24296e-31	3 (preOL)	PLP1
137	1.47096e-53	2.64676	0.831	0.109	3.1483e-49	3 (preOL)	TUBB4A
138	8.62585e-41	2.58237	0.944	0.257	1.84619e-36	3 (preOL)	SLC44A1
139	6.513e-31	2.5822	0.93	0.31	1.39398e-26	3 (preOL)	GPR17
140	9.06177e-35	2.48854	0.958	0.468	1.93949e-30	3 (preOL)	SIRT2
141	8.91133e-44	2.44769	0.366	0.007	1.90729e-39	3 (preOL)	AC008080.4
142	1.06426e-33	2.12776	0.873	0.257	2.27783e-29	3 (preOL)	FYN
143	3.88576e-21	2.03106	0.986	0.628	8.31669e-17	3 (preOL)	TUBA1A
144	1.42531e-26	2.00203	0.845	0.29	3.0506e-22	3 (preOL)	PFN2
145	6.32941e-36	1.97676	0.69	0.109	1.35468e-31	3 (preOL)	STRADB
146	3.22692e-29	1.96106	0.915	0.395	6.90658e-25	3 (preOL)	CNP
147	5.24175e-25	1.95026	0.958	0.509	1.12189e-20	3 (preOL)	DYNLL1
148	8.43577e-30	1.92804	0.972	0.463	1.80551e-25	3 (preOL)	FXYD6
149	3.67111e-27	1.73521	0.732	0.178	7.85727e-23	3 (preOL)	HMGCS1
150	6.49636e-24	1.7286	0.676	0.161	1.39042e-19	3 (preOL)	ANGPTL2
151	5.10642e-27	1.70682	0.592	0.107	1.09293e-22	3 (preOL)	TMEM108
152	6.78926e-23	1.70436	0.831	0.295	1.4531e-18	3 (preOL)	PHYHIPL
153	1.54504e-26	1.69003	0.549	0.091	3.30685e-22	3 (preOL)	MDFI
154	1.00104e-24	1.68406	0.972	0.608	2.14253e-20	3 (preOL)	SCRG1
155	2.92557e-18	1.63941	0.69	0.244	6.26159e-14	3 (preOL)	AC009041.2
156	1.06002e-22	1.61054	0.718	0.206	2.26876e-18	3 (preOL)	TNFRSF21
157	5.55424e-19	1.59939	0.366	0.054	1.18877e-14	3 (preOL)	AL359091.1
158	4.16582e-22	1.57994	0.606	0.14	8.91611e-18	3 (preOL)	SHD
159	8.9307e-24	1.56137	0.437	0.061	1.91144e-19	3 (preOL)	RAB33A
160	1.51818e-16	1.53121	0.662	0.232	3.24937e-12	3 (preOL)	SOX8
161	1.85802e-21	1.49501	0.901	0.376	3.97672e-17	3 (preOL)	SGK1
162	1.60706e-19	1.49086	0.901	0.453	3.4396e-15	3 (preOL)	MIF
163	3.83372e-16	1.42435	0.254	0.028	8.20532e-12	3 (preOL)	FAM13C
164	4.50251e-20	1.38994	0.465	0.089	9.63671e-16	3 (preOL)	IMPAD1
165	3.72129e-19	1.38983	0.676	0.211	7.96468e-15	3 (preOL)	SCD
166	4.99977e-15	1.38745	0.803	0.364	1.0701e-10	3 (preOL)	DSTN
167	2.16591e-24	1.38507	0.704	0.168	4.63569e-20	3 (preOL)	NKX2-2
168	6.60964e-19	1.38134	0.437	0.079	1.41466e-14	3 (preOL)	GNAI1
169	4.55615e-16	1.37654	0.451	0.102	9.75154e-12	3 (preOL)	NFASC
170	5.77342e-14	1.36548	0.592	0.186	1.23568e-09	3 (preOL)	APLP1
171	3.36069e-35	1.36366	0.38	0.02	7.19288e-31	3 (preOL)	PPP1R16B
172	4.33505e-17	1.35501	0.676	0.232	9.27832e-13	3 (preOL)	MAP1B
173	1.39973e-15	1.35156	0.437	0.1	2.99585e-11	3 (preOL)	RND2
174	2.68508e-11	1.34932	0.507	0.161	5.74688e-07	3 (preOL)	TF
175	9.43355e-21	1.34146	0.493	0.091	2.01906e-16	3 (preOL)	TSPAN15
176	5.79691e-18	1.32762	0.831	0.311	1.24071e-13	3 (preOL)	FIBIN
177	1.75571e-22	1.30561	0.606	0.129	3.75774e-18	3 (preOL)	CFAP20
178	2.49466e-14	1.28705	0.873	0.418	5.33932e-10	3 (preOL)	PLPPR1
179	3.71013e-31	1.2649	0.437	0.038	7.9408e-27	3 (preOL)	MYRF
180	2.59527e-22	1.25761	0.408	0.056	5.55466e-18	3 (preOL)	AMOTL2
181	4.27488e-21	1.2481	0.38	0.051	9.14954e-17	3 (preOL)	WASF1
182	4.44926e-12	1.24012	0.69	0.295	9.52274e-08	3 (preOL)	CYCS
183	1.85471e-16	1.23832	0.606	0.178	3.96964e-12	3 (preOL)	TMEM132B
184	3.36277e-20	1.23016	0.451	0.079	7.19733e-16	3 (preOL)	GALNT13
185	0.000365759	4.1029	0.31	0.102	1	4 (OPC/Microglia)	IGKC
186	6.63033e-13	3.70678	0.759	0.28	1.41909e-08	4 (OPC/Microglia)	SPP1
187	2.82625e-27	3.57299	0.759	0.114	6.04902e-23	4 (OPC/Microglia)	C1QB
188	7.26027e-14	3.46298	0.793	0.313	1.55391e-09	4 (OPC/Microglia)	CD74
189	1.88752e-16	3.40307	0.724	0.19	4.03987e-12	4 (OPC/Microglia)	HLA-DRA
190	2.85068e-18	3.3212	0.552	0.082	6.10131e-14	4 (OPC/Microglia)	CCL3
191	7.00154e-33	3.25781	0.724	0.074	1.49854e-28	4 (OPC/Microglia)	C1QC
192	1.84881e-18	3.18223	0.655	0.123	3.95702e-14	4 (OPC/Microglia)	SRGN
193	5.44627e-32	3.14779	0.759	0.086	1.16567e-27	4 (OPC/Microglia)	C1QA
194	3.29047e-41	2.95585	0.724	0.051	7.04258e-37	4 (OPC/Microglia)	TYROBP
195	4.6969e-32	2.73302	0.448	0.02	1.00528e-27	4 (OPC/Microglia)	HAMP
196	5.31577e-15	2.73127	0.966	0.843	1.13773e-10	4 (OPC/Microglia)	FTL
197	7.82696e-49	2.69943	0.655	0.028	1.6752e-44	4 (OPC/Microglia)	CD14
198	8.92202e-46	2.67852	0.552	0.018	1.90958e-41	4 (OPC/Microglia)	CH25H
199	2.41389e-28	2.62275	0.724	0.086	5.16644e-24	4 (OPC/Microglia)	HLA-DPB1
200	6.52018e-23	2.56663	0.793	0.149	1.39551e-18	4 (OPC/Microglia)	RNASET2
201	6.32331e-46	2.56584	0.655	0.031	1.35338e-41	4 (OPC/Microglia)	HLA-DRB5
202	3.2923e-31	2.52362	0.655	0.057	7.0465e-27	4 (OPC/Microglia)	HLA-DPA1
203	4.72539e-21	2.51948	0.552	0.066	1.01137e-16	4 (OPC/Microglia)	C3
204	5.13666e-42	2.50477	0.724	0.048	1.0994e-37	4 (OPC/Microglia)	LAPTM5
205	3.14994e-52	2.47254	0.621	0.02	6.74182e-48	4 (OPC/Microglia)	IFI30
206	6.93657e-14	2.47161	0.931	0.737	1.48463e-09	4 (OPC/Microglia)	TMSB4X
207	4.2753e-31	2.43474	0.586	0.043	9.15042e-27	4 (OPC/Microglia)	APOC2
208	2.12271e-27	2.42098	0.759	0.099	4.54323e-23	4 (OPC/Microglia)	RGS1
209	1.72901e-16	2.34066	0.448	0.052	3.7006e-12	4 (OPC/Microglia)	CCL4
210	4.28426e-47	2.30836	0.552	0.017	9.16959e-43	4 (OPC/Microglia)	FCGR1A
211	6.22194e-36	2.24914	0.621	0.04	1.33168e-31	4 (OPC/Microglia)	FCER1G
212	1.97588e-22	2.24776	0.414	0.029	4.22898e-18	4 (OPC/Microglia)	CCL3L1
213	1.03728e-20	2.18873	0.586	0.072	2.22008e-16	4 (OPC/Microglia)	APOC1
214	8.17623e-35	2.18828	0.655	0.048	1.74996e-30	4 (OPC/Microglia)	AIF1
215	2.19878e-19	2.14922	0.759	0.151	4.70604e-15	4 (OPC/Microglia)	NPC2
216	3.13126e-64	2.13471	0.655	0.014	6.70184e-60	4 (OPC/Microglia)	MS4A6A
217	1.88755e-12	2.09102	0.379	0.052	4.03993e-08	4 (OPC/Microglia)	CCL4L2
218	1.39108e-20	2.06765	0.621	0.086	2.97734e-16	4 (OPC/Microglia)	HLA-DRB1
219	1.63219e-32	2.05071	0.586	0.04	3.49337e-28	4 (OPC/Microglia)	CXCR4
220	6.18943e-31	1.99728	0.724	0.071	1.32472e-26	4 (OPC/Microglia)	CYBA
221	3.35146e-55	1.97867	0.586	0.014	7.17312e-51	4 (OPC/Microglia)	FCGR3A
222	2.27558e-40	1.97213	0.552	0.023	4.87042e-36	4 (OPC/Microglia)	CTSS
223	2.36672e-14	1.97124	0.897	0.339	5.0655e-10	4 (OPC/Microglia)	DUSP1
224	1.94541e-25	1.94367	0.483	0.035	4.16375e-21	4 (OPC/Microglia)	HLA-DMA
225	1.79112e-23	1.93958	0.586	0.065	3.83353e-19	4 (OPC/Microglia)	NAMPT
226	4.20593e-07	1.89549	0.414	0.106	0.00900196	4 (OPC/Microglia)	PDK4
227	1.70411e-33	1.89469	0.379	0.011	3.64732e-29	4 (OPC/Microglia)	LTC4S
228	8.65532e-39	1.86195	0.552	0.025	1.8525e-34	4 (OPC/Microglia)	CD68
229	1.87649e-34	1.85334	0.552	0.031	4.01624e-30	4 (OPC/Microglia)	HLA-DMB
230	1.86641e-28	1.844	0.448	0.025	3.99469e-24	4 (OPC/Microglia)	TMIGD3
231	1.51107e-40	1.81634	0.517	0.018	3.23415e-36	4 (OPC/Microglia)	FPR1
232	2.11827e-40	1.81498	0.552	0.023	4.53372e-36	4 (OPC/Microglia)	SLC11A1
233	5.95009e-27	1.81368	0.517	0.039	1.2735e-22	4 (OPC/Microglia)	TYMP
234	2.90173e-12	1.81274	0.69	0.191	6.21056e-08	4 (OPC/Microglia)	HLA-E
235	2.48131e-21	2.98903	1	0.262	5.31075e-17	5 (ReactiveAstrocytes)	VIM
236	6.54272e-38	2.80344	0.88	0.081	1.40034e-33	5 (ReactiveAstrocytes)	SOCS3
237	4.37064e-22	2.6346	0.88	0.161	9.35448e-18	5 (ReactiveAstrocytes)	GADD45B
238	1.32627e-21	2.48671	1	0.24	2.83861e-17	5 (ReactiveAstrocytes)	ZFP36
239	3.40896e-31	2.40104	1	0.138	7.29619e-27	5 (ReactiveAstrocytes)	S100A10
240	1.33409e-18	2.27322	1	0.282	2.85535e-14	5 (ReactiveAstrocytes)	GFAP
241	1.94364e-08	2.24578	0.32	0.049	0.000415998	5 (ReactiveAstrocytes)	CCN2
242	8.40549e-10	1.73264	0.92	0.409	1.79903e-05	5 (ReactiveAstrocytes)	PMP2
243	3.33162e-38	1.71955	0.72	0.044	7.13066e-34	5 (ReactiveAstrocytes)	ARL4C
244	6.10289e-14	1.70398	0.92	0.25	1.3062e-09	5 (ReactiveAstrocytes)	GAP43
245	9.57121e-32	1.69842	0.6	0.037	2.04853e-27	5 (ReactiveAstrocytes)	PRSS23
246	3.14503e-17	1.62508	0.8	0.133	6.73131e-13	5 (ReactiveAstrocytes)	ARC
247	6.84316e-15	1.58018	0.52	0.07	1.46464e-10	5 (ReactiveAstrocytes)	ARID5A
248	7.50085e-30	1.55249	0.72	0.063	1.60541e-25	5 (ReactiveAstrocytes)	PDPN
249	1.72355e-13	1.51101	0.6	0.104	3.68892e-09	5 (ReactiveAstrocytes)	GADD45A
250	1.08831e-38	1.48986	0.52	0.018	2.32932e-34	5 (ReactiveAstrocytes)	ATF3
251	1.06622e-23	1.42514	0.36	0.017	2.28203e-19	5 (ReactiveAstrocytes)	PLAU
252	1.26312e-10	1.36954	1	0.409	2.70345e-06	5 (ReactiveAstrocytes)	EGR1
253	1.88655e-12	1.35342	0.84	0.19	4.03777e-08	5 (ReactiveAstrocytes)	CEBPD
254	7.2026e-16	1.34981	0.76	0.136	1.54157e-11	5 (ReactiveAstrocytes)	MATN2
255	1.1488e-19	1.33195	0.56	0.057	2.45878e-15	5 (ReactiveAstrocytes)	SPRY2
256	3.41118e-08	1.32704	0.96	0.53	0.000730095	5 (ReactiveAstrocytes)	JUNB
257	2.87776e-10	1.32661	0.96	0.381	6.15926e-06	5 (ReactiveAstrocytes)	CD59
258	1.17295e-10	1.28518	0.72	0.178	2.51047e-06	5 (ReactiveAstrocytes)	LDHA
259	2.15615e-13	1.27818	0.84	0.187	4.6148e-09	5 (ReactiveAstrocytes)	CCND1
260	8.74977e-16	1.26886	0.36	0.029	1.87271e-11	5 (ReactiveAstrocytes)	MYC
261	2.2463e-15	1.26019	0.6	0.087	4.80775e-11	5 (ReactiveAstrocytes)	MIR4458HG
262	1.51125e-10	1.25117	0.84	0.24	3.23452e-06	5 (ReactiveAstrocytes)	LGALS1
263	2.87276e-09	1.24093	0.84	0.28	6.14858e-05	5 (ReactiveAstrocytes)	S100A6
264	5.90758e-14	1.22445	0.6	0.096	1.2644e-09	5 (ReactiveAstrocytes)	AP1S2
265	4.53923e-09	1.22411	0.64	0.158	9.71531e-05	5 (ReactiveAstrocytes)	TM4SF1
266	3.86577e-17	1.218	0.76	0.121	8.27391e-13	5 (ReactiveAstrocytes)	VMP1
267	9.05888e-11	1.21367	0.84	0.23	1.93887e-06	5 (ReactiveAstrocytes)	TIMP1
268	1.97208e-10	1.20218	0.76	0.19	4.22085e-06	5 (ReactiveAstrocytes)	IFITM3
269	3.24503e-09	1.20125	1	0.628	6.94533e-05	5 (ReactiveAstrocytes)	RPS3A
270	6.23717e-10	1.1924	1	0.694	1.33494e-05	5 (ReactiveAstrocytes)	RPS27
271	2.60179e-08	1.18659	1	0.534	0.00055686	5 (ReactiveAstrocytes)	JUN
272	1.0491e-21	1.16575	0.36	0.018	2.24539e-17	5 (ReactiveAstrocytes)	SERPINA3
273	4.18241e-18	1.16397	0.72	0.104	8.95162e-14	5 (ReactiveAstrocytes)	TPM4
274	3.85638e-13	1.16161	0.68	0.127	8.25381e-09	5 (ReactiveAstrocytes)	KLF6
275	4.9274e-09	1.15075	1	0.626	0.000105461	5 (ReactiveAstrocytes)	RPS2
276	3.93629e-14	1.1482	0.4	0.043	8.42484e-10	5 (ReactiveAstrocytes)	CSRNP1
277	1.44736e-10	1.13849	0.76	0.188	3.09779e-06	5 (ReactiveAstrocytes)	RAB3IP
278	1.46971e-17	1.13596	0.4	0.032	3.14563e-13	5 (ReactiveAstrocytes)	SRPX
279	2.61212e-10	1.1251	0.88	0.262	5.59071e-06	5 (ReactiveAstrocytes)	ARL2BP
280	5.67582e-08	1.12102	0.96	0.459	0.0012148	5 (ReactiveAstrocytes)	RPL37
281	5.55732e-14	1.1118	0.56	0.083	1.18943e-09	5 (ReactiveAstrocytes)	CLIC4
282	5.12812e-23	1.10944	0.36	0.017	1.09757e-18	5 (ReactiveAstrocytes)	MAFF
283	5.89065e-09	1.10314	0.96	0.351	0.000126078	5 (ReactiveAstrocytes)	EIF3E
284	2.21053e-07	1.09904	0.76	0.266	0.00473119	5 (ReactiveAstrocytes)	SPARC

## Sheet: TLwTLE_top50markers
	p_val	avg_log2FC	pct.1	pct.2	p_val_adj	cluster	gene
1	0	1.8346	0.997	0.485	0	0	C1QC
2	0	1.83321	0.998	0.533	0	0	C1QB
3	0	1.80804	0.988	0.531	0	0	RGS1
4	0	1.78459	0.998	0.539	0	0	RNASET2
5	0	1.74974	0.959	0.462	0	0	GPR34
6	0	1.72196	0.991	0.499	0	0	C1QA
7	2.7171e-303	1.68606	0.917	0.439	5.22771e-300	0	APOC2
8	0	1.68205	0.937	0.452	0	0	TREM2
9	0	1.66674	0.972	0.458	0	0	CD68
10	0	1.65753	0.937	0.453	0	0	FCGR1A
11	0	1.64883	0.952	0.457	0	0	AIF1
12	0	1.6303	0.987	0.572	0	0	LAPTM5
13	0	1.58959	0.975	0.522	0	0	ITGB2
14	0	1.51864	0.968	0.523	0	0	CD14
15	0	1.51318	1	0.727	0	0	CD74
16	0	1.49343	0.954	0.463	0	0	FCGR3A
17	0	1.49329	0.999	0.635	0	0	HLA-DRA
18	1.75283e-303	1.48586	0.972	0.503	3.37245e-300	0	TYROBP
19	3.59304e-245	1.47192	0.854	0.353	6.913e-242	0	TMIGD3
20	0	1.44326	0.99	0.567	0	0	HLA-DPA1
21	7.59804e-300	1.41463	0.959	0.501	1.46186e-296	0	FCER1G
22	1.90984e-278	1.40156	0.998	0.632	3.67454e-275	0	CTSB
23	3.02351e-288	1.39743	0.955	0.5	5.81724e-285	0	TYMP
24	2.72106e-299	1.38503	0.912	0.477	5.23531e-296	0	SAMSN1
25	1.20263e-217	1.3843	0.83	0.402	2.31386e-214	0	OLFML3
26	1.74158e-209	1.35963	0.833	0.419	3.3508e-206	0	RGS10
27	1.25437e-240	1.34099	0.877	0.43	2.41341e-237	0	ALOX5AP
28	4.23264e-279	1.33669	0.998	0.757	8.1436e-276	0	SPP1
29	0	1.31095	0.993	0.58	0	0	HLA-DPB1
30	0	1.31061	0.905	0.433	0	0	OLR1
31	5.33095e-189	1.30473	0.768	0.314	1.02567e-185	0	PLD4
32	0	1.27823	0.952	0.482	0	0	MAFB
33	2.85136e-266	1.27503	0.875	0.415	5.48602e-263	0	VSIG4
34	2.01568e-154	1.23388	0.759	0.377	3.87817e-151	0	C3AR1
35	0	1.21053	1	0.964	0	0	FTL
36	4.98528e-161	1.20094	0.78	0.416	9.59168e-158	0	FOLR2
37	2.66516e-155	1.19337	0.784	0.418	5.12777e-152	0	LST1
38	9.49587e-223	1.18529	0.948	0.541	1.82701e-219	0	ID2
39	8.73144e-241	1.16904	0.947	0.551	1.67993e-237	0	CCL3
40	4.43409e-296	1.16625	0.95	0.484	8.5312e-293	0	APOC1
41	1.29282e-282	1.15036	0.93	0.455	2.48738e-279	0	MS4A6A
42	1.98135e-281	1.13908	0.907	0.413	3.81212e-278	0	TMEM176B
43	1.3629e-299	1.12188	0.932	0.488	2.62222e-296	0	HMOX1
44	6.67948e-231	1.11389	0.956	0.556	1.28513e-227	0	HLA-DRB1
45	1.29345e-281	1.06197	0.981	0.571	2.4886e-278	0	HLA-DRB5
46	4.76526e-235	1.0577	0.946	0.536	9.16835e-232	0	COTL1
47	3.1715e-207	1.03662	0.842	0.424	6.10196e-204	0	CPVL
48	6.06455e-153	1.02612	0.974	0.664	1.16682e-149	0	SGK1
49	2.90324e-240	1.00864	0.888	0.423	5.58583e-237	0	CH25H
50	4.98839e-27	1.00612	0.555	0.309	9.59766e-24	0	LINC01736
51	0	2.78838	0.992	0.563	0	1	CCL3
52	2.56995e-277	2.70937	0.844	0.484	4.94458e-274	1	HAMP
53	3.05627e-149	2.68718	0.685	0.446	5.88026e-146	1	CXCL8
54	2.34822e-293	2.64644	0.865	0.449	4.51797e-290	1	CCL4L2
55	0	2.58359	0.955	0.515	0	1	CCL4
56	7.2608e-284	2.57286	0.855	0.464	1.39698e-280	1	CCL3L1
57	0	2.55884	0.927	0.438	0	1	CH25H
58	0	2.3143	0.995	0.768	0	1	SPP1
59	0	2.20423	0.908	0.478	0	1	NR4A2
60	0	2.16148	0.935	0.537	0	1	IER3
61	0	2.13331	0.997	0.519	0	1	C1QA
62	8.50333e-182	2.12349	0.721	0.428	1.63604e-178	1	FCGBP
63	2.95028e-298	2.11108	0.873	0.478	5.67634e-295	1	EGR2
64	2.71715e-207	2.10923	0.744	0.453	5.2278e-204	1	OSM
65	0	2.10811	1	0.553	0	1	C1QB
66	0	2.02229	0.997	0.506	0	1	C1QC
67	2.03909e-126	1.94567	0.636	0.406	3.92321e-123	1	IL1B
68	0	1.8977	0.947	0.456	0	1	APOC2
69	3.59687e-202	1.89642	0.75	0.459	6.92037e-199	1	THBD
70	0	1.87868	0.971	0.542	0	1	CD14
71	2.41194e-277	1.85221	0.863	0.494	4.64057e-274	1	PLAUR
72	0	1.77945	0.997	0.558	0	1	RNASET2
73	2.84826e-234	1.68276	0.862	0.514	5.48006e-231	1	HMOX1
74	2.11735e-302	1.68233	1	0.738	4.07378e-299	1	CD74
75	6.03619e-296	1.66698	0.93	0.523	1.16136e-292	1	IFI30
76	9.62039e-221	1.65923	0.866	0.522	1.85096e-217	1	PLTP
77	6.71576e-168	1.65173	0.696	0.421	1.29211e-164	1	HBEGF
78	1.89037e-181	1.63536	0.709	0.402	3.63707e-178	1	EGR3
79	6.61239e-285	1.6184	0.933	0.522	1.27222e-281	1	TYMP
80	2.70432e-275	1.61132	0.95	0.522	5.20311e-272	1	FCER1G
81	3.53365e-270	1.58936	0.91	0.489	6.79874e-267	1	FCGR3A
82	2.76657e-176	1.58343	0.872	0.567	5.32287e-173	1	ID2
83	6.7167e-286	1.58151	0.993	0.521	1.29229e-282	1	TYROBP
84	5.71132e-159	1.57401	0.696	0.414	1.09886e-155	1	CD83
85	2.08868e-256	1.55458	0.897	0.478	4.01862e-253	1	MS4A6A
86	2.38783e-287	1.55045	0.993	0.648	4.59419e-284	1	CTSB
87	0	1.54177	1	0.965	0	1	FTL
88	2.2691e-259	1.5388	0.983	0.551	4.36575e-256	1	RGS1
89	7.90194e-248	1.5317	0.944	0.478	1.52033e-244	1	AIF1
90	6.2592e-97	1.4568	0.596	0.402	1.20427e-93	1	TNF
91	2.07692e-223	1.44453	0.872	0.449	3.996e-220	1	ALOX5AP
92	2.50952e-240	1.43474	0.929	0.605	4.82832e-237	1	NAMPT
93	3.13312e-258	1.43114	0.982	0.59	6.02812e-255	1	LAPTM5
94	8.41497e-67	1.42586	0.55	0.418	1.61904e-63	1	PTGS2
95	1.41418e-217	1.39075	0.978	0.677	2.72087e-214	1	SGK1
96	2.14046e-222	1.38771	0.844	0.375	4.11824e-219	1	TMIGD3
97	1.41713e-239	1.38594	0.947	0.544	2.72657e-236	1	ITGB2
98	1.63592e-244	1.34746	0.965	0.59	3.14752e-241	1	HLA-DRB5
99	8.29271e-242	1.33699	0.999	0.65	1.59552e-238	1	HLA-DRA
100	2.02779e-160	1.32778	0.759	0.434	3.90146e-157	1	FOLR2
101	0	3.65728	1	0.619	0	2	PLP1
102	0	3.32095	0.992	0.405	0	2	CRYAB
103	0	3.31183	1	0.488	0	2	CNP
104	0	3.29005	0.967	0.352	0	2	ERMN
105	0	3.23716	0.997	0.395	0	2	APLP1
106	3.25909e-300	3.17949	0.933	0.382	6.27049e-297	2	SCD
107	0	3.14883	0.972	0.378	0	2	MAG
108	0	3.13692	0.998	0.553	0	2	MBP
109	8.08924e-306	3.12629	0.984	0.497	1.55637e-302	2	CLDND1
110	0	3.07553	0.994	0.561	0	2	DBNDD2
111	0	3.06868	0.975	0.401	0	2	SOX2-OT
112	3.35732e-291	3.05367	0.946	0.461	6.45949e-288	2	QDPR
113	9.87382e-276	3.02587	0.879	0.319	1.89972e-272	2	TMEM144
114	1.33734e-269	2.96301	0.884	0.375	2.57305e-266	2	CLDN11
115	4.904e-285	2.95169	0.887	0.324	9.4353e-282	2	MOBP
116	3.60051e-288	2.94693	0.927	0.336	6.92738e-285	2	PCDH9
117	8.61654e-274	2.91685	0.866	0.33	1.65782e-270	2	GPR37
118	2.09647e-280	2.91175	0.896	0.338	4.0336e-277	2	TUBB4A
119	0	2.90048	0.974	0.343	0	2	TF
120	4.51526e-230	2.86627	0.812	0.268	8.68736e-227	2	OPALIN
121	1.05741e-297	2.8491	0.95	0.416	2.03445e-294	2	FEZ1
122	0	2.84112	0.988	0.403	0	2	GPM6B
123	1.34749e-302	2.83399	0.964	0.399	2.59257e-299	2	SEPTIN4
124	7.49642e-284	2.80325	0.908	0.365	1.44231e-280	2	SLAIN1
125	1.22755e-258	2.73421	0.86	0.295	2.3618e-255	2	AMER2
126	1.49978e-297	2.72308	0.998	0.712	2.88558e-294	2	TUBA1A
127	2.35004e-265	2.72036	0.857	0.348	4.52148e-262	2	KLK6
128	3.63657e-268	2.68237	0.905	0.356	6.99675e-265	2	HSPA2
129	5.10722e-233	2.67536	0.839	0.363	9.82629e-230	2	ENPP2
130	3.95628e-232	2.66013	0.904	0.466	7.61189e-229	2	SLC44A1
131	1.72577e-268	2.65187	0.839	0.252	3.32039e-265	2	MAL
132	5.03519e-207	2.63273	0.789	0.355	9.68771e-204	2	LINC00844
133	3.67255e-233	2.61752	0.866	0.385	7.06598e-230	2	PLEKHB1
134	3.3706e-240	2.61573	0.817	0.327	6.48503e-237	2	CNDP1
135	1.30276e-222	2.58702	0.852	0.403	2.50651e-219	2	EDIL3
136	1.1337e-236	2.53512	0.865	0.353	2.18125e-233	2	ATP1B1
137	1.89867e-192	2.53289	0.797	0.37	3.65304e-189	2	CNTN2
138	6.50521e-213	2.52457	0.877	0.424	1.2516e-209	2	CBR1
139	7.61957e-248	2.52058	0.946	0.471	1.46601e-244	2	STMN1
140	2.90816e-189	2.49493	0.739	0.295	5.5953e-186	2	MOG
141	2.96783e-229	2.48601	0.871	0.398	5.7101e-226	2	SEPTIN8
142	1.05375e-267	2.47509	0.955	0.492	2.02742e-264	2	PPP1R14A
143	1.50257e-227	2.46005	0.938	0.553	2.89095e-224	2	DPYSL2
144	2.53716e-186	2.43493	0.793	0.313	4.8815e-183	2	STMN4
145	1.19614e-220	2.42764	0.888	0.445	2.30137e-217	2	CFL2
146	3.99614e-271	2.41303	0.974	0.476	7.68858e-268	2	MARCKSL1
147	5.48352e-202	2.403	0.829	0.387	1.05503e-198	2	GPRC5B
148	9.5203e-151	2.40229	0.742	0.322	1.83171e-147	2	TTLL7
149	1.27484e-194	2.3588	0.773	0.329	2.45278e-191	2	CARNS1
150	6.64053e-158	2.34798	0.734	0.378	1.27764e-154	2	ANLN
151	1.51183e-163	2.67462	0.8	0.354	2.90875e-160	3	CA4
152	1.29175e-196	2.57681	0.899	0.445	2.48532e-193	3	MFSD2A
153	3.30416e-224	2.57181	0.981	0.668	6.35721e-221	3	BSG
154	1.42319e-248	2.5575	0.994	0.368	2.73821e-245	3	IFI27
155	6.11152e-242	2.54458	0.994	0.509	1.17586e-238	3	ITM2A
156	1.01819e-211	2.54088	0.946	0.488	1.959e-208	3	CAVIN2
157	9.66595e-242	2.51033	1	0.443	1.85973e-238	3	CLDN5
158	1.96987e-115	2.39924	0.747	0.424	3.79004e-112	3	EDN1
159	2.72013e-190	2.39863	0.905	0.448	5.23353e-187	3	CD320
160	7.84837e-172	2.39037	0.848	0.384	1.51003e-168	3	SLC38A5
161	1.87431e-174	2.36938	0.899	0.526	3.60617e-171	3	NET1
162	2.35384e-67	2.35567	0.56	0.333	4.52879e-64	3	AL732437.3
163	2.41101e-205	2.34187	0.946	0.475	4.63879e-202	3	ID1
164	1.93219e-127	2.32645	0.755	0.417	3.71753e-124	3	SPOCK2
165	1.8962e-141	2.28426	0.79	0.372	3.64828e-138	3	SRARP
166	4.20657e-184	2.26524	0.947	0.621	8.09344e-181	3	RGCC
167	1.83967e-159	2.17872	0.842	0.427	3.53952e-156	3	TMEM204
168	1.14035e-177	2.17179	0.94	0.571	2.19404e-174	3	MT1E
169	2.61146e-172	2.12189	0.895	0.457	5.02444e-169	3	SLC2A1
170	7.53572e-96	2.09549	0.763	0.516	1.44987e-92	3	CCN2
171	9.20877e-171	2.09166	0.86	0.358	1.77177e-167	3	ABCG2
172	8.13673e-197	2.03552	0.996	0.675	1.56551e-193	3	TSC22D1
173	3.36207e-156	2.02501	0.885	0.498	6.46863e-153	3	HYAL2
174	7.36884e-179	2.00571	0.909	0.443	1.41776e-175	3	SLC9A3R2
175	5.0345e-144	1.98546	0.825	0.38	9.68638e-141	3	RAMP2
176	1.2724e-125	1.9357	0.833	0.519	2.44809e-122	3	LY6E
177	2.29953e-82	1.93147	0.632	0.361	4.4243e-79	3	TIE1
178	6.33589e-78	1.90177	0.656	0.419	1.21903e-74	3	NOSTRIN
179	1.56223e-116	1.88632	0.805	0.507	3.00574e-113	3	ESAM
180	9.25321e-136	1.87495	0.874	0.528	1.78032e-132	3	SLC3A2
181	2.61283e-94	1.85034	0.73	0.468	5.02709e-91	3	EGFL7
182	1.93183e-134	1.81147	0.839	0.43	3.71685e-131	3	ID3
183	2.06386e-83	1.80644	0.665	0.416	3.97086e-80	3	ANXA3
184	6.18946e-69	1.79648	0.648	0.411	1.19085e-65	3	ARL4A
185	1.76445e-172	1.78915	0.984	0.758	3.3948e-169	3	HERPUD1
186	2.15433e-47	1.78234	0.568	0.38	4.14492e-44	3	CLEC14A
187	3.86671e-39	1.77559	0.58	0.468	7.43955e-36	3	HES1
188	2.45236e-38	1.76898	0.564	0.452	4.71835e-35	3	PMAIP1
189	2.2272e-157	1.76068	0.963	0.53	4.28514e-154	3	SPARCL1
190	3.35992e-56	1.75872	0.574	0.373	6.46449e-53	3	DEGS2
191	3.81134e-109	1.74848	0.761	0.426	7.33302e-106	3	APOLD1
192	1.09763e-77	1.7393	0.698	0.471	2.11183e-74	3	PDXK
193	5.83091e-93	1.73598	0.784	0.567	1.12187e-89	3	AP3S1
194	1.09833e-49	1.71329	0.562	0.407	2.11319e-46	3	BTNL9
195	1.3305e-124	1.7124	0.827	0.453	2.55988e-121	3	GNG11
196	3.05989e-82	1.71086	0.741	0.543	5.88722e-79	3	SLC7A5
197	2.36614e-127	1.69953	0.875	0.536	4.55246e-124	3	EPAS1
198	1.31959e-84	1.69261	0.663	0.387	2.53889e-81	3	SLC39A10
199	9.5299e-62	1.67528	0.615	0.416	1.83355e-58	3	IFI44L
200	7.49544e-54	1.66598	0.537	0.346	1.44212e-50	3	HLF
201	3.47912e-266	2.59792	0.992	0.438	6.69383e-263	4	SLC9A3R2
202	4.03264e-268	2.59684	1	0.368	7.7588e-265	4	IFI27
203	3.96263e-252	2.55887	1	0.443	7.6241e-249	4	CLDN5
204	4.6864e-196	2.53307	0.895	0.414	9.01664e-193	4	EDN1
205	2.38639e-243	2.44055	0.982	0.443	4.59142e-240	4	CD320
206	6.15916e-251	2.38587	0.99	0.439	1.18502e-247	4	MFSD2A
207	4.61637e-246	2.3694	0.992	0.491	8.8819e-243	4	HYAL2
208	1.92093e-234	2.3689	1	0.508	3.69586e-231	4	ITM2A
209	2.45958e-255	2.34664	0.99	0.451	4.73223e-252	4	SLC2A1
210	1.33453e-243	2.31791	0.984	0.52	2.56764e-240	4	NET1
211	1.24584e-231	2.27705	0.988	0.485	2.39699e-228	4	CAVIN2
212	6.58019e-241	2.27503	1	0.675	1.26603e-237	4	TSC22D1
213	1.23372e-239	2.27493	0.994	0.472	2.37367e-236	4	ID1
214	5.05984e-252	2.26025	0.994	0.349	9.73513e-249	4	ABCG2
215	1.94243e-225	2.1545	0.922	0.398	3.73723e-222	4	FLT1
216	1.7599e-227	2.13144	0.963	0.371	3.38605e-224	4	RAMP2
217	8.01101e-235	2.09037	0.973	0.376	1.54132e-231	4	SLC38A5
218	5.51117e-214	2.02919	0.994	0.568	1.06035e-210	4	MT1E
219	6.28554e-220	1.99286	0.936	0.387	1.20934e-216	4	EGFL8
220	8.84172e-219	1.93975	0.982	0.529	1.70115e-215	4	EPAS1
221	8.70666e-189	1.91994	0.821	0.3	1.67516e-185	4	RUNDC3B
222	5.59434e-210	1.91406	0.981	0.521	1.07635e-206	4	SLC3A2
223	6.28629e-224	1.90735	0.967	0.42	1.20948e-220	4	TMEM204
224	2.58176e-201	1.90527	0.911	0.335	4.9673e-198	4	GIMAP7
225	1.49976e-216	1.90443	0.936	0.42	2.88553e-213	4	PODXL
226	4.43986e-213	1.9023	0.977	0.443	8.5423e-210	4	GNG11
227	6.14679e-204	1.88951	0.914	0.407	1.18264e-200	4	SPOCK2
228	3.7965e-171	1.88825	0.842	0.363	7.30447e-168	4	CLEC14A
229	3.04626e-206	1.88226	0.936	0.363	5.861e-203	4	SRARP
230	1.14587e-137	1.87309	0.78	0.356	2.20465e-134	4	CA4
231	3.96252e-197	1.84429	0.93	0.415	7.62388e-194	4	APOLD1
232	7.73768e-212	1.84067	0.868	0.306	1.48873e-208	4	ADGRF5
233	6.36186e-217	1.83089	0.914	0.4	1.22402e-213	4	ANXA3
234	8.09788e-219	1.82216	1	0.757	1.55803e-215	4	HERPUD1
235	1.19739e-209	1.82024	0.967	0.497	2.30378e-206	4	ESAM
236	1.19228e-201	1.81983	0.969	0.422	2.29396e-198	4	ID3
237	2.22512e-215	1.81445	0.926	0.348	4.28112e-212	4	FAM107A
238	6.76279e-176	1.80871	0.889	0.386	1.30116e-172	4	ICAM2
239	8.22533e-182	1.80378	0.928	0.531	1.58255e-178	4	SLC7A5
240	5.28105e-194	1.78606	0.99	0.505	1.01607e-190	4	TIMP3
241	2.66214e-176	1.76872	0.835	0.357	5.12196e-173	4	DEGS2
242	4.22721e-191	1.76284	0.864	0.405	8.13315e-188	4	TM4SF18
243	1.5853e-170	1.75505	0.901	0.479	3.05013e-167	4	LGALS3
244	6.17884e-186	1.72912	1	0.79	1.18881e-182	4	MT2A
245	1.1826e-169	1.72911	0.827	0.348	2.27532e-166	4	TIE1
246	8.6435e-189	1.72543	0.86	0.425	1.66301e-185	4	ADGRL4
247	1.51274e-188	1.69988	0.837	0.389	2.9105e-185	4	BTNL9
248	7.02031e-150	1.69847	0.784	0.357	1.35071e-146	4	CD34
249	6.16935e-192	1.69505	0.928	0.456	1.18698e-188	4	EGFL7
250	2.23296e-181	1.6918	0.924	0.462	4.29621e-178	4	AIF1L
251	0	4.30502	0.953	0.305	0	5	TNR
252	0	4.28551	0.939	0.234	0	5	PTPRZ1
253	4.81398e-301	4.18501	0.947	0.301	9.2621e-298	5	SCRG1
254	0	3.79152	0.925	0.309	0	5	VCAN
255	3.84391e-285	3.75521	0.903	0.211	7.39568e-282	5	BCAN
256	3.01568e-283	3.47697	0.963	0.405	5.80217e-280	5	OLIG1
257	6.21947e-272	3.47346	0.884	0.217	1.19663e-268	5	PCSK1N
258	2.33568e-289	3.40465	0.929	0.191	4.49384e-286	5	GPM6A
259	2.37723e-244	3.33549	0.913	0.385	4.57379e-241	5	FXYD6
260	1.3616e-247	3.29728	0.899	0.312	2.61971e-244	5	NOVA1
261	7.72698e-266	3.08467	0.888	0.262	1.48667e-262	5	MEG3
262	9.32451e-239	3.04971	0.931	0.384	1.79404e-235	5	SCD5
263	2.94445e-207	2.94072	0.846	0.319	5.66511e-204	5	OLIG2
264	3.82442e-258	2.93241	0.807	0.176	7.35819e-255	5	SOX6
265	1.1425e-213	2.85049	0.821	0.351	2.19817e-210	5	FGF12
266	2.9262e-240	2.84946	0.838	0.307	5.63001e-237	5	SEMA5A
267	3.08354e-239	2.84741	0.834	0.218	5.93273e-236	5	GRIA2
268	3.20813e-170	2.82677	0.734	0.201	6.17245e-167	5	FABP7
269	1.12373e-153	2.78732	0.757	0.304	2.16206e-150	5	PLPPR1
270	1.51505e-200	2.75078	0.795	0.219	2.91496e-197	5	SERPINE2
271	3.9036e-151	2.73272	0.716	0.309	7.51053e-148	5	GPR17
272	3.22975e-214	2.69851	0.84	0.349	6.21404e-211	5	PMP2
273	1.85643e-180	2.67719	0.771	0.252	3.57177e-177	5	BCAS1
274	3.92162e-208	2.54938	0.722	0.19	7.5452e-205	5	PDGFRA
275	2.80776e-166	2.5134	0.726	0.295	5.40213e-163	5	COL20A1
276	4.79827e-222	2.49092	0.799	0.297	9.23187e-219	5	NRCAM
277	3.12904e-210	2.46287	0.718	0.2	6.02027e-207	5	DLL3
278	3.28537e-233	2.44872	0.961	0.392	6.32104e-230	5	APOD
279	2.94505e-148	2.41351	0.744	0.269	5.66629e-145	5	OLFM2
280	9.78564e-161	2.41071	0.724	0.281	1.88276e-157	5	GFAP
281	2.22284e-106	2.3824	0.653	0.275	4.27674e-103	5	CADM2
282	3.10339e-157	2.36403	0.803	0.34	5.97093e-154	5	DNER
283	1.10887e-120	2.35958	0.673	0.251	2.13346e-117	5	SMOC1
284	1.48274e-141	2.34692	0.87	0.485	2.8528e-138	5	SIRT2
285	1.75329e-190	2.33974	0.874	0.395	3.37333e-187	5	PHLDA1
286	1.85706e-194	2.30014	0.734	0.254	3.57298e-191	5	LUZP2
287	8.12336e-201	2.29043	0.964	0.485	1.56293e-197	5	MARCKSL1
288	5.86812e-155	2.27768	0.722	0.237	1.12903e-151	5	SOX4
289	1.31945e-169	2.24548	0.694	0.191	2.53863e-166	5	FIBIN
290	6.65016e-203	2.23926	0.722	0.194	1.27949e-199	5	CA10
291	2.11588e-157	2.21637	0.799	0.328	4.07096e-154	5	TUBB2B
292	1.10735e-184	2.20972	0.736	0.2	2.13054e-181	5	MAP2
293	1.47182e-180	2.20659	0.744	0.29	2.83178e-177	5	THY1
294	9.70253e-179	2.18503	0.728	0.246	1.86677e-175	5	SNX22
295	4.65602e-108	2.17279	0.722	0.341	8.95818e-105	5	RAMP1
296	6.42076e-151	2.1433	0.702	0.273	1.23535e-147	5	CNTN1
297	5.4146e-103	2.11482	0.657	0.3	1.04177e-99	5	TNK2
298	3.65217e-89	2.10113	0.694	0.313	7.02678e-86	5	TSPAN7
299	3.52392e-125	2.08621	0.631	0.212	6.78002e-122	5	ASIC4
300	5.64278e-131	2.07592	0.736	0.325	1.08567e-127	5	KCNQ1OT1
301	0	5.79875	1	0.247	0	6	TAGLN
302	0	5.71174	0.988	0.315	0	6	ACTA2
303	0	5.07205	0.99	0.303	0	6	MYL9
304	0	4.657	0.988	0.339	0	6	TPM2
305	9.55893e-307	4.57846	0.901	0.3	1.83914e-303	6	PLN
306	6.6552e-296	4.20421	0.901	0.241	1.28046e-292	6	MYH11
307	2.7217e-298	4.03337	0.968	0.444	5.23656e-295	6	CRIP1
308	2.16978e-295	3.71984	0.95	0.28	4.17466e-292	6	MUSTN1
309	1.29325e-292	3.57442	0.919	0.307	2.48822e-289	6	SOD3
310	1.84518e-281	3.52294	0.988	0.696	3.55013e-278	6	DSTN
311	1.53811e-282	3.37269	0.976	0.464	2.95932e-279	6	CALD1
312	2.59031e-236	3.22033	0.873	0.376	4.98376e-233	6	FLNA
313	4.01943e-206	3.18466	0.727	0.209	7.73338e-203	6	ACTG2
314	4.98344e-265	3.08154	0.915	0.31	9.58814e-262	6	FRZB
315	6.84101e-185	2.90595	0.836	0.403	1.31621e-181	6	S100A4
316	2.46625e-267	2.81293	0.699	0.103	4.74507e-264	6	CNN1
317	4.92386e-218	2.66783	0.929	0.473	9.47351e-215	6	TPM1
318	1.80724e-203	2.59813	0.891	0.424	3.47713e-200	6	HSPB1
319	5.42536e-174	2.59062	0.814	0.396	1.04384e-170	6	CAVIN3
320	1.08674e-193	2.58211	0.893	0.488	2.09089e-190	6	BCAM
321	5.54546e-190	2.57673	0.758	0.271	1.06695e-186	6	CARMN
322	2.59938e-189	2.50961	0.83	0.329	5.00122e-186	6	NDUFA4L2
323	1.69604e-113	2.50834	0.644	0.334	3.26318e-110	6	MAP3K7CL
324	7.25713e-211	2.48211	0.907	0.44	1.39627e-207	6	CAV1
325	8.29447e-122	2.43716	0.638	0.274	1.59586e-118	6	C11orf96
326	8.3315e-182	2.42892	0.774	0.297	1.60298e-178	6	MAP3K20
327	5.62471e-232	2.40782	1	0.529	1.08219e-228	6	IGFBP7
328	1.60151e-148	2.40639	0.776	0.398	3.0813e-145	6	MFGE8
329	1.60627e-216	2.40076	0.984	0.713	3.09047e-213	6	VIM
330	6.14399e-150	2.38518	0.727	0.331	1.1821e-146	6	MCAM
331	3.91278e-155	2.36085	0.786	0.396	7.52819e-152	6	MYLK
332	3.02222e-164	2.35729	0.749	0.261	5.81476e-161	6	RERGL
333	1.91833e-169	2.32574	0.747	0.289	3.69087e-166	6	TGFB1I1
334	1.46688e-144	2.31505	0.715	0.311	2.82227e-141	6	NUDT4
335	1.03979e-106	2.29055	0.689	0.408	2.00055e-103	6	PTP4A3
336	7.57666e-158	2.24692	0.697	0.24	1.45775e-154	6	RCAN2
337	5.96836e-245	2.20889	0.978	0.806	1.14831e-241	6	MYL6
338	4.41101e-166	2.20213	0.848	0.423	8.48677e-163	6	SORBS2
339	5.41967e-114	2.19906	0.586	0.238	1.04274e-110	6	MFAP4
340	1.03087e-102	2.19318	0.598	0.277	1.9834e-99	6	PGF
341	2.94568e-123	2.1703	0.675	0.323	5.66748e-120	6	PPP1R12B
342	5.23325e-160	2.1117	0.881	0.566	1.00688e-156	6	ARPC1A
343	1.7896e-133	2.09486	0.737	0.39	3.4432e-130	6	PDLIM7
344	8.23122e-109	2.09369	0.691	0.377	1.58369e-105	6	LPP
345	1.56558e-101	2.06573	0.598	0.263	3.01218e-98	6	LBH
346	5.09515e-164	2.05911	0.701	0.22	9.80307e-161	6	KCNMB1
347	1.98627e-157	2.05596	0.614	0.156	3.82159e-154	6	SYNPO2
348	1.08285e-134	2.04708	0.747	0.369	2.08341e-131	6	BGN
349	6.99766e-151	2.02654	0.824	0.442	1.34635e-147	6	CAV2
350	1.36654e-177	2.02195	0.921	0.525	2.62923e-174	6	S100A6
351	2.04611e-117	4.40491	0.696	0.331	3.93672e-114	7	ACKR1
352	1.04187e-253	3.44687	0.893	0.339	2.00456e-250	7	TNFRSF6B
353	2.38938e-160	2.81543	0.798	0.376	4.59716e-157	7	PDLIM1
354	2.33915e-173	2.75299	0.911	0.509	4.50052e-170	7	CCN2
355	1.1905e-223	2.56237	0.959	0.407	2.29053e-220	7	JAM2
356	1.22786e-210	2.48983	0.889	0.374	2.36241e-207	7	ECSCR
357	1.76891e-216	2.41341	0.987	0.474	3.40338e-213	7	TM4SF1
358	8.51387e-207	2.41261	1	0.511	1.63807e-203	7	ITM2A
359	2.74457e-192	2.37999	0.87	0.36	5.28056e-189	7	RAMP3
360	1.35406e-197	2.34393	0.98	0.489	2.60521e-194	7	CAVIN2
361	1.64121e-196	2.28691	0.924	0.395	3.15769e-193	7	VWF
362	3.62319e-130	2.23756	0.867	0.503	6.97102e-127	7	SOD2
363	1.22259e-196	2.23103	1	0.447	2.35226e-193	7	CLDN5
364	1.62266e-181	2.21564	0.915	0.396	3.122e-178	7	MT1M
365	1.2246e-153	2.21168	0.859	0.384	2.35613e-150	7	DEPP1
366	1.65636e-170	2.13827	0.978	0.571	3.18685e-167	7	MT1E
367	5.76676e-202	2.09348	0.904	0.353	1.10952e-198	7	PERP
368	3.63385e-195	2.08253	0.954	0.381	6.99153e-192	7	SLC38A5
369	7.90039e-151	2.05047	0.85	0.448	1.52004e-147	7	PRSS23
370	5.9805e-149	2.03525	0.937	0.506	1.15065e-145	7	MT1X
371	5.55706e-176	2.0214	1	0.791	1.06918e-172	7	MT2A
372	4.72572e-167	1.98414	0.987	0.646	9.09229e-164	7	CD59
373	9.50942e-198	1.97442	0.913	0.394	1.82961e-194	7	ABCB1
374	1.72473e-174	1.94019	0.97	0.496	3.31837e-171	7	HYAL2
375	6.04903e-176	1.92899	0.97	0.455	1.16383e-172	7	SLC2A1
376	1.10765e-161	1.91175	0.954	0.514	2.13112e-158	7	LY6E
377	4.36807e-172	1.90844	0.917	0.367	8.40417e-169	7	SRARP
378	2.31408e-181	1.90829	0.987	0.576	4.45228e-178	7	IFITM3
379	2.41733e-163	1.90574	0.92	0.47	4.65094e-160	7	IL6ST
380	7.06218e-162	1.901	0.904	0.353	1.35876e-158	7	FAM107A
381	9.474e-181	1.88663	1	0.372	1.8228e-177	7	IFI27
382	1.05782e-172	1.87814	0.935	0.463	2.03524e-169	7	FN1
383	1.25155e-178	1.85973	0.946	0.418	2.40799e-175	7	APOLD1
384	2.21376e-200	1.85949	0.872	0.4	4.25927e-197	7	CFB
385	4.91788e-171	1.85656	0.961	0.447	9.462e-168	7	CD320
386	7.11572e-141	1.84668	0.933	0.519	1.36907e-137	7	ANXA2
387	3.19665e-166	1.84343	0.778	0.367	6.15036e-163	7	PLA1A
388	2.75373e-167	1.84027	0.88	0.407	5.29817e-164	7	TM4SF18
389	1.26725e-180	1.83474	0.846	0.366	2.43819e-177	7	MATN3
390	2.3303e-161	1.81536	0.946	0.479	4.4835e-158	7	NPDC1
391	7.24044e-176	1.8034	0.959	0.444	1.39306e-172	7	MFSD2A
392	4.51379e-21	1.79766	0.504	0.375	8.68453e-18	7	CXCL2
393	5.32914e-95	1.7776	0.722	0.323	1.02533e-91	7	DUSP23
394	2.71112e-165	1.75477	0.948	0.376	5.2162e-162	7	RAMP2
395	7.18789e-137	1.73568	0.93	0.428	1.38295e-133	7	ID3
396	3.39431e-159	1.72885	0.911	0.426	6.53066e-156	7	S100A16
397	1.25085e-170	1.72145	0.957	0.356	2.40663e-167	7	ABCG2
398	1.62633e-160	1.71856	0.978	0.447	3.12905e-157	7	GNG11
399	1.20593e-170	1.70233	0.846	0.354	2.3202e-167	7	TGM2
400	6.95706e-143	1.69635	0.961	0.536	1.33854e-139	7	TAGLN2
401	1.89301e-23	1.65869	0.569	0.397	3.64215e-20	8	RGS5
402	5.4114e-43	1.5488	0.644	0.368	1.04115e-39	8	CA4
403	1.02328e-93	1.54652	0.936	0.518	1.9688e-90	8	ITM2A
404	6.77602e-63	1.53547	0.869	0.678	1.30371e-59	8	BSG
405	5.8586e-69	1.50992	0.859	0.533	1.1272e-65	8	NET1
406	8.99339e-50	1.5034	0.769	0.461	1.73033e-46	8	GNG11
407	2.8513e-77	1.43539	0.867	0.498	5.4859e-74	8	CAVIN2
408	1.6345e-36	1.41616	0.69	0.398	3.14478e-33	8	SLC38A5
409	9.49051e-62	1.40822	0.744	0.387	1.82597e-58	8	SLC39A10
410	1.54622e-43	1.40577	0.718	0.439	2.97492e-40	8	TMEM204
411	1.08412e-46	1.38043	0.736	0.459	2.08586e-43	8	MFSD2A
412	3.70604e-76	1.33734	0.933	0.538	7.13043e-73	8	SPARCL1
413	6.98131e-65	1.3275	0.828	0.487	1.3432e-61	8	ID1
414	9.48308e-16	1.30357	0.597	0.436	1.82455e-12	8	EDN1
415	9.91067e-70	1.2927	0.782	0.369	1.90681e-66	8	ABCG2
416	3.14363e-74	1.27636	0.831	0.454	6.04834e-71	8	SLC9A3R2
417	1.01424e-42	1.2581	0.833	0.631	1.9514e-39	8	RGCC
418	7.87352e-06	1.24443	0.454	0.341	0.0151487	8	AL732437.3
419	3.29007e-09	1.22073	0.459	0.34	6.3301e-06	8	DPY30
420	5.39194e-66	1.2115	0.795	0.429	1.03741e-62	8	APOLD1
421	2.61656e-16	1.21074	0.787	0.673	5.03425e-13	8	MYL12A
422	3.5347e-37	1.19555	0.644	0.423	6.80077e-34	8	NOSTRIN
423	4.37584e-34	1.19465	0.718	0.516	8.41912e-31	8	ESAM
424	4.62388e-69	1.19079	0.882	0.54	8.89635e-66	8	EPAS1
425	1.39054e-51	1.17873	0.656	0.364	2.6754e-48	8	TIE1
426	8.88941e-35	1.1729	0.674	0.448	1.71032e-31	8	PMAIP1
427	8.33927e-24	1.16403	0.738	0.595	1.60448e-20	8	SPARC
428	7.54005e-84	1.15731	0.915	0.381	1.45071e-80	8	IFI27
429	3.33794e-45	1.15461	0.844	0.581	6.42219e-42	8	MT1E
430	3.63718e-31	1.15345	0.626	0.412	6.99793e-28	8	ABCB1
431	2.97584e-24	1.15131	0.71	0.547	5.72552e-21	8	SLC7A5
432	8.60775e-13	1.14136	0.556	0.389	1.65613e-09	8	SRARP
433	1.72717e-51	1.13491	0.759	0.475	3.32307e-48	8	FN1
434	4.82467e-22	1.12255	0.695	0.53	9.28266e-19	8	LY6E
435	2.76101e-57	1.11643	0.744	0.437	5.31219e-54	8	PODXL
436	7.03282e-11	1.10502	0.6	0.468	1.35311e-07	8	PRXL2A
437	4.05844e-42	1.1026	0.592	0.32	7.80845e-39	8	ATP1A2
438	2.93962e-09	1.10025	0.592	0.477	5.65584e-06	8	S100A10
439	7.14377e-06	1.09919	0.428	0.304	0.0137446	8	HIGD1B
440	9.74488e-16	1.09369	0.564	0.358	1.87491e-12	8	IFI6
441	1.51259e-40	1.09024	0.708	0.411	2.91022e-37	8	ARL4A
442	2.0355e-22	1.08589	0.638	0.462	3.91629e-19	8	C1orf54
443	1.17344e-28	1.08327	0.618	0.423	2.2577e-25	8	TM4SF18
444	1.74989e-22	1.07077	0.626	0.396	3.36679e-19	8	RAMP2
445	3.37382e-39	1.06608	0.744	0.524	6.49122e-36	8	LHFPL6
446	3.28749e-21	1.06376	0.603	0.447	6.32513e-18	8	GGT5
447	6.9368e-66	1.0628	0.941	0.683	1.33464e-62	8	TSC22D1
448	2.47144e-18	1.06124	0.567	0.36	4.75505e-15	8	GIMAP7
449	1.24333e-21	1.04485	0.833	0.655	2.39217e-18	8	POMP
450	6.39413e-41	1.0427	0.682	0.425	1.23023e-37	8	SPOCK2
451	1.43004e-104	2.63628	0.808	0.462	2.75139e-101	9	PDK4
452	1.439e-156	2.31748	0.937	0.514	2.76863e-153	9	GPR34
453	1.74482e-94	1.99903	0.729	0.362	3.35703e-91	9	PLD4
454	9.53747e-77	1.96306	0.704	0.418	1.83501e-73	9	C3AR1
455	8.54102e-41	1.89878	0.436	0.243	1.64329e-37	9	DHRS9
456	8.69704e-68	1.79411	0.715	0.466	1.67331e-64	9	RGS10
457	1.25176e-53	1.69895	0.685	0.49	2.40838e-50	9	OLR1
458	1.72203e-117	1.69285	0.967	0.538	3.31319e-114	9	C1QC
459	2.41821e-13	1.68022	0.515	0.503	4.65264e-10	9	CCL3L1
460	4.02878e-30	1.67627	0.416	0.283	7.75137e-27	9	P2RY13
461	3.911e-97	1.65453	0.929	0.58	7.52476e-94	9	RGS1
462	3.47277e-116	1.63224	0.986	0.581	6.68161e-113	9	C1QB
463	1.02115e-52	1.62049	0.701	0.513	1.96469e-49	9	FCGR1A
464	3.09311e-112	1.61697	0.964	0.587	5.95114e-109	9	RNASET2
465	1.56772e-67	1.55394	0.77	0.508	3.0163e-64	9	TREM2
466	3.41507e-69	1.5371	0.718	0.409	6.5706e-66	9	TMIGD3
467	1.73788e-22	1.53624	0.553	0.476	3.34368e-19	9	VSIG4
468	1.04139e-42	1.52651	0.54	0.349	2.00363e-39	9	BHLHE41
469	1.05898e-27	1.51229	0.463	0.338	2.03748e-24	9	LINC01736
470	1.45209e-36	1.48284	0.658	0.542	2.79381e-33	9	MAFB
471	7.22642e-82	1.46854	0.901	0.685	1.39036e-78	9	IFNGR1
472	1.64818e-63	1.46773	0.808	0.597	3.1711e-60	9	CCL3
473	1.7261e-14	1.43004	0.362	0.318	3.32101e-11	9	AC253572.2
474	7.55237e-58	1.4225	0.792	0.576	1.45308e-54	9	CD14
475	5.54781e-09	1.41802	0.479	0.492	1.0674e-05	9	CCL4L2
476	4.85441e-17	1.39634	0.584	0.568	9.33988e-14	9	AC020916.1
477	2.82531e-15	1.39014	0.537	0.517	5.4359e-12	9	EGR2
478	5.7171e-39	1.38096	0.663	0.532	1.09997e-35	9	SAMSN1
479	3.73567e-43	1.37417	0.647	0.453	7.18744e-40	9	OLFML3
480	2.33117e-06	1.36012	0.367	0.397	0.00448517	9	AC103591.3
481	1.22369e-75	1.3157	0.899	0.553	2.35438e-72	9	C1QA
482	7.76485e-18	1.31455	0.4	0.33	1.49396e-14	9	IGSF6
483	1.47158e-64	1.30976	0.822	0.574	2.83133e-61	9	ITGB2
484	2.19397e-64	1.29768	0.808	0.513	4.2212e-61	9	AIF1
485	2.87443e-12	1.28583	0.301	0.261	5.53041e-09	9	LILRA4
486	4.58281e-20	1.2389	0.553	0.488	8.81732e-17	9	HSPA1B
487	6.8055e-66	1.20833	0.871	0.619	1.30938e-62	9	LAPTM5
488	3.27744e-28	1.17669	0.584	0.481	6.30579e-25	9	EVL
489	3.94481e-41	1.15155	0.718	0.496	7.58981e-38	9	APOC2
490	2.36126e-28	1.1464	0.638	0.526	4.54307e-25	9	FCGR3A
491	3.57079e-52	1.12009	0.868	0.7	6.87019e-49	9	SGK1
492	1.86953e-51	1.11579	0.762	0.519	3.59698e-48	9	CD68
493	1.05951e-80	1.11234	1	0.754	2.03849e-77	9	CD74
494	6.63065e-32	1.09785	0.633	0.485	1.27574e-28	9	ALOX5AP
495	4.42e-13	1.09595	0.499	0.465	8.50408e-10	9	FOLR2
496	1.72214e-16	1.09586	0.529	0.488	3.3134e-13	9	GPSM3
497	5.05277e-10	1.07788	0.548	0.56	9.72153e-07	9	CCL4
498	2.86163e-21	1.07432	0.66	0.618	5.50578e-18	9	HSPA1A
499	1.10447e-42	1.07427	0.789	0.621	2.12501e-39	9	HLA-DRB5
500	1.2659e-80	1.07181	0.978	0.673	2.43559e-77	9	HLA-DRA
501	3.0495e-232	4.49486	0.978	0.38	5.86724e-229	10	RGS5
502	4.98823e-226	3.98262	0.97	0.352	9.59736e-223	10	DCN
503	9.90812e-199	3.66646	0.917	0.334	1.90632e-195	10	NDUFA4L2
504	1.02152e-185	3.5179	0.873	0.285	1.96541e-182	10	HIGD1B
505	1.18321e-160	3.49524	0.765	0.253	2.27649e-157	10	P2RY14
506	3.70186e-175	3.37775	0.873	0.309	7.12237e-172	10	ATP1A2
507	1.66625e-123	3.33426	0.712	0.275	3.20586e-120	10	SLC6A12
508	1.9975e-162	3.3142	0.778	0.218	3.84319e-159	10	PRELP
509	1.12511e-189	3.30189	0.939	0.405	2.16471e-186	10	CPE
510	6.05084e-138	3.18847	0.717	0.199	1.16418e-134	10	PLXDC1
511	4.78154e-124	3.14801	0.806	0.439	9.19968e-121	10	GGT5
512	4.60014e-134	3.12831	0.781	0.298	8.85067e-131	10	ISYNA1
513	6.59097e-183	3.05414	0.95	0.431	1.2681e-179	10	PTN
514	9.70824e-203	3.03108	0.997	0.538	1.86787e-199	10	IGFBP7
515	5.29743e-91	3.00501	0.609	0.247	1.01923e-87	10	DIO3OS
516	1.67805e-90	2.87324	0.62	0.277	3.22857e-87	10	PTGDR2
517	1.18432e-67	2.82769	0.554	0.26	2.27863e-64	10	SLC6A13
518	8.52632e-85	2.82531	0.645	0.289	1.64046e-81	10	PDGFRB
519	1.95274e-90	2.80047	0.67	0.273	3.75707e-87	10	RERGL
520	6.45457e-111	2.76399	0.759	0.375	1.24186e-107	10	BGN
521	4.52685e-140	2.70896	0.823	0.325	8.70966e-137	10	FRZB
522	7.37975e-81	2.61129	0.673	0.336	1.41986e-77	10	SLC6A1
523	1.01023e-160	2.61069	0.931	0.475	1.94368e-157	10	CALD1
524	2.89446e-89	2.59313	0.687	0.347	5.56895e-86	10	ITIH5
525	2.11071e-142	2.52911	0.853	0.295	4.061e-139	10	MUSTN1
526	2.87368e-66	2.44749	0.54	0.231	5.52897e-63	10	PTH1R
527	2.14648e-87	2.44381	0.762	0.476	4.12983e-84	10	CPM
528	2.92954e-52	2.44237	0.582	0.352	5.63644e-49	10	GPER1
529	2.04983e-56	2.43789	0.612	0.353	3.94386e-53	10	NOTCH3
530	3.52755e-98	2.42627	0.759	0.406	6.78701e-95	10	MFGE8
531	7.71975e-72	2.3747	0.701	0.439	1.48528e-68	10	SERPING1
532	1.34902e-91	2.30605	0.789	0.523	2.59552e-88	10	LHFPL6
533	1.25625e-55	2.30157	0.532	0.24	2.41703e-52	10	TESC
534	3.79579e-119	2.29042	0.898	0.613	7.3031e-116	10	LGALS1
535	8.19251e-79	2.26167	0.512	0.175	1.57624e-75	10	GJA4
536	5.09849e-61	2.26062	0.659	0.413	9.8095e-58	10	PHLDA1
537	9.65474e-65	2.25425	0.584	0.275	1.85757e-61	10	HES4
538	1.29686e-63	2.23341	0.565	0.262	2.49516e-60	10	COL1A2
539	1.62647e-46	2.22015	0.568	0.362	3.12933e-43	10	SMOC2
540	7.34436e-73	2.20106	0.74	0.464	1.41306e-69	10	CA2
541	5.45019e-21	2.1999	0.404	0.239	1.04862e-17	10	RGS4
542	3.96171e-35	2.15791	0.501	0.315	7.62232e-32	10	TFPI
543	2.83453e-46	2.10536	0.476	0.209	5.45364e-43	10	MYO1B
544	3.57886e-38	2.10029	0.501	0.301	6.88572e-35	10	CCDC3
545	4.98319e-56	2.0942	0.543	0.269	9.58765e-53	10	SLC38A11
546	1.46437e-56	2.07624	0.501	0.234	2.81746e-53	10	ZIC1
547	7.47234e-43	2.04177	0.496	0.264	1.43768e-39	10	CDH6
548	7.85929e-42	2.04096	0.499	0.271	1.51213e-38	10	FAM162B
549	5.5922e-39	2.02718	0.515	0.328	1.07594e-35	10	COL6A2
550	6.03051e-43	1.98126	0.479	0.261	1.16027e-39	10	LUM
551	7.82842e-185	4.88834	0.85	0.256	1.50619e-181	11	CCL5
552	1.46936e-105	3.93419	0.665	0.266	2.82704e-102	11	KLRB1
553	6.726e-104	3.76002	0.726	0.328	1.29408e-100	11	DUSP2
554	1.35207e-35	3.63697	0.518	0.337	2.60139e-32	11	GNLY
555	1.09832e-110	3.50852	0.724	0.312	2.11317e-107	11	CD52
556	2.67794e-121	3.39514	0.753	0.31	5.15235e-118	11	CD69
557	4.03313e-152	3.39183	0.868	0.397	7.75974e-149	11	IL32
558	3.07596e-88	3.28793	0.626	0.243	5.91814e-85	11	TRAC
559	8.36401e-125	3.24966	0.644	0.173	1.60924e-121	11	PRF1
560	1.98272e-50	3.0793	0.547	0.285	3.81475e-47	11	KLRD1
561	1.37699e-46	2.91612	0.565	0.342	2.64933e-43	11	IL7R
562	4.25352e-125	2.76733	0.885	0.537	8.18378e-122	11	CXCR4
563	1.20127e-39	2.73643	0.497	0.225	2.31125e-36	11	TRBC2
564	2.17037e-93	2.54785	0.771	0.415	4.17578e-90	11	S100A4
565	7.41153e-115	2.50676	0.885	0.568	1.42598e-111	11	TXNIP
566	2.37338e-69	2.48487	0.621	0.323	4.56638e-66	11	RAC2
567	1.76418e-54	2.43941	0.606	0.356	3.39428e-51	11	CD48
568	6.20152e-41	2.36413	0.526	0.291	1.19317e-37	11	LCK
569	6.3072e-14	2.14201	0.391	0.279	1.2135e-10	11	LTB
570	7.40115e-75	2.13794	0.5	0.139	1.42398e-71	11	CD247
571	7.7293e-52	2.10907	0.509	0.245	1.48712e-48	11	LIME1
572	0.000497629	2.00522	0.359	0.332	0.957438	11	SPON2
573	5.29749e-29	1.92692	0.494	0.327	1.01924e-25	11	TUBA4A
574	1.77867e-42	1.87051	0.591	0.41	3.42215e-39	11	LSP1
575	5.24156e-31	1.80127	0.697	0.553	1.00848e-27	11	CCL4
576	1.244e-19	1.79878	0.476	0.346	2.39346e-16	11	CYTIP
577	2.19224e-29	1.75778	0.388	0.179	4.21787e-26	11	TRDC
578	1.83248e-29	1.74689	0.371	0.221	3.5257e-26	11	MYOM2
579	2.2898e-22	1.70329	0.409	0.261	4.40557e-19	11	ACAP1
580	6.39394e-11	1.70235	0.338	0.254	1.23019e-07	11	CMC1
581	7.80262e-31	1.69914	0.412	0.215	1.50122e-27	11	KLRG1
582	2.84012e-25	1.66303	0.515	0.396	5.46439e-22	11	CD44
583	4.15985e-43	1.65836	0.394	0.166	8.00354e-40	11	KLRC1
584	2.05994e-15	1.64593	0.418	0.309	3.96332e-12	11	TBC1D10C
585	5.3111e-21	1.5641	0.438	0.277	1.02185e-17	11	LCP1
586	3.82327e-57	1.51394	0.426	0.127	7.35597e-54	11	MATK
587	3.94398e-23	1.4466	0.412	0.269	7.58822e-20	11	SOCS1
588	0.0022469	1.40251	0.362	0.349	1	11	ISG20
589	8.12017e-15	1.32643	0.553	0.487	1.56232e-11	11	GPSM3
590	2.0766e-22	1.32405	0.347	0.183	3.99538e-19	11	RUNX3
591	9.692e-14	1.31794	0.453	0.377	1.86474e-10	11	STK17B
592	4.86315e-19	1.31272	0.544	0.433	9.35671e-16	11	ANXA1
593	2.64999e-06	1.27424	0.356	0.327	0.00509857	11	PTGER4
594	3.68378e-20	1.23	0.485	0.361	7.0876e-17	11	FYN
595	0.000212243	1.21761	0.391	0.41	0.408356	11	CNN2
596	2.1846e-11	1.19958	0.391	0.303	4.20317e-08	11	ARL4C
597	9.5611e-10	1.18877	0.368	0.273	1.83956e-06	11	DOK2
598	9.70958e-05	1.18854	0.353	0.325	0.186812	11	PLAAT4
599	6.67658e-12	1.17135	0.294	0.19	1.28457e-08	11	FKBP11
600	8.96363e-13	1.13974	0.541	0.483	1.7246e-09	11	EVL
601	1.85506e-191	3.14186	1	0.427	3.56914e-188	12	CRYAB
602	4.28182e-175	3.05512	1	0.633	8.23822e-172	12	PLP1
603	2.14917e-185	2.98103	1	0.577	4.135e-182	12	DBNDD2
604	4.0953e-180	2.86888	1	0.507	7.87936e-177	12	CNP
605	8.14449e-179	2.8042	0.997	0.476	1.567e-175	12	S100B
606	4.89754e-186	2.79826	1	0.417	9.42287e-183	12	APLP1
607	6.01001e-188	2.76364	0.997	0.366	1.15633e-184	12	TF
608	1.12667e-173	2.74529	1	0.57	2.16771e-170	12	MBP
609	1.63307e-174	2.72377	1	0.723	3.14203e-171	12	TUBA1A
610	1.32413e-194	2.71082	0.997	0.374	2.54762e-191	12	ERMN
611	2.85238e-180	2.64789	1	0.425	5.48797e-177	12	GPM6B
612	1.94699e-182	2.59772	1	0.421	3.74601e-179	12	SOX2-OT
613	4.57145e-179	2.57924	0.994	0.435	8.79546e-176	12	FEZ1
614	7.57907e-178	2.56403	0.985	0.4	1.45821e-174	12	MAG
615	6.53736e-169	2.55828	0.951	0.357	1.25779e-165	12	TUBB4A
616	4.62011e-171	2.5562	1	0.515	8.88909e-168	12	CLDND1
617	1.41086e-170	2.53473	0.976	0.374	2.71449e-167	12	HSPA2
618	5.22337e-173	2.52965	0.957	0.343	1.00498e-169	12	MOBP
619	1.44378e-175	2.49131	0.942	0.364	2.77783e-172	12	KLK6
620	2.85655e-166	2.46037	0.997	0.494	5.496e-163	12	MARCKSL1
621	5.49277e-176	2.44494	0.973	0.383	1.05681e-172	12	SLAIN1
622	2.6184e-171	2.44169	0.973	0.411	5.0378e-168	12	SEPTIN8
623	2.64636e-174	2.40547	0.951	0.347	5.09159e-171	12	GPR37
624	9.75142e-170	2.40306	0.997	0.508	1.87617e-166	12	PPP1R14A
625	5.01116e-162	2.39196	0.936	0.325	9.64148e-159	12	STMN4
626	1.98163e-160	2.38547	0.982	0.478	3.81266e-157	12	QDPR
627	7.47816e-158	2.37978	0.905	0.34	1.4388e-154	12	CARNS1
628	9.6026e-166	2.36738	0.915	0.385	1.84754e-162	12	ANLN
629	9.46863e-165	2.31745	0.939	0.338	1.82176e-161	12	TMEM144
630	8.19135e-161	2.31352	0.991	0.487	1.57602e-157	12	STMN1
631	5.15366e-151	2.30505	0.902	0.315	9.91565e-148	12	AMER2
632	1.08373e-165	2.27775	0.918	0.271	2.0851e-162	12	MAL
633	2.15866e-159	2.27289	0.948	0.417	4.15327e-156	12	EDIL3
634	3.19961e-163	2.26534	0.976	0.401	6.15606e-160	12	SCD
635	1.70079e-157	2.25899	0.942	0.369	3.27232e-154	12	ATP1B1
636	8.52358e-158	2.24971	0.909	0.326	1.63994e-154	12	TRIM2
637	2.15371e-144	2.23159	0.869	0.299	4.14373e-141	12	CAMK2N1
638	1.84903e-148	2.22856	0.982	0.566	3.55753e-145	12	DPYSL2
639	1.88345e-149	2.20416	0.869	0.297	3.62376e-146	12	CAPN3
640	2.01036e-156	2.19559	0.985	0.419	3.86793e-153	12	SEPTIN4
641	1.47789e-154	2.18992	0.976	0.438	2.84345e-151	12	CBR1
642	6.09739e-161	2.18707	0.973	0.357	1.17314e-157	12	PCDH9
643	2.28157e-151	2.16426	0.97	0.48	4.38974e-148	12	SLC44A1
644	2.54118e-153	2.16391	0.93	0.381	4.88923e-150	12	CNTN2
645	4.75883e-163	2.13764	0.915	0.305	9.156e-160	12	MOG
646	3.22512e-145	2.10392	0.893	0.33	6.20513e-142	12	CMTM5
647	4.90963e-120	2.10318	0.866	0.37	9.44612e-117	12	TPPP3
648	1.51594e-151	2.09472	0.982	0.457	2.91667e-148	12	TSC22D4
649	3.7219e-161	2.0881	0.951	0.377	7.16094e-158	12	ENPP2
650	3.92683e-157	2.08542	0.942	0.392	7.55522e-154	12	CLDN11
651	5.12178e-172	3.46449	0.944	0.433	9.85431e-169	13	GPNMB
652	1.26617e-151	3.22977	0.967	0.534	2.43612e-148	13	APOC1
653	1.18661e-131	3.15402	0.875	0.459	2.28304e-128	13	LYZ
654	3.51296e-175	2.92927	1	0.967	6.75893e-172	13	FTL
655	1.66448e-139	2.79971	0.951	0.55	3.20247e-136	13	IFI30
656	2.68762e-136	2.68069	0.974	0.69	5.17098e-133	13	CTSD
657	4.90873e-134	2.65513	0.98	0.622	9.4444e-131	13	APOE
658	9.29811e-136	2.47339	0.889	0.448	1.78896e-132	13	CD163
659	7.6659e-93	2.34916	0.849	0.516	1.47492e-89	13	LGMN
660	1.52029e-101	2.24325	0.905	0.599	2.92504e-98	13	CTSL
661	9.7178e-47	2.09488	0.564	0.337	1.86971e-43	13	SDS
662	4.20457e-125	2.06181	0.997	0.672	8.08959e-122	13	CTSB
663	4.51556e-75	1.99079	0.705	0.4	8.68794e-72	13	TGFBI
664	2.57032e-135	1.9513	0.99	0.553	4.9453e-132	13	TYROBP
665	3.72384e-86	1.93488	0.787	0.458	7.16467e-83	13	MS4A4A
666	1.08285e-72	1.9292	0.836	0.539	2.08341e-69	13	HMOX1
667	1.02811e-123	1.91206	0.964	0.513	1.97809e-120	13	CD68
668	3.27316e-09	1.83972	0.816	0.79	6.29755e-06	13	SPP1
669	3.67652e-17	1.83492	0.416	0.319	7.07363e-14	13	CXCL3
670	8.0548e-61	1.82884	0.672	0.396	1.54974e-57	13	CFD
671	1.68274e-74	1.80436	0.81	0.521	3.23759e-71	13	PLAUR
672	1.28359e-88	1.70195	0.99	0.674	2.46962e-85	13	HLA-DRA
673	1.03234e-45	1.69713	0.63	0.392	1.98623e-42	13	FABP5
674	1.43515e-102	1.69063	0.948	0.551	2.76123e-99	13	FCER1G
675	2.22944e-59	1.67869	0.715	0.431	4.28945e-56	13	CAPG
676	7.49615e-87	1.67276	0.784	0.442	1.44226e-83	13	MSR1
677	3.94464e-70	1.65885	0.82	0.507	7.58949e-67	13	RGS2
678	9.24114e-22	1.60456	0.492	0.378	1.778e-18	13	CXCL2
679	1.00456e-122	1.58244	1	0.987	1.93277e-119	13	FTH1
680	1.44215e-64	1.58107	0.79	0.515	2.77469e-61	13	CTSZ
681	3.8097e-70	1.53453	0.836	0.509	7.32987e-67	13	MS4A6A
682	1.02371e-24	1.46	0.525	0.392	1.96961e-21	13	AREG
683	8.50481e-64	1.44114	0.784	0.471	1.63632e-60	13	CPVL
684	4.94326e-54	1.3798	0.79	0.538	9.51083e-51	13	MAFB
685	5.38427e-49	1.36406	0.561	0.297	1.03593e-45	13	ARL4C
686	3.17682e-63	1.32111	0.889	0.574	6.1122e-60	13	CD14
687	3.18901e-47	1.30102	0.656	0.405	6.13566e-44	13	C1orf162
688	1.09984e-34	1.28694	0.603	0.402	2.11608e-31	13	PLIN2
689	1.53725e-36	1.27799	0.492	0.281	2.95767e-33	13	PLA2G7
690	1.98847e-83	1.27417	0.974	0.617	3.82582e-80	13	LAPTM5
691	2.01567e-67	1.26762	0.925	0.617	3.87815e-64	13	HLA-DRB5
692	1.96578e-76	1.25706	0.951	0.626	3.78217e-73	13	HLA-DPB1
693	6.12873e-65	1.25079	0.948	0.599	1.17917e-61	13	HLA-DRB1
694	1.00771e-34	1.19961	0.744	0.55	1.93883e-31	13	PLTP
695	5.81528e-19	1.19131	0.446	0.325	1.11886e-15	13	THBS1
696	1.84472e-53	1.19018	0.862	0.616	3.54923e-50	13	LGALS1
697	2.82681e-32	1.15748	0.528	0.329	5.43879e-29	13	NUPR1
698	5.08736e-36	1.14283	0.649	0.459	9.78808e-33	13	BASP1
699	6.14572e-40	1.14042	0.695	0.433	1.18244e-36	13	TIMP1
700	3.64552e-36	1.13435	0.685	0.458	7.01399e-33	13	FOLR2
701	9.53413e-115	3.02834	0.918	0.407	1.83437e-111	14	MAG
702	1.96353e-111	2.9165	0.918	0.373	3.77782e-108	14	TF
703	4.0144e-116	2.65581	0.948	0.423	7.7237e-113	14	APLP1
704	7.81829e-68	2.46992	0.764	0.401	1.50424e-64	14	CLDN11
705	9.13668e-55	2.44303	0.667	0.321	1.7579e-51	14	ABCA2
706	8.5165e-118	2.39889	0.996	0.636	1.63858e-114	14	PLP1
707	1.07205e-73	2.31018	0.772	0.386	2.06262e-70	14	ENPP2
708	2.02987e-108	2.24301	0.97	0.574	3.90547e-105	14	MBP
709	2.67344e-113	2.23933	0.978	0.511	5.1437e-110	14	CNP
710	3.57494e-54	2.14769	0.667	0.353	6.87818e-51	14	CNDP1
711	8.9511e-62	2.10163	0.79	0.432	1.72219e-58	14	SOX2-OT
712	4.67547e-94	2.09695	0.94	0.431	8.99561e-91	14	GPM6B
713	5.24403e-64	2.09581	0.73	0.358	1.00895e-60	14	GPR37
714	1.3195e-39	2.07363	0.633	0.378	2.53872e-36	14	KLK6
715	8.16162e-77	2.06062	0.816	0.366	1.5703e-73	14	PCDH9
716	1.26094e-48	2.03964	0.723	0.387	2.42605e-45	14	HSPA2
717	5.87457e-60	2.03271	0.764	0.412	1.13027e-56	14	SCD
718	1.02323e-55	2.01259	0.79	0.489	1.9687e-52	14	SLC44A1
719	1.02811e-19	1.97984	0.607	0.474	1.97808e-16	14	CFL2
720	1.91706e-31	1.97071	0.622	0.395	3.68842e-28	14	CNTN2
721	1.63244e-48	1.96999	0.76	0.489	3.14082e-45	14	QDPR
722	8.05285e-45	1.94172	0.693	0.411	1.54937e-41	14	GPRC5B
723	7.2166e-48	1.9348	0.648	0.353	1.38847e-44	14	CARNS1
724	3.89383e-46	1.91918	0.693	0.429	7.49172e-43	14	EDIL3
725	8.04133e-41	1.91363	0.712	0.448	1.54715e-37	14	FEZ1
726	2.76599e-49	1.87548	0.67	0.351	5.32176e-46	14	TMEM144
727	3.89341e-56	1.86394	0.727	0.388	7.49091e-53	14	ERMN
728	7.86438e-41	1.83887	0.584	0.299	1.51311e-37	14	OPALIN
729	9.21985e-34	1.82652	0.479	0.252	1.7739e-30	14	PLEKHH1
730	4.43873e-62	1.81851	0.727	0.354	8.54012e-59	14	MOBP
731	1.05957e-20	1.79453	0.543	0.348	2.03862e-17	14	TTLL7
732	3.79383e-25	1.78626	0.569	0.341	7.29934e-22	14	STMN4
733	1.64833e-81	1.7817	0.88	0.435	3.17138e-78	14	CRYAB
734	1.6089e-48	1.78157	0.76	0.431	3.09553e-45	14	SEPTIN4
735	3.12664e-20	1.78092	0.517	0.37	6.01566e-17	14	CHADL
736	3.96308e-23	1.76189	0.577	0.385	7.62497e-20	14	ATP1B1
737	1.33419e-25	1.75543	0.652	0.473	2.56699e-22	14	SPOCK3
738	4.80158e-86	1.75421	0.97	0.726	9.23825e-83	14	TUBA1A
739	1.24667e-34	1.74104	0.685	0.451	2.39859e-31	14	CBR1
740	1.74859e-33	1.73323	0.539	0.287	3.36429e-30	14	MAL
741	1.37004e-63	1.72334	0.846	0.585	2.63595e-60	14	DBNDD2
742	2.21588e-28	1.71698	0.622	0.427	4.26335e-25	14	SEPTIN8
743	2.45338e-15	1.7108	0.461	0.354	4.7203e-12	14	CDK18
744	9.48311e-49	1.70353	0.79	0.525	1.82455e-45	14	CLDND1
745	7.96316e-30	1.70345	0.592	0.399	1.53211e-26	14	UGT8
746	1.07021e-29	1.70055	0.566	0.341	2.05908e-26	14	TRIM2
747	1.91448e-24	1.68553	0.476	0.306	3.68345e-21	14	HHIP
748	2.84714e-31	1.67029	0.536	0.321	5.47789e-28	14	MOG
749	1.87442e-39	1.63715	0.644	0.371	3.60639e-36	14	TUBB4A
750	1.00064e-22	1.63304	0.498	0.342	1.92524e-19	14	ATP8A1
751	1.88544e-26	1.17252	0.63	0.312	3.62759e-23	15	PLAC8
752	4.86533e-102	1.15909	0.829	0.329	9.36089e-99	15	TSPAN13
753	2.94295e-45	1.15194	0.669	0.272	5.66223e-42	15	LTB
754	3.05502e-46	1.1492	0.914	0.54	5.87785e-43	15	CXCR4
755	6.90226e-77	1.12304	0.743	0.301	1.32799e-73	15	CXCR3
756	6.23664e-48	1.02266	0.669	0.285	1.19993e-44	15	HLA-DOB
757	2.89943e-65	1.01769	0.751	0.309	5.57851e-62	15	PIM2
758	3.13863e-49	0.960016	0.77	0.377	6.03872e-46	15	IRF8
759	2.81177e-10	0.884268	0.498	0.17	5.40985e-07	15	DERL3
760	1.25884e-47	0.852564	0.685	0.25	2.42201e-44	15	LILRA4
761	4.96318e-86	0.843108	0.829	0.365	9.54915e-83	15	SELL
762	1.72184e-15	0.820224	0.7	0.415	3.31281e-12	15	GPR183
763	5.37694e-36	0.795338	0.623	0.248	1.03452e-32	15	CD79B
764	1.09145e-16	0.781355	0.65	0.337	2.09994e-13	15	PLCG2
765	8.42168e-92	0.775724	0.825	0.313	1.62033e-88	15	CD52
766	2.79057e-13	0.760416	0.669	0.346	5.36906e-10	15	PRKAG1
767	1.18357e-19	0.750451	0.661	0.338	2.2772e-16	15	C12orf75
768	5.71433e-80	0.708409	0.821	0.384	1.09944e-76	15	AREG
769	6.39427e-26	0.653289	0.603	0.235	1.23026e-22	15	EXOC3
770	2.36119e-07	0.602313	0.724	0.468	0.000454293	15	ZEB2
771	2.70754e-40	0.568505	0.778	0.366	5.20931e-37	15	RNASE6
772	1.08838e-50	0.548466	0.72	0.311	2.09405e-47	15	CXCL3
773	1.4498e-38	0.542533	0.755	0.385	2.78942e-35	15	AC103591.3
774	4.55933e-16	0.54115	0.961	0.759	8.77215e-13	15	CD74
775	1.63858e-31	0.529464	0.669	0.286	3.15262e-28	15	BIRC3
776	7.96255e-20	0.526634	0.821	0.508	1.53199e-16	15	RGS2
777	3.11191e-06	0.526132	0.642	0.41	0.00598732	15	NR3C1
778	1.48825e-34	0.518442	0.673	0.291	2.86339e-31	15	RASD1
779	2.52393e-11	0.499909	0.498	0.169	4.85605e-08	15	ACY3
780	6.84739e-07	0.480753	0.626	0.379	0.00131744	15	HLA-DQB1
781	2.73178e-32	0.474727	0.175	0.268	5.25595e-29	15	DANCR
782	4.39839e-26	0.472782	0.743	0.42	8.46251e-23	15	HLA-DQA1
783	8.50863e-07	0.46477	0.825	0.864	0.00163706	15	DDX5
784	0.000227184	0.463651	0.786	0.606	0.437102	15	HLA-DRB1
785	2.0027e-27	0.457915	0.708	0.325	3.85319e-24	15	EZR
786	1.44048e-15	0.451835	0.907	0.617	2.77148e-12	15	HLA-DPA1
787	0.0015769	0.451686	0.482	0.248	1	15	LIME1
788	3.1669e-54	0.435386	0.763	0.339	6.09311e-51	15	CYTIP
789	4.04661e-28	0.433877	0.65	0.272	7.78568e-25	15	LCP1
790	0.000211011	0.433647	0.782	0.571	0.405985	15	PNISR
791	2.73241e-27	0.42376	0.654	0.317	5.25716e-24	15	CD69
792	2.95123e-79	0.421773	0.712	0.255	5.67816e-76	15	P2RX5
793	3.86849e-47	0.416701	0.809	0.405	7.44298e-44	15	LSP1
794	8.46721e-20	0.416373	0.689	0.347	1.62909e-16	15	BHLHE41
795	7.60293e-09	0.408686	0.494	0.22	1.4628e-05	15	CRABP2
796	8.54255e-09	0.404938	0.642	0.369	1.64359e-05	15	PLD4
797	3.47138e-07	0.390016	0.716	0.44	0.000667894	15	HOPX
798	6.10026e-22	0.384101	0.763	0.431	1.17369e-18	15	CAPG
799	1.19454e-13	0.36609	0.899	0.621	2.2983e-10	15	LAPTM5
800	1.44009e-07	0.363489	0.809	0.587	0.000277073	15	COTL1
801	5.50692e-187	5.42948	0.996	0.209	1.05953e-183	16	SLC1A2
802	8.082e-148	4.00041	1	0.543	1.55498e-144	16	CLU
803	3.68427e-151	3.77189	0.967	0.283	7.08854e-148	16	MT3
804	1.53301e-149	3.72249	0.996	0.491	2.94951e-146	16	CKB
805	8.02442e-162	3.65552	0.927	0.237	1.5439e-158	16	COL5A3
806	8.21386e-162	3.63296	0.967	0.236	1.58035e-158	16	C1orf61
807	3.93515e-143	3.36383	0.959	0.338	7.57123e-140	16	TUBB2B
808	1.81671e-122	3.35783	0.898	0.269	3.49536e-119	16	ALDOC
809	7.68118e-182	3.31879	0.959	0.259	1.47786e-178	16	SLC25A18
810	1.08282e-143	3.23091	0.91	0.264	2.08335e-140	16	SCG3
811	1.25911e-158	3.19183	0.947	0.252	2.42252e-155	16	SFXN5
812	2.62245e-139	3.08049	0.963	0.353	5.0456e-136	16	NTM
813	8.00015e-122	3.07727	0.894	0.234	1.53923e-118	16	SERPINE2
814	2.01772e-123	3.06236	1	0.734	3.8821e-120	16	CST3
815	1.77719e-154	3.05895	0.943	0.247	3.41932e-151	16	ATP1B2
816	1.79754e-107	3.03435	0.833	0.226	3.45846e-104	16	FGFR3
817	4.23759e-155	2.91733	0.931	0.233	8.15313e-152	16	GPR37L1
818	2.36741e-125	2.90321	0.8	0.1	4.55489e-122	16	GJB6
819	7.62386e-144	2.89564	0.861	0.197	1.46683e-140	16	ADGRV1
820	5.64199e-114	2.87683	0.882	0.24	1.08552e-110	16	AGT
821	6.95229e-113	2.86457	0.91	0.342	1.33762e-109	16	TTYH1
822	8.24601e-76	2.856	0.788	0.242	1.58653e-72	16	GJA1
823	9.42622e-109	2.71757	0.898	0.215	1.81361e-105	16	GPM6A
824	8.73875e-90	2.60265	0.792	0.185	1.68134e-86	16	EMX2
825	6.76999e-142	2.58977	0.939	0.32	1.30255e-138	16	SOX2
826	9.50884e-106	2.51327	0.931	0.423	1.8295e-102	16	SLC1A3
827	9.59852e-194	2.45323	0.914	0.173	1.84676e-190	16	SLC7A10
828	4.14636e-82	2.4398	0.829	0.286	7.97759e-79	16	NTRK2
829	7.00407e-66	2.40811	0.788	0.339	1.34758e-62	16	F3
830	6.62756e-145	2.39318	0.853	0.131	1.27514e-141	16	PSD2
831	2.70365e-100	2.38467	0.947	0.412	5.20183e-97	16	CPE
832	4.15309e-134	2.33203	0.914	0.279	7.99054e-131	16	OLFM2
833	2.48381e-114	2.32323	0.82	0.213	4.77885e-111	16	SLCO1C1
834	1.44351e-118	2.27004	0.837	0.251	2.77731e-115	16	GABRA2
835	2.31072e-52	2.24839	0.718	0.261	4.44582e-49	16	ACSL6
836	1.46278e-45	2.22071	0.678	0.151	2.81439e-42	16	SLC4A4
837	1.43164e-141	2.21019	0.873	0.267	2.75448e-138	16	CXCL14
838	5.74919e-149	2.17876	0.894	0.271	1.10614e-145	16	MLC1
839	2.0198e-91	2.17759	0.988	0.829	3.8861e-88	16	GLUL
840	6.68923e-109	2.16305	0.931	0.315	1.28701e-105	16	ATP1A2
841	1.67809e-43	2.13684	0.682	0.168	3.22864e-40	16	AQP4
842	4.17839e-48	2.12456	0.686	0.2	8.03922e-45	16	SLC14A1
843	4.4745e-51	2.11981	0.698	0.133	8.60894e-48	16	ENHO
844	2.98763e-149	2.10919	0.898	0.194	5.7482e-146	16	FBXO2
845	1.20391e-106	2.09255	0.878	0.332	2.31633e-103	16	TPD52L1
846	7.15083e-98	2.09253	0.992	0.624	1.37582e-94	16	APOE
847	3.86747e-79	2.07511	0.841	0.306	7.44101e-76	16	PLPP3
848	1.0702e-97	2.0539	0.878	0.382	2.05907e-94	16	TUBB2A
849	1.80287e-92	2.03584	0.78	0.231	3.46872e-89	16	ACSBG1
850	5.84349e-63	2.03069	0.727	0.148	1.12429e-59	16	AIFM3
851	5.55315e-123	4.76204	0.96	0.462	1.06843e-119	17	LYZ
852	3.37943e-75	4.1236	0.774	0.388	6.50202e-72	17	AREG
853	4.86615e-98	3.50079	0.965	0.63	9.36247e-95	17	HLA-DPB1
854	8.77057e-79	3.02953	0.819	0.376	1.68746e-75	17	HLA-DQB1
855	1.94052e-89	2.79029	0.96	0.618	3.73357e-86	17	HLA-DPA1
856	2.84062e-100	2.7485	0.995	0.678	5.46535e-97	17	HLA-DRA
857	2.96898e-73	2.70659	0.814	0.421	5.71233e-70	17	HLA-DQA1
858	1.99912e-74	2.5139	0.804	0.408	3.84631e-71	17	LSP1
859	3.17144e-86	2.50666	0.945	0.62	6.10185e-83	17	HLA-DRB5
860	8.23277e-69	2.36304	0.789	0.405	1.58398e-65	17	C1orf162
861	3.06972e-84	2.31631	0.945	0.603	5.90615e-81	17	HLA-DRB1
862	1.24053e-81	2.26576	0.99	0.759	2.38678e-78	17	CD74
863	9.04673e-74	2.15992	0.935	0.585	1.74059e-70	17	COTL1
864	1.72116e-57	2.08189	0.834	0.51	3.31151e-54	17	RGS2
865	2.21653e-58	1.98709	0.749	0.369	4.26461e-55	17	RNASE6
866	1.64958e-46	1.90938	0.744	0.421	3.17378e-43	17	S100A4
867	1.40747e-43	1.87753	0.668	0.373	2.70797e-40	17	STK17B
868	7.10843e-27	1.81654	0.663	0.478	1.36766e-23	17	CPVL
869	4.01047e-25	1.78581	0.457	0.252	7.71614e-22	17	FCGR2B
870	7.32263e-48	1.70576	0.673	0.359	1.40887e-44	17	CD48
871	1.43636e-44	1.68443	0.799	0.514	2.76356e-41	17	MS4A6A
872	6.37988e-20	1.63757	0.598	0.438	1.22749e-16	17	SERPINA1
873	9.00983e-53	1.62351	0.819	0.505	1.73349e-49	17	AP1S2
874	1.13586e-21	1.59395	0.528	0.365	2.18539e-18	17	JAML
875	2.59858e-69	1.59223	0.995	0.736	4.99967e-66	17	CST3
876	1.26431e-28	1.56942	0.698	0.464	2.43254e-25	17	LST1
877	9.31096e-56	1.55375	0.879	0.543	1.79143e-52	17	CXCR4
878	3.19239e-23	1.54924	0.613	0.419	6.14215e-20	17	GPR183
879	3.08269e-15	1.52439	0.467	0.345	5.9311e-12	17	CALHM6
880	3.29654e-24	1.43275	0.578	0.406	6.34254e-21	17	TGFBI
881	9.55695e-50	1.4189	0.869	0.556	1.83876e-46	17	TYMP
882	3.98105e-19	1.37295	0.503	0.348	7.65954e-16	17	CYTIP
883	9.79481e-10	1.32586	0.407	0.318	1.88452e-06	17	PKIB
884	5.23995e-26	1.31791	0.749	0.559	1.00817e-22	17	IFI30
885	7.46299e-36	1.31044	0.568	0.276	1.43588e-32	17	LCP1
886	2.72143e-06	1.27827	0.372	0.32	0.00523603	17	CFP
887	0.000164137	1.18724	0.397	0.389	0.315799	17	IRF8
888	4.95604e-12	1.13425	0.432	0.326	9.53543e-09	17	CD52
889	1.40392e-05	1.12381	0.462	0.442	0.0270114	17	CD83
890	2.93668e-10	1.09612	0.377	0.274	5.65017e-07	17	DOK2
891	3.32968e-16	1.08557	0.528	0.398	6.40631e-13	17	CD44
892	2.90186e-12	1.07799	0.392	0.281	5.58318e-09	17	MPEG1
893	5.7636e-33	1.0761	0.869	0.561	1.10892e-29	17	TYROBP
894	2.70478e-34	1.06702	0.889	0.517	5.204e-31	17	AIF1
895	5.08717e-07	1.06455	0.447	0.408	0.000978771	17	CNN2
896	0.000146144	1.05927	0.372	0.363	0.28118	17	BCL2A1
897	2.85682e-10	1.054	0.538	0.44	5.49652e-07	17	TIMP1
898	1.89873e-25	1.04976	0.799	0.559	3.65315e-22	17	FCER1G
899	1.51376e-21	1.04742	0.663	0.486	2.91247e-18	17	GPSM3
900	3.83549e-05	1.03797	0.377	0.334	0.0737948	17	RAC2
901	2.19097e-38	3.48711	0.64	0.346	4.21543e-35	18	MGP
902	2.79845e-104	3.19728	0.989	0.49	5.38421e-101	18	TM4SF1
903	9.89661e-86	3.14508	0.909	0.398	1.90411e-82	18	DEPP1
904	3.20473e-82	3.09545	0.801	0.339	6.1659e-79	18	FBLN5
905	1.05643e-101	2.91948	0.957	0.404	2.03258e-98	18	ICAM2
906	2.63756e-95	2.81301	0.978	0.459	5.07466e-92	18	SLC9A3R2
907	1.55318e-94	2.62536	0.946	0.408	2.98833e-91	18	EGFL8
908	1.29543e-98	2.58588	1	0.465	2.49241e-95	18	CLDN5
909	2.6763e-79	2.57335	0.866	0.419	5.14919e-76	18	SOX17
910	4.29472e-81	2.56867	0.946	0.462	8.26303e-78	18	CRIP2
911	1.64116e-92	2.56582	0.978	0.492	3.1576e-89	18	ID1
912	1.83467e-83	2.51896	0.968	0.547	3.52991e-80	18	EPAS1
913	1.5354e-77	2.46964	0.871	0.399	2.9541e-74	18	PTPRB
914	3.14471e-99	2.45727	0.86	0.292	6.05042e-96	18	SEMA3G
915	7.41603e-76	2.39921	0.946	0.511	1.42684e-72	18	HYAL2
916	2.04528e-85	2.37283	0.962	0.539	3.93513e-82	18	S100A6
917	5.17629e-87	2.35644	0.941	0.44	9.95918e-84	18	PODXL
918	9.58138e-88	2.35126	0.844	0.327	1.84346e-84	18	HEY1
919	8.4122e-69	2.30963	0.763	0.338	1.61851e-65	18	ELN
920	8.17757e-62	2.29732	0.833	0.461	1.57337e-58	18	PRSS23
921	1.82578e-65	2.17773	0.892	0.458	3.51281e-62	18	CAV1
922	3.76807e-80	2.13941	0.941	0.394	7.24976e-77	18	RAMP2
923	5.81776e-67	2.09392	0.946	0.524	1.11934e-63	18	TIMP3
924	3.58991e-77	2.08575	0.849	0.328	6.90698e-74	18	ADGRF5
925	3.96314e-65	2.04998	0.941	0.55	7.62509e-62	18	TAGLN2
926	2.21416e-79	2.01972	0.973	0.547	4.26004e-76	18	CLU
927	3.66788e-67	2.01477	0.866	0.359	7.057e-64	18	GIMAP7
928	1.53627e-78	1.98854	1	0.392	2.95578e-75	18	IFI27
929	8.30091e-58	1.97413	0.839	0.45	1.59709e-54	18	SNHG7
930	6.44519e-49	1.96869	0.715	0.382	1.24005e-45	18	ALPL
931	6.51743e-60	1.95447	0.86	0.467	1.25395e-56	18	PLPP1
932	2.32431e-74	1.95256	1	0.688	4.47197e-71	18	TSC22D1
933	3.37607e-61	1.93666	0.828	0.382	6.49555e-58	18	CLEC14A
934	2.02225e-67	1.92188	0.941	0.473	3.8908e-64	18	SLC2A1
935	2.78342e-68	1.91666	0.882	0.371	5.35531e-65	18	FAM107A
936	3.44948e-67	1.91319	0.882	0.413	6.63679e-64	18	VWF
937	8.04225e-68	1.91173	0.925	0.495	1.54733e-64	18	NPDC1
938	8.04085e-59	1.89944	0.796	0.325	1.54706e-55	18	PLAT
939	1.08472e-25	1.88387	0.581	0.315	2.087e-22	18	LTBP4
940	2.59818e-52	1.87884	0.715	0.311	4.9989e-49	18	ASS1
941	1.56161e-64	1.87369	0.995	0.723	3.00453e-61	18	VIM
942	5.3156e-62	1.85837	0.828	0.443	1.02272e-58	18	ADGRL4
943	3.7955e-55	1.82998	0.667	0.285	7.30254e-52	18	FOXS1
944	6.89306e-61	1.81281	0.957	0.674	1.32623e-57	18	FKBP1A
945	8.6162e-57	1.80332	0.887	0.445	1.65776e-53	18	ID3
946	1.22856e-52	1.77588	0.86	0.488	2.36374e-49	18	ENG
947	2.32248e-55	1.76351	0.892	0.473	4.46845e-52	18	S100A10
948	6.98655e-71	1.76094	0.995	0.766	1.34421e-67	18	HERPUD1
949	1.8325e-57	1.75766	0.892	0.504	3.52572e-54	18	BCAM
950	3.25265e-52	1.75685	0.812	0.433	6.2581e-49	18	PECAM1
951	3.17171e-71	3.41585	1	0.291	6.10238e-68	19	MEG3
952	1.33017e-62	2.50322	1	0.369	2.55925e-59	19	SNHG14
953	6.58352e-45	2.30106	0.906	0.334	1.26667e-41	19	RTN1
954	2.3669e-43	2.27656	0.896	0.372	4.55392e-40	19	FGF12
955	2.07007e-56	2.22931	1	0.41	3.98282e-53	19	FXYD6
956	2.59024e-60	2.16362	0.969	0.246	4.98362e-57	19	GRIA2
957	0.000116997	2.09481	0.406	0.283	0.225101	19	CXCL14
958	2.69966e-62	2.04335	0.896	0.149	5.19415e-59	19	MYT1L
959	4.25133e-35	2.03406	0.896	0.329	8.17956e-32	19	TSPAN7
960	9.66892e-44	1.92486	0.75	0.095	1.8603e-40	19	SCG2
961	1.67969e-48	1.91492	0.917	0.224	3.23172e-45	19	MAP2
962	6.90083e-27	1.78619	0.812	0.329	1.32772e-23	19	MLLT11
963	2.32863e-56	1.78333	0.938	0.246	4.48028e-53	19	MIAT
964	6.30632e-50	1.76891	0.875	0.166	1.21334e-46	19	SCN2A
965	1.2456e-30	1.66922	0.781	0.153	2.39653e-27	19	PNMA2
966	6.13982e-44	1.64766	0.917	0.322	1.1813e-40	19	SCG5
967	1.66171e-79	1.63267	1	0.228	3.19714e-76	19	ATCAY
968	5.38034e-09	1.5929	0.646	0.183	1.03518e-05	19	FGF14
969	2.75403e-10	1.59114	0.708	0.282	5.29875e-07	19	ALDOC
970	4.2697e-44	1.5572	0.906	0.228	8.21491e-41	19	UCHL1
971	1.52222e-45	1.55408	0.938	0.323	2.92875e-42	19	BEX1
972	6.14297e-05	1.53164	0.396	0.162	0.118191	19	RYR3
973	7.92703e-08	1.51869	0.688	0.373	0.000152516	19	SERPINI1
974	6.96247e-34	1.507	0.948	0.447	1.33958e-30	19	MAP1B
975	1.24035e-51	1.50089	0.948	0.252	2.38644e-48	19	BEX2
976	7.23588e-38	1.48596	0.854	0.25	1.39218e-34	19	OLFM1
977	6.78717e-58	1.43296	1	0.243	1.30585e-54	19	BCAN
978	2.60267e-50	1.40717	0.979	0.226	5.00755e-47	19	GPM6A
979	8.41064e-33	1.3937	1	0.6	1.61821e-29	19	RTN3
980	5.50201e-08	1.38228	0.646	0.271	0.000105859	19	CAP2
981	3.21769e-74	1.38043	1	0.243	6.19084e-71	19	GAP43
982	8.64572e-50	1.35989	1	0.339	1.66344e-46	19	NOVA1
983	2.85111e-72	1.3346	1	0.309	5.48553e-69	19	THY1
984	1.34259e-09	1.32817	0.688	0.265	2.58314e-06	19	CYFIP2
985	5.73004e-09	1.32184	0.719	0.345	1.10246e-05	19	KCNQ1OT1
986	7.34112e-61	1.30424	1	0.248	1.41243e-57	19	PCSK1N
987	5.25446e-19	1.28906	0.76	0.321	1.01096e-15	19	NRCAM
988	1.59257e-09	1.2771	0.656	0.148	3.06411e-06	19	TMEM132B
989	1.18027e-32	1.27619	0.823	0.226	2.27085e-29	19	NRXN1
990	4.556e-26	1.27618	0.823	0.301	8.76575e-23	19	ZNF483
991	1.5257e-13	1.2478	0.76	0.346	2.93546e-10	19	SLC6A1
992	4.83381e-17	1.24035	0.729	0.219	9.30025e-14	19	MEG8
993	1.24109e-23	1.23166	0.833	0.341	2.38786e-20	19	MAP1A
994	4.82089e-28	1.22469	0.833	0.297	9.2754e-25	19	LSAMP
995	2.78405e-12	1.20899	0.698	0.255	5.35651e-09	19	CHL1
996	2.74038e-23	1.20136	0.833	0.319	5.27248e-20	19	PFN2
997	9.30306e-55	1.19626	1	0.331	1.78991e-51	19	SCRG1
998	2.12749e-11	1.18984	0.698	0.279	4.0933e-08	19	TRIM9
999	6.55021e-25	1.13448	1	0.635	1.26026e-21	19	DYNLL1
1000	3.45696e-29	1.12704	0.896	0.362	6.6512e-26	19	SPTAN1
1001	8.28388e-46	5.00766	1	0.42	1.59382e-42	20	APOD
1002	3.55731e-55	4.90033	0.971	0.239	6.84426e-52	20	FBLN1
1003	6.32014e-49	4.39626	0.986	0.372	1.216e-45	20	DCN
1004	1.48913e-46	4.2053	0.928	0.371	2.86509e-43	20	C1S
1005	9.38211e-54	3.95707	0.942	0.269	1.80512e-50	20	COL1A2
1006	8.3771e-43	3.70644	1	0.614	1.61175e-39	20	PTGDS
1007	4.56331e-33	3.62813	0.841	0.349	8.77981e-30	20	MGP
1008	3.97424e-34	3.57587	0.797	0.294	7.64643e-31	20	CYP1B1
1009	5.35039e-43	3.4998	0.913	0.347	1.02941e-39	20	F3
1010	1.42074e-45	3.45367	1	0.448	2.73349e-42	20	PTN
1011	1.73562e-34	3.4067	0.768	0.266	3.33932e-31	20	LUM
1012	2.37953e-36	3.32893	0.855	0.342	4.57821e-33	20	IGFBP6
1013	1.8777e-42	3.27926	0.87	0.254	3.61269e-39	20	PCOLCE
1014	1.37562e-45	3.24478	0.797	0.106	2.6467e-42	20	ISLR
1015	2.33224e-42	3.04705	0.899	0.236	4.48722e-39	20	PRELP
1016	7.97975e-32	3.04509	0.681	0.195	1.5353e-28	20	COL1A1
1017	3.05604e-65	3.03258	0.725	0.109	5.87982e-62	20	COL3A1
1018	1.81604e-37	3.02993	0.884	0.397	3.49406e-34	20	C1R
1019	6.79164e-41	3.01669	0.797	0.241	1.30671e-37	20	HSD11B1
1020	9.43416e-27	2.89383	0.855	0.439	1.81513e-23	20	TIMP1
1021	2.71443e-50	2.70683	0.812	0.119	5.22256e-47	20	ITIH2
1022	2.78521e-43	2.70365	0.797	0.148	5.35874e-40	20	CEMIP
1023	1.66399e-33	2.68057	0.768	0.254	3.20151e-30	20	MFAP4
1024	4.11928e-33	2.63991	0.768	0.179	7.92549e-30	20	IGFBP2
1025	1.91139e-35	2.61301	0.841	0.328	3.67751e-32	20	FBLN2
1026	3.72584e-30	2.59555	0.841	0.324	7.16852e-27	20	RBP1
1027	2.53652e-16	2.57295	0.681	0.385	4.88026e-13	20	MMP2
1028	2.36693e-32	2.56478	0.739	0.178	4.55398e-29	20	IGFBP5
1029	3.77373e-31	2.5591	0.928	0.458	7.26066e-28	20	OLFML3
1030	2.86066e-31	2.50726	0.812	0.332	5.50391e-28	20	COL6A2
1031	6.1759e-26	2.50291	0.841	0.443	1.18824e-22	20	CXCL12
1032	3.42139e-29	2.46128	0.768	0.277	6.58276e-26	20	COLEC12
1033	1.25843e-36	2.37394	0.913	0.357	2.42122e-33	20	ITIH5
1034	3.85199e-30	2.35462	0.754	0.243	7.41123e-27	20	SLC7A11
1035	8.05925e-30	2.3345	0.754	0.221	1.5506e-26	20	C16orf89
1036	2.90508e-32	2.30518	0.913	0.419	5.58937e-29	20	PHLDA1
1037	6.06369e-36	2.2951	0.812	0.245	1.16665e-32	20	NR2F1
1038	6.39913e-22	2.28335	0.797	0.447	1.23119e-18	20	SERPING1
1039	5.97524e-21	2.28127	0.696	0.325	1.14964e-17	20	CTHRC1
1040	1.82948e-27	2.25659	0.783	0.323	3.51992e-24	20	RND3
1041	8.52557e-26	2.23331	0.739	0.285	1.64032e-22	20	NTRK3
1042	1.10027e-33	2.22261	0.87	0.298	2.11691e-30	20	ABCA8
1043	3.44994e-29	2.19694	0.87	0.387	6.63769e-26	20	BGN
1044	2.04674e-26	2.16802	0.681	0.256	3.93793e-23	20	SFRP4
1045	1.91901e-24	2.02234	0.696	0.269	3.69217e-21	20	SLC6A13
1046	2.44145e-23	1.99482	0.71	0.253	4.69736e-20	20	AEBP1
1047	3.56028e-27	1.9932	0.884	0.424	6.84998e-24	20	VAMP5
1048	5.98922e-24	1.97017	0.652	0.19	1.15233e-20	20	CTSK
1049	9.58654e-23	1.95177	0.725	0.272	1.84445e-19	20	CLEC11A
1050	8.86083e-20	1.95097	0.739	0.414	1.70482e-16	20	IGFBP4
1051	5.97073e-13	3.7657	0.691	0.468	1.14877e-09	21	CCN1
1052	4.25555e-25	3.62934	0.709	0.179	8.18767e-22	21	IGFBP5
1053	2.90983e-20	3.19606	0.745	0.374	5.59851e-17	21	C1S
1054	4.38991e-28	3.18048	0.745	0.201	8.44619e-25	21	FHL2
1055	7.03652e-20	3.17813	0.764	0.414	1.35383e-16	21	IGFBP4
1056	1.9683e-32	3.06709	0.964	0.287	3.78702e-29	21	TAGLN
1057	8.67499e-24	3.03416	0.836	0.351	1.66907e-20	21	ACTA2
1058	2.4843e-30	2.78808	0.945	0.374	4.77979e-27	21	DCN
1059	1.04996e-22	2.78001	0.782	0.368	2.02013e-19	21	SMOC2
1060	3.33132e-10	2.71906	0.6	0.37	6.40947e-07	21	CFH
1061	2.07612e-35	2.71363	1	0.341	3.99446e-32	21	FRZB
1062	6.64264e-10	2.71358	0.709	0.529	1.27804e-06	21	CCN2
1063	1.18148e-20	2.60503	0.764	0.35	2.27317e-17	21	MGP
1064	4.08938e-16	2.59887	0.709	0.398	7.86796e-13	21	C1R
1065	6.3178e-27	2.52137	0.873	0.339	1.21555e-23	21	SOD3
1066	0.000568557	2.47435	0.436	0.376	1	21	CCL2
1067	1.07198e-29	2.41933	0.964	0.373	2.0625e-26	21	TPM2
1068	1.62174e-20	2.39554	0.8	0.387	3.12023e-17	21	ARID5B
1069	1.71855e-19	2.34538	0.745	0.331	3.30649e-16	21	FHL1
1070	3.96779e-28	2.30331	0.945	0.339	7.63403e-25	21	MYL9
1071	9.94439e-22	2.28531	0.655	0.165	1.9133e-18	21	ECRG4
1072	2.60641e-19	2.26905	0.818	0.448	5.01472e-16	21	SERPING1
1073	8.00431e-16	2.26871	0.618	0.256	1.54003e-12	21	MFAP4
1074	3.84723e-28	2.21213	0.982	0.491	7.40207e-25	21	CALD1
1075	2.27841e-26	2.21178	1	0.554	4.38366e-23	21	IGFBP7
1076	1.2721e-13	2.20309	0.582	0.255	2.44752e-10	21	AEBP1
1077	2.65828e-11	2.20135	0.6	0.342	5.11454e-08	21	ADAMTS1
1078	2.29265e-15	2.16367	0.709	0.399	4.41106e-12	21	CD44
1079	1.89944e-13	2.12961	0.727	0.476	3.65452e-10	21	GPX3
1080	8.76786e-16	2.10285	0.618	0.243	1.68694e-12	21	FBLN1
1081	1.08467e-14	2.05739	0.618	0.285	2.08691e-11	21	GEM
1082	3.67741e-22	2.05371	0.891	0.478	7.07534e-19	21	TINAGL1
1083	4.22013e-20	2.04798	0.727	0.292	8.11954e-17	21	C11orf96
1084	3.6521e-21	1.94954	0.964	0.531	7.02664e-18	21	TIMP3
1085	1.15644e-16	1.90885	0.582	0.18	2.22499e-13	21	SYNPO2
1086	2.55243e-20	1.83156	0.782	0.361	4.91087e-17	21	NOTCH3
1087	1.60959e-14	1.81882	0.836	0.568	3.09685e-11	21	IFITM2
1088	1.23174e-06	1.81733	0.491	0.328	0.00236986	21	THBS1
1089	5.84865e-16	1.81501	0.782	0.452	1.12528e-12	21	GGT5
1090	5.89397e-13	1.80929	0.745	0.451	1.134e-09	21	MAP1B
1091	1.3879e-16	1.80728	0.764	0.402	2.67033e-13	21	FLNA
1092	4.68996e-13	1.79463	0.6	0.273	9.02348e-10	21	FILIP1L
1093	2.53826e-11	1.79159	0.564	0.273	4.88361e-08	21	COL1A2
1094	3.14429e-17	1.77594	0.927	0.596	6.04961e-14	21	IFITM3
1095	7.20765e-13	1.76844	0.691	0.408	1.38675e-09	21	NBL1
1096	3.35464e-17	1.75377	0.709	0.334	6.45433e-14	21	COL6A2
1097	0.000413567	1.73722	0.455	0.385	0.795703	21	MYC
1098	1.79495e-09	1.73549	0.545	0.319	3.45349e-06	21	CRISPLD2
1099	5.65644e-12	1.7229	0.782	0.608	1.0883e-08	21	TPM4
1100	8.39725e-19	1.71847	0.909	0.545	1.61563e-15	21	S100A6
